# Supplementary material for: The protein phosphatase 2A holoenzyme is a key regulator of starch metabolism and bradyzoite differentiation in Toxoplasma gondii
Source: Nat Commun. 2022 Dec 8;13:7560. doi: 10.1038/s41467-022-35267-5 (PMC9729606; doi:10.1038/s41467-022-35267-5)
Supplement: Supplementary file 4 — Supplementary Data 1 [file 41467_2022_35267_MOESM4_ESM.xlsx]

## Sheet: stat
Header line description of worksheet "Protein"
Accession	Protein ID
MW [kDa]	Protein molecular weight
Coverage [%]	Proportion of amino acids in the protein sequence
PSMs	Number of the peptide-spectrum matches
Peptides	Number of identified distinct peptides
Unique Peptides	Number of unique peptides
Score	The protein matching scores （the sum of the peptide matching scores）
Abundances (Normalized)	The normalized abundance of the protein（correct for experimental bias）

## Sheet: Protein
Accessions	MW [kDa]	Coverage [%]_Pru_1	Coverage [%]_Pru_2	Coverage [%]_Pru_3	Coverage [%]_Pru_4	Coverage [%]_Pru:PP2A-B-6myc_1	Coverage [%]_Pru:PP2A-B-6myc_2	Coverage [%]_Pru:PP2A-B-6myc_3	Coverage [%]_Pru:PP2A-A-6myc_1	Coverage [%]_Pru:PP2A-A-6myc_2	Coverage [%]_Pru:PP2A-A-6myc_3	Coverage [%]_Pru:PP2A-A-6myc_4	PSMs_Pru_1	PSMs_Pru_2	PSMs_Pru_3	PSMs_Pru_4	PSMs_Pru:PP2A-B-6myc_1	PSMs_Pru:PP2A-B-6myc_2	PSMs_Pru:PP2A-B-6myc_3	PSMs_Pru:PP2A-A-6myc_1	PSMs_Pru:PP2A-A-6myc_2	PSMs_Pru:PP2A-A-6myc_3	PSMs_Pru:PP2A-A-6myc_4	Peptides_Pru_1	Peptides_Pru_2	Peptides_Pru_3	Peptides_Pru_4	Peptides_Pru:PP2A-B-6myc_1	Peptides_Pru:PP2A-B-6myc_2	Peptides_Pru:PP2A-B-6myc_3	Peptides_Pru:PP2A-A-6myc_1	Peptides_Pru:PP2A-A-6myc_2	Peptides_Pru:PP2A-A-6myc_3	Peptides_Pru:PP2A-A-6myc_4	Unique Peptides_Pru_1	Unique Peptides_Pru_2	Unique Peptides_Pru_3	Unique Peptides_Pru_4	Unique Peptides_Pru:PP2A-B-6myc_1	Unique Peptides_Pru:PP2A-B-6myc_2	Unique Peptides_Pru:PP2A-B-6myc_3	Unique Peptides_Pru:PP2A-A-6myc_1	Unique Peptides_Pru:PP2A-A-6myc_2	Unique Peptides_Pru:PP2A-A-6myc_3	Unique Peptides_Pru:PP2A-A-6myc_4	Score_Pru_1	Score_Pru_2	Score_Pru_3	Score_Pru_4
TGME49_246510-t26_1-p1	64.8	-	-	-	-	27	22	17	21	19	24	25	-	-	-	-	13	12	9	10	10	11	11	-	-	-	-	13	11	9	10	9	11	11	-	-	-	-	13	11	9	10	9	11	11	-	-	-	-
TGME49_315670-t26_1-p1	82.7	-	-	-	-	17	13	17	43	41	39	38	-	-	-	-	11	9	10	28	25	27	30	-	-	-	-	11	9	10	27	23	26	26	-	-	-	-	11	9	10	27	23	26	26	-	-	-	-
TGME49_224220-t26_1-p1	39.1	-	-	-	-	4	4	4	15	11	19	4	-	-	-	-	1	1	1	3	2	4	1	-	-	-	-	1	1	1	3	2	4	1	-	-	-	-	1	1	1	3	2	4	1	-	-	-	-
TGME49_218410-t26_1-p1	34.1	21	27	30	32	19	21	26	22	27	31	22	5	6	7	8	4	4	7	5	6	7	5	5	6	7	8	4	4	7	5	6	7	5	5	6	7	8	4	4	7	5	6	7	5	11.89	14.81	14.52	17.76
TGME49_288720-t26_1-p1	24.8	15	14	29	33	11	10	24	28	23	20	16	3	3	4	5	2	2	3	5	3	4	3	3	3	4	5	2	2	3	5	3	4	3	3	3	4	5	2	2	3	5	3	4	3	7.15	6.62	7.19	12.24
TGME49_313230-t26_1-p1	39.1	-	-	-	-	-	-	4	-	4	-	-	-	-	-	-	-	-	1	-	1	-	-	-	-	-	-	-	-	1	-	1	-	-	-	-	-	-	-	-	1	-	1	-	-	-	-	-	-
TGME49_223930-t26_1-p1	40.6	-	-	-	-	-	-	3	-	-	-	-	-	-	-	-	-	-	1	-	-	-	-	-	-	-	-	-	-	1	-	-	-	-	-	-	-	-	-	-	1	-	-	-	-	-	-	-	-
TGME49_263850-t26_1-p1	25.1	-	-	-	-	-	-	-	-	-	-	-	-	-	-	-	-	-	-	-	-	-	-	-	-	-	-	-	-	-	-	-	-	-	-	-	-	-	-	-	-	-	-	-	-	-	-	-	-
TGME49_237015-t26_1-p1	29.4	-	-	-	5	-	-	-	-	-	-	-	-	-	-	1	-	-	-	-	-	-	-	-	-	-	1	-	-	-	-	-	-	-	-	-	-	1	-	-	-	-	-	-	-	-	-	-	0.00
TGME49_289690-t26_1-p1	53.3	20	16	22	10	13	3	20	11	10	13	17	7	6	8	3	5	1	7	4	3	5	6	7	6	8	3	5	1	7	4	3	5	6	7	6	8	3	5	1	6	4	3	5	6	19.24	13.31	15.92	8.32
TGME49_270380-t26_1-p1	17.2	20	24	32	25	38	17	24	26	45	9	32	3	3	5	4	6	4	3	3	7	1	4	3	3	5	4	5	3	3	3	7	1	4	3	3	5	4	5	3	3	3	7	1	4	6.90	2.99	7.59	7.22
TGME49_288510-t26_1-p1	145.7	-	-	-	-	-	-	-	-	-	-	-	-	-	-	-	-	-	-	-	-	-	-	-	-	-	-	-	-	-	-	-	-	-	-	-	-	-	-	-	-	-	-	-	-	-	-	-	-
TGME49_295110-t26_1-p1	63.4	27	24	27	23	21	20	19	18	19	20	21	12	11	13	9	11	9	9	10	8	9	11	12	10	12	9	10	9	9	8	8	9	9	9	7	7	5	5	5	5	6	5	5	6	29.09	31.54	34.43	27.98
TGME49_215775-t26_1-p1	65.9	20	18	24	19	29	14	13	25	22	23	23	8	8	10	9	12	6	7	10	9	11	10	8	8	10	9	12	6	7	10	9	11	10	1	2	3	3	12	2	3	3	3	4	2	20.40	15.84	17.51	17.77
TGME49_284540-t26_1-p1	27.6	-	-	-	-	-	-	-	-	-	-	-	-	-	-	-	-	-	-	-	-	-	-	-	-	-	-	-	-	-	-	-	-	-	-	-	-	-	-	-	-	-	-	-	-	-	-	-	-
TGME49_311310-t26_1-p1	56.4	-	-	2	2	-	-	2	-	-	-	-	-	-	1	1	-	-	1	-	-	-	-	-	-	1	1	-	-	1	-	-	-	-	-	-	1	1	-	-	1	-	-	-	-	-	-	1.94	1.82
TGME49_216670-t26_1-p1	100.0	6	3	3	3	5	5	3	6	5	3	5	4	2	2	2	4	4	3	3	4	3	4	4	2	2	2	4	4	3	3	4	3	4	4	2	2	2	4	4	3	3	4	3	4	8.69	5.94	6.19	3.79
TGME49_205250-t26_1-p1	62.6	20	21	22	19	23	16	18	21	18	17	18	8	9	10	9	12	6	7	8	8	7	9	8	8	9	8	10	6	7	8	7	7	7	8	8	9	8	10	6	7	8	7	7	7	17.18	19.59	17.03	18.32
TGME49_273520-t26_1-p1	67.3	-	-	-	-	-	-	1	-	1	-	-	-	-	-	-	-	-	1	-	1	-	-	-	-	-	-	-	-	1	-	1	-	-	-	-	-	-	-	-	1	-	1	-	-	-	-	-	-
TGME49_231910-t26_1-p1	34.5	4	-	-	-	8	4	4	-	-	-	-	1	-	-	-	2	1	1	-	-	-	-	1	-	-	-	2	1	1	-	-	-	-	1	-	-	-	2	1	1	-	-	-	-	2.54	-	-	-
TGME49_317720-t26_1-p1	68.7	-	-	-	-	-	-	-	-	-	-	-	-	-	-	-	-	-	-	-	-	-	-	-	-	-	-	-	-	-	-	-	-	-	-	-	-	-	-	-	-	-	-	-	-	-	-	-	-
TGME49_249530-t26_1-p1	129.0	-	-	-	-	-	-	3	-	1	-	-	-	-	-	-	-	-	3	-	1	-	-	-	-	-	-	-	-	3	-	1	-	-	-	-	-	-	-	-	3	-	1	-	-	-	-	-	-
TGME49_202630-t26_1-p1	128.4	-	-	-	-	-	-	-	-	-	-	-	-	-	-	-	-	-	-	-	-	-	-	-	-	-	-	-	-	-	-	-	-	-	-	-	-	-	-	-	-	-	-	-	-	-	-	-	-
TGME49_213350-t26_1-p1	17.1	9	11	-	11	-	-	9	11	11	-	9	1	1	-	1	-	-	1	1	1	-	1	1	1	-	1	-	-	1	1	1	-	1	1	1	-	1	-	-	1	1	1	-	1	4.05	2.79	-	0.00
TGME49_260190-t26_1-p1	51.4	3	10	-	3	-	-	-	6	3	3	8	1	4	-	1	-	-	-	2	1	1	2	1	4	-	1	-	-	-	2	1	1	2	1	4	-	1	-	-	-	2	1	1	2	2.78	2.58	-	2.66
TGME49_207130-t26_1-p1	38.6	-	-	-	-	-	-	-	-	-	-	-	-	-	-	-	-	-	-	-	-	-	-	-	-	-	-	-	-	-	-	-	-	-	-	-	-	-	-	-	-	-	-	-	-	-	-	-	-
TGME49_201390-t26_1-p1	11.4	-	6	-	-	-	-	-	-	-	-	-	-	1	-	-	-	-	-	-	-	-	-	-	1	-	-	-	-	-	-	-	-	-	-	1	-	-	-	-	-	-	-	-	-	-	2.09	-	-
TGME49_244870-t26_1-p1	43.3	-	-	-	-	4	-	-	-	-	-	-	-	-	-	-	1	-	-	-	-	-	-	-	-	-	-	1	-	-	-	-	-	-	-	-	-	-	1	-	-	-	-	-	-	-	-	-	-
TGME49_249590-t26_1-p1	28.3	-	-	-	-	-	-	-	-	-	-	-	-	-	-	-	-	-	-	-	-	-	-	-	-	-	-	-	-	-	-	-	-	-	-	-	-	-	-	-	-	-	-	-	-	-	-	-	-
TGME49_223960-t26_1-p1	41.4	-	-	-	-	-	-	-	-	-	-	-	-	-	-	-	-	-	-	-	-	-	-	-	-	-	-	-	-	-	-	-	-	-	-	-	-	-	-	-	-	-	-	-	-	-	-	-	-
TGME49_243730-t26_1-p1	37.6	-	-	-	-	-	-	7	-	-	-	-	-	-	-	-	-	-	2	-	-	-	-	-	-	-	-	-	-	2	-	-	-	-	-	-	-	-	-	-	2	-	-	-	-	-	-	-	-
TGME49_320050-t26_1-p1	35.3	7	10	15	10	7	3	14	7	7	7	7	2	3	4	3	2	1	4	2	2	2	2	2	3	4	3	2	1	4	2	2	2	2	2	3	4	3	2	1	4	2	2	2	2	4.41	4.91	4.69	4.96
TGME49_215785-t26_1-p1	49.1	29	29	36	21	-	22	16	28	25	24	33	10	10	12	7	-	7	9	9	7	8	10	9	9	11	7	-	6	7	8	7	8	10	2	3	4	1	-	2	3	1	1	1	2	23.08	19.95	26.20	14.39
TGME49_276210-t26_1-p1	91.9	-	-	2	-	1	1	3	-	1	-	2	-	-	2	-	1	1	2	-	1	-	2	-	-	2	-	1	1	2	-	1	-	2	-	-	2	-	1	1	2	-	1	-	2	-	-	2.12	-
TGME49_308020-t26_1-p1	41.9	-	-	2	-	-	-	2	-	-	-	-	-	-	1	-	-	-	1	-	-	-	-	-	-	1	-	-	-	1	-	-	-	-	-	-	1	-	-	-	1	-	-	-	-	-	-	0.00	-
TGME49_273090-t26_1-p1	89.3	-	-	4	3	4	2	7	2	5	2	1	-	-	3	2	3	2	5	2	4	2	1	-	-	3	2	3	2	5	2	4	2	1	-	-	3	2	3	2	5	2	4	2	1	-	-	5.44	1.72
TGME49_239490-t26_1-p1	63.9	28	10	31	25	25	16	21	22	27	27	30	12	6	11	8	10	5	7	8	9	10	10	12	6	11	8	10	5	7	8	9	10	10	12	6	11	8	10	5	7	8	9	10	10	33.14	12.36	28.48	16.28
TGME49_266090-t26_1-p1	49.5	-	-	-	-	-	-	-	-	-	-	-	-	-	-	-	-	-	-	-	-	-	-	-	-	-	-	-	-	-	-	-	-	-	-	-	-	-	-	-	-	-	-	-	-	-	-	-	-
TGME49_290950-t26_1-p1	194.4	-	-	-	-	-	-	-	-	-	-	-	-	-	-	-	-	-	-	-	-	-	-	-	-	-	-	-	-	-	-	-	-	-	-	-	-	-	-	-	-	-	-	-	-	-	-	-	-
TGME49_243950-t26_1-p1	30.2	-	-	-	-	-	-	-	-	-	-	-	-	-	-	-	-	-	-	-	-	-	-	-	-	-	-	-	-	-	-	-	-	-	-	-	-	-	-	-	-	-	-	-	-	-	-	-	-
TGME49_277240-t26_1-p1	22.6	-	-	-	-	-	-	7	-	-	-	-	-	-	-	-	-	-	1	-	-	-	-	-	-	-	-	-	-	1	-	-	-	-	-	-	-	-	-	-	1	-	-	-	-	-	-	-	-
TGME49_280790-t26_1-p1	162.2	-	-	-	-	-	-	-	-	-	-	-	-	-	-	-	-	-	-	-	-	-	-	-	-	-	-	-	-	-	-	-	-	-	-	-	-	-	-	-	-	-	-	-	-	-	-	-	-
TGME49_243920-t26_1-p1	88.2	1	-	1	-	4	-	2	1	3	-	6	1	-	1	-	3	-	2	1	3	-	5	1	-	1	-	3	-	2	1	3	-	5	1	-	1	-	3	-	2	1	3	-	5	1.88	-	1.85	-
TGME49_207440-t26_1-p1	35.5	30	15	25	21	18	16	13	10	24	32	15	9	5	7	7	7	5	4	4	8	10	6	9	5	7	6	7	5	4	4	8	9	6	9	5	7	6	7	5	4	4	8	9	6	13.77	11.36	13.64	19.39
TGME49_315610-t26_1-p1	16.0	24	7	24	23	7	-	24	24	23	23	24	2	1	2	2	1	-	2	3	2	3	3	2	1	2	2	1	-	2	3	2	2	3	2	1	2	2	1	-	2	3	2	2	3	5.80	2.49	6.84	2.52
TGME49_263070-t26_1-p1	59.8	-	-	-	-	3	-	3	-	-	-	3	-	-	-	-	1	-	1	-	-	-	1	-	-	-	-	1	-	1	-	-	-	1	-	-	-	-	1	-	1	-	-	-	1	-	-	-	-
TGME49_315320-t26_1-p1	34.2	-	-	-	-	-	-	-	-	-	-	-	-	-	-	-	-	-	-	-	-	-	-	-	-	-	-	-	-	-	-	-	-	-	-	-	-	-	-	-	-	-	-	-	-	-	-	-	-
TGME49_202020-t26_1-p1	83.7	6	-	3	-	2	-	5	-	10	5	1	4	-	2	-	1	-	3	-	6	4	1	4	-	2	-	1	-	3	-	6	4	1	4	-	2	-	1	-	3	-	6	4	1	6.02	-	3.76	-
TGME49_215470-t26_1-p1	24.6	16	16	16	14	12	22	14	16	16	16	16	4	5	4	4	2	5	4	4	3	4	3	3	3	3	3	2	4	3	3	3	3	3	3	3	3	3	2	4	3	3	3	3	3	4.37	11.82	6.43	6.30
TGME49_267400-t26_1-p1	15.6	36	36	36	36	36	41	28	36	36	36	36	5	4	4	6	4	6	4	4	5	5	4	4	4	4	4	4	5	4	4	4	4	4	4	4	4	4	4	5	4	4	4	4	4	10.40	8.98	9.80	11.58
TGME49_222380-t26_1-p1	129.4	-	-	-	-	1	-	-	-	-	-	-	-	-	-	-	1	-	-	-	-	-	-	-	-	-	-	1	-	-	-	-	-	-	-	-	-	-	1	-	-	-	-	-	-	-	-	-	-
TGME49_262620-t26_1-p1	31.7	10	7	7	10	6	15	6	7	10	9	5	3	2	2	3	2	4	2	2	3	2	1	3	2	2	3	2	4	2	2	3	2	1	3	2	2	3	2	4	2	2	3	2	1	3.75	2.00	1.98	4.98
TGME49_217540-t26_1-p1	38.1	-	-	3	-	-	-	-	3	-	-	-	-	-	1	-	-	-	-	1	-	-	-	-	-	1	-	-	-	-	1	-	-	-	-	-	1	-	-	-	-	1	-	-	-	-	-	0.00	-
TGME49_208790-t26_1-p1	33.7	-	-	-	3	-	-	-	3	-	-	-	-	-	-	1	-	-	-	1	-	-	-	-	-	-	1	-	-	-	1	-	-	-	-	-	-	1	-	-	-	1	-	-	-	-	-	-	1.77
TGME49_310670-t26_1-p1	105.5	-	-	-	1	-	-	1	-	-	-	-	-	-	-	1	-	-	1	-	-	-	-	-	-	-	1	-	-	1	-	-	-	-	-	-	-	1	-	-	1	-	-	-	-	-	-	-	0.00
TGME49_267080-t26_1-p1	49.1	-	3	-	-	5	3	-	-	-	-	3	-	1	-	-	2	1	-	-	-	-	1	-	1	-	-	2	1	-	-	-	-	1	-	1	-	-	2	1	-	-	-	-	1	-	1.90	-	-
TGME49_315680-t26_1-p1	54.3	-	-	-	-	2	-	2	-	2	-	-	-	-	-	-	1	-	1	-	1	-	-	-	-	-	-	1	-	1	-	1	-	-	-	-	-	-	1	-	1	-	1	-	-	-	-	-	-
TGME49_303450-t26_1-p1	33.6	-	-	-	4	-	-	-	4	-	-	-	-	-	-	1	-	-	-	1	-	-	-	-	-	-	1	-	-	-	1	-	-	-	-	-	-	1	-	-	-	1	-	-	-	-	-	-	2.26
TGME49_250770-t26_1-p1	46.6	8	4	8	2	13	5	16	6	9	-	-	3	2	3	1	5	2	7	2	4	-	-	3	2	3	1	5	2	6	2	4	-	-	3	2	3	1	5	2	6	2	4	-	-	4.15	0.00	6.75	1.86
TGME49_252220-t26_1-p1	63.3	-	-	-	-	-	-	-	1	-	-	-	-	-	-	-	-	-	-	1	-	-	-	-	-	-	-	-	-	-	1	-	-	-	-	-	-	-	-	-	-	1	-	-	-	-	-	-	-
TGME49_239330-t26_1-p1	11.2	-	-	-	-	18	-	7	-	7	7	7	-	-	-	-	2	-	1	-	1	1	1	-	-	-	-	2	-	1	-	1	1	1	-	-	-	-	2	-	1	-	1	1	1	-	-	-	-
TGME49_227850-t26_1-p1	66.2	2	-	2	-	15	4	17	3	-	2	4	1	-	1	-	7	2	8	1	-	1	2	1	-	1	-	7	2	8	1	-	1	2	1	-	1	-	7	2	8	1	-	1	2	1.87	-	2.45	-
TGME49_247550-t26_1-p1	60.9	9	9	14	7	11	13	22	4	10	6	4	4	4	8	3	5	6	11	2	5	3	2	4	4	8	3	5	6	10	2	5	3	2	4	4	8	3	5	6	10	2	5	3	2	8.35	7.46	14.39	7.16
TGME49_313380-t26_1-p1	31.5	6	-	-	-	-	-	-	-	-	-	-	1	-	-	-	-	-	-	-	-	-	-	1	-	-	-	-	-	-	-	-	-	-	1	-	-	-	-	-	-	-	-	-	-	0.00	-	-	-
TGME49_229480-t26_1-p1	38.3	-	-	4	-	4	-	4	-	4	-	-	-	-	1	-	1	-	1	-	1	-	-	-	-	1	-	1	-	1	-	1	-	-	-	-	1	-	1	-	1	-	1	-	-	-	-	2.23	-
TGME49_278830-t26_1-p1	98.2	-	-	-	-	2	-	-	-	-	-	-	-	-	-	-	2	-	-	-	-	-	-	-	-	-	-	2	-	-	-	-	-	-	-	-	-	-	2	-	-	-	-	-	-	-	-	-	-
TGME49_223920-t26_1-p1	222.7	5	1	3	4	-	-	2	6	9	6	8	8	2	4	6	-	-	3	10	15	11	13	8	2	4	6	-	-	3	10	15	11	13	8	2	4	6	-	-	3	10	15	11	13	10.77	2.38	3.93	11.93
TGME49_209950-t26_1-p1	47.7	-	5	-	-	12	7	8	-	5	-	-	-	1	-	-	4	2	2	-	1	-	-	-	1	-	-	4	2	2	-	1	-	-	-	1	-	-	4	2	2	-	1	-	-	-	2.22	-	-
TGME49_300140-t26_1-p1	44.0	2	-	2	2	2	-	7	2	-	-	-	1	-	1	1	1	-	2	1	-	-	-	1	-	1	1	1	-	2	1	-	-	-	1	-	1	1	1	-	2	1	-	-	-	2.28	-	1.64	2.23
TGME49_207770-t26_1-p1	55.4	-	-	-	-	-	-	-	-	-	-	-	-	-	-	-	-	-	-	-	-	-	-	-	-	-	-	-	-	-	-	-	-	-	-	-	-	-	-	-	-	-	-	-	-	-	-	-	-
TGME49_321450-t26_1-p1	436.8	-	-	-	-	-	-	-	-	-	-	-	-	-	-	-	-	-	-	-	-	-	-	-	-	-	-	-	-	-	-	-	-	-	-	-	-	-	-	-	-	-	-	-	-	-	-	-	-
TGME49_245490-t26_1-p1	74.6	8	5	3	-	-	-	-	5	6	3	-	5	3	2	-	-	-	-	2	4	2	-	5	3	2	-	-	-	-	2	4	2	-	5	3	2	-	-	-	-	2	4	2	-	8.00	3.28	4.52	-
TGME49_318310-t26_1-p1	76.9	-	-	-	-	-	-	-	-	-	-	-	-	-	-	-	-	-	-	-	-	-	-	-	-	-	-	-	-	-	-	-	-	-	-	-	-	-	-	-	-	-	-	-	-	-	-	-	-
TGME49_244560-t26_1-p1	96.8	9	2	11	8	17	9	21	14	9	8	2	7	2	7	6	11	6	15	10	8	6	2	7	2	7	6	11	6	15	10	8	6	2	7	2	7	6	11	6	15	10	8	6	2	12.98	3.34	14.71	10.54
TGME49_221620-t26_1-p1	50.0	12	12	12	12	-	12	13	9	12	9	12	5	5	6	4	-	4	4	4	5	5	4	5	4	5	4	-	4	4	3	5	4	4	5	4	5	4	-	4	1	3	2	4	1	14.67	12.24	14.13	11.49
TGME49_201250-t26_1-p1	177.8	-	-	-	-	-	-	-	-	-	-	-	-	-	-	-	-	-	-	-	-	-	-	-	-	-	-	-	-	-	-	-	-	-	-	-	-	-	-	-	-	-	-	-	-	-	-	-	-
TGME49_207160-t26_1-p1	38.1	3	7	5	-	-	-	-	3	3	3	-	1	2	2	-	-	-	-	1	1	1	-	1	2	2	-	-	-	-	1	1	1	-	1	2	2	-	-	-	-	1	1	1	-	1.67	3.70	0.00	-
TGME49_226380-t26_1-p1	42.6	-	-	-	-	-	3	-	-	-	-	-	-	-	-	-	-	1	-	-	-	-	-	-	-	-	-	-	1	-	-	-	-	-	-	-	-	-	-	1	-	-	-	-	-	-	-	-	-
TGME49_248390-t26_1-p1	16.3	31	36	33	38	37	20	32	26	25	14	43	6	5	5	7	7	4	6	4	5	2	7	6	5	5	7	6	4	5	4	5	2	7	6	5	5	7	6	4	5	4	5	2	7	8.85	6.82	11.01	9.97
TGME49_321620-t26_1-p1	95.9	-	-	-	-	-	-	-	-	-	-	-	-	-	-	-	-	-	-	-	-	-	-	-	-	-	-	-	-	-	-	-	-	-	-	-	-	-	-	-	-	-	-	-	-	-	-	-	-
TGME49_256990-t26_1-p1	86.3	-	-	-	-	-	-	-	-	-	-	-	-	-	-	-	-	-	-	-	-	-	-	-	-	-	-	-	-	-	-	-	-	-	-	-	-	-	-	-	-	-	-	-	-	-	-	-	-
TGME49_253330-t26_1-p1	42.2	13	14	11	11	11	11	7	13	16	20	5	5	5	4	4	4	4	3	5	6	7	2	5	5	4	4	4	4	3	5	6	7	2	5	5	4	4	4	4	3	5	6	7	2	6.66	8.50	6.11	4.81
TGME49_260230-t26_1-p1	98.3	-	-	-	-	-	-	-	-	-	-	-	-	-	-	-	-	-	-	-	-	-	-	-	-	-	-	-	-	-	-	-	-	-	-	-	-	-	-	-	-	-	-	-	-	-	-	-	-
TGME49_305050-t26_1-p1	15.3	19	-	-	19	-	12	-	19	7	12	7	2	-	-	2	-	2	-	2	1	2	1	2	-	-	2	-	2	-	2	1	2	1	2	-	-	2	-	2	-	2	1	2	1	3.17	-	-	2.70
TGME49_221522-t26_1-p1	61.1	-	-	-	-	-	-	4	-	-	-	-	-	-	-	-	-	-	2	-	-	-	-	-	-	-	-	-	-	2	-	-	-	-	-	-	-	-	-	-	2	-	-	-	-	-	-	-	-
TGME49_300000-t26_1-p1	21.2	25	29	33	35	29	29	27	21	28	17	37	6	4	6	6	6	4	5	3	5	3	7	4	4	6	6	5	4	5	3	5	3	6	4	4	6	6	5	4	5	3	5	3	6	14.39	10.00	13.94	11.52
TGME49_313140-t26_1-p1	68.3	2	2	2	2	2	-	-	-	-	2	-	1	1	1	1	1	-	-	-	-	1	-	1	1	1	1	1	-	-	-	-	1	-	1	1	1	1	1	-	-	-	-	1	-	2.13	2.33	1.83	2.15
TGME49_306220-t26_1-p1	77.2	-	1	-	-	-	-	-	-	-	-	-	-	1	-	-	-	-	-	-	-	-	-	-	1	-	-	-	-	-	-	-	-	-	-	1	-	-	-	-	-	-	-	-	-	-	1.66	-	-
TGME49_242790-t26_1-p1	200.6	-	-	-	-	0	-	-	-	-	-	-	-	-	-	-	1	-	-	-	-	-	-	-	-	-	-	1	-	-	-	-	-	-	-	-	-	-	1	-	-	-	-	-	-	-	-	-	-
TGME49_287210-t26_1-p1	25.9	-	-	-	-	-	-	-	-	-	-	-	-	-	-	-	-	-	-	-	-	-	-	-	-	-	-	-	-	-	-	-	-	-	-	-	-	-	-	-	-	-	-	-	-	-	-	-	-
TGME49_210700-t26_1-p1	926.0	-	-	-	-	-	-	-	-	-	-	-	-	-	-	-	-	-	-	-	-	-	-	-	-	-	-	-	-	-	-	-	-	-	-	-	-	-	-	-	-	-	-	-	-	-	-	-	-
TGME49_249900-t26_1-p1	35.2	14	12	23	16	17	9	15	18	23	19	16	4	3	6	5	5	2	4	5	6	5	4	4	3	6	4	5	2	4	5	6	5	4	4	3	6	4	5	2	4	5	6	5	4	9.41	7.57	14.20	9.78
TGME49_251690-t26_1-p1	54.1	-	-	-	-	-	-	-	-	-	-	-	-	-	-	-	-	-	-	-	-	-	-	-	-	-	-	-	-	-	-	-	-	-	-	-	-	-	-	-	-	-	-	-	-	-	-	-	-
TGME49_215590-t26_1-p1	72.7	-	-	-	-	1	-	-	-	-	-	-	-	-	-	-	1	-	-	-	-	-	-	-	-	-	-	1	-	-	-	-	-	-	-	-	-	-	1	-	-	-	-	-	-	-	-	-	-
TGME49_210370-t26_1-p1	52.4	7	-	7	5	-	-	7	-	-	-	-	2	-	2	2	-	-	2	-	-	-	-	2	-	2	2	-	-	2	-	-	-	-	2	-	2	2	-	-	2	-	-	-	-	2.77	-	2.19	3.64
TGME49_320190-t26_1-p1	41.5	10	13	15	6	13	7	3	6	9	3	6	3	4	5	2	4	2	1	2	3	1	2	3	4	5	2	4	2	1	2	3	1	2	3	4	5	2	4	2	1	2	3	1	2	6.62	6.82	7.80	4.99
TGME49_224350-t26_1-p1	156.7	-	-	-	-	-	-	-	-	-	-	-	-	-	-	-	-	-	-	-	-	-	-	-	-	-	-	-	-	-	-	-	-	-	-	-	-	-	-	-	-	-	-	-	-	-	-	-	-
TGME49_264610-t26_1-p1	44.9	4	4	-	-	4	4	-	-	-	-	-	1	1	-	-	1	1	-	-	-	-	-	1	1	-	-	1	1	-	-	-	-	-	1	1	-	-	1	1	-	-	-	-	-	1.71	2.21	-	-
TGME49_251880-t26_1-p1	60.1	-	-	-	-	-	-	-	-	-	-	-	-	-	-	-	-	-	-	-	-	-	-	-	-	-	-	-	-	-	-	-	-	-	-	-	-	-	-	-	-	-	-	-	-	-	-	-	-
TGME49_289750-t26_1-p1	14.7	36	36	24	36	36	14	26	36	36	26	36	6	5	3	4	4	2	3	5	6	3	4	5	5	3	4	4	2	3	4	5	3	4	5	5	3	4	4	2	3	4	5	3	4	13.58	9.69	3.83	8.25
TGME49_229360-t26_1-p1	61.4	-	2	2	-	-	-	3	-	-	2	-	-	1	1	-	-	-	2	-	-	1	-	-	1	1	-	-	-	2	-	-	1	-	-	1	1	-	-	-	2	-	-	1	-	-	2.11	2.23	-
TGME49_320150-t26_1-p1	99.7	-	-	-	-	-	5	-	-	-	-	-	-	-	-	-	-	1	-	-	-	-	-	-	-	-	-	-	1	-	-	-	-	-	-	-	-	-	-	1	-	-	-	-	-	-	-	-	-
TGME49_321710-t26_1-p1	35.7	-	-	-	-	-	-	-	25	-	-	-	-	-	-	-	-	-	-	5	-	-	-	-	-	-	-	-	-	-	5	-	-	-	-	-	-	-	-	-	-	1	-	-	-	-	-	-	-
TGME49_315570-t26_1-p1	9.3	-	-	-	-	-	-	-	-	-	-	-	-	-	-	-	-	-	-	-	-	-	-	-	-	-	-	-	-	-	-	-	-	-	-	-	-	-	-	-	-	-	-	-	-	-	-	-	-
TGME49_222160-t26_1-p1	53.7	-	-	2	-	-	-	-	-	-	2	-	-	-	1	-	-	-	-	-	-	1	-	-	-	1	-	-	-	-	-	-	1	-	-	-	1	-	-	-	-	-	-	1	-	-	-	1.63	-
TGME49_227600-t26_1-p1	15.4	-	15	-	-	9	6	9	-	6	-	-	-	2	-	-	1	1	1	-	1	-	-	-	2	-	-	1	1	1	-	1	-	-	-	2	-	-	1	1	1	-	1	-	-	-	2.74	-	-
TGME49_233530-t26_1-p1	105.6	-	-	-	-	-	-	-	1	1	1	-	-	-	-	-	-	-	-	1	1	1	-	-	-	-	-	-	-	-	1	1	1	-	-	-	-	-	-	-	-	1	1	1	-	-	-	-	-
TGME49_247440-t26_1-p1	40.2	-	-	6	-	-	-	-	3	-	-	-	-	-	2	-	-	-	-	1	-	-	-	-	-	2	-	-	-	-	1	-	-	-	-	-	2	-	-	-	-	1	-	-	-	-	-	3.59	-
TGME49_259020-t26_1-p1	25.0	-	-	-	3	-	-	3	3	7	7	3	-	-	-	1	-	-	1	1	2	2	1	-	-	-	1	-	-	1	1	2	2	1	-	-	-	1	-	-	1	1	2	2	1	-	-	-	1.90
TGME49_205240-t26_1-p1	88.3	-	-	-	-	-	-	-	-	-	-	-	-	-	-	-	-	-	-	-	-	-	-	-	-	-	-	-	-	-	-	-	-	-	-	-	-	-	-	-	-	-	-	-	-	-	-	-	-
TGME49_229670-t26_1-p1	15.8	22	-	6	-	13	14	6	-	14	5	-	3	-	2	-	3	2	1	-	2	1	-	3	-	2	-	3	2	1	-	2	1	-	3	-	2	-	3	2	1	-	2	1	-	6.30	-	3.31	-
TGME49_226970-t26_1-p1	18.7	-	-	6	20	-	-	12	6	11	-	-	-	-	1	3	-	-	2	1	2	-	-	-	-	1	3	-	-	2	1	2	-	-	-	-	1	3	-	-	2	1	2	-	-	-	-	2.06	4.89
TGME49_229010-t26_1-p1	107.1	16	9	10	8	-	4	4	4	4	8	6	9	6	7	6	-	3	3	2	2	5	4	9	6	7	6	-	3	3	2	2	5	4	9	6	7	6	-	3	3	2	2	5	4	21.64	12.91	12.00	11.79
TGME49_289970-t26_1-p1	24.4	-	-	-	-	-	-	-	-	-	-	-	-	-	-	-	-	-	-	-	-	-	-	-	-	-	-	-	-	-	-	-	-	-	-	-	-	-	-	-	-	-	-	-	-	-	-	-	-
TGME49_231140-t26_1-p1	18.7	17	-	9	17	-	-	-	-	-	-	-	2	-	2	2	-	-	-	-	-	-	-	2	-	2	2	-	-	-	-	-	-	-	2	-	2	2	-	-	-	-	-	-	-	5.60	-	1.63	2.94
TGME49_216140-t26_1-p1	61.1	-	-	2	-	-	-	-	-	2	2	-	-	-	1	-	-	-	-	-	1	1	-	-	-	1	-	-	-	-	-	1	1	-	-	-	1	-	-	-	-	-	1	1	-	-	-	1.82	-
TGME49_249850-t26_1-p1	43.1	2	2	-	5	-	2	2	2	11	4	2	1	1	-	2	-	1	1	1	3	2	1	1	1	-	2	-	1	1	1	3	2	1	1	1	-	2	-	1	1	1	3	2	1	1.94	1.84	-	1.71
TGME49_291040-t26_1-p1	35.3	16	5	14	8	10	5	13	14	17	10	14	4	1	3	2	3	1	3	3	3	2	3	4	1	3	2	3	1	3	3	3	2	3	4	1	3	2	3	1	3	3	3	2	3	10.08	3.74	8.15	6.09
TGME49_290160-t26_1-p1	113.4	-	-	-	1	3	-	1	-	-	3	-	-	-	-	1	3	-	1	-	-	3	-	-	-	-	1	3	-	1	-	-	3	-	-	-	-	1	3	-	1	-	-	3	-	-	-	-	1.86
TGME49_238250-t26_1-p1	11.4	22	22	22	22	22	12	22	21	21	21	12	3	3	3	3	2	2	3	2	2	2	2	3	3	3	3	2	2	3	2	2	2	2	3	3	3	3	2	2	3	2	2	2	2	8.74	6.46	7.51	6.84
TGME49_213670-t26_1-p1	85.1	-	-	-	-	-	-	-	-	-	-	-	-	-	-	-	-	-	-	-	-	-	-	-	-	-	-	-	-	-	-	-	-	-	-	-	-	-	-	-	-	-	-	-	-	-	-	-	-
TGME49_225080-t26_1-p1	17.7	37	40	37	24	33	13	37	25	30	13	19	6	6	7	5	5	2	7	4	6	2	3	6	6	6	5	5	2	6	4	5	2	3	6	6	6	5	5	2	6	4	5	2	3	9.42	6.50	10.54	9.18
TGME49_204020-t26_1-p1	28.2	17	23	23	23	18	17	21	34	20	23	25	3	5	5	6	4	4	4	6	6	6	5	3	5	5	5	4	4	4	6	5	5	5	3	5	5	5	4	4	4	6	5	5	5	5.83	12.10	13.51	9.20
TGME49_250810-t26_1-p1	20.1	-	-	-	4	8	-	-	-	-	-	-	-	-	-	1	2	-	-	-	-	-	-	-	-	-	1	2	-	-	-	-	-	-	-	-	-	1	2	-	-	-	-	-	-	-	-	-	0.00
TGME49_225150-t26_1-p1	76.7	3	2	2	-	-	-	-	2	-	-	-	2	1	1	-	-	-	-	1	-	-	-	2	1	1	-	-	-	-	1	-	-	-	2	1	1	-	-	-	-	1	-	-	-	2.45	0.00	0.00	-
TGME49_239820-t26_1-p1	65.2	2	-	-	-	-	-	-	-	2	-	-	1	-	-	-	-	-	-	-	1	-	-	1	-	-	-	-	-	-	-	1	-	-	1	-	-	-	-	-	-	-	1	-	-	2.87	-	-	-
TGME49_233100-t26_1-p1	32.0	5	-	-	5	3	-	-	-	5	5	5	1	-	-	1	1	-	-	-	1	1	1	1	-	-	1	1	-	-	-	1	1	1	1	-	-	1	1	-	-	-	1	1	1	3.23	-	-	2.02
TGME49_311470-t26_1-p1	187.3	15	12	12	19	4	4	7	11	10	11	13	17	13	15	21	5	4	10	13	11	14	14	17	13	15	21	5	4	10	13	11	14	14	17	13	15	21	5	4	10	13	11	14	14	35.26	31.47	26.88	36.87
TGME49_251780-t26_1-p1	78.2	5	7	9	6	10	8	12	4	4	5	5	3	4	5	4	7	4	6	2	2	3	3	3	4	5	4	7	4	6	2	2	3	3	3	4	5	4	7	4	6	2	2	3	3	7.16	10.16	9.62	7.20
TGME49_252430-t26_1-p1	83.8	-	-	1	-	-	2	-	-	-	-	-	-	-	1	-	-	2	-	-	-	-	-	-	-	1	-	-	2	-	-	-	-	-	-	-	1	-	-	2	-	-	-	-	-	-	-	0.00	-
TGME49_249390-t26_1-p1	135.6	-	-	-	-	-	-	4	-	-	-	-	-	-	-	-	-	-	4	-	-	-	-	-	-	-	-	-	-	4	-	-	-	-	-	-	-	-	-	-	4	-	-	-	-	-	-	-	-
TGME49_216860-t26_1-p1	49.1	2	2	5	-	2	3	20	2	2	5	-	1	1	2	-	1	1	7	1	1	2	-	1	1	2	-	1	1	7	1	1	2	-	1	1	2	-	1	1	7	1	1	2	-	2.22	1.87	3.79	-
TGME49_242070-t26_1-p1	42.8	3	-	5	-	-	-	3	3	-	3	-	1	-	2	-	-	-	1	1	-	1	-	1	-	2	-	-	-	1	1	-	1	-	1	-	2	-	-	-	1	1	-	1	-	1.69	-	1.90	-
TGME49_248810-t26_1-p1	54.2	3	8	7	14	11	3	7	18	11	19	5	2	2	3	5	4	1	3	6	4	6	2	2	2	3	5	4	1	3	6	4	6	2	2	2	3	5	4	1	3	6	4	6	2	2.09	4.58	6.59	8.16
TGME49_249270-t26_1-p1	59.9	-	4	3	2	5	-	6	-	4	-	-	-	2	2	1	3	-	4	-	3	-	-	-	2	2	1	3	-	4	-	3	-	-	-	2	2	1	3	-	4	-	3	-	-	-	4.41	1.67	1.98
TGME49_234420-t26_1-p1	66.8	-	-	3	3	-	5	2	2	2	3	2	-	-	2	2	-	3	1	1	1	2	1	-	-	2	2	-	3	1	1	1	2	1	-	-	2	2	-	3	1	1	1	2	1	-	-	4.38	2.28
TGME49_225550-t26_1-p1	48.4	-	-	-	-	-	-	-	2	2	-	-	-	-	-	-	-	-	-	1	1	-	-	-	-	-	-	-	-	-	1	1	-	-	-	-	-	-	-	-	-	1	1	-	-	-	-	-	-
TGME49_319560-t26_1-p1	40.5	36	39	41	46	29	36	39	41	36	36	34	9	12	11	15	11	12	12	13	11	12	11	9	10	10	12	8	9	10	11	9	9	9	9	10	10	12	8	9	10	11	9	9	9	22.07	34.35	32.21	40.36
TGME49_218250-t26_1-p1	56.8	-	-	-	-	-	-	-	-	-	-	-	-	-	-	-	-	-	-	-	-	-	-	-	-	-	-	-	-	-	-	-	-	-	-	-	-	-	-	-	-	-	-	-	-	-	-	-	-
TGME49_295125-t26_1-p1	42.4	18	16	21	21	26	21	20	20	17	25	14	5	6	6	6	8	6	7	5	5	7	4	5	5	6	6	8	6	7	5	5	7	4	2	2	1	2	3	2	3	3	2	3	1	11.22	16.35	15.23	17.53
TGME49_204050-t26_1-p1	81.7	-	-	-	-	-	-	-	-	-	-	-	-	-	-	-	-	-	-	-	-	-	-	-	-	-	-	-	-	-	-	-	-	-	-	-	-	-	-	-	-	-	-	-	-	-	-	-	-
TGME49_268200-t26_1-p1	66.4	-	-	-	-	-	-	2	-	-	-	-	-	-	-	-	-	-	1	-	-	-	-	-	-	-	-	-	-	1	-	-	-	-	-	-	-	-	-	-	1	-	-	-	-	-	-	-	-
TGME49_245680-t26_1-p1	17.9	11	-	-	15	-	-	9	-	-	-	-	2	-	-	2	-	-	2	-	-	-	-	2	-	-	2	-	-	2	-	-	-	-	2	-	-	2	-	-	2	-	-	-	-	4.42	-	-	4.41
TGME49_288650-t26_1-p1	47.9	19	20	16	36	14	23	23	13	30	17	24	8	8	7	12	6	8	8	5	9	5	8	8	8	7	11	6	8	8	5	9	5	8	8	8	7	11	6	8	8	5	9	5	8	15.67	18.46	9.44	23.36
TGME49_226250-t26_1-p1	78.5	-	-	-	-	3	3	3	-	-	-	-	-	-	-	-	1	1	1	-	-	-	-	-	-	-	-	1	1	1	-	-	-	-	-	-	-	-	1	1	1	-	-	-	-	-	-	-	-
TGME49_227960-t26_1-p1	55.7	-	-	-	-	2	2	-	-	-	-	-	-	-	-	-	1	1	-	-	-	-	-	-	-	-	-	1	1	-	-	-	-	-	-	-	-	-	1	1	-	-	-	-	-	-	-	-	-
TGME49_258130-t26_1-p1	23.9	10	10	-	-	-	-	-	10	10	10	10	2	2	-	-	-	-	-	2	2	2	2	2	2	-	-	-	-	-	2	2	2	2	1	2	-	-	-	-	-	2	2	1	2	3.96	2.24	-	-
TGME49_236510-t26_1-p1	109.7	-	-	-	-	-	4	-	-	-	-	-	-	-	-	-	-	1	-	-	-	-	-	-	-	-	-	-	1	-	-	-	-	-	-	-	-	-	-	1	-	-	-	-	-	-	-	-	-
TGME49_318430-t26_1-p1	54.7	-	4	-	-	-	-	4	-	-	-	-	-	2	-	-	-	-	2	-	-	-	-	-	2	-	-	-	-	2	-	-	-	-	-	2	-	-	-	-	2	-	-	-	-	-	0.00	-	-
TGME49_285850-t26_1-p1	46.1	-	-	-	-	-	-	-	-	-	-	-	-	-	-	-	-	-	-	-	-	-	-	-	-	-	-	-	-	-	-	-	-	-	-	-	-	-	-	-	-	-	-	-	-	-	-	-	-
TGME49_299210-t26_1-p1	71.0	-	-	-	-	-	-	-	-	-	-	-	-	-	-	-	-	-	-	-	-	-	-	-	-	-	-	-	-	-	-	-	-	-	-	-	-	-	-	-	-	-	-	-	-	-	-	-	-
TGME49_254720-t26_1-p1	28.6	9	9	8	12	13	12	8	13	9	8	4	2	3	2	3	3	3	2	3	2	2	1	2	3	2	3	3	3	2	3	2	2	1	2	3	2	3	3	3	2	3	2	2	1	2.77	3.75	0.00	2.31
TGME49_290290-t26_1-p1	119.7	-	-	-	-	-	-	-	-	-	-	-	-	-	-	-	-	-	-	-	-	-	-	-	-	-	-	-	-	-	-	-	-	-	-	-	-	-	-	-	-	-	-	-	-	-	-	-	-
TGME49_280570-t26_1-p1	18.5	-	-	22	18	13	13	27	18	18	18	-	-	-	2	1	2	2	2	1	1	1	-	-	-	2	1	2	2	2	1	1	1	-	-	-	2	1	2	2	2	1	1	1	-	-	-	4.63	2.95
TGME49_246540-t26_1-p1	45.9	-	-	-	-	-	-	-	-	-	-	-	-	-	-	-	-	-	-	-	-	-	-	-	-	-	-	-	-	-	-	-	-	-	-	-	-	-	-	-	-	-	-	-	-	-	-	-	-
TGME49_221380-t26_1-p1	27.2	7	12	7	8	-	4	4	7	7	7	4	2	3	2	2	-	1	1	2	2	2	1	2	3	2	2	-	1	1	2	2	2	1	2	3	2	2	-	1	1	2	2	2	1	3.94	1.85	1.79	1.81
TGME49_214770-t26_1-p1	22.9	-	-	11	-	11	-	13	-	-	-	-	-	-	2	-	2	-	2	-	-	-	-	-	-	2	-	2	-	2	-	-	-	-	-	-	2	-	2	-	2	-	-	-	-	-	-	2.19	-
TGME49_319530-t26_1-p1	53.3	-	8	-	-	-	-	-	-	-	-	-	-	3	-	-	-	-	-	-	-	-	-	-	3	-	-	-	-	-	-	-	-	-	-	3	-	-	-	-	-	-	-	-	-	-	4.36	-	-
TGME49_204480-t26_1-p1	72.2	-	-	-	-	-	-	2	-	-	-	-	-	-	-	-	-	-	1	-	-	-	-	-	-	-	-	-	-	1	-	-	-	-	-	-	-	-	-	-	1	-	-	-	-	-	-	-	-
TGME49_291960-t26_1-p1	57.9	31	24	32	37	30	25	27	20	21	26	25	11	9	13	14	12	11	11	8	9	10	11	11	9	13	14	11	11	11	8	9	10	11	11	9	13	14	11	11	11	8	9	10	11	30.99	20.83	25.65	36.40
TGME49_215460-t26_1-p1	30.4	22	22	19	22	14	12	19	22	13	22	19	6	7	5	7	3	3	5	6	4	6	6	6	6	5	6	3	3	5	6	4	6	5	6	6	5	6	3	3	5	6	4	6	5	14.72	15.36	14.84	14.69
TGME49_229950-t26_1-p1	46.1	-	-	-	3	-	-	-	3	3	3	3	-	-	-	1	-	-	-	1	1	1	1	-	-	-	1	-	-	-	1	1	1	1	-	-	-	1	-	-	-	1	1	1	1	-	-	-	2.20
TGME49_208320-t26_1-p1	77.2	-	-	-	-	-	-	-	1	-	-	-	-	-	-	-	-	-	-	1	-	-	-	-	-	-	-	-	-	-	1	-	-	-	-	-	-	-	-	-	-	1	-	-	-	-	-	-	-
TGME49_313080-t26_1-p1	49.5	-	-	-	-	-	-	-	-	-	2	-	-	-	-	-	-	-	-	-	-	1	-	-	-	-	-	-	-	-	-	-	1	-	-	-	-	-	-	-	-	-	-	1	-	-	-	-	-
TGME49_294710-t26_1-p1	122.0	-	-	-	-	-	-	-	1	-	-	-	-	-	-	-	-	-	-	1	-	-	-	-	-	-	-	-	-	-	1	-	-	-	-	-	-	-	-	-	-	1	-	-	-	-	-	-	-
TGME49_238010-t26_1-p1	18.6	-	-	-	7	12	-	5	7	5	7	-	-	-	-	1	2	-	1	1	1	1	-	-	-	-	1	2	-	1	1	1	1	-	-	-	-	1	2	-	1	1	1	1	-	-	-	-	2.78
TGME49_315460-t26_1-p1	107.9	-	-	-	1	-	-	-	-	-	-	-	-	-	-	1	-	-	-	-	-	-	-	-	-	-	1	-	-	-	-	-	-	-	-	-	-	1	-	-	-	-	-	-	-	-	-	-	0.00
TGME49_215060-t26_1-p1	22.1	6	-	-	6	-	-	6	6	-	-	-	1	-	-	1	-	-	1	1	-	-	-	1	-	-	1	-	-	1	1	-	-	-	1	-	-	1	-	-	1	1	-	-	-	0.00	-	-	2.28
TGME49_231210-t26_1-p1	66.8	2	2	2	2	-	2	-	4	2	-	3	1	1	1	1	-	1	-	2	1	-	2	1	1	1	1	-	1	-	2	1	-	2	1	1	1	1	-	1	-	2	1	-	2	0.00	0.00	0.00	0.00
TGME49_219590-t26_1-p1	52.9	-	-	-	-	-	-	-	-	-	-	-	-	-	-	-	-	-	-	-	-	-	-	-	-	-	-	-	-	-	-	-	-	-	-	-	-	-	-	-	-	-	-	-	-	-	-	-	-
TGME49_257480-t26_1-p1	75.8	-	-	-	-	-	-	-	-	-	-	-	-	-	-	-	-	-	-	-	-	-	-	-	-	-	-	-	-	-	-	-	-	-	-	-	-	-	-	-	-	-	-	-	-	-	-	-	-
TGME49_309600-t26_1-p1	106.5	1	-	-	-	-	-	-	-	1	-	-	1	-	-	-	-	-	-	-	1	-	-	1	-	-	-	-	-	-	-	1	-	-	1	-	-	-	-	-	-	-	1	-	-	0.00	-	-	-
TGME49_289530-t26_1-p1	22.1	14	5	14	14	10	10	-	5	14	10	10	3	1	3	3	2	2	-	1	3	2	2	3	1	3	3	2	2	-	1	3	2	2	3	1	3	3	2	2	-	1	3	2	2	6.20	0.00	5.73	6.20
TGME49_245470-t26_1-p1	36.6	-	-	-	-	-	-	-	-	-	-	-	-	-	-	-	-	-	-	-	-	-	-	-	-	-	-	-	-	-	-	-	-	-	-	-	-	-	-	-	-	-	-	-	-	-	-	-	-
TGME49_247510-t26_1-p1	42.4	3	6	9	3	-	-	10	-	-	6	-	1	2	3	1	-	-	4	-	-	2	-	1	2	3	1	-	-	4	-	-	2	-	1	2	3	1	-	-	4	-	-	2	-	0.00	0.00	0.00	2.06
TGME49_292130-t26_1-p1	32.7	-	5	5	11	-	-	5	11	5	9	-	-	1	1	3	-	-	1	2	1	2	-	-	1	1	2	-	-	1	2	1	2	-	-	1	1	2	-	-	1	2	1	2	-	-	2.23	2.22	4.88
TGME49_201780-t26_1-p1	82.6	-	2	-	-	-	2	2	-	-	-	-	-	1	-	-	-	1	1	-	-	-	-	-	1	-	-	-	1	1	-	-	-	-	-	1	-	-	-	1	1	-	-	-	-	-	1.63	-	-
TGME49_225060-t26_1-p1	45.2	-	-	-	-	-	-	-	-	-	-	-	-	-	-	-	-	-	-	-	-	-	-	-	-	-	-	-	-	-	-	-	-	-	-	-	-	-	-	-	-	-	-	-	-	-	-	-	-
TGME49_290900-t26_1-p1	33.2	-	-	-	-	-	-	-	-	-	-	-	-	-	-	-	-	-	-	-	-	-	-	-	-	-	-	-	-	-	-	-	-	-	-	-	-	-	-	-	-	-	-	-	-	-	-	-	-
TGME49_218820-t26_1-p1	15.4	-	-	-	-	-	-	-	-	-	-	-	-	-	-	-	-	-	-	-	-	-	-	-	-	-	-	-	-	-	-	-	-	-	-	-	-	-	-	-	-	-	-	-	-	-	-	-	-
TGME49_238050-t26_1-p1	104.0	-	-	-	-	-	-	-	-	1	-	-	-	-	-	-	-	-	-	-	1	-	-	-	-	-	-	-	-	-	-	1	-	-	-	-	-	-	-	-	-	-	1	-	-	-	-	-	-
TGME49_248340-t26_1-p1	26.0	35	29	29	29	23	6	18	24	24	35	30	7	6	6	5	5	1	4	5	4	6	5	7	6	5	5	5	1	3	5	4	6	5	7	6	5	5	5	1	3	5	4	6	5	16.23	16.20	19.19	11.67
TGME49_223940-t26_1-p1	27.3	44	35	39	40	32	35	35	38	24	34	35	8	9	8	8	6	8	7	7	7	8	9	8	7	7	8	6	7	7	7	6	7	8	8	7	7	8	6	7	7	7	6	7	8	20.67	23.97	20.35	21.94
TGME49_215220-t26_1-p1	68.6	-	-	-	10	10	10	-	10	-	-	-	-	-	-	1	1	1	-	1	-	-	-	-	-	-	1	1	1	-	1	-	-	-	-	-	-	1	1	1	-	1	-	-	-	-	-	-	0.00
TGME49_258580-t26_1-p1	69.0	24	9	19	14	19	8	18	16	17	17	20	10	5	8	6	10	5	10	7	7	7	9	10	5	8	6	9	5	9	7	7	7	9	10	5	8	6	9	5	9	7	7	7	9	24.04	11.97	17.99	15.58
TGME49_279390-t26_1-p1	50.3	4	4	-	-	2	4	8	2	-	2	2	2	2	-	-	1	2	4	1	-	1	1	2	2	-	-	1	2	4	1	-	1	1	2	2	-	-	1	2	4	1	-	1	1	1.97	4.00	-	-
TGME49_273760-t26_1-p1	72.8	29	27	31	27	35	31	31	28	32	34	28	19	17	20	20	22	20	23	18	22	21	19	17	15	18	16	21	17	21	15	19	19	16	15	13	16	14	19	15	19	13	17	17	14	54.35	43.18	51.00	45.88
TGME49_232710-t26_1-p1	29.4	39	32	35	36	31	28	31	32	41	27	35	10	8	9	9	7	6	8	8	11	8	12	10	8	9	9	7	6	8	8	11	7	11	10	8	9	9	7	6	8	8	11	7	11	27.95	19.23	24.27	19.67
TGME49_252360-t26_1-p1	60.8	7	-	12	8	19	6	20	8	6	5	-	3	-	4	3	9	2	8	3	2	2	-	3	-	4	3	8	2	8	3	2	2	-	3	-	4	3	8	2	8	3	2	2	-	1.84	-	12.30	2.16
TGME49_231630-t26_1-p1	50.1	-	-	-	-	-	5	2	-	-	-	-	-	-	-	-	-	2	1	-	-	-	-	-	-	-	-	-	2	1	-	-	-	-	-	-	-	-	-	2	1	-	-	-	-	-	-	-	-
TGME49_267430-t26_1-p1	48.9	4	-	-	-	-	-	-	4	-	-	-	1	-	-	-	-	-	-	1	-	-	-	1	-	-	-	-	-	-	1	-	-	-	1	-	-	-	-	-	-	1	-	-	-	0.00	-	-	-
TGME49_316250-t26_1-p1	44.7	-	-	-	-	-	-	-	-	-	-	-	-	-	-	-	-	-	-	-	-	-	-	-	-	-	-	-	-	-	-	-	-	-	-	-	-	-	-	-	-	-	-	-	-	-	-	-	-
TGME49_309752-t26_1-p1	53.4	-	-	-	-	-	-	3	-	-	-	-	-	-	-	-	-	-	1	-	-	-	-	-	-	-	-	-	-	1	-	-	-	-	-	-	-	-	-	-	1	-	-	-	-	-	-	-	-
TGME49_217890-t26_1-p1	21.7	6	10	15	14	16	-	10	6	10	6	8	1	2	3	2	3	-	2	1	2	1	1	1	2	3	2	3	-	2	1	2	1	1	1	2	3	2	3	-	2	1	2	1	1	2.73	1.78	4.58	2.52
TGME49_206470-t26_1-p1	55.1	-	-	-	-	-	-	3	-	-	-	-	-	-	-	-	-	-	1	-	-	-	-	-	-	-	-	-	-	1	-	-	-	-	-	-	-	-	-	-	1	-	-	-	-	-	-	-	-
TGME49_299200-t26_1-p1	21.2	-	-	-	-	-	4	4	-	-	-	-	-	-	-	-	-	1	1	-	-	-	-	-	-	-	-	-	1	1	-	-	-	-	-	-	-	-	-	1	1	-	-	-	-	-	-	-	-
TGME49_291850-t26_1-p1	6.6	-	-	-	-	-	-	-	-	-	-	-	-	-	-	-	-	-	-	-	-	-	-	-	-	-	-	-	-	-	-	-	-	-	-	-	-	-	-	-	-	-	-	-	-	-	-	-	-
TGME49_247700-t26_1-p1	401.6	-	-	0	-	-	-	-	-	-	-	-	-	-	1	-	-	-	-	-	-	-	-	-	-	1	-	-	-	-	-	-	-	-	-	-	1	-	-	-	-	-	-	-	-	-	-	0.00	-
TGME49_202200-t26_1-p1	87.0	-	-	-	-	1	-	1	-	-	-	-	-	-	-	-	1	-	1	-	-	-	-	-	-	-	-	1	-	1	-	-	-	-	-	-	-	-	1	-	1	-	-	-	-	-	-	-	-
TGME49_209030-t26_1-p1	41.9	47	34	48	49	45	48	47	45	37	42	54	28	30	26	27	14	15	15	26	22	26	22	14	10	13	13	11	13	12	11	10	11	15	14	10	13	13	11	13	12	11	10	11	15	63.55	62.99	54.28	55.22
TGME49_215430-t26_1-p1	27.5	-	-	-	-	-	-	5	-	-	-	-	-	-	-	-	-	-	1	-	-	-	-	-	-	-	-	-	-	1	-	-	-	-	-	-	-	-	-	-	1	-	-	-	-	-	-	-	-
TGME49_320570-t26_1-p1	63.5	2	-	-	2	-	-	-	2	-	-	-	1	-	-	1	-	-	-	1	-	-	-	1	-	-	1	-	-	-	1	-	-	-	1	-	-	1	-	-	-	1	-	-	-	2.58	-	-	3.12
TGME49_262040-t26_1-p1	29.7	-	-	-	-	-	-	-	-	-	-	-	-	-	-	-	-	-	-	-	-	-	-	-	-	-	-	-	-	-	-	-	-	-	-	-	-	-	-	-	-	-	-	-	-	-	-	-	-
TGME49_310490-t26_1-p1	16.3	31	14	27	22	32	16	25	25	22	19	22	5	2	4	3	4	2	3	4	3	3	3	5	2	4	3	4	2	3	4	3	3	3	5	2	4	3	4	2	3	4	3	3	3	4.84	3.02	5.45	6.55
TGME49_213000-t26_1-p1	41.2	-	-	-	5	-	-	-	-	5	-	-	-	-	-	1	-	-	-	-	1	-	-	-	-	-	1	-	-	-	-	1	-	-	-	-	-	1	-	-	-	-	1	-	-	-	-	-	3.06
TGME49_219310-t26_1-p1	90.1	2	-	-	-	3	-	4	2	4	-	-	1	-	-	-	2	-	3	1	2	-	-	1	-	-	-	2	-	3	1	2	-	-	1	-	-	-	2	-	3	1	2	-	-	1.93	-	-	-
TGME49_273800-t26_1-p1	381.2	-	-	-	-	-	-	-	-	-	-	0	-	-	-	-	-	-	-	-	-	-	1	-	-	-	-	-	-	-	-	-	-	1	-	-	-	-	-	-	-	-	-	-	1	-	-	-	-
TGME49_232250-t26_1-p1	57.3	4	-	4	-	3	5	9	3	7	-	2	2	-	2	-	1	2	5	1	3	-	1	2	-	2	-	1	2	4	1	3	-	1	2	-	2	-	1	2	4	1	3	-	1	1.70	-	2.58	-
TGME49_216880-t26_1-p1	35.1	-	6	6	-	12	-	9	-	3	-	-	-	1	1	-	3	-	2	-	1	-	-	-	1	1	-	3	-	2	-	1	-	-	-	1	1	-	3	-	2	-	1	-	-	-	2.40	0.00	-
TGME49_237150-t26_1-p1	46.2	-	3	-	-	-	-	-	-	-	-	-	-	1	-	-	-	-	-	-	-	-	-	-	1	-	-	-	-	-	-	-	-	-	-	1	-	-	-	-	-	-	-	-	-	-	0.00	-	-
TGME49_205710-t26_1-p1	74.3	-	-	1	-	-	-	-	-	-	-	-	-	-	1	-	-	-	-	-	-	-	-	-	-	1	-	-	-	-	-	-	-	-	-	-	1	-	-	-	-	-	-	-	-	-	-	0.00	-
TGME49_300200-t26_1-p1	15.9	-	11	10	5	10	5	-	5	10	5	5	-	2	2	1	2	1	-	1	2	1	1	-	2	2	1	2	1	-	1	2	1	1	-	2	1	1	1	1	-	1	1	1	1	-	2.26	3.74	2.26
TGME49_227620-t26_1-p1	19.8	16	6	10	12	12	10	16	16	16	6	16	3	1	2	2	2	2	3	3	3	1	3	3	1	2	2	2	2	3	3	3	1	3	3	1	2	2	2	2	3	3	3	1	3	3.77	2.08	3.83	1.98
TGME49_263090-t26_1-p1	37.2	12	16	24	14	27	29	26	7	7	20	4	4	5	7	4	7	8	8	2	3	7	1	4	5	7	4	7	8	8	2	3	7	1	4	5	7	4	7	8	8	2	3	7	1	8.02	9.93	13.53	9.86
TGME49_310010-t26_1-p1	127.4	-	6	2	1	2	4	1	1	3	2	-	-	6	3	1	2	4	1	1	3	2	-	-	6	3	1	2	4	1	1	3	2	-	-	6	3	1	2	4	1	1	3	2	-	-	4.05	1.72	1.68
TGME49_263700-t26_1-p1	16.3	37	19	39	30	39	12	27	49	30	44	38	4	3	4	2	4	1	3	6	2	4	4	3	2	4	2	4	1	3	6	2	4	4	3	2	4	2	4	1	3	6	2	4	4	12.77	8.45	12.74	11.32
TGME49_305770-t26_1-p1	50.6	-	-	-	-	-	-	2	-	-	-	-	-	-	-	-	-	-	1	-	-	-	-	-	-	-	-	-	-	1	-	-	-	-	-	-	-	-	-	-	1	-	-	-	-	-	-	-	-
TGME49_294898-t26_1-p1	88.6	-	-	-	-	-	-	-	-	-	-	-	-	-	-	-	-	-	-	-	-	-	-	-	-	-	-	-	-	-	-	-	-	-	-	-	-	-	-	-	-	-	-	-	-	-	-	-	-
TGME49_227810-t26_1-p1	58.0	12	7	9	6	16	14	13	10	8	4	12	5	3	3	3	6	5	5	5	4	2	5	5	3	3	3	6	5	5	5	4	2	5	5	3	3	3	6	5	5	5	4	2	5	7.28	6.50	6.64	3.84
TGME49_262670-t26_1-p1	21.3	14	8	12	23	14	10	5	10	5	10	10	3	2	3	4	3	2	1	2	1	2	2	3	2	3	4	3	2	1	2	1	2	2	3	2	3	4	3	2	1	2	1	2	2	6.71	1.84	3.88	6.91
TGME49_236210-t26_1-p1	56.9	-	-	-	-	3	-	-	-	-	-	-	-	-	-	-	2	-	-	-	-	-	-	-	-	-	-	2	-	-	-	-	-	-	-	-	-	-	2	-	-	-	-	-	-	-	-	-	-
TGME49_245460-t26_1-p1	23.5	42	41	36	41	42	41	48	41	48	34	54	7	7	8	8	9	8	9	8	8	6	10	7	7	7	7	8	7	9	8	8	6	10	7	7	7	7	8	7	9	8	8	6	10	14.10	19.08	13.66	19.19
TGME49_305290-t26_1-p1	39.1	-	-	-	-	-	-	-	-	-	-	-	-	-	-	-	-	-	-	-	-	-	-	-	-	-	-	-	-	-	-	-	-	-	-	-	-	-	-	-	-	-	-	-	-	-	-	-	-
TGME49_202680-t26_1-p1	62.2	-	-	-	-	-	-	3	-	-	-	-	-	-	-	-	-	-	2	-	-	-	-	-	-	-	-	-	-	2	-	-	-	-	-	-	-	-	-	-	2	-	-	-	-	-	-	-	-
TGME49_219320-t26_1-p1	46.6	36	39	38	40	17	15	28	49	33	45	43	12	13	13	12	5	5	8	18	11	13	15	12	12	13	11	5	5	7	15	10	13	13	12	12	13	11	5	5	7	15	10	13	13	27.86	36.22	35.54	40.09
TGME49_316400-t26_1-p1	50.1	30	14	21	13	17	18	18	15	22	18	12	12	7	10	7	6	7	7	7	9	9	5	11	6	8	6	6	6	7	6	8	7	4	11	6	8	6	6	6	7	6	8	7	4	25.73	11.48	19.71	12.39
TGME49_214080-t26_1-p1	26.8	9	14	14	21	9	16	24	9	26	35	9	2	3	3	4	2	3	5	2	5	6	2	2	3	3	4	2	3	5	2	5	6	2	2	3	3	4	2	3	5	2	5	6	2	1.77	4.94	4.59	8.98
TGME49_213067-t26_1-p1	50.1	2	5	5	5	5	2	2	6	2	8	2	1	2	2	2	2	1	1	2	1	3	1	1	2	2	2	2	1	1	2	1	3	1	1	2	2	2	2	1	1	2	1	3	1	2.22	2.38	4.25	2.38
TGME49_265450-t26_1-p1	51.5	4	3	8	3	10	-	5	-	4	5	-	2	1	3	1	4	-	2	-	2	2	-	2	1	3	1	4	-	2	-	2	2	-	2	1	3	1	4	-	2	-	2	2	-	3.87	0.00	6.77	1.73
TGME49_242330-t26_1-p1	21.6	20	10	11	12	21	11	11	12	17	10	11	4	2	2	3	4	2	3	3	3	2	2	4	2	2	3	4	2	3	3	3	2	2	4	2	2	3	4	2	3	3	3	2	2	8.40	5.00	2.41	4.44
TGME49_228630-t26_1-p1	34.8	-	-	-	-	3	-	-	-	-	-	-	-	-	-	-	1	-	-	-	-	-	-	-	-	-	-	1	-	-	-	-	-	-	-	-	-	-	1	-	-	-	-	-	-	-	-	-	-
TGME49_202770-t26_1-p1	55.8	-	-	-	-	-	-	-	-	-	-	-	-	-	-	-	-	-	-	-	-	-	-	-	-	-	-	-	-	-	-	-	-	-	-	-	-	-	-	-	-	-	-	-	-	-	-	-	-
TGME49_265330-t26_1-p1	44.4	-	-	-	-	-	-	3	-	-	-	-	-	-	-	-	-	-	1	-	-	-	-	-	-	-	-	-	-	1	-	-	-	-	-	-	-	-	-	-	1	-	-	-	-	-	-	-	-
TGME49_238180-t26_1-p1	47.5	-	-	-	-	-	-	-	-	-	-	-	-	-	-	-	-	-	-	-	-	-	-	-	-	-	-	-	-	-	-	-	-	-	-	-	-	-	-	-	-	-	-	-	-	-	-	-	-
TGME49_305850-t26_1-p1	39.1	-	-	-	2	-	-	-	-	2	-	-	-	-	-	1	-	-	-	-	1	-	-	-	-	-	1	-	-	-	-	1	-	-	-	-	-	1	-	-	-	-	1	-	-	-	-	-	1.60
TGME49_263050-t26_1-p1	39.7	21	17	17	23	20	10	17	20	20	15	23	6	6	6	7	7	4	6	6	6	6	8	6	6	6	7	7	4	6	6	6	6	8	6	6	6	7	7	4	6	6	6	6	8	7.66	14.95	13.15	9.31
TGME49_290700-t26_1-p1	34.7	-	-	-	-	-	-	-	-	-	-	-	-	-	-	-	-	-	-	-	-	-	-	-	-	-	-	-	-	-	-	-	-	-	-	-	-	-	-	-	-	-	-	-	-	-	-	-	-
TGME49_262380-t26_1-p1	59.6	2	2	2	2	5	1	-	3	-	2	-	1	1	1	1	2	1	-	1	-	1	-	1	1	1	1	2	1	-	1	-	1	-	1	1	1	1	2	1	-	1	-	1	-	2.03	0.00	0.00	1.67
TGME49_210095-t26_1-p1	42.7	17	14	14	9	21	17	17	26	23	21	17	5	3	3	3	5	4	4	7	5	5	5	5	3	3	3	5	4	4	7	5	5	5	2	1	2	2	3	2	2	1	3	3	2	10.70	7.10	9.28	5.91
TGME49_203310-t26_1-p1	25.9	29	50	19	28	11	47	27	12	5	18	5	6	9	3	4	2	8	5	2	1	3	1	6	9	3	4	2	8	5	2	1	3	1	6	9	3	4	2	8	5	2	1	3	1	13.85	21.47	5.42	11.31
TGME49_311430-t26_1-p1	32.0	7	4	7	17	-	-	-	6	-	4	-	2	1	2	4	-	-	-	1	-	1	-	2	1	2	4	-	-	-	1	-	1	-	2	1	2	4	-	-	-	1	-	1	-	4.65	1.82	4.44	8.22
TGME49_321500-t26_1-p1	50.9	-	-	-	-	-	-	2	-	-	2	-	-	-	-	-	-	-	1	-	-	1	-	-	-	-	-	-	-	1	-	-	1	-	-	-	-	-	-	-	1	-	-	1	-	-	-	-	-
TGME49_244110-t26_1-p1	48.6	-	3	-	-	-	-	4	-	-	-	-	-	1	-	-	-	-	1	-	-	-	-	-	1	-	-	-	-	1	-	-	-	-	-	1	-	-	-	-	1	-	-	-	-	-	0.00	-	-
TGME49_209985-t26_1-p1	61.8	29	33	29	25	43	32	36	39	32	39	42	12	13	10	10	16	12	14	17	12	15	17	11	12	10	10	15	12	13	16	11	14	16	8	10	9	9	13	10	11	12	9	12	13	35.26	33.34	32.65	23.42
TGME49_209600-t26_1-p1	50.2	2	3	-	-	-	-	5	-	-	-	-	1	1	-	-	-	-	2	-	-	-	-	1	1	-	-	-	-	2	-	-	-	-	1	1	-	-	-	-	2	-	-	-	-	2.38	2.53	-	-
TGME49_209755-t26_1-p1	140.4	13	24	14	14	5	-	7	18	22	20	20	3	11	5	5	2	-	2	5	8	6	6	3	10	5	4	2	-	2	5	8	6	6	3	10	5	4	2	-	2	5	8	6	6	8.95	24.38	8.39	14.26
TGME49_231080-t26_1-p1	9.6	-	-	-	-	-	-	-	-	-	-	-	-	-	-	-	-	-	-	-	-	-	-	-	-	-	-	-	-	-	-	-	-	-	-	-	-	-	-	-	-	-	-	-	-	-	-	-	-
TGME49_225730-t26_1-p1	14.9	-	-	-	-	-	-	-	-	-	-	-	-	-	-	-	-	-	-	-	-	-	-	-	-	-	-	-	-	-	-	-	-	-	-	-	-	-	-	-	-	-	-	-	-	-	-	-	-
TGME49_286720-t26_1-p1	31.1	-	-	-	-	4	-	-	-	-	-	-	-	-	-	-	1	-	-	-	-	-	-	-	-	-	-	1	-	-	-	-	-	-	-	-	-	-	1	-	-	-	-	-	-	-	-	-	-
TGME49_269980-t26_1-p1	52.1	3	-	-	3	3	-	2	3	2	-	5	1	-	-	1	1	-	1	1	1	-	2	1	-	-	1	1	-	1	1	1	-	2	1	-	-	1	1	-	1	1	1	-	2	2.08	-	-	1.99
TGME49_235970-t26_1-p1	50.5	-	-	3	-	-	-	-	-	3	-	-	-	-	1	-	-	-	-	-	1	-	-	-	-	1	-	-	-	-	-	1	-	-	-	-	1	-	-	-	-	-	1	-	-	-	-	2.50	-
TGME49_323100-t26_1-p1	15.9	17	-	15	15	15	15	19	15	-	-	8	2	-	2	2	2	2	2	2	-	-	1	2	-	2	2	2	2	2	2	-	-	1	2	-	2	2	2	2	2	2	-	-	1	5.77	-	4.23	4.84
TGME49_228170-t26_1-p1	170.7	3	2	3	3	1	1	3	3	1	3	2	4	4	4	5	2	2	4	4	2	5	3	4	4	4	5	2	2	4	4	2	5	3	4	4	4	5	2	2	4	4	2	5	3	3.98	3.53	3.53	6.23
TGME49_310150-t26_1-p1	95.9	-	-	-	2	-	-	1	-	-	-	-	-	-	-	1	-	-	1	-	-	-	-	-	-	-	1	-	-	1	-	-	-	-	-	-	-	1	-	-	1	-	-	-	-	-	-	-	1.86
TGME49_267330-t26_1-p1	84.2	-	-	-	-	2	-	-	-	-	-	-	-	-	-	-	2	-	-	-	-	-	-	-	-	-	-	2	-	-	-	-	-	-	-	-	-	-	2	-	-	-	-	-	-	-	-	-	-
TGME49_321680-t26_1-p1	40.6	13	7	5	-	19	17	3	3	3	-	-	3	2	2	-	5	5	1	1	1	-	-	3	2	2	-	5	5	1	1	1	-	-	3	2	2	-	5	5	1	1	1	-	-	9.32	4.30	0.00	-
TGME49_266070-t26_1-p1	14.3	14	14	21	21	28	14	14	14	21	28	34	1	1	2	2	3	1	1	1	2	3	4	1	1	2	2	3	1	1	1	2	3	4	1	1	2	2	3	1	1	1	2	3	4	3.37	3.63	5.25	5.12
TGME49_291930-t26_1-p1	73.1	-	-	-	-	-	-	-	-	-	-	-	-	-	-	-	-	-	-	-	-	-	-	-	-	-	-	-	-	-	-	-	-	-	-	-	-	-	-	-	-	-	-	-	-	-	-	-	-
TGME49_249180-t26_1-p1	68.7	-	-	-	-	-	-	6	-	-	-	-	-	-	-	-	-	-	2	-	-	-	-	-	-	-	-	-	-	2	-	-	-	-	-	-	-	-	-	-	2	-	-	-	-	-	-	-	-
TGME49_321640-t26_1-p1	112.8	-	-	-	-	-	-	-	-	-	2	-	-	-	-	-	-	-	-	-	-	1	-	-	-	-	-	-	-	-	-	-	1	-	-	-	-	-	-	-	-	-	-	1	-	-	-	-	-
TGME49_226870-t26_1-p1	51.8	3	3	-	-	3	-	2	-	-	-	3	1	1	-	-	1	-	1	-	-	-	1	1	1	-	-	1	-	1	-	-	-	1	1	1	-	-	1	-	1	-	-	-	1	3.11	0.00	-	-
TGME49_309210-t26_1-p1	44.0	6	3	-	-	3	3	5	-	3	3	3	2	1	-	-	1	1	2	-	1	1	1	2	1	-	-	1	1	2	-	1	1	1	2	1	-	-	1	1	2	-	1	1	1	2.02	2.17	-	-
TGME49_205470-t26_1-p1	106.5	3	2	4	2	3	-	9	4	4	2	-	3	2	4	2	3	-	7	3	3	2	-	3	2	4	2	3	-	7	3	3	2	-	3	2	4	2	3	-	7	3	3	2	-	6.88	2.33	6.40	4.57
TGME49_293590-t26_1-p1	58.4	-	-	-	-	-	-	2	2	-	-	2	-	-	-	-	-	-	1	1	-	-	1	-	-	-	-	-	-	1	1	-	-	1	-	-	-	-	-	-	1	1	-	-	1	-	-	-	-
TGME49_312050-t26_1-p1	24.2	-	-	6	6	-	-	-	6	-	6	-	-	-	1	1	-	-	-	1	-	1	-	-	-	1	1	-	-	-	1	-	1	-	-	-	1	1	-	-	-	1	-	1	-	-	-	3.53	3.29
TGME49_219850-t26_1-p1	93.4	-	-	-	-	-	-	3	-	-	-	-	-	-	-	-	-	-	2	-	-	-	-	-	-	-	-	-	-	2	-	-	-	-	-	-	-	-	-	-	2	-	-	-	-	-	-	-	-
TGME49_234450-t26_1-p1	26.6	9	13	24	23	9	13	9	22	10	13	13	2	3	5	4	2	3	2	4	3	3	3	2	3	5	4	2	3	2	4	3	3	3	2	3	5	4	2	3	2	4	3	3	3	1.69	4.04	6.03	4.19
TGME49_268880-t26_1-p1	44.0	-	-	-	3	-	-	-	3	-	-	-	-	-	-	1	-	-	-	1	-	-	-	-	-	-	1	-	-	-	1	-	-	-	-	-	-	1	-	-	-	1	-	-	-	-	-	-	1.99
TGME49_232815-t26_1-p1	27.7	-	-	-	-	-	-	-	-	-	-	-	-	-	-	-	-	-	-	-	-	-	-	-	-	-	-	-	-	-	-	-	-	-	-	-	-	-	-	-	-	-	-	-	-	-	-	-	-
TGME49_263300-t26_1-p1	31.3	9	21	24	21	12	6	14	17	21	14	11	3	5	7	6	4	2	3	4	5	3	4	3	5	7	5	4	2	3	4	5	3	4	3	5	7	5	4	2	3	4	5	3	4	3.78	7.75	15.42	8.76
TGME49_266800-t26_1-p1	32.5	-	-	-	-	-	4	-	-	-	-	-	-	-	-	-	-	1	-	-	-	-	-	-	-	-	-	-	1	-	-	-	-	-	-	-	-	-	-	1	-	-	-	-	-	-	-	-	-
TGME49_214320-t26_1-p1	61.6	2	-	2	-	-	-	-	4	5	4	2	1	-	1	-	-	-	-	2	3	2	1	1	-	1	-	-	-	-	2	3	2	1	1	-	1	-	-	-	-	2	3	2	1	2.59	-	2.58	-
TGME49_293440-t26_1-p1	58.7	-	-	-	-	-	-	4	-	-	-	-	-	-	-	-	-	-	1	-	-	-	-	-	-	-	-	-	-	1	-	-	-	-	-	-	-	-	-	-	1	-	-	-	-	-	-	-	-
TGME49_290200-t26_1-p1	48.0	-	-	-	-	-	-	-	-	-	-	-	-	-	-	-	-	-	-	-	-	-	-	-	-	-	-	-	-	-	-	-	-	-	-	-	-	-	-	-	-	-	-	-	-	-	-	-	-
TGME49_240830-t26_1-p1	65.7	-	-	-	-	-	-	3	-	-	-	-	-	-	-	-	-	-	1	-	-	-	-	-	-	-	-	-	-	1	-	-	-	-	-	-	-	-	-	-	1	-	-	-	-	-	-	-	-
TGME49_227610-t26_1-p1	390.1	-	-	-	-	-	-	0	-	-	-	-	-	-	-	-	-	-	1	-	-	-	-	-	-	-	-	-	-	1	-	-	-	-	-	-	-	-	-	-	1	-	-	-	-	-	-	-	-
TGME49_219540-t26_1-p1	139.4	-	-	1	-	-	-	-	-	-	-	-	-	-	1	-	-	-	-	-	-	-	-	-	-	1	-	-	-	-	-	-	-	-	-	-	1	-	-	-	-	-	-	-	-	-	-	1.94	-
TGME49_212240-t26_1-p1	50.0	-	-	-	-	-	-	-	-	-	-	-	-	-	-	-	-	-	-	-	-	-	-	-	-	-	-	-	-	-	-	-	-	-	-	-	-	-	-	-	-	-	-	-	-	-	-	-	-
TGME49_251810-t26_1-p1	17.5	-	7	-	7	9	7	16	-	-	-	-	-	1	-	1	1	1	2	-	-	-	-	-	1	-	1	1	1	2	-	-	-	-	-	1	-	1	1	1	2	-	-	-	-	-	1.89	-	1.93
TGME49_311240-t26_1-p1	47.4	12	14	12	7	18	14	12	17	9	14	7	4	5	4	2	6	5	4	6	3	5	2	4	5	4	2	6	5	4	6	3	5	2	4	5	4	2	6	5	4	6	3	5	2	6.53	10.09	6.20	6.00
TGME49_279100-t26_1-p1	47.7	-	-	-	-	-	-	-	-	-	2	-	-	-	-	-	-	-	-	-	-	1	-	-	-	-	-	-	-	-	-	-	1	-	-	-	-	-	-	-	-	-	-	1	-	-	-	-	-
TGME49_300100-t26_1-p1	166.4	7	5	5	5	2	1	2	6	5	4	4	8	7	6	7	2	1	3	8	6	5	5	8	7	6	7	2	1	3	8	6	5	5	8	7	6	7	2	1	3	8	6	5	5	13.98	8.09	12.88	9.83
TGME49_228190-t26_1-p1	38.0	-	-	-	-	-	-	-	-	-	-	-	-	-	-	-	-	-	-	-	-	-	-	-	-	-	-	-	-	-	-	-	-	-	-	-	-	-	-	-	-	-	-	-	-	-	-	-	-
TGME49_214930-t26_1-p1	15.1	-	-	-	-	-	-	-	-	-	-	-	-	-	-	-	-	-	-	-	-	-	-	-	-	-	-	-	-	-	-	-	-	-	-	-	-	-	-	-	-	-	-	-	-	-	-	-	-
TGME49_276140-t26_1-p1	62.0	2	2	4	2	3	2	-	4	2	-	2	1	1	2	1	1	1	-	2	1	-	1	1	1	2	1	1	1	-	2	1	-	1	1	1	2	1	1	1	-	2	1	-	1	0.00	0.00	1.99	1.71
TGME49_305160-t26_1-p1	12.6	8	29	16	16	8	8	8	16	16	16	16	1	3	2	2	1	1	1	2	2	2	2	1	3	2	2	1	1	1	2	2	2	2	1	3	2	2	1	1	1	2	2	2	2	1.66	4.49	1.82	3.30
TGME49_243710-t26_1-p1	61.4	-	-	-	-	-	-	-	-	-	-	-	-	-	-	-	-	-	-	-	-	-	-	-	-	-	-	-	-	-	-	-	-	-	-	-	-	-	-	-	-	-	-	-	-	-	-	-	-
TGME49_201680-t26_1-p1	119.1	-	-	-	-	-	-	-	-	-	-	-	-	-	-	-	-	-	-	-	-	-	-	-	-	-	-	-	-	-	-	-	-	-	-	-	-	-	-	-	-	-	-	-	-	-	-	-	-
TGME49_315620-t26_1-p1	46.0	-	-	-	-	-	-	-	-	-	-	-	-	-	-	-	-	-	-	-	-	-	-	-	-	-	-	-	-	-	-	-	-	-	-	-	-	-	-	-	-	-	-	-	-	-	-	-	-
TGME49_209170-t26_1-p1	45.5	2	2	2	-	-	-	-	-	-	2	-	1	1	1	-	-	-	-	-	-	1	-	1	1	1	-	-	-	-	-	-	1	-	1	1	1	-	-	-	-	-	-	1	-	1.67	1.80	0.00	-
TGME49_269885-t26_1-p1	181.9	-	-	-	-	-	-	-	1	-	-	-	-	-	-	-	-	-	-	1	-	-	-	-	-	-	-	-	-	-	1	-	-	-	-	-	-	-	-	-	-	1	-	-	-	-	-	-	-
TGME49_232280-t26_1-p1	30.2	-	-	5	-	-	-	5	5	-	-	-	-	-	1	-	-	-	1	1	-	-	-	-	-	1	-	-	-	1	1	-	-	-	-	-	1	-	-	-	1	1	-	-	-	-	-	2.15	-
TGME49_223050-t26_1-p1	25.9	5	-	5	5	9	5	-	-	-	5	-	1	-	1	1	2	1	-	-	-	1	-	1	-	1	1	2	1	-	-	-	1	-	1	-	1	1	2	1	-	-	-	1	-	1.75	-	0.00	0.00
TGME49_217460-t26_1-p1	95.5	-	-	-	-	-	-	-	-	-	-	-	-	-	-	-	-	-	-	-	-	-	-	-	-	-	-	-	-	-	-	-	-	-	-	-	-	-	-	-	-	-	-	-	-	-	-	-	-
TGME49_214940-t26_1-p1	34.5	-	-	-	-	-	-	-	-	-	-	-	-	-	-	-	-	-	-	-	-	-	-	-	-	-	-	-	-	-	-	-	-	-	-	-	-	-	-	-	-	-	-	-	-	-	-	-	-
TGME49_294400-t26_1-p1	166.4	2	1	2	1	-	-	-	3	4	-	2	2	1	2	1	-	-	-	4	5	-	3	2	1	2	1	-	-	-	4	5	-	3	2	1	2	1	-	-	-	4	5	-	3	1.98	1.95	0.00	2.29
TGME49_224280-t26_1-p1	301.7	-	-	-	-	-	2	-	-	-	-	-	-	-	-	-	-	1	-	-	-	-	-	-	-	-	-	-	1	-	-	-	-	-	-	-	-	-	-	1	-	-	-	-	-	-	-	-	-
TGME49_308090-t26_1-p1	61.1	24	17	24	17	27	24	19	23	21	18	25	11	8	10	8	13	12	8	10	9	8	11	11	8	10	8	12	11	8	10	9	8	11	11	8	10	8	12	11	8	10	9	8	11	21.49	17.16	22.39	13.76
TGME49_248630-t26_1-p1	42.3	4	4	3	4	-	-	-	-	-	4	-	1	1	1	1	-	-	-	-	-	1	-	1	1	1	1	-	-	-	-	-	1	-	1	1	1	1	-	-	-	-	-	1	-	3.40	3.37	2.21	3.29
TGME49_318510-t26_1-p1	83.4	-	-	3	3	12	-	7	4	3	2	3	-	-	2	2	8	-	6	3	2	1	2	-	-	2	2	8	-	5	3	2	1	2	-	-	2	2	8	-	5	3	2	1	2	-	-	3.50	1.97
TGME49_230410-t26_1-p1	30.5	-	-	4	-	-	-	3	-	-	-	-	-	-	1	-	-	-	1	-	-	-	-	-	-	1	-	-	-	1	-	-	-	-	-	-	1	-	-	-	1	-	-	-	-	-	-	2.14	-
TGME49_233030-t26_1-p1	42.9	-	-	-	-	-	-	-	-	-	-	3	-	-	-	-	-	-	-	-	-	-	1	-	-	-	-	-	-	-	-	-	-	1	-	-	-	-	-	-	-	-	-	-	1	-	-	-	-
TGME49_289650-t26_1-p1	75.3	1	-	-	1	1	-	2	-	-	2	-	1	-	-	1	1	-	1	-	-	1	-	1	-	-	1	1	-	1	-	-	1	-	1	-	-	1	1	-	1	-	-	1	-	0.00	-	-	0.00
TGME49_263060-t26_1-p1	125.5	-	-	-	-	-	-	-	1	-	-	-	-	-	-	-	-	-	-	1	-	-	-	-	-	-	-	-	-	-	1	-	-	-	-	-	-	-	-	-	-	1	-	-	-	-	-	-	-
TGME49_282180-t26_1-p1	35.2	-	-	-	-	4	-	4	-	-	-	-	-	-	-	-	1	-	1	-	-	-	-	-	-	-	-	1	-	1	-	-	-	-	-	-	-	-	1	-	1	-	-	-	-	-	-	-	-
TGME49_293470-t26_1-p1	43.5	-	-	-	3	-	-	-	-	-	3	-	-	-	-	1	-	-	-	-	-	1	-	-	-	-	1	-	-	-	-	-	1	-	-	-	-	1	-	-	-	-	-	1	-	-	-	-	2.04
TGME49_266060-t26_1-p1	31.5	-	-	-	-	-	-	3	-	3	-	-	-	-	-	-	-	-	1	-	1	-	-	-	-	-	-	-	-	1	-	1	-	-	-	-	-	-	-	-	1	-	1	-	-	-	-	-	-
TGME49_312140-t26_1-p1	100.6	-	-	-	-	-	-	-	-	-	-	-	-	-	-	-	-	-	-	-	-	-	-	-	-	-	-	-	-	-	-	-	-	-	-	-	-	-	-	-	-	-	-	-	-	-	-	-	-
TGME49_203630-t26_1-p1	12.1	10	10	10	10	10	-	10	10	-	-	10	2	1	1	2	1	-	2	1	-	-	1	2	1	1	2	1	-	2	1	-	-	1	2	1	1	2	1	-	2	1	-	-	1	4.28	1.98	1.91	3.89
TGME49_244200-t26_1-p1	124.2	-	-	-	-	1	-	-	-	-	-	-	-	-	-	-	1	-	-	-	-	-	-	-	-	-	-	1	-	-	-	-	-	-	-	-	-	-	1	-	-	-	-	-	-	-	-	-	-
TGME49_202460-t26_1-p1	72.9	-	-	-	-	-	-	-	-	-	-	2	-	-	-	-	-	-	-	-	-	-	1	-	-	-	-	-	-	-	-	-	-	1	-	-	-	-	-	-	-	-	-	-	1	-	-	-	-
TGME49_288630-t26_1-p1	32.1	-	-	-	-	-	-	-	-	-	-	-	-	-	-	-	-	-	-	-	-	-	-	-	-	-	-	-	-	-	-	-	-	-	-	-	-	-	-	-	-	-	-	-	-	-	-	-	-
TGME49_250710-t26_1-p1	23.1	20	20	11	11	6	10	12	12	11	12	12	4	7	3	3	1	3	3	4	2	4	4	4	6	3	3	1	3	3	4	2	4	4	4	6	3	3	1	3	3	4	2	4	4	12.98	17.95	9.85	9.23
TGME49_231920-t26_1-p1	33.7	-	-	-	-	-	-	-	3	-	-	-	-	-	-	-	-	-	-	1	-	-	-	-	-	-	-	-	-	-	1	-	-	-	-	-	-	-	-	-	-	1	-	-	-	-	-	-	-
TGME49_306330-t26_1-p1	63.2	-	-	-	-	3	-	-	-	-	-	-	-	-	-	-	1	-	-	-	-	-	-	-	-	-	-	1	-	-	-	-	-	-	-	-	-	-	1	-	-	-	-	-	-	-	-	-	-
TGME49_224900-t26_1-p1	28.5	-	-	-	-	-	-	-	-	-	-	-	-	-	-	-	-	-	-	-	-	-	-	-	-	-	-	-	-	-	-	-	-	-	-	-	-	-	-	-	-	-	-	-	-	-	-	-	-
TGME49_268860-t26_1-p1	48.3	-	6	9	9	-	-	-	12	13	13	-	-	2	3	3	-	-	-	4	5	5	-	-	2	3	3	-	-	-	4	5	5	-	-	1	2	2	-	-	-	2	5	4	-	-	3.55	4.68	5.31
TGME49_253430-t26_1-p1	65.8	-	-	6	-	4	-	4	-	-	-	-	-	-	2	-	2	-	2	-	-	-	-	-	-	2	-	2	-	2	-	-	-	-	-	-	2	-	2	-	2	-	-	-	-	-	-	3.20	-
TGME49_211030-t26_1-p1	22.2	-	-	-	-	6	6	6	-	-	-	-	-	-	-	-	1	1	1	-	-	-	-	-	-	-	-	1	1	1	-	-	-	-	-	-	-	-	1	1	1	-	-	-	-	-	-	-	-
TGME49_288500-t26_1-p1	60.3	1	11	5	5	7	2	8	4	11	5	7	1	4	2	3	4	1	2	2	4	3	3	1	4	2	3	4	1	2	2	4	3	3	1	4	2	3	4	1	2	2	4	3	3	0.00	1.68	1.73	3.59
TGME49_248600-t26_1-p1	66.2	-	-	-	-	-	-	-	-	-	-	-	-	-	-	-	-	-	-	-	-	-	-	-	-	-	-	-	-	-	-	-	-	-	-	-	-	-	-	-	-	-	-	-	-	-	-	-	-
TGME49_256770-t26_1-p1	45.1	-	-	-	-	-	-	2	-	-	-	-	-	-	-	-	-	-	1	-	-	-	-	-	-	-	-	-	-	1	-	-	-	-	-	-	-	-	-	-	1	-	-	-	-	-	-	-	-
TGME49_312110-t26_1-p1	86.8	-	-	-	-	-	-	1	-	-	1	-	-	-	-	-	-	-	1	-	-	1	-	-	-	-	-	-	-	1	-	-	1	-	-	-	-	-	-	-	1	-	-	1	-	-	-	-	-
TGME49_268850-t26_1-p1	52.1	7	9	9	6	9	4	12	17	-	9	4	2	3	3	2	3	1	5	5	-	3	1	2	3	3	2	3	1	5	5	-	3	1	2	2	2	1	3	1	5	3	-	2	1	6.45	8.64	6.47	5.27
TGME49_309110-t26_1-p1	173.5	-	-	-	-	-	-	-	-	-	-	-	-	-	-	-	-	-	-	-	-	-	-	-	-	-	-	-	-	-	-	-	-	-	-	-	-	-	-	-	-	-	-	-	-	-	-	-	-
TGME49_278080-t26_1-p1	52.4	-	3	-	-	-	-	-	-	3	3	-	-	1	-	-	-	-	-	-	1	1	-	-	1	-	-	-	-	-	-	1	1	-	-	1	-	-	-	-	-	-	1	1	-	-	0.00	-	-
TGME49_255260-t26_1-p1	63.0	4	7	-	6	-	2	6	4	-	2	-	2	3	-	2	-	1	2	1	-	1	-	2	3	-	2	-	1	2	1	-	1	-	2	3	-	2	-	1	2	1	-	1	-	4.37	5.04	-	5.04
TGME49_306650-t26_1-p1	31.5	-	-	-	-	5	-	-	-	-	-	-	-	-	-	-	1	-	-	-	-	-	-	-	-	-	-	1	-	-	-	-	-	-	-	-	-	-	1	-	-	-	-	-	-	-	-	-	-
TGME49_254620-t26_1-p1	8.3	15	15	15	15	15	15	-	15	15	-	15	1	1	1	1	1	2	-	1	1	-	1	1	1	1	1	1	1	-	1	1	-	1	1	1	1	1	1	1	-	1	1	-	1	3.18	2.75	2.88	2.65
TGME49_226960-t26_1-p1	131.3	-	-	-	-	-	-	4	-	-	-	-	-	-	-	-	-	-	4	-	-	-	-	-	-	-	-	-	-	4	-	-	-	-	-	-	-	-	-	-	4	-	-	-	-	-	-	-	-
TGME49_256970-t26_1-p1	68.1	2	-	-	-	2	-	-	-	-	-	-	1	-	-	-	2	-	-	-	-	-	-	1	-	-	-	2	-	-	-	-	-	-	1	-	-	-	2	-	-	-	-	-	-	0.00	-	-	-
TGME49_268830-t26_1-p1	61.2	3	4	6	-	16	7	13	2	-	5	5	1	2	3	-	7	3	5	1	-	2	2	1	2	3	-	7	3	5	1	-	2	2	1	2	3	-	7	3	5	1	-	2	2	3.12	2.43	6.72	-
TGME49_251500-t26_1-p1	65.7	2	-	-	-	-	-	1	-	-	-	-	1	-	-	-	-	-	1	-	-	-	-	1	-	-	-	-	-	1	-	-	-	-	1	-	-	-	-	-	1	-	-	-	-	2.48	-	-	-
TGME49_240870-t26_1-p1	101.9	-	1	1	1	-	-	-	1	1	-	-	-	1	1	1	-	-	-	1	1	-	-	-	1	1	1	-	-	-	1	1	-	-	-	1	1	1	-	-	-	1	1	-	-	-	2.51	2.43	2.53
TGME49_315770-t26_1-p1	62.5	-	-	-	-	-	-	-	-	-	-	-	-	-	-	-	-	-	-	-	-	-	-	-	-	-	-	-	-	-	-	-	-	-	-	-	-	-	-	-	-	-	-	-	-	-	-	-	-
TGME49_294800-t26_1-p1	49.0	42	43	44	49	44	38	47	41	40	40	34	16	16	16	18	20	15	21	17	17	14	14	13	13	15	16	15	12	15	12	13	13	11	13	13	15	16	15	12	15	12	13	13	11	39.96	43.05	36.55	40.05
TGME49_232020-t26_1-p1	135.2	-	-	-	-	-	-	-	-	1	-	-	-	-	-	-	-	-	-	-	1	-	-	-	-	-	-	-	-	-	-	1	-	-	-	-	-	-	-	-	-	-	1	-	-	-	-	-	-
TGME49_275810-t26_1-p1	17.4	11	11	-	-	-	11	-	11	-	-	5	1	1	-	-	-	1	-	1	-	-	1	1	1	-	-	-	1	-	1	-	-	1	1	1	-	-	-	1	-	1	-	-	1	0.00	0.00	-	-
TGME49_237180-t26_1-p1	29.1	-	12	-	4	-	8	-	4	-	-	-	-	3	-	1	-	2	-	1	-	-	-	-	3	-	1	-	2	-	1	-	-	-	-	3	-	1	-	2	-	1	-	-	-	-	2.04	-	0.00
TGME49_286750-t26_1-p1	58.9	-	-	-	-	-	-	-	-	-	-	-	-	-	-	-	-	-	-	-	-	-	-	-	-	-	-	-	-	-	-	-	-	-	-	-	-	-	-	-	-	-	-	-	-	-	-	-	-
TGME49_301180-t26_1-p1	40.9	-	-	-	-	-	-	2	-	-	-	-	-	-	-	-	-	-	1	-	-	-	-	-	-	-	-	-	-	1	-	-	-	-	-	-	-	-	-	-	1	-	-	-	-	-	-	-	-
TGME49_213730-t26_1-p1	46.4	-	-	-	-	-	-	-	4	-	-	-	-	-	-	-	-	-	-	1	-	-	-	-	-	-	-	-	-	-	1	-	-	-	-	-	-	-	-	-	-	1	-	-	-	-	-	-	-
TGME49_312310-t26_1-p1	85.4	-	2	-	-	-	-	-	-	-	-	-	-	1	-	-	-	-	-	-	-	-	-	-	1	-	-	-	-	-	-	-	-	-	-	1	-	-	-	-	-	-	-	-	-	-	1.89	-	-
TGME49_249240-t26_1-p1	16.8	11	11	11	11	-	11	11	11	11	11	11	1	2	1	1	-	1	1	1	1	1	1	1	2	1	1	-	1	1	1	1	1	1	1	2	1	1	-	1	1	1	1	1	1	3.52	3.47	3.37	3.15
TGME49_312090-t26_1-p1	14.8	6	-	-	12	-	-	-	6	-	-	-	1	-	-	2	-	-	-	1	-	-	-	1	-	-	2	-	-	-	1	-	-	-	1	-	-	2	-	-	-	1	-	-	-	2.84	-	-	2.60
TGME49_283720-t26_1-p1	77.9	-	-	-	-	-	-	-	-	-	-	-	-	-	-	-	-	-	-	-	-	-	-	-	-	-	-	-	-	-	-	-	-	-	-	-	-	-	-	-	-	-	-	-	-	-	-	-	-
TGME49_305520-t26_1-p1	29.3	11	11	16	8	7	10	7	12	16	16	8	3	3	5	3	2	3	2	4	5	4	3	3	3	5	3	2	3	2	4	5	4	3	3	3	5	3	2	3	2	4	5	4	3	4.61	4.77	7.77	6.18
TGME49_219550-t26_1-p1	50.1	-	-	-	-	-	-	-	-	-	-	-	-	-	-	-	-	-	-	-	-	-	-	-	-	-	-	-	-	-	-	-	-	-	-	-	-	-	-	-	-	-	-	-	-	-	-	-	-
TGME49_306060-t26_1-p1	328.7	1	0	0	-	-	-	-	1	1	-	-	2	1	1	-	-	-	-	2	2	-	-	2	1	1	-	-	-	-	2	2	-	-	2	1	1	-	-	-	-	2	2	-	-	2.42	1.80	1.78	-
TGME49_272910-t26_1-p1	58.6	4	-	2	2	-	4	2	-	-	-	2	2	-	1	1	-	2	1	-	-	-	1	2	-	1	1	-	2	1	-	-	-	1	2	-	1	1	-	2	1	-	-	-	1	3.01	-	2.42	2.17
TGME49_255420-t26_1-p1	30.2	-	-	-	-	-	-	-	-	-	-	-	-	-	-	-	-	-	-	-	-	-	-	-	-	-	-	-	-	-	-	-	-	-	-	-	-	-	-	-	-	-	-	-	-	-	-	-	-
TGME49_258060-t26_1-p1	23.3	-	5	5	-	9	-	5	5	-	-	-	-	1	1	-	2	-	1	1	-	-	-	-	1	1	-	2	-	1	1	-	-	-	-	1	1	-	2	-	1	1	-	-	-	-	1.72	2.13	-
TGME49_219682-t26_1-p1	82.1	-	-	-	-	-	-	-	-	-	-	-	-	-	-	-	-	-	-	-	-	-	-	-	-	-	-	-	-	-	-	-	-	-	-	-	-	-	-	-	-	-	-	-	-	-	-	-	-
TGME49_210980-t26_1-p1	64.5	2	5	-	-	-	-	-	-	-	-	-	1	2	-	-	-	-	-	-	-	-	-	1	2	-	-	-	-	-	-	-	-	-	1	2	-	-	-	-	-	-	-	-	-	2.25	2.62	-	-
TGME49_271888-t26_1-p1	37.5	-	-	-	-	-	-	-	4	-	-	-	-	-	-	-	-	-	-	1	-	-	-	-	-	-	-	-	-	-	1	-	-	-	-	-	-	-	-	-	-	1	-	-	-	-	-	-	-
TGME49_240600-t26_1-p1	72.2	-	-	-	-	-	-	-	-	-	-	-	-	-	-	-	-	-	-	-	-	-	-	-	-	-	-	-	-	-	-	-	-	-	-	-	-	-	-	-	-	-	-	-	-	-	-	-	-
TGME49_280560-t26_1-p1	137.8	-	-	-	-	4	-	4	1	-	-	-	-	-	-	-	5	-	5	1	-	-	-	-	-	-	-	5	-	5	1	-	-	-	-	-	-	-	5	-	5	1	-	-	-	-	-	-	-
TGME49_266960-t26_1-p1	50.0	-	-	-	-	14	-	12	-	12	-	12	-	-	-	-	5	-	4	-	4	-	4	-	-	-	-	5	-	4	-	4	-	4	-	-	-	-	5	-	1	-	1	-	1	-	-	-	-
TGME49_218940-t26_1-p1	35.1	-	-	-	-	-	-	-	-	-	-	-	-	-	-	-	-	-	-	-	-	-	-	-	-	-	-	-	-	-	-	-	-	-	-	-	-	-	-	-	-	-	-	-	-	-	-	-	-
TGME49_203990-t26_1-p1	25.5	-	-	-	-	-	-	-	-	-	-	-	-	-	-	-	-	-	-	-	-	-	-	-	-	-	-	-	-	-	-	-	-	-	-	-	-	-	-	-	-	-	-	-	-	-	-	-	-
TGME49_224850-t26_1-p1	82.5	-	-	-	-	1	-	1	-	-	-	-	-	-	-	-	1	-	1	-	-	-	-	-	-	-	-	1	-	1	-	-	-	-	-	-	-	-	1	-	1	-	-	-	-	-	-	-	-
TGME49_254440-t26_1-p1	17.8	9	-	-	7	-	-	-	-	-	9	-	1	-	-	1	-	-	-	-	-	1	-	1	-	-	1	-	-	-	-	-	1	-	1	-	-	1	-	-	-	-	-	1	-	2.13	-	-	1.76
TGME49_314780-t26_1-p1	227.1	4	1	1	2	-	-	-	4	5	2	2	7	2	1	4	-	-	-	9	7	3	4	7	2	1	4	-	-	-	9	7	3	4	7	2	1	4	-	-	-	9	7	3	4	11.03	4.52	2.15	6.06
TGME49_285980-t26_1-p1	70.5	-	-	-	-	-	-	1	1	-	-	-	-	-	-	-	-	-	1	1	-	-	-	-	-	-	-	-	-	1	1	-	-	-	-	-	-	-	-	-	1	1	-	-	-	-	-	-	-
TGME49_201800-t26_1-p1	28.5	-	-	-	-	4	-	-	-	-	-	-	-	-	-	-	1	-	-	-	-	-	-	-	-	-	-	1	-	-	-	-	-	-	-	-	-	-	1	-	-	-	-	-	-	-	-	-	-
TGME49_234190-t26_1-p1	65.1	-	-	-	-	-	-	-	-	-	-	-	-	-	-	-	-	-	-	-	-	-	-	-	-	-	-	-	-	-	-	-	-	-	-	-	-	-	-	-	-	-	-	-	-	-	-	-	-
TGME49_319920-t26_1-p1	70.2	46	46	38	40	43	41	46	40	39	43	42	36	31	33	26	53	30	42	31	30	28	30	22	21	19	16	26	19	22	18	17	18	18	22	21	19	16	26	19	22	18	17	18	18	96.82	87.67	92.61	93.64
TGME49_309820-t26_1-p1	20.2	37	17	31	20	25	40	41	45	27	24	35	6	4	5	2	3	4	6	5	3	4	6	5	3	4	2	3	4	5	5	3	4	6	5	3	4	2	3	4	5	5	3	4	6	16.35	6.65	11.21	2.37
TGME49_315930-t26_1-p1	18.1	-	-	-	8	-	-	8	-	-	-	-	-	-	-	1	-	-	1	-	-	-	-	-	-	-	1	-	-	1	-	-	-	-	-	-	-	1	-	-	1	-	-	-	-	-	-	-	1.67
TGME49_312630-t26_1-p1	286.0	-	2	-	-	-	-	-	-	-	-	-	-	1	-	-	-	-	-	-	-	-	-	-	1	-	-	-	-	-	-	-	-	-	-	1	-	-	-	-	-	-	-	-	-	-	0.00	-	-
TGME49_309590-t26_1-p1	48.0	9	7	5	8	5	9	8	3	7	6	4	5	3	2	4	4	4	3	2	3	4	3	5	3	2	4	4	4	3	1	3	4	3	5	3	2	4	4	4	3	1	3	4	3	10.19	4.29	1.66	6.94
TGME49_325400-t26_1-p1	13.0	-	8	-	-	-	-	-	-	-	-	-	-	1	-	-	-	-	-	-	-	-	-	-	1	-	-	-	-	-	-	-	-	-	-	1	-	-	-	-	-	-	-	-	-	-	0.00	-	-
TGME49_219800-t26_1-p1	56.6	5	-	3	3	3	-	9	3	-	5	5	2	-	1	1	1	-	4	1	-	2	2	2	-	1	1	1	-	4	1	-	2	2	2	-	1	1	1	-	4	1	-	2	2	4.80	-	3.09	1.72
TGME49_258870-t26_1-p1	101.5	-	-	1	-	-	-	1	1	1	1	-	-	-	1	-	-	-	1	1	1	1	-	-	-	1	-	-	-	1	1	1	1	-	-	-	1	-	-	-	1	1	1	1	-	-	-	0.00	-
TGME49_258170-t26_1-p1	43.9	-	-	-	-	-	-	-	-	-	-	-	-	-	-	-	-	-	-	-	-	-	-	-	-	-	-	-	-	-	-	-	-	-	-	-	-	-	-	-	-	-	-	-	-	-	-	-	-
TGME49_319340-t26_1-p1	52.4	-	-	-	-	-	-	-	-	-	-	-	-	-	-	-	-	-	-	-	-	-	-	-	-	-	-	-	-	-	-	-	-	-	-	-	-	-	-	-	-	-	-	-	-	-	-	-	-
TGME49_308093-t26_1-p1	59.8	-	-	-	2	-	-	-	2	-	-	-	-	-	-	1	-	-	-	1	-	-	-	-	-	-	1	-	-	-	1	-	-	-	-	-	-	1	-	-	-	1	-	-	-	-	-	-	2.42
TGME49_285895-t26_1-p1	365.6	-	-	-	0	-	-	-	-	-	-	-	-	-	-	1	-	-	-	-	-	-	-	-	-	-	1	-	-	-	-	-	-	-	-	-	-	1	-	-	-	-	-	-	-	-	-	-	2.20
TGME49_243570-t26_1-p1	12.7	29	-	19	11	11	11	19	11	11	11	11	3	-	2	1	1	1	2	1	1	1	1	3	-	2	1	1	1	2	1	1	1	1	3	-	2	1	1	1	2	1	1	1	1	4.34	-	4.26	2.24
TGME49_258480-t26_1-p1	183.6	-	-	1	-	-	-	-	-	-	-	-	-	-	1	-	-	-	-	-	-	-	-	-	-	1	-	-	-	-	-	-	-	-	-	-	1	-	-	-	-	-	-	-	-	-	-	0.00	-
TGME49_219280-t26_1-p1	46.1	11	12	17	8	-	5	-	13	5	10	10	3	3	6	3	-	2	-	4	2	3	3	3	3	6	3	-	2	-	4	2	3	3	3	3	6	3	-	2	-	4	2	3	3	3.11	4.63	8.65	5.26
TGME49_285510-t26_1-p1	18.4	-	-	-	-	-	-	-	-	-	-	-	-	-	-	-	-	-	-	-	-	-	-	-	-	-	-	-	-	-	-	-	-	-	-	-	-	-	-	-	-	-	-	-	-	-	-	-	-
TGME49_216650-t26_1-p1	49.0	-	-	-	-	-	-	-	-	-	-	-	-	-	-	-	-	-	-	-	-	-	-	-	-	-	-	-	-	-	-	-	-	-	-	-	-	-	-	-	-	-	-	-	-	-	-	-	-
TGME49_290660-t26_1-p1	48.4	-	-	-	-	6	-	7	-	-	-	-	-	-	-	-	2	-	3	-	-	-	-	-	-	-	-	2	-	3	-	-	-	-	-	-	-	-	2	-	3	-	-	-	-	-	-	-	-
TGME49_248480-t26_1-p1	21.7	26	36	24	16	36	26	24	15	32	24	30	5	7	5	3	7	6	5	3	7	4	7	5	7	5	3	7	5	5	3	6	4	7	5	7	5	3	7	5	5	3	6	4	7	5.38	9.64	4.32	6.57
TGME49_313190-t26_1-p1	23.5	-	-	-	5	-	-	-	-	-	-	-	-	-	-	2	-	-	-	-	-	-	-	-	-	-	1	-	-	-	-	-	-	-	-	-	-	1	-	-	-	-	-	-	-	-	-	-	1.81
TGME49_230940-t26_1-p1	155.0	-	-	-	-	-	1	-	-	-	-	-	-	-	-	-	-	1	-	-	-	-	-	-	-	-	-	-	1	-	-	-	-	-	-	-	-	-	-	1	-	-	-	-	-	-	-	-	-
TGME49_318525-t26_1-p1	188.7	17	11	16	11	5	13	10	25	13	22	23	11	7	8	7	1	3	2	15	11	16	14	11	7	8	7	1	3	2	15	11	16	14	11	7	8	7	1	3	2	15	11	16	14	21.79	14.98	14.60	12.94
TGME49_223040-t26_1-p1	27.4	-	-	-	-	3	7	3	-	-	-	-	-	-	-	-	1	2	1	-	-	-	-	-	-	-	-	1	2	1	-	-	-	-	-	-	-	-	1	2	1	-	-	-	-	-	-	-	-
TGME49_230520-t26_1-p1	26.2	-	-	-	-	-	-	3	-	-	-	-	-	-	-	-	-	-	1	-	-	-	-	-	-	-	-	-	-	1	-	-	-	-	-	-	-	-	-	-	1	-	-	-	-	-	-	-	-
TGME49_244320-t26_1-p1	32.7	9	12	9	12	9	4	4	9	9	9	9	3	4	3	4	2	2	2	3	3	2	3	3	4	3	4	2	2	2	3	3	2	3	3	4	3	4	2	2	2	3	3	2	3	7.31	7.58	5.81	9.75
TGME49_228470-t26_1-p1	24.3	10	-	7	-	-	-	-	7	-	7	7	2	-	1	-	-	-	-	1	-	1	1	2	-	1	-	-	-	-	1	-	1	1	2	-	1	-	-	-	-	1	-	1	1	4.92	-	2.57	-
TGME49_218260-t26_1-p1	15.4	-	-	-	-	-	-	5	-	-	-	-	-	-	-	-	-	-	1	-	-	-	-	-	-	-	-	-	-	1	-	-	-	-	-	-	-	-	-	-	1	-	-	-	-	-	-	-	-
TGME49_260550-t26_1-p1	81.6	-	-	-	-	-	-	-	-	-	-	-	-	-	-	-	-	-	-	-	-	-	-	-	-	-	-	-	-	-	-	-	-	-	-	-	-	-	-	-	-	-	-	-	-	-	-	-	-
TGME49_232440-t26_1-p1	54.0	-	-	-	-	-	-	2	-	-	-	-	-	-	-	-	-	-	1	-	-	-	-	-	-	-	-	-	-	1	-	-	-	-	-	-	-	-	-	-	1	-	-	-	-	-	-	-	-
TGME49_209160-t26_1-p1	52.3	-	-	-	-	-	-	-	-	-	-	-	-	-	-	-	-	-	-	-	-	-	-	-	-	-	-	-	-	-	-	-	-	-	-	-	-	-	-	-	-	-	-	-	-	-	-	-	-
TGME49_318230-t26_1-p1	44.6	7	-	13	-	7	-	8	-	3	3	-	2	-	4	-	2	-	3	-	1	1	-	2	-	4	-	2	-	3	-	1	1	-	2	-	4	-	2	-	3	-	1	1	-	6.27	-	4.27	-
TGME49_205700-t26_1-p1	38.2	5	-	8	-	5	5	8	5	3	8	3	2	-	3	-	2	2	3	2	1	3	1	2	-	3	-	2	2	3	2	1	3	1	2	-	3	-	2	2	3	2	1	3	1	1.82	-	3.45	-
TGME49_268890-t26_1-p1	60.3	-	-	-	-	-	2	2	-	-	-	-	-	-	-	-	-	1	1	-	-	-	-	-	-	-	-	-	1	1	-	-	-	-	-	-	-	-	-	1	1	-	-	-	-	-	-	-	-
TGME49_253370-t26_1-p1	216.4	1	-	-	-	-	-	-	1	1	-	1	1	-	-	-	-	-	-	2	2	-	1	1	-	-	-	-	-	-	2	2	-	1	1	-	-	-	-	-	-	2	2	-	1	0.00	-	-	-
TGME49_239260-t26_1-p1	11.4	12	19	12	12	12	12	12	12	12	21	12	1	2	1	1	1	1	1	1	1	2	1	1	2	1	1	1	1	1	1	1	2	1	1	2	1	1	1	1	1	1	1	2	1	3.24	3.11	2.34	2.65
TGME49_312530-t26_1-p1	69.3	-	-	-	-	-	-	-	-	-	-	-	-	-	-	-	-	-	-	-	-	-	-	-	-	-	-	-	-	-	-	-	-	-	-	-	-	-	-	-	-	-	-	-	-	-	-	-	-
TGME49_297470-t26_1-p1	40.5	55	50	56	52	20	48	45	63	57	49	53	22	17	19	16	5	15	13	21	19	15	19	18	17	17	15	5	14	13	20	19	15	18	18	17	17	15	5	14	13	20	19	15	18	60.70	43.87	49.70	43.40
TGME49_309120-t26_1-p1	49.2	23	10	8	20	9	19	21	18	23	13	13	8	5	4	7	4	7	7	7	9	6	6	8	5	4	7	4	7	7	7	9	6	6	8	5	4	7	4	7	7	7	9	6	6	17.18	7.69	7.52	12.41
TGME49_269690-t26_1-p1	94.2	1	3	2	3	-	-	-	1	3	3	-	1	3	2	3	-	-	-	1	2	3	-	1	3	2	3	-	-	-	1	2	3	-	1	3	2	3	-	-	-	1	2	3	-	1.69	1.79	3.36	5.75
TGME49_312330-t26_1-p1	208.1	-	1	-	-	-	-	1	-	-	-	-	-	1	-	-	-	-	1	-	-	-	-	-	1	-	-	-	-	1	-	-	-	-	-	1	-	-	-	-	1	-	-	-	-	-	0.00	-	-
TGME49_214840-t26_1-p1	183.9	-	-	-	-	-	-	-	-	-	-	-	-	-	-	-	-	-	-	-	-	-	-	-	-	-	-	-	-	-	-	-	-	-	-	-	-	-	-	-	-	-	-	-	-	-	-	-	-
TGME49_222370-t26_1-p1	92.4	-	-	-	-	-	-	-	-	1	-	-	-	-	-	-	-	-	-	-	1	-	-	-	-	-	-	-	-	-	-	1	-	-	-	-	-	-	-	-	-	-	1	-	-	-	-	-	-
TGME49_261250-t26_1-p1	19.5	18	-	18	-	18	13	13	-	18	-	13	2	-	2	-	2	1	1	-	2	-	1	2	-	2	-	2	1	1	-	2	-	1	2	-	1	-	1	1	1	-	1	-	1	2.39	-	4.14	-
TGME49_207840-t26_1-p1	15.2	61	39	39	56	56	42	56	55	56	56	42	8	6	5	7	7	5	8	6	7	7	6	8	6	5	7	7	5	6	6	6	6	6	8	6	5	7	7	5	6	6	6	6	6	19.38	12.76	9.08	15.99
TGME49_233460-t26_1-p1	34.7	-	10	10	4	8	13	16	-	-	-	-	-	3	2	1	2	3	4	-	-	-	-	-	3	2	1	2	3	4	-	-	-	-	-	3	2	1	2	3	4	-	-	-	-	-	4.76	5.18	3.25
TGME49_253730-t26_1-p1	115.1	-	-	-	-	-	-	-	-	-	-	-	-	-	-	-	-	-	-	-	-	-	-	-	-	-	-	-	-	-	-	-	-	-	-	-	-	-	-	-	-	-	-	-	-	-	-	-	-
TGME49_310700-t26_1-p1	35.0	-	4	4	9	-	-	-	4	4	-	4	-	1	1	2	-	-	-	1	1	-	1	-	1	1	2	-	-	-	1	1	-	1	-	1	1	2	-	-	-	1	1	-	1	-	0.00	0.00	2.19
TGME49_311710-t26_1-p1	66.9	-	-	-	-	-	7	-	-	-	-	-	-	-	-	-	-	1	-	-	-	-	-	-	-	-	-	-	1	-	-	-	-	-	-	-	-	-	-	1	-	-	-	-	-	-	-	-	-
TGME49_283780-t26_1-p1	74.3	3	1	7	2	2	2	7	3	7	3	4	2	1	4	1	1	1	4	2	4	2	2	2	1	4	1	1	1	4	2	4	2	2	2	1	4	1	1	1	4	2	4	2	2	3.36	0.00	6.17	0.00
TGME49_268330-t26_1-p1	310.7	-	-	-	-	-	-	-	-	-	-	-	-	-	-	-	-	-	-	-	-	-	-	-	-	-	-	-	-	-	-	-	-	-	-	-	-	-	-	-	-	-	-	-	-	-	-	-	-
TGME49_229990-t26_1-p1	59.2	2	-	-	2	-	-	6	-	-	-	-	1	-	-	1	-	-	3	-	-	-	-	1	-	-	1	-	-	3	-	-	-	-	1	-	-	1	-	-	3	-	-	-	-	0.00	-	-	0.00
TGME49_260520-t26_1-p1	77.0	-	-	4	2	4	4	4	2	2	4	2	-	-	2	1	2	2	2	1	1	2	1	-	-	2	1	2	2	2	1	1	2	1	-	-	2	1	2	2	2	1	1	2	1	-	-	2.30	1.67
TGME49_293630-t26_1-p1	89.5	-	-	-	-	-	-	-	-	-	-	1	-	-	-	-	-	-	-	-	-	-	1	-	-	-	-	-	-	-	-	-	-	1	-	-	-	-	-	-	-	-	-	-	1	-	-	-	-
TGME49_297430-t26_1-p1	25.3	10	15	10	10	-	10	10	10	10	-	10	1	2	1	1	-	1	1	1	1	-	1	1	2	1	1	-	1	1	1	1	-	1	1	2	1	1	-	1	1	1	1	-	1	2.95	3.89	2.84	2.21
TGME49_314400-t26_1-p1	45.6	13	10	30	13	25	9	18	23	6	29	28	6	3	10	6	10	3	7	8	4	7	9	4	3	8	4	8	2	6	7	2	7	7	4	3	8	4	8	2	6	7	2	7	7	14.58	4.62	26.99	14.82
TGME49_313390-t26_1-p1	31.2	8	9	20	6	23	7	11	-	3	6	11	3	2	5	2	6	1	4	-	1	2	4	3	2	5	2	6	1	4	-	1	2	4	3	2	5	2	6	1	4	-	1	2	4	1.71	4.12	5.23	0.00
TGME49_297060-t26_1-p1	38.1	-	-	2	-	-	2	9	-	2	2	-	-	-	1	-	-	1	3	-	1	1	-	-	-	1	-	-	1	3	-	1	1	-	-	-	1	-	-	1	3	-	1	1	-	-	-	1.93	-
TGME49_235402-t26_1-p1	127.5	-	1	1	-	1	1	1	1	1	1	1	-	3	1	-	8	3	3	3	1	3	1	-	1	1	-	1	1	1	1	1	1	1	-	1	1	-	1	1	1	1	1	1	1	-	4.26	1.89	-
TGME49_238420-t26_1-p1	171.3	-	-	1	-	-	-	-	-	-	-	-	-	-	1	-	-	-	-	-	-	-	-	-	-	1	-	-	-	-	-	-	-	-	-	-	1	-	-	-	-	-	-	-	-	-	-	0.00	-
TGME49_211290-t26_1-p1	36.6	-	-	-	-	-	-	-	-	-	-	-	-	-	-	-	-	-	-	-	-	-	-	-	-	-	-	-	-	-	-	-	-	-	-	-	-	-	-	-	-	-	-	-	-	-	-	-	-
TGME49_209860-t26_1-p1	47.5	-	-	-	-	-	-	-	-	-	-	-	-	-	-	-	-	-	-	-	-	-	-	-	-	-	-	-	-	-	-	-	-	-	-	-	-	-	-	-	-	-	-	-	-	-	-	-	-
TGME49_205380-t26_1-p1	42.2	-	-	-	3	3	-	3	-	-	-	-	-	-	-	1	1	-	1	-	-	-	-	-	-	-	1	1	-	1	-	-	-	-	-	-	-	1	1	-	1	-	-	-	-	-	-	-	2.15
TGME49_310360-t26_1-p1	24.5	-	-	-	-	-	-	-	-	-	-	-	-	-	-	-	-	-	-	-	-	-	-	-	-	-	-	-	-	-	-	-	-	-	-	-	-	-	-	-	-	-	-	-	-	-	-	-	-
TGME49_247300-t26_1-p1	95.5	-	-	2	-	4	2	3	-	-	-	-	-	-	2	-	3	2	2	-	-	-	-	-	-	2	-	3	2	2	-	-	-	-	-	-	2	-	3	2	2	-	-	-	-	-	-	0.00	-
TGME49_269190-t26_1-p1	105.1	-	-	-	1	-	-	2	-	-	-	-	-	-	-	1	-	-	2	-	-	-	-	-	-	-	1	-	-	2	-	-	-	-	-	-	-	1	-	-	1	-	-	-	-	-	-	-	0.00
TGME49_272030-t26_1-p1	90.4	5	-	-	-	-	-	-	10	-	1	-	2	-	-	-	-	-	-	4	-	1	-	2	-	-	-	-	-	-	4	-	1	-	2	-	-	-	-	-	-	4	-	1	-	1.72	-	-	-
TGME49_270510-t26_1-p1	75.0	5	2	9	4	7	5	10	3	5	8	3	3	1	5	2	4	3	6	2	3	4	2	3	1	5	2	4	3	6	2	3	4	2	3	1	5	2	4	3	6	2	3	4	2	4.73	2.30	11.25	5.13
TGME49_308920-t26_1-p1	83.1	11	7	12	7	14	14	12	11	6	6	9	8	4	7	4	8	7	8	7	3	3	5	7	4	7	4	8	7	7	7	3	3	5	7	4	7	4	8	7	7	7	3	3	5	14.83	7.35	19.00	9.07
TGME49_232300-t26_1-p1	28.7	27	26	26	16	21	6	27	27	26	30	28	5	5	5	5	3	2	5	4	5	6	5	5	5	5	5	3	2	5	4	5	6	5	5	5	5	5	3	2	5	4	5	6	5	9.02	12.50	9.92	11.86
TGME49_268950-t26_1-p1	60.2	-	-	-	-	3	-	-	-	-	-	-	-	-	-	-	1	-	-	-	-	-	-	-	-	-	-	1	-	-	-	-	-	-	-	-	-	-	1	-	-	-	-	-	-	-	-	-	-
TGME49_310640-t26_1-p1	33.0	-	-	-	-	-	-	-	-	-	-	-	-	-	-	-	-	-	-	-	-	-	-	-	-	-	-	-	-	-	-	-	-	-	-	-	-	-	-	-	-	-	-	-	-	-	-	-	-
TGME49_208740-t26_1-p1	66.2	2	-	2	-	7	-	4	-	-	-	2	1	-	1	-	3	-	2	-	-	-	1	1	-	1	-	3	-	2	-	-	-	1	1	-	1	-	3	-	2	-	-	-	1	2.10	-	2.92	-
TGME49_293180-t26_1-p1	63.8	2	-	2	-	2	-	2	-	-	-	-	1	-	1	-	1	-	1	-	-	-	-	1	-	1	-	1	-	1	-	-	-	-	1	-	1	-	1	-	1	-	-	-	-	1.72	-	1.95	-
TGME49_225050-t26_1-p1	64.1	-	1	-	1	3	-	6	2	5	-	-	-	1	-	1	2	-	3	1	3	-	-	-	1	-	1	2	-	3	1	3	-	-	-	1	-	1	2	-	3	1	3	-	-	-	0.00	-	1.74
TGME49_251540-t26_1-p1	35.3	22	22	13	22	3	19	15	18	18	19	14	5	5	3	5	1	5	4	5	4	5	4	5	5	3	5	1	5	4	5	4	5	4	5	5	3	5	1	5	4	5	4	5	4	6.02	10.07	8.46	8.98
TGME49_263180-t26_1-p1	91.0	52	47	42	50	23	28	39	55	49	50	55	38	36	35	37	17	19	27	43	39	38	40	36	34	32	35	17	19	27	38	34	35	40	36	34	32	35	17	19	27	38	34	35	40	95.63	74.55	66.12	88.00
TGME49_201840-t26_1-p1	66.9	-	2	2	2	-	-	-	2	2	-	3	-	1	1	1	-	-	-	1	1	-	2	-	1	1	1	-	-	-	1	1	-	2	-	1	1	1	-	-	-	1	1	-	2	-	1.94	2.38	1.76
TGME49_217740-t26_1-p1	39.0	-	-	-	-	-	-	-	-	-	-	-	-	-	-	-	-	-	-	-	-	-	-	-	-	-	-	-	-	-	-	-	-	-	-	-	-	-	-	-	-	-	-	-	-	-	-	-	-
TGME49_309930-t26_1-p1	108.8	-	-	-	-	-	-	-	-	-	-	-	-	-	-	-	-	-	-	-	-	-	-	-	-	-	-	-	-	-	-	-	-	-	-	-	-	-	-	-	-	-	-	-	-	-	-	-	-
TGME49_297500-t26_1-p1	59.4	-	-	-	-	-	-	-	-	-	-	-	-	-	-	-	-	-	-	-	-	-	-	-	-	-	-	-	-	-	-	-	-	-	-	-	-	-	-	-	-	-	-	-	-	-	-	-	-
TGME49_310080-t26_1-p1	87.8	2	-	3	2	-	-	-	-	-	-	-	1	-	2	1	-	-	-	-	-	-	-	1	-	2	1	-	-	-	-	-	-	-	1	-	2	1	-	-	-	-	-	-	-	2.04	-	3.88	1.63
TGME49_278990-t26_1-p1	53.1	3	-	3	3	4	3	3	5	4	4	3	1	-	1	1	2	1	1	2	2	2	1	1	-	1	1	2	1	1	2	2	2	1	1	-	1	1	2	1	1	2	2	2	1	1.84	-	1.98	2.04
TGME49_214210-t26_1-p1	56.7	-	-	-	-	-	-	-	4	-	-	-	-	-	-	-	-	-	-	1	-	-	-	-	-	-	-	-	-	-	1	-	-	-	-	-	-	-	-	-	-	1	-	-	-	-	-	-	-
TGME49_279380-t26_1-p1	34.7	-	-	-	-	-	-	-	-	-	-	-	-	-	-	-	-	-	-	-	-	-	-	-	-	-	-	-	-	-	-	-	-	-	-	-	-	-	-	-	-	-	-	-	-	-	-	-	-
TGME49_315690-t26_1-p1	34.1	-	3	-	-	-	-	-	-	-	-	-	-	1	-	-	-	-	-	-	-	-	-	-	1	-	-	-	-	-	-	-	-	-	-	1	-	-	-	-	-	-	-	-	-	-	0.00	-	-
TGME49_261570-t26_1-p1	31.0	13	14	22	26	11	-	8	13	12	20	11	4	4	6	7	4	-	4	4	3	5	3	4	4	6	7	4	-	3	4	3	5	3	4	4	6	7	4	-	3	4	3	5	3	1.90	4.73	8.95	12.06
TGME49_208560-t26_1-p1	72.3	2	3	6	1	-	-	-	-	1	4	-	1	2	4	1	-	-	-	-	1	3	-	1	2	4	1	-	-	-	-	1	3	-	1	2	4	1	-	-	-	-	1	3	-	2.12	4.02	0.00	1.95
TGME49_293190-t26_1-p1	76.2	-	-	-	-	1	-	-	-	-	-	-	-	-	-	-	1	-	-	-	-	-	-	-	-	-	-	1	-	-	-	-	-	-	-	-	-	-	1	-	-	-	-	-	-	-	-	-	-
TGME49_262960-t26_1-p1	44.7	3	6	3	-	3	6	3	3	6	6	3	1	2	1	-	1	2	1	1	2	2	1	1	2	1	-	1	2	1	1	2	2	1	1	2	1	-	1	2	1	1	2	2	1	1.78	2.74	2.65	-
TGME49_217570-t26_1-p1	16.9	-	-	5	-	-	-	-	-	-	-	-	-	-	1	-	-	-	-	-	-	-	-	-	-	1	-	-	-	-	-	-	-	-	-	-	1	-	-	-	-	-	-	-	-	-	-	0.00	-
TGME49_211680-t26_1-p1	52.8	27	18	15	18	14	19	17	20	11	21	16	10	7	6	7	5	7	6	7	4	8	6	10	7	6	7	5	7	6	7	4	8	6	10	7	6	7	5	7	6	7	4	8	6	24.01	15.00	13.91	12.22
TGME49_248880-t26_1-p1	47.7	5	5	7	5	7	2	7	-	5	-	5	2	2	3	2	3	1	3	-	2	-	2	2	2	3	2	3	1	3	-	2	-	2	2	2	3	2	3	1	3	-	2	-	2	4.06	2.17	3.93	3.92
TGME49_257680-t26_1-p1	24.1	59	66	43	59	11	66	29	62	59	59	55	9	10	6	10	2	10	4	8	11	9	8	8	9	6	8	2	9	4	8	9	8	7	8	9	6	8	2	9	4	8	9	8	7	27.92	29.23	12.77	23.99
TGME49_271050-t26_1-p1	19.1	6	16	12	6	13	21	28	6	6	-	-	1	2	2	1	2	3	4	1	1	-	-	1	2	2	1	2	3	4	1	1	-	-	1	2	2	1	2	3	4	1	1	-	-	1.71	4.25	4.36	1.84
TGME49_233110-t26_1-p1	59.1	2	-	-	-	-	-	3	-	-	-	-	1	-	-	-	-	-	2	-	-	-	-	1	-	-	-	-	-	2	-	-	-	-	1	-	-	-	-	-	2	-	-	-	-	2.28	-	-	-
TGME49_270320-t26_1-p1	58.6	2	-	-	-	-	-	-	-	-	-	-	1	-	-	-	-	-	-	-	-	-	-	1	-	-	-	-	-	-	-	-	-	-	1	-	-	-	-	-	-	-	-	-	-	1.79	-	-	-
TGME49_237830-t26_1-p1	170.6	-	-	-	-	-	-	-	-	-	1	-	-	-	-	-	-	-	-	-	-	1	-	-	-	-	-	-	-	-	-	-	1	-	-	-	-	-	-	-	-	-	-	1	-	-	-	-	-
TGME49_239760-t26_1-p1	15.1	8	8	-	8	8	21	-	8	8	8	8	1	1	-	1	1	2	-	1	1	1	1	1	1	-	1	1	2	-	1	1	1	1	1	1	-	1	1	2	-	1	1	1	1	0.00	1.83	-	0.00
TGME49_283850-t26_1-p1	55.6	-	-	-	-	-	2	-	-	-	-	-	-	-	-	-	-	1	-	-	-	-	-	-	-	-	-	-	1	-	-	-	-	-	-	-	-	-	-	1	-	-	-	-	-	-	-	-	-
TGME49_306660-t26_1-p1	675.9	-	0	-	-	-	-	-	-	-	-	0	-	1	-	-	-	-	-	-	-	-	1	-	1	-	-	-	-	-	-	-	-	1	-	1	-	-	-	-	-	-	-	-	1	-	0.00	-	-
TGME49_260610-t26_1-p1	41.5	-	-	-	-	-	3	-	-	-	-	-	-	-	-	-	-	1	-	-	-	-	-	-	-	-	-	-	1	-	-	-	-	-	-	-	-	-	-	1	-	-	-	-	-	-	-	-	-
TGME49_241850-t26_1-p1	479.2	-	0	-	-	-	-	-	-	-	-	-	-	1	-	-	-	-	-	-	-	-	-	-	1	-	-	-	-	-	-	-	-	-	-	1	-	-	-	-	-	-	-	-	-	-	0.00	-	-
TGME49_289050-t26_1-p1	301.3	-	-	-	-	-	-	-	-	-	0	-	-	-	-	-	-	-	-	-	-	1	-	-	-	-	-	-	-	-	-	-	1	-	-	-	-	-	-	-	-	-	-	1	-	-	-	-	-
TGME49_227280-t26_1-p1	23.9	11	15	11	11	11	11	11	11	15	11	11	2	3	2	3	2	3	2	2	3	2	4	2	3	2	3	2	3	2	2	3	2	3	2	3	2	3	2	3	2	2	3	2	3	3.03	6.29	5.52	6.93
TGME49_226730-t26_1-p1	114.8	-	-	-	-	1	-	2	-	-	-	-	-	-	-	-	1	-	3	-	-	-	-	-	-	-	-	1	-	3	-	-	-	-	-	-	-	-	1	-	3	-	-	-	-	-	-	-	-
TGME49_246580-t26_1-p1	42.8	-	-	-	-	-	-	-	-	-	-	-	-	-	-	-	-	-	-	-	-	-	-	-	-	-	-	-	-	-	-	-	-	-	-	-	-	-	-	-	-	-	-	-	-	-	-	-	-
TGME49_299050-t26_1-p1	22.3	13	21	17	22	25	17	5	26	17	17	22	4	6	3	4	5	4	2	5	3	3	6	4	5	3	4	4	3	1	4	3	3	6	4	5	3	4	4	3	1	4	3	3	6	7.15	10.47	2.43	4.67
TGME49_218280-t26_1-p1	50.5	2	-	2	2	-	-	-	2	2	2	-	1	-	1	1	-	-	-	1	1	1	-	1	-	1	1	-	-	-	1	1	1	-	1	-	1	1	-	-	-	1	1	1	-	0.00	-	0.00	1.72
TGME49_210690-t26_1-p1	28.9	37	22	11	27	18	15	29	25	32	29	31	7	4	2	5	3	3	8	5	7	5	6	7	4	2	5	3	3	8	5	7	5	6	7	4	2	5	3	3	8	5	7	5	6	16.63	9.85	5.67	14.18
TGME49_312950-t26_1-p1	53.5	-	-	-	-	-	-	-	2	2	-	2	-	-	-	-	-	-	-	1	1	-	1	-	-	-	-	-	-	-	1	1	-	1	-	-	-	-	-	-	-	1	1	-	1	-	-	-	-
TGME49_235470-t26_1-p1	93.3	42	45	49	47	24	31	33	43	51	50	50	34	34	37	38	16	22	24	33	38	37	40	29	30	30	31	16	20	22	27	33	33	31	29	30	30	31	16	20	22	27	33	33	31	74.53	83.35	93.00	82.59
TGME49_230190-t26_1-p1	31.2	-	-	-	-	4	-	-	-	-	-	-	-	-	-	-	1	-	-	-	-	-	-	-	-	-	-	1	-	-	-	-	-	-	-	-	-	-	1	-	-	-	-	-	-	-	-	-	-
TGME49_240860-t26_1-p1	31.8	-	-	-	4	-	-	-	4	-	-	-	-	-	-	1	-	-	-	1	-	-	-	-	-	-	1	-	-	-	1	-	-	-	-	-	-	1	-	-	-	1	-	-	-	-	-	-	0.00
TGME49_203290-t26_1-p1	35.9	3	7	-	7	3	3	3	8	3	6	3	1	2	-	2	1	1	1	2	1	2	2	1	2	-	2	1	1	1	2	1	2	2	1	2	-	2	1	1	1	2	1	2	2	2.28	3.93	-	4.94
TGME49_231410-t26_1-p1	64.7	2	-	12	2	16	4	19	2	-	2	8	1	-	5	1	7	2	7	1	-	1	5	1	-	5	1	7	2	7	1	-	1	4	1	-	5	1	7	2	7	1	-	1	4	0.00	-	7.11	0.00
TGME49_216435-t26_1-p1	38.3	5	5	5	-	5	10	-	-	-	-	-	1	1	1	-	1	2	-	-	-	-	-	1	1	1	-	1	2	-	-	-	-	-	1	1	1	-	1	2	-	-	-	-	-	1.76	2.42	2.11	-
TGME49_266760-t26_1-p1	66.3	-	-	-	2	-	-	-	-	-	-	-	-	-	-	1	-	-	-	-	-	-	-	-	-	-	1	-	-	-	-	-	-	-	-	-	-	1	-	-	-	-	-	-	-	-	-	-	2.60
TGME49_261010-t26_1-p1	46.0	-	-	-	-	-	-	-	-	-	-	-	-	-	-	-	-	-	-	-	-	-	-	-	-	-	-	-	-	-	-	-	-	-	-	-	-	-	-	-	-	-	-	-	-	-	-	-	-
TGME49_272720-t26_1-p1	138.2	-	-	-	-	1	-	-	-	-	-	-	-	-	-	-	1	-	-	-	-	-	-	-	-	-	-	1	-	-	-	-	-	-	-	-	-	-	1	-	-	-	-	-	-	-	-	-	-
TGME49_264660-t26_1-p1	262.3	-	-	-	-	-	-	-	-	2	-	-	-	-	-	-	-	-	-	-	3	-	-	-	-	-	-	-	-	-	-	3	-	-	-	-	-	-	-	-	-	-	3	-	-	-	-	-	-
TGME49_247470-t26_1-p1	59.9	3	4	-	2	-	-	-	-	2	4	4	1	2	-	1	-	-	-	-	1	2	2	1	2	-	1	-	-	-	-	1	2	2	1	2	-	1	-	-	-	-	1	2	2	2.93	4.53	-	1.68
TGME49_255190-t26_1-p1	132.6	2	1	1	2	-	-	-	1	2	3	1	2	1	1	2	-	-	-	1	2	3	1	2	1	1	2	-	-	-	1	2	3	1	2	1	1	2	-	-	-	1	2	3	1	2.12	1.96	2.28	4.30
TGME49_226410-t26_1-p1	36.0	-	3	-	-	-	-	-	-	-	-	-	-	1	-	-	-	-	-	-	-	-	-	-	1	-	-	-	-	-	-	-	-	-	-	1	-	-	-	-	-	-	-	-	-	-	2.89	-	-
TGME49_313410-t26_1-p1	117.6	-	1	-	-	-	-	1	-	1	-	-	-	1	-	-	-	-	1	-	1	-	-	-	1	-	-	-	-	1	-	1	-	-	-	1	-	-	-	-	1	-	1	-	-	-	1.77	-	-
TGME49_233480-t26_1-p1	39.1	4	3	3	8	4	3	8	3	8	8	3	1	1	1	2	1	1	2	1	2	2	1	1	1	1	2	1	1	2	1	2	2	1	1	1	1	2	1	1	2	1	2	2	1	2.46	1.97	2.32	5.01
TGME49_312490-t26_1-p1	49.0	-	-	-	-	-	-	-	-	-	-	-	-	-	-	-	-	-	-	-	-	-	-	-	-	-	-	-	-	-	-	-	-	-	-	-	-	-	-	-	-	-	-	-	-	-	-	-	-
TGME49_275802-t26_1-p1	79.7	-	-	-	-	-	-	-	-	-	-	-	-	-	-	-	-	-	-	-	-	-	-	-	-	-	-	-	-	-	-	-	-	-	-	-	-	-	-	-	-	-	-	-	-	-	-	-	-
TGME49_291680-t26_1-p1	87.6	-	-	-	-	-	-	-	-	-	-	-	-	-	-	-	-	-	-	-	-	-	-	-	-	-	-	-	-	-	-	-	-	-	-	-	-	-	-	-	-	-	-	-	-	-	-	-	-
TGME49_274060-t26_1-p1	35.0	11	-	5	19	-	-	-	15	6	8	10	2	-	1	4	-	-	-	4	2	2	3	2	-	1	4	-	-	-	4	2	2	3	2	-	1	4	-	-	-	4	2	2	3	2.33	-	0.00	7.57
TGME49_262690-t26_1-p1	16.8	14	14	14	15	11	7	7	7	7	7	7	2	2	2	2	2	1	1	1	1	1	1	2	2	2	2	2	1	1	1	1	1	1	2	2	2	2	2	1	1	1	1	1	1	2.43	4.44	4.36	2.32
TGME49_290670-t26_1-p1	83.2	9	3	7	-	9	7	9	4	3	6	-	6	2	5	-	6	5	6	3	2	4	-	6	2	5	-	6	5	6	3	2	4	-	6	2	5	-	6	5	6	3	2	4	-	9.85	0.00	11.33	-
TGME49_286260-t26_1-p1	75.9	-	-	-	-	-	-	-	-	2	-	-	-	-	-	-	-	-	-	-	1	-	-	-	-	-	-	-	-	-	-	1	-	-	-	-	-	-	-	-	-	-	1	-	-	-	-	-	-
TGME49_230450-t26_1-p1	62.3	-	-	-	-	-	-	-	-	-	-	-	-	-	-	-	-	-	-	-	-	-	-	-	-	-	-	-	-	-	-	-	-	-	-	-	-	-	-	-	-	-	-	-	-	-	-	-	-
TGME49_288380-t26_1-p1	81.9	16	12	18	13	15	13	27	10	16	16	11	11	8	10	8	10	7	17	8	11	11	7	10	8	10	8	10	7	17	8	11	11	7	10	8	10	8	10	7	17	8	11	11	7	24.71	19.45	17.08	10.08
TGME49_252290-t26_1-p1	59.3	-	-	-	-	2	-	-	-	-	-	-	-	-	-	-	1	-	-	-	-	-	-	-	-	-	-	1	-	-	-	-	-	-	-	-	-	-	1	-	-	-	-	-	-	-	-	-	-
TGME49_216970-t26_1-p1	68.4	-	-	2	-	-	-	-	-	-	-	-	-	-	1	-	-	-	-	-	-	-	-	-	-	1	-	-	-	-	-	-	-	-	-	-	1	-	-	-	-	-	-	-	-	-	-	0.00	-
TGME49_316310-t26_1-p1	22.5	-	-	-	-	-	-	-	-	-	-	-	-	-	-	-	-	-	-	-	-	-	-	-	-	-	-	-	-	-	-	-	-	-	-	-	-	-	-	-	-	-	-	-	-	-	-	-	-
TGME49_210408-t26_1-p1	10.7	-	12	-	-	-	-	-	12	-	12	-	-	1	-	-	-	-	-	1	-	1	-	-	1	-	-	-	-	-	1	-	1	-	-	1	-	-	-	-	-	1	-	1	-	-	2.04	-	-
TGME49_217680-t26_1-p1	246.0	-	1	-	0	-	-	-	-	-	-	-	-	2	-	1	-	-	-	-	-	-	-	-	2	-	1	-	-	-	-	-	-	-	-	2	-	1	-	-	-	-	-	-	-	-	2.29	-	0.00
TGME49_289680-t26_1-p1	25.0	10	-	10	10	10	-	-	-	-	10	-	2	-	2	2	2	-	-	-	-	2	-	2	-	2	2	2	-	-	-	-	2	-	1	-	2	2	2	-	-	-	-	1	-	3.70	-	4.26	3.66
TGME49_231850-t26_1-p1	36.8	-	-	-	-	-	-	-	-	5	-	-	-	-	-	-	-	-	-	-	2	-	-	-	-	-	-	-	-	-	-	2	-	-	-	-	-	-	-	-	-	-	2	-	-	-	-	-	-
TGME49_320220-t26_1-p1	54.8	-	-	-	-	-	-	-	-	-	-	-	-	-	-	-	-	-	-	-	-	-	-	-	-	-	-	-	-	-	-	-	-	-	-	-	-	-	-	-	-	-	-	-	-	-	-	-	-
TGME49_216010-t26_1-p1	48.0	-	-	-	-	-	-	-	-	-	-	-	-	-	-	-	-	-	-	-	-	-	-	-	-	-	-	-	-	-	-	-	-	-	-	-	-	-	-	-	-	-	-	-	-	-	-	-	-
TGME49_270240-t26_1-p1	49.2	11	13	14	17	6	11	11	3	14	11	8	4	6	5	7	2	4	4	1	5	4	3	4	5	5	6	2	4	4	1	5	4	3	4	5	5	6	2	4	4	1	5	4	3	12.16	18.03	11.04	22.23
TGME49_258390-t26_1-p1	44.6	8	9	3	6	9	5	11	8	-	-	-	3	3	1	2	3	2	4	3	-	-	-	3	3	1	2	3	2	4	3	-	-	-	3	3	1	2	3	2	4	3	-	-	-	6.52	5.95	0.00	1.91
TGME49_222860-t26_1-p1	88.3	-	-	-	-	-	-	-	-	-	-	-	-	-	-	-	-	-	-	-	-	-	-	-	-	-	-	-	-	-	-	-	-	-	-	-	-	-	-	-	-	-	-	-	-	-	-	-	-
TGME49_234505-t26_1-p1	59.3	-	-	-	-	-	-	2	-	-	-	-	-	-	-	-	-	-	1	-	-	-	-	-	-	-	-	-	-	1	-	-	-	-	-	-	-	-	-	-	1	-	-	-	-	-	-	-	-
TGME49_314810-t26_1-p1	30.1	20	5	9	11	14	7	17	10	12	13	11	4	2	2	3	4	2	5	2	2	3	3	4	1	2	3	3	2	4	2	2	3	3	4	1	2	3	3	2	4	2	2	3	3	7.02	6.03	2.30	4.80
TGME49_239100-t26_1-p1	22.6	49	54	48	47	37	62	61	43	48	47	49	10	11	10	8	9	12	13	7	9	11	9	9	10	10	7	8	11	13	7	8	10	9	9	10	10	7	8	11	13	7	8	10	9	28.67	25.02	25.04	24.18
TGME49_314720-t26_1-p1	18.0	-	-	-	-	-	-	-	-	-	-	-	-	-	-	-	-	-	-	-	-	-	-	-	-	-	-	-	-	-	-	-	-	-	-	-	-	-	-	-	-	-	-	-	-	-	-	-	-
TGME49_208530-t26_1-p1	65.5	-	3	-	-	-	-	2	-	-	2	2	-	1	-	-	-	-	1	-	-	1	1	-	1	-	-	-	-	1	-	-	1	1	-	1	-	-	-	-	1	-	-	1	1	-	0.00	-	-
TGME49_202390-t26_1-p1	61.8	2	-	2	-	-	-	-	-	-	-	-	1	-	1	-	-	-	-	-	-	-	-	1	-	1	-	-	-	-	-	-	-	-	1	-	1	-	-	-	-	-	-	-	-	0.00	-	1.75	-
TGME49_234410-t26_1-p1	370.7	-	-	-	-	-	-	-	-	-	-	-	-	-	-	-	-	-	-	-	-	-	-	-	-	-	-	-	-	-	-	-	-	-	-	-	-	-	-	-	-	-	-	-	-	-	-	-	-
TGME49_288360-t26_1-p1	77.0	14	13	19	10	12	8	21	6	20	13	8	8	7	10	5	8	5	12	4	10	8	5	8	7	10	5	8	5	12	4	10	8	5	8	7	10	5	8	5	12	4	10	8	5	22.39	15.71	22.65	13.66
TGME49_205440-t26_1-p1	60.6	-	-	-	-	-	-	2	-	-	-	-	-	-	-	-	-	-	1	-	-	-	-	-	-	-	-	-	-	1	-	-	-	-	-	-	-	-	-	-	1	-	-	-	-	-	-	-	-
TGME49_227115-t26_1-p1	94.7	-	-	2	2	-	-	-	2	-	2	-	-	-	1	3	-	-	-	1	-	2	-	-	-	1	1	-	-	-	1	-	1	-	-	-	1	1	-	-	-	1	-	1	-	-	-	0.00	1.65
TGME49_236570-t26_1-p1	43.9	-	-	-	-	-	-	-	-	-	-	-	-	-	-	-	-	-	-	-	-	-	-	-	-	-	-	-	-	-	-	-	-	-	-	-	-	-	-	-	-	-	-	-	-	-	-	-	-
TGME49_261950-t26_1-p1	59.9	34	26	41	24	46	42	35	31	28	38	34	13	10	16	10	16	15	14	12	10	14	13	11	9	15	9	15	14	12	11	9	14	11	11	9	15	9	15	14	12	11	9	14	11	42.40	29.05	41.33	26.25
TGME49_208030-t26_1-p1	63.0	-	-	-	-	-	-	-	-	-	-	-	-	-	-	-	-	-	-	-	-	-	-	-	-	-	-	-	-	-	-	-	-	-	-	-	-	-	-	-	-	-	-	-	-	-	-	-	-
TGME49_266970-t26_1-p1	35.1	11	-	17	4	12	10	19	-	4	4	4	3	-	5	1	3	3	5	-	1	1	1	3	-	5	1	3	3	5	-	1	1	1	3	-	5	1	3	3	5	-	1	1	1	5.06	-	5.11	2.14
TGME49_230980-t26_1-p1	200.6	-	2	-	0	-	-	-	1	0	-	0	-	3	-	1	-	-	-	2	1	-	1	-	3	-	1	-	-	-	2	1	-	1	-	3	-	1	-	-	-	2	1	-	1	-	3.80	-	0.00
TGME49_236650-t26_1-p1	59.9	6	1	3	6	9	4	7	3	3	3	6	3	1	2	3	5	2	4	2	2	2	3	3	1	2	3	5	2	4	2	2	2	3	3	1	2	3	5	2	4	2	2	2	3	3.79	1.62	1.66	5.51
TGME49_286450-t26_1-p1	12.8	-	-	-	-	-	-	-	-	-	-	-	-	-	-	-	-	-	-	-	-	-	-	-	-	-	-	-	-	-	-	-	-	-	-	-	-	-	-	-	-	-	-	-	-	-	-	-	-
TGME49_310750-t26_1-p1	64.9	-	-	-	-	7	-	3	-	-	-	-	-	-	-	-	2	-	1	-	-	-	-	-	-	-	-	2	-	1	-	-	-	-	-	-	-	-	2	-	1	-	-	-	-	-	-	-	-
TGME49_287500-t26_1-p1	59.3	2	-	2	2	-	-	-	2	2	2	-	1	-	1	1	-	-	-	1	1	1	-	1	-	1	1	-	-	-	1	1	1	-	1	-	1	1	-	-	-	1	1	1	-	1.65	-	2.06	0.00
TGME49_235540-t26_1-p1	26.2	-	-	-	-	14	-	-	-	-	-	-	-	-	-	-	3	-	-	-	-	-	-	-	-	-	-	3	-	-	-	-	-	-	-	-	-	-	3	-	-	-	-	-	-	-	-	-	-
TGME49_204400-t26_1-p1	62.1	20	18	22	17	32	15	34	16	17	18	24	11	10	14	9	19	8	18	8	9	9	12	10	9	13	9	17	8	17	8	9	9	12	10	9	13	9	17	8	17	8	9	9	12	23.16	18.05	24.57	14.91
TGME49_309730-t26_1-p1	70.7	-	-	1	-	-	-	-	-	-	-	-	-	-	1	-	-	-	-	-	-	-	-	-	-	1	-	-	-	-	-	-	-	-	-	-	1	-	-	-	-	-	-	-	-	-	-	1.65	-
TGME49_229250-t26_1-p1	14.7	13	-	-	14	-	-	-	-	-	-	-	2	-	-	3	-	-	-	-	-	-	-	2	-	-	3	-	-	-	-	-	-	-	2	-	-	3	-	-	-	-	-	-	-	3.84	-	-	6.19
TGME49_309560-t26_1-p1	29.3	-	-	-	5	-	3	-	-	-	-	-	-	-	-	1	-	1	-	-	-	-	-	-	-	-	1	-	1	-	-	-	-	-	-	-	-	1	-	1	-	-	-	-	-	-	-	-	2.12
TGME49_256760-t26_1-p1	57.5	21	10	18	15	10	2	28	22	23	21	11	8	5	7	6	4	1	12	8	9	8	4	8	5	7	6	4	1	11	8	9	8	4	8	5	7	6	4	1	11	8	9	8	4	20.80	11.58	17.47	14.25
TGME49_262920-t26_1-p1	104.5	10	6	10	5	12	5	7	6	8	6	8	7	4	7	4	8	4	5	5	5	5	6	7	4	7	4	8	4	5	5	5	5	6	7	4	7	4	8	4	5	5	5	5	6	14.92	11.79	15.04	7.69
TGME49_215980-t26_1-p1	24.5	9	13	8	-	13	9	4	5	5	-	8	2	3	2	-	3	2	1	1	1	-	2	2	3	2	-	3	2	1	1	1	-	2	2	3	2	-	3	2	1	1	1	-	2	2.18	4.02	0.00	-
TGME49_240390-t26_1-p1	241.3	-	-	-	-	-	-	-	-	0	-	0	-	-	-	-	-	-	-	-	1	-	1	-	-	-	-	-	-	-	-	1	-	1	-	-	-	-	-	-	-	-	1	-	1	-	-	-	-
TGME49_245620-t26_1-p1	17.3	8	-	8	-	8	-	8	8	-	8	8	1	-	1	-	1	-	1	1	-	1	1	1	-	1	-	1	-	1	1	-	1	1	1	-	1	-	1	-	1	1	-	1	1	2.08	-	1.90	-
TGME49_216180-t26_1-p1	16.4	7	7	7	14	-	-	-	7	16	-	-	1	1	1	2	-	-	-	1	2	-	-	1	1	1	2	-	-	-	1	2	-	-	1	1	1	2	-	-	-	1	2	-	-	2.02	2.11	0.00	1.76
TGME49_232350-t26_1-p1	35.5	4	-	13	5	14	5	22	-	12	-	-	1	-	3	1	4	1	6	-	3	-	-	1	-	3	1	4	1	6	-	3	-	-	1	-	3	1	4	1	6	-	3	-	-	2.74	-	6.28	2.73
TGME49_263870-t26_1-p1	95.1	-	-	-	-	-	-	-	-	-	-	-	-	-	-	-	-	-	-	-	-	-	-	-	-	-	-	-	-	-	-	-	-	-	-	-	-	-	-	-	-	-	-	-	-	-	-	-	-
TGME49_242625-t26_1-p1	975.5	-	-	-	-	-	-	-	-	-	-	-	-	-	-	-	-	-	-	-	-	-	-	-	-	-	-	-	-	-	-	-	-	-	-	-	-	-	-	-	-	-	-	-	-	-	-	-	-
TGME49_273460-t26_1-p1	75.0	-	-	-	-	-	-	-	-	-	-	-	-	-	-	-	-	-	-	-	-	-	-	-	-	-	-	-	-	-	-	-	-	-	-	-	-	-	-	-	-	-	-	-	-	-	-	-	-
TGME49_286782-t26_1-p1	152.9	-	-	-	-	-	-	-	-	-	-	1	-	-	-	-	-	-	-	-	-	-	1	-	-	-	-	-	-	-	-	-	-	1	-	-	-	-	-	-	-	-	-	-	1	-	-	-	-
TGME49_257990-t26_1-p1	104.2	2	2	3	2	3	3	3	2	3	2	2	2	2	3	2	3	3	3	2	3	2	2	2	2	3	2	3	3	3	2	3	2	2	2	2	3	2	3	3	3	2	3	2	2	2.25	2.64	6.98	4.09
TGME49_284560-t26_1-p1	21.4	21	-	21	27	-	-	11	11	11	-	11	3	-	3	3	-	-	3	2	2	-	2	3	-	3	3	-	-	2	2	2	-	2	3	-	3	3	-	-	2	2	2	-	2	8.29	-	3.75	8.40
TGME49_207620-t26_1-p1	71.1	-	-	-	-	-	-	3	-	3	-	-	-	-	-	-	-	-	2	-	2	-	-	-	-	-	-	-	-	2	-	2	-	-	-	-	-	-	-	-	2	-	2	-	-	-	-	-	-
TGME49_306030-t26_1-p1	37.8	-	9	3	3	-	-	5	12	-	12	6	-	2	1	1	-	-	2	3	-	3	2	-	2	1	1	-	-	2	3	-	3	2	-	2	1	1	-	-	2	3	-	3	2	-	4.33	2.65	2.11
TGME49_288045-t26_1-p1	54.1	-	-	-	-	-	-	-	-	-	-	-	-	-	-	-	-	-	-	-	-	-	-	-	-	-	-	-	-	-	-	-	-	-	-	-	-	-	-	-	-	-	-	-	-	-	-	-	-
TGME49_294200-t26_1-p1	62.7	-	-	-	-	-	-	-	-	-	-	-	-	-	-	-	-	-	-	-	-	-	-	-	-	-	-	-	-	-	-	-	-	-	-	-	-	-	-	-	-	-	-	-	-	-	-	-	-
TGME49_262050-t26_1-p1	65.1	11	6	11	4	8	8	17	2	-	4	3	6	3	6	2	4	4	9	1	-	2	1	6	3	6	2	4	4	9	1	-	2	1	6	3	6	2	4	4	9	1	-	2	1	9.41	7.34	11.27	3.48
TGME49_263320-t26_1-p1	42.1	-	-	-	-	-	-	-	-	-	-	3	-	-	-	-	-	-	-	-	-	-	1	-	-	-	-	-	-	-	-	-	-	1	-	-	-	-	-	-	-	-	-	-	1	-	-	-	-
TGME49_301120-t26_1-p1	43.9	3	-	3	3	11	-	17	-	3	-	6	1	-	1	1	4	-	6	-	1	-	2	1	-	1	1	4	-	6	-	1	-	2	1	-	1	1	4	-	6	-	1	-	2	0.00	-	2.68	2.20
TGME49_204340-t26_1-p1	97.0	1	-	3	4	-	1	1	4	3	3	1	1	-	2	3	-	1	1	3	2	2	1	1	-	2	3	-	1	1	3	2	2	1	1	-	2	3	-	1	1	3	2	2	1	1.75	-	2.66	5.72
TGME49_301440-t26_1-p1	65.4	-	1	2	-	-	-	-	-	-	-	-	-	1	1	-	-	-	-	-	-	-	-	-	1	1	-	-	-	-	-	-	-	-	-	1	1	-	-	-	-	-	-	-	-	-	0.00	1.86	-
TGME49_247350-t26_1-p1	33.7	-	-	-	-	-	-	-	-	-	-	-	-	-	-	-	-	-	-	-	-	-	-	-	-	-	-	-	-	-	-	-	-	-	-	-	-	-	-	-	-	-	-	-	-	-	-	-	-
TGME49_269442-t26_1-p1	9.8	-	-	14	-	9	-	-	-	-	14	-	-	-	1	-	1	-	-	-	-	1	-	-	-	1	-	1	-	-	-	-	1	-	-	-	1	-	1	-	-	-	-	1	-	-	-	2.39	-
TGME49_236040-t26_1-p1	46.9	11	20	20	8	28	18	24	9	12	17	21	4	8	9	3	11	7	9	3	6	6	8	4	7	7	3	11	7	9	3	6	6	8	4	7	7	3	11	7	9	3	6	6	8	5.48	15.25	13.51	6.18
TGME49_260440-t26_1-p1	34.0	-	-	9	-	3	9	6	3	3	-	3	-	-	3	-	2	3	3	1	1	-	1	-	-	3	-	2	3	3	1	1	-	1	-	-	3	-	2	3	3	1	1	-	1	-	-	1.69	-
TGME49_311720-t26_1-p1	73.2	33	36	41	29	43	46	45	37	31	40	38	20	22	24	16	25	28	26	20	19	24	22	17	19	21	14	23	23	23	18	16	21	19	15	17	19	12	21	21	21	16	14	19	17	50.96	58.01	61.04	39.57
TGME49_224960-t26_1-p1	28.7	-	-	-	-	-	-	-	-	3	-	-	-	-	-	-	-	-	-	-	1	-	-	-	-	-	-	-	-	-	-	1	-	-	-	-	-	-	-	-	-	-	1	-	-	-	-	-	-
TGME49_249990-t26_1-p1	92.5	-	-	2	-	2	-	2	-	1	2	-	-	-	1	-	1	-	2	-	1	1	-	-	-	1	-	1	-	2	-	1	1	-	-	-	1	-	1	-	2	-	1	1	-	-	-	2.63	-
TGME49_221470-t26_1-p1	61.5	-	-	-	-	5	-	5	-	2	3	-	-	-	-	-	2	-	2	-	1	2	-	-	-	-	-	2	-	2	-	1	2	-	-	-	-	-	2	-	2	-	1	2	-	-	-	-	-
TGME49_225930-t26_1-p1	27.9	3	3	-	-	-	-	-	-	7	-	-	1	1	-	-	-	-	-	-	1	-	-	1	1	-	-	-	-	-	-	1	-	-	1	1	-	-	-	-	-	-	1	-	-	0.00	0.00	-	-
TGME49_278870-t26_1-p1	216.3	14	14	7	14	-	-	5	22	23	13	17	23	21	12	20	-	-	8	32	35	20	26	23	21	12	20	-	-	8	32	33	20	25	23	21	12	20	-	-	8	32	33	20	25	48.06	35.98	19.79	38.26
TGME49_291890-t26_1-p1	48.6	2	2	4	-	-	4	4	-	-	-	-	1	1	2	-	-	2	2	-	-	-	-	1	1	2	-	-	2	2	-	-	-	-	1	1	2	-	-	2	2	-	-	-	-	1.73	1.98	1.78	-
TGME49_220610-t26_1-p1	58.0	-	-	-	-	-	-	-	-	-	-	-	-	-	-	-	-	-	-	-	-	-	-	-	-	-	-	-	-	-	-	-	-	-	-	-	-	-	-	-	-	-	-	-	-	-	-	-	-
TGME49_259550-t26_1-p1	82.6	-	-	-	-	-	-	1	-	-	-	-	-	-	-	-	-	-	1	-	-	-	-	-	-	-	-	-	-	1	-	-	-	-	-	-	-	-	-	-	1	-	-	-	-	-	-	-	-
TGME49_294330-t26_1-p1	122.7	-	1	-	-	-	-	-	1	-	-	-	-	1	-	-	-	-	-	1	-	-	-	-	1	-	-	-	-	-	1	-	-	-	-	1	-	-	-	-	-	1	-	-	-	-	1.84	-	-
TGME49_247520-t26_1-p1	26.5	-	-	-	-	-	-	-	-	-	-	-	-	-	-	-	-	-	-	-	-	-	-	-	-	-	-	-	-	-	-	-	-	-	-	-	-	-	-	-	-	-	-	-	-	-	-	-	-
TGME49_212290-t26_1-p1	35.0	-	9	4	-	6	4	11	4	11	4	4	-	2	1	-	2	1	2	1	2	1	1	-	2	1	-	2	1	2	1	2	1	1	-	2	1	-	2	1	2	1	2	1	1	-	2.49	0.00	-
TGME49_205558-t26_1-p1	20.5	7	-	-	-	-	7	7	-	-	7	-	1	-	-	-	-	1	1	-	-	1	-	1	-	-	-	-	1	1	-	-	1	-	1	-	-	-	-	1	1	-	-	1	-	2.12	-	-	-
TGME49_285870-t26_1-p1	34.9	-	-	-	-	3	-	3	-	-	-	-	-	-	-	-	1	-	1	-	-	-	-	-	-	-	-	1	-	1	-	-	-	-	-	-	-	-	1	-	1	-	-	-	-	-	-	-	-
TGME49_270250-t26_1-p1	20.2	-	-	-	-	-	-	-	-	-	-	-	-	-	-	-	-	-	-	-	-	-	-	-	-	-	-	-	-	-	-	-	-	-	-	-	-	-	-	-	-	-	-	-	-	-	-	-	-
TGME49_226830-t26_1-p1	103.1	-	-	-	-	-	-	-	-	-	-	-	-	-	-	-	-	-	-	-	-	-	-	-	-	-	-	-	-	-	-	-	-	-	-	-	-	-	-	-	-	-	-	-	-	-	-	-	-
TGME49_263040-t26_1-p1	24.0	9	-	-	9	-	-	-	9	10	5	-	2	-	-	2	-	-	-	2	2	1	-	2	-	-	2	-	-	-	2	2	1	-	2	-	-	2	-	-	-	2	2	1	-	0.00	-	-	3.59
TGME49_314970-t26_1-p1	98.2	-	-	-	-	-	-	-	-	-	-	-	-	-	-	-	-	-	-	-	-	-	-	-	-	-	-	-	-	-	-	-	-	-	-	-	-	-	-	-	-	-	-	-	-	-	-	-	-
TGME49_304710-t26_1-p1	90.0	-	-	-	-	-	-	-	1	-	-	-	-	-	-	-	-	-	-	1	-	-	-	-	-	-	-	-	-	-	1	-	-	-	-	-	-	-	-	-	-	1	-	-	-	-	-	-	-
TGME49_221210-t26_1-p1	19.6	-	-	-	-	-	-	-	-	-	-	-	-	-	-	-	-	-	-	-	-	-	-	-	-	-	-	-	-	-	-	-	-	-	-	-	-	-	-	-	-	-	-	-	-	-	-	-	-
TGME49_310780-t26_1-p1	36.3	23	-	-	13	6	13	6	-	-	13	13	2	-	-	1	1	1	1	-	-	1	1	2	-	-	1	1	1	1	-	-	1	1	2	-	-	1	1	1	1	-	-	1	1	8.23	-	-	3.72
TGME49_208730-t26_1-p1	104.8	-	-	-	1	-	-	-	-	-	-	-	-	-	-	1	-	-	-	-	-	-	-	-	-	-	1	-	-	-	-	-	-	-	-	-	-	1	-	-	-	-	-	-	-	-	-	-	2.33
TGME49_289380-t26_1-p1	100.2	-	-	-	-	-	-	-	-	-	-	-	-	-	-	-	-	-	-	-	-	-	-	-	-	-	-	-	-	-	-	-	-	-	-	-	-	-	-	-	-	-	-	-	-	-	-	-	-
TGME49_297330-t26_1-p1	337.1	-	-	-	-	-	-	1	-	-	-	-	-	-	-	-	-	-	1	-	-	-	-	-	-	-	-	-	-	1	-	-	-	-	-	-	-	-	-	-	1	-	-	-	-	-	-	-	-
TGME49_267060-t26_1-p1	17.9	6	-	6	11	11	12	11	6	11	5	5	1	-	1	2	2	2	2	1	2	1	1	1	-	1	2	2	2	2	1	2	1	1	1	-	1	2	2	2	2	1	2	1	1	2.10	-	2.09	3.96
TGME49_260180-t26_1-p1	17.9	-	-	-	-	-	-	8	-	-	-	-	-	-	-	-	-	-	1	-	-	-	-	-	-	-	-	-	-	1	-	-	-	-	-	-	-	-	-	-	1	-	-	-	-	-	-	-	-
TGME49_265870-t26_1-p1	88.3	-	-	-	-	-	-	-	-	-	-	-	-	-	-	-	-	-	-	-	-	-	-	-	-	-	-	-	-	-	-	-	-	-	-	-	-	-	-	-	-	-	-	-	-	-	-	-	-
TGME49_239740-t26_1-p1	44.7	-	-	2	-	3	8	5	-	-	-	-	-	-	1	-	1	3	2	-	-	-	-	-	-	1	-	1	3	2	-	-	-	-	-	-	1	-	1	3	2	-	-	-	-	-	-	1.75	-
TGME49_265530-t26_1-p1	51.5	-	-	-	-	-	-	-	-	-	-	-	-	-	-	-	-	-	-	-	-	-	-	-	-	-	-	-	-	-	-	-	-	-	-	-	-	-	-	-	-	-	-	-	-	-	-	-	-
TGME49_235930-t26_1-p1	64.2	15	5	14	9	7	2	6	5	4	10	8	7	3	5	6	4	1	3	2	2	6	4	7	3	5	6	4	1	3	2	2	6	4	7	3	5	6	4	1	3	2	2	6	4	4.96	4.47	7.14	9.42
TGME49_270690-t26_1-p1	130.2	14	15	17	7	22	23	32	10	9	11	16	15	16	18	9	23	23	31	11	9	12	17	15	15	18	9	22	23	31	11	9	12	17	15	15	18	9	22	23	31	11	9	12	17	28.52	30.32	35.98	11.41
TGME49_310790-t26_1-p1	24.7	-	-	-	-	-	-	-	-	-	-	-	-	-	-	-	-	-	-	-	-	-	-	-	-	-	-	-	-	-	-	-	-	-	-	-	-	-	-	-	-	-	-	-	-	-	-	-	-
TGME49_290600-t26_1-p1	35.1	-	-	-	-	-	-	-	-	-	4	-	-	-	-	-	-	-	-	-	-	1	-	-	-	-	-	-	-	-	-	-	1	-	-	-	-	-	-	-	-	-	-	1	-	-	-	-	-
TGME49_270770-t26_1-p1	86.9	2	-	-	-	-	1	-	-	-	-	1	2	-	-	-	-	1	-	-	-	-	1	2	-	-	-	-	1	-	-	-	-	1	2	-	-	-	-	1	-	-	-	-	1	2.50	-	-	-
TGME49_247410-t26_1-p1	13.8	-	-	-	-	-	-	-	-	-	-	16	-	-	-	-	-	-	-	-	-	-	1	-	-	-	-	-	-	-	-	-	-	1	-	-	-	-	-	-	-	-	-	-	1	-	-	-	-
TGME49_227360-t26_1-p1	44.0	19	21	11	21	17	7	8	17	20	15	24	8	9	5	8	7	3	4	7	7	6	9	8	9	5	8	6	3	4	7	7	6	9	8	9	5	8	6	3	4	7	7	6	9	9.15	12.52	10.09	9.95
TGME49_290890-t26_1-p1	44.1	-	-	-	-	-	-	-	-	-	-	-	-	-	-	-	-	-	-	-	-	-	-	-	-	-	-	-	-	-	-	-	-	-	-	-	-	-	-	-	-	-	-	-	-	-	-	-	-
[truncated: 18 more columns]
