# Supplementary material for: The protein phosphatase 2A holoenzyme is a key regulator of starch metabolism and bradyzoite differentiation in Toxoplasma gondii
Source: Nat Commun. 2022 Dec 8;13:7560. doi: 10.1038/s41467-022-35267-5 (PMC9729606; doi:10.1038/s41467-022-35267-5)
Supplement: Supplementary file 5 — Supplementary Data 2 [file 41467_2022_35267_MOESM5_ESM.xlsx]

## Sheet:  All genes
Gene ID	PruΔPP2A-C-1 (pH 8.2) FPKM	PruΔPP2A-C-2 (pH 8.2) FPKM	PruΔPP2A-C-3 (pH 8.2) FPKM	PruΔPP2A-C-4 (pH 8.2) FPKM	Pru-1 (pH 8.2) FPKM	Pru-2 (pH 8.2) FPKM	Pru-3 (pH 8.2) FPKM	Pru-4 (pH 8.2) FPKM	PruΔBFD1-1 (pH 8.2) FPKM	PruΔBFD1-2 (pH 8.2) FPKM	PruΔBFD1-3 (pH 8.2) FPKM	PruΔBFD1-4 (pH 8.2) FPKM	PruΔCDPK2-1 (pH 8.2) FPKM	PruΔCDPK2-2 (pH 8.2) FPKM	PruΔCDPK2-3 (pH 8.2) FPKM	PruΔCDPK2-4 (pH 8.2) FPKM	PruΔPP2A-C-1 (pH 7.4) FPKM	PruΔPP2A-C-2 (pH 7.4) FPKM	PruΔPP2A-C-3 (pH 7.4) FPKM	PruΔPP2A-C-4 (pH 7.4) FPKM	Pru-1 (pH 7.4) FPKM	Pru-2 (pH 7.4) FPKM	Pru-3 (pH 7.4) FPKM	Pru-4 (pH 7.4) FPKM	PruΔCDPK2-1 (pH 7.4) FPKM	PruΔCDPK2-2 (pH 7.4) FPKM	PruΔCDPK2-3 (pH 7.4) FPKM	PruΔCDPK2-4 (pH 7.4) FPKM	gene_product
TGME49_222410	39.52	38.42	42.87	41.25	48.75	43.25	45.74	44.59	32.51	34.86	30.65	37.53	40.15	42.46	45.53	41.73	47.06	49.18	42.17	42.59	27.74	35.49	30.59	32.97	40.22	36.39	35.39	35.75	gene_product=hypothetical protein
TGME49_216055	42.68	44.57	59.47	48.72	98.12	108.38	91.51	99.64	48.3	54.53	56.18	53.87	95.59	95.29	90.47	85.71	55.69	54.31	51.11	50.11	55.26	50.62	54.37	47.9	53.97	51.64	51.92	56.13	gene_product=hypothetical protein
TGME49_215070	55.2	58.41	60.25	61.45	53.88	58.96	57.37	50.45	56.45	61.13	62.77	63.33	50.72	56.63	54.33	58.91	66.22	68.67	73.42	62.81	52.22	69.38	60.39	59.2	66.88	66.78	63.52	64.63	gene_product=ferodoxin FD
TGME49_314030	37.8	37.1	37	36.21	29.71	27.14	29.08	31.46	30.91	29.79	30.76	33.64	28.17	31.2	28.71	27.54	32.1	33.69	28.71	30.53	28.58	33.5	37.44	34.39	41.33	39.66	35.07	40.46	gene_product=hypothetical protein
TGME49_227948	141.03	139.19	146.61	144.44	195.61	181.19	194.84	198.4	174.09	171.21	175.2	170.94	186.43	195.91	198.29	193.85	153.29	149.47	154.02	144.48	154	164.37	155.39	157.91	158.22	151.07	168.02	158.62	gene_product=peptidase M16 inactive domain-containing protein
TGME49_252190	51.33	52.69	50.57	49.38	89.14	98.62	94.11	95.39	82.81	81.93	74.1	66.71	98.46	95.78	104.08	101.34	50.83	50.72	55.41	55.66	89.89	62.38	66.9	68.69	53.07	60.43	55.42	49.9	gene_product=KRUF family protein
TGME49_230010	41.1	45.75	46.48	50.03	46.42	48.89	44.26	48.01	49.06	45.79	43.71	45.3	53.23	52.27	51.35	49.55	43.24	41.53	42.17	39.65	42.36	39.51	42	40.93	39.06	44.52	40.05	41.25	gene_product=hypothetical protein
TGME49_262660	24.72	25.8	30.51	27.83	38.7	37.31	37.77	37.85	15.75	20.38	20	19.03	39.94	33.64	32.21	32.94	22.42	24.19	26.17	24.03	16.12	19.08	17.94	18.08	24.15	21.23	22.5	23.32	gene_product=hypothetical protein
TGME49_307810	113.54	115.65	107.99	115.01	126.82	123.72	117.19	125.88	123.44	120.38	123.8	113.08	116.63	123.48	121.43	127.66	114.18	117.44	115.21	117.65	118.24	106.93	108.67	109.93	109.87	123.77	107.14	105.71	gene_product=hypothetical protein
TGME49_239070	32.72	27.91	27.61	29.82	26.14	29.54	29.52	24.15	27.37	24.95	25.34	28.25	26.45	27.33	28.9	26.47	26.44	28.11	32.43	29.42	27	25.85	26.82	25.13	28.08	28.54	24.71	24.76	gene_product=hypothetical protein
TGME49_260200	39.71	43.8	40.52	45.24	54.81	52.41	52.3	54.48	47.28	45.54	48.38	44.01	49.86	52.39	52.14	51.86	36.87	38.36	37.6	37.93	41.48	35.41	39.7	38.31	34.3	34.2	37.33	37.34	gene_product=helicase associated domain (ha2) protein
TGME49_314410	38.57	39.89	39.49	41.97	40.32	33.74	39.79	39.64	39.57	41.56	40.57	39.39	38.37	42.31	40.34	41.44	31.43	36.35	33.6	35.41	30.1	33.42	27.89	31.19	32.98	27.75	35.37	29.44	gene_product=aquarius, putative
TGME49_304990	65.11	64.81	70.17	65.35	69.62	71.58	67.3	68.62	56.04	58.04	57.42	54.65	69.28	72.47	68.19	65.16	61.62	62.72	61.19	60.02	43.98	55.72	49.72	51.27	56.59	54.41	54.78	58.8	gene_product=guanylate-binding protein, N-terminal domain-containing protein
TGME49_248673	2.2	0	0	4.02	0	0	0	0	0	3.27	0	1.24	0	0	0	0	0	0	0	0	0	0	0	0	0	0	0	0	gene_product=hypothetical protein
TGME49_310310	13.53	11.81	11.5	11.48	10.64	12.32	11.92	10.03	7	7.4	7.61	9.98	7.86	10.85	9.5	9.12	14.76	12.76	13.5	13.75	5.13	7.25	6.83	6.46	8.83	8.97	7.99	9.27	gene_product=WD domain, G-beta repeat-containing protein
TGME49_248120	45.15	46.47	47	49.13	44.58	48.02	45.97	49.45	52.48	50.75	48.58	52.07	51.01	49.79	49.22	44.4	44.09	45.66	45.3	46.67	50.77	45.39	48.43	45.9	46.52	50.57	47.42	50.55	gene_product=hypothetical protein
TGME49_263480	37.9	36.81	36.39	32.71	35.55	37.64	41.84	36.16	43.87	42.7	42.39	41.87	35.97	39.5	39.47	36.99	43.46	47.56	47.93	42.34	43.16	48.66	45.84	47.62	48.98	48.74	54.36	53.9	gene_product=sodium/hydrogen exchanger 3 protein
TGME49_314482	0	0	0	0	0	0	0	0	0	0	0	0	0	0	0	0	0	0	0	0	0	0	0	0	0	0	0	0	gene_product=hypothetical protein
TGME49_270800	78.98	77.55	74.68	73.59	50.77	43.66	44.73	40.81	89.78	90.65	84.28	85.91	52.67	54.77	57.39	55.74	75.15	76.14	78.37	80.58	84.51	77.75	84.18	77.17	62.94	69.86	74.3	76.77	gene_product=GAF domain-containing protein
TGME49_255250	30.39	31.63	29.73	26.68	35.64	33.82	33.77	32.18	25.29	25.36	22.98	24.91	30.98	32.24	32.44	30.05	30.63	28.24	28.76	25.13	17.4	20.75	21.89	22.08	25.72	24.34	25.13	25.3	gene_product=tRNA (cytosine(34)-C(5))-methyltransferase, putative
TGME49_210310	6.72	7.9	7.11	7.2	8.61	7.08	7.61	7.51	12	11.61	10.62	11.1	8.49	7.84	8.08	7.93	7.62	7.72	7.4	8.61	6.54	7.13	7.12	6.85	5.55	5.48	6.96	6.19	gene_product=hypothetical protein
TGME49_269050	8.66	13.94	14.29	15.04	12.82	13.59	14.44	17.57	10.41	10.95	10.84	6.64	13.17	13.37	11.71	11.61	5.98	8.2	6.14	9.31	11.91	7.5	8.44	9.42	4.49	4.79	5.65	4.68	gene_product=hypothetical protein
TGME49_280800	30.86	32.49	31.02	30.35	34.06	33.85	33.27	34.17	37.39	38.14	34.8	35.16	33.22	36.17	36.6	33.43	30.54	33.64	34.23	35.11	29.22	31.08	29.71	30.21	32.36	31.73	34.84	34.16	gene_product=SWI2/SNF2 SRCAP/Ino80
TGME49_309610	24.86	10.37	17.07	22.36	21.64	18.2	22.96	10.18	17.29	9.95	17.23	11.31	14.54	13.35	17.17	17.19	20.47	24.92	20.17	15.36	10.86	28.83	16.38	15.35	21.17	21	23.88	20.41	gene_product=hypothetical protein
TGME49_219300	40.11	42.12	36.87	40.51	33.15	30.22	33.09	33.63	39.18	35.09	38.28	32.64	27.76	29.22	29.65	31.9	38.72	35.51	38.83	38.68	37.89	38.45	37.94	36.83	36.97	43.57	35.81	44.02	gene_product=ran binding protein
TGME49_275590	0	0	0	0	0	0.23	0	0.23	0	0	0	0.23	0.41	0.22	0.2	0	0	0	0	0	0.17	0	0	0	0	0	0	0	gene_product=mono- or diacylglycerol acyltransferase
TGME49_231190	50.85	48.38	49.99	41.51	45.32	43.19	42.18	41.64	39.94	41.89	40.59	39.16	46.28	36.58	42.5	38.14	53.77	52.34	52.96	56.51	33.4	35.64	38.57	38.06	49.45	46.27	45.57	47.34	gene_product=arsenite-activated ATPase family protein
TGME49_276140	550.93	560.28	575.68	583.57	495.55	531.13	524.53	513.73	499.13	525.99	513.45	536.19	488.99	516.4	501.85	490.52	668.52	666.77	663.22	599.6	620.02	676.69	642.03	650.11	790.41	747.65	709.82	728.67	gene_product=ADP ribosylation factor ARF1
TGME49_214840	178.27	188.77	176.24	181.62	171.77	156.24	167.61	174.64	194.45	179.42	183.26	193.88	162.95	163.23	173.09	166.18	188.05	198.55	198.98	198.41	145.41	158.95	179.95	167	169.41	184.66	176.75	184.43	gene_product=AP2 domain transcription factor AP2X-7
TGME49_275798	6.7	7.49	5.39	7.81	2.61	2.12	1.23	1.86	0.12	0.25	0	0.14	3.88	1.9	2.5	1.82	0	0	0.29	0	0.21	0	0	0	0.13	0	0	0	gene_product=microneme protein, putative
TGME49_321500	526.99	563.92	523.05	534.83	543.79	552.87	531.91	564.24	502.72	475.14	495.09	509.32	476.39	500.48	512.2	509.55	572.32	573.6	576.66	594.15	462.12	471.18	479.41	454.25	502.78	493.28	492.36	504.42	gene_product=RNA recognition motif-containing protein
TGME49_269650	80.09	81.73	74.02	84.72	88.51	86.66	86.89	87.89	74.44	74.23	68.82	78.55	76.51	83.94	79.34	75.5	106.52	99.67	99	95.05	57.95	70.5	70.24	67.97	76.2	81.27	80.6	82.14	gene_product=FFD and TFG box motifs protein
TGME49_313370	34.26	38.9	33.72	35.72	40.44	36.49	37.83	38.14	36.28	38.67	38.22	38.9	36.08	39.7	39.65	36.59	43.26	45.92	43.18	41.55	30.8	33.02	35.56	36.01	34.79	38.01	39.61	38.52	gene_product=hypothetical protein
TGME49_239710	30.4	26.59	32.38	28.07	19.41	21.29	28	24.99	20.68	14.8	17.8	19.9	24.33	24.74	17.81	24.94	38.86	45.98	31.39	33.41	24.6	29.2	27.79	26.94	35.39	29.28	29.68	25.33	gene_product=phosphomannomutase
TGME49_236510	35.61	34.59	33.53	35.09	33.89	29.11	32.67	33.24	41.3	37.47	39.41	35.62	34.4	34.46	36.79	34.92	37.74	37.03	39.22	37.25	36.13	41.57	37.79	37.19	38.41	33.96	39.89	34.29	gene_product=hypothetical protein
TGME49_257020	38.81	32.85	42.66	39.9	46.98	36.66	45.55	41.17	32.71	38.03	34.63	31.62	43.74	42.47	40.94	41.41	39.59	36.44	39.41	36.77	36.03	40.43	39.65	37.46	36.53	33.26	38.91	32.72	gene_product=hypothetical protein
TGME49_270000	25.72	22.39	26.31	29.16	26.22	25.16	26.34	25.82	30.67	28.9	32.27	28.59	25.35	21.26	28.68	26.83	25.86	22.21	22.63	22.9	31.02	26.67	25.88	29.52	25.43	26.8	24.34	26.66	gene_product=NAD dependent epimerase/dehydratase family protein
TGME49_298030	19.66	16.4	20.07	17.85	16.31	17.18	16.5	16.54	15.72	16.91	16.95	16.37	15.86	17.67	15.08	18.78	15.38	18.2	17.36	19.37	14.68	15.7	14.43	17.15	16.17	14.22	16.11	19	gene_product=Ubiquinol-cytochrome c chaperone, putative
TGME49_322210	0	0	0	0	0.72	0	0	0	0	0	0	0	0	0	0	0	0	0	0	0	0	0	0	0	0	0	0	0	gene_product=apocytochrome b, putative
TGME49_304680	42.84	40.82	35.41	41.53	39.23	41.06	37.11	38.83	30.99	35.08	33.31	41.87	34.6	35.4	38.23	40.65	42.78	44.37	37.84	42.63	39.2	45.63	38.5	41.18	43.33	47.98	42.91	43.95	gene_product=ubiquitin family protein
TGME49_220890	87.28	84.94	85.32	102.31	88.73	92.03	80.19	88.11	170	167.92	172.73	157.64	106.77	90.85	106.54	103.3	122.06	111.75	113.06	123.51	226.53	170.55	175.5	177.41	123.58	149.3	150.58	137.85	gene_product=hypothetical protein
TGME49_243655	0	0	0	0.14	0	0.08	0.09	0.09	0.07	0	0	0	0.15	0.08	0.07	0.08	0.31	0.1	0	0	0	0	0.07	0	0.23	0	0.07	0	gene_product=GMC oxidoreductase
TGME49_316750	7.37	7.44	6.92	6.5	9.78	9.98	9.33	10.03	7.89	8.02	6.93	6.88	10.45	11.86	10.2	10.22	8.64	8.82	9.81	9.59	6.71	8.21	7.33	6.63	6.84	6.17	6.43	7.84	gene_product=DEAD/DEAH box helicase domain-containing protein
TGME49_217688	29.14	33.47	29.33	26.32	26.38	33.53	36.09	28.17	33.49	31.64	32.81	33.93	28.61	31.07	31.81	34.24	32.71	29.86	32	30.48	35.15	31.71	34.35	34.13	34.34	32.94	31.77	33.41	gene_product=hypothetical protein
TGME49_260260	2708.54	2552.26	2524.82	2591.81	2292.7	2488.06	2338.44	2345.77	1640.23	1505.89	1609.11	1703.17	2047.17	1718.08	1833.65	2052.11	2494.78	2551.59	2184.5	2319.77	1963.65	2091.92	1990.27	1926.36	2354.24	2338.27	1993.71	2211.29	gene_product=ribosomal protein RPP1
TGME49_213590	114.5	108.76	100.14	98.23	114.69	140.56	136.12	121.63	123.95	112.88	122.03	110.08	128.44	118.58	133.09	138.82	135.61	134.8	143.3	145.62	178.55	146.64	165.2	151.34	151.59	174.02	148.64	157.45	gene_product=hypothetical protein
TGME49_312480	43.42	41.23	40.48	34.53	56.72	53.89	61.15	55.47	31.81	38.32	32.59	38.9	45.09	44.79	44.14	39.51	63.55	70.71	65.65	61.05	35.02	47.33	47.36	41.62	58.93	43.69	49.6	44.61	gene_product=uracil phosphoribosyltransferase FUR1, putative
TGME49_220132	4.28	4.91	4.34	4.23	3.42	4.19	4.18	3.83	4.03	4.06	4.04	4.64	5.38	5.35	5.19	4.76	4.75	4.37	4.54	4.56	2.4	2.94	3.62	3.42	2.95	2.82	3.67	3.47	gene_product=hypothetical protein
TGME49_226925	0	0	0	0	0	0	0	0	0	0	0	0.52	0	0	0	0	0	0	0	0	0	0	0	0	0	0	0	0	gene_product=hypothetical protein
TGME49_200330	68.25	50.49	65.33	59.28	85.13	68.04	88.93	79.73	73.29	78.89	75.36	71.29	75.04	73.6	79.57	86.02	49.53	45.38	46.52	43.9	75.83	75.8	64.65	69.04	63.69	46.59	62.83	57.43	gene_product=hypothetical protein
TGME49_270310	52.9	50.89	40.51	42.95	53.94	62.05	50.79	57.52	58.02	59.27	59.87	60.89	61.22	48.69	56.15	68.44	49.4	51.57	45.05	45.15	71.78	63.43	56.37	56.34	44.11	57.52	53.44	53.19	gene_product=hypothetical protein
TGME49_210430	53.59	53.03	58.01	56.92	60.05	60.02	59.53	57.39	48.68	53.08	49.73	53.23	59.51	62.14	59.15	56.53	60.86	59.14	56.91	58.65	41.81	48.94	48.08	46.8	56.79	56.27	57.46	59.44	gene_product=DnaJ domain-containing protein
TGME49_218195	0	0.7	2.54	0.72	1.94	1.8	1.95	1.34	0.77	0.39	1.16	0.88	0.8	1.29	1.19	0.82	0	0.51	0.45	0	1.01	1.19	1.39	0.36	0	0	1.51	0.39	gene_product=hypothetical protein
TGME49_231790	28.28	24.84	29.07	28.82	31.43	31.38	31.44	31.09	28.09	29.49	27.96	32.25	28.45	27.64	27.46	29.18	27.27	27.07	27.21	26.77	26.69	32.56	30.96	32.69	34.49	31.48	29.37	32.99	gene_product=hypothetical protein
TGME49_216490	12.91	13.31	15.59	16.37	25.73	22.82	24.78	23.46	23.69	17.55	18.78	17.18	24.15	20.37	20.71	18.32	15.29	14.45	18.87	15.82	15.45	13.99	10.31	18.63	13.71	13.13	14.11	9.28	gene_product=hypothetical protein
TGME49_265455	30.01	26.81	34.67	35.96	35.52	42.97	41.32	44.88	29.09	29.58	25.49	30.93	40.19	39.21	38.12	37.32	34	33.1	30.47	33.3	28.16	30.76	32.88	33.03	41.94	35.58	32.7	35.39	gene_product=hypothetical protein
TGME49_261600	71	78	67.49	72.99	83.62	86.45	79.23	81.39	76.28	71.31	79.07	73.72	95.12	82.94	83.81	86.38	67.6	63.98	65.32	64.07	71.17	66.35	69.56	67.35	62.02	67.12	66.49	65.78	gene_product=creatinase domain-containing protein
TGME49_219140	167.45	161.6	161.12	163.94	133.39	114.86	134.57	139.47	169.11	173.88	171.44	154.43	132.43	128.67	140.15	146.49	213.57	185.69	186.73	219.4	269.28	265.67	228.16	229.88	223.2	218.21	203.74	182.74	gene_product=EF-1 guanine nucleotide exchange domain-containing protein
TGME49_203505	1.63	0	0	0	0.69	1.6	0.7	1.28	0	0	0.28	0	0.85	0.61	0.85	0.88	0	0	0	0	0	0.28	0	0	0	0	0	0.28	gene_product=hypothetical protein
TGME49_265542	3.37	2.38	2.58	1.79	1.91	1.77	1.81	0.77	1.31	0.73	0.31	1.53	0.93	1.38	0.61	2.2	0.41	0.86	1.65	0.38	0.25	0.96	1.19	0.26	0	0.58	0.3	0.65	gene_product=protein phosphatase 2C domain-containing protein
TGME49_304640	13.15	12.97	13.63	14.76	16.42	16.33	14.93	16.28	11.44	11.7	11.47	13.15	15.17	16.89	16.21	16.37	16.08	14.32	17.22	15.45	9.92	12.51	11.53	10.75	12.88	13.16	13.09	14.19	gene_product=hypothetical protein
TGME49_301120	29.85	27.21	33.24	26.75	27.96	27.6	28.44	27.01	36.53	28.89	32.66	31.98	27.63	28.88	29.7	29.14	36.07	29.04	34.66	35.21	36.99	33.81	35.51	34.34	35.79	31.1	35.35	34.74	gene_product=acetyl-CoA acetyltransferase
TGME49_224850	301.66	326.98	304.91	300.45	243.22	249.37	232.08	245.16	292.17	273.16	280.66	275.26	200.08	213.22	203.24	207.77	336.07	346	342.03	359.26	237.1	257.86	292.28	274.95	284.99	305.19	283.6	290.8	gene_product=polyadenylate binding protein, putative
TGME49_258640	18.83	19.14	16.62	19.2	16.55	14.47	17.89	15.44	13.96	13.95	14.39	14.32	17.59	18.99	15.3	16.8	19.26	18.58	18.57	19.38	13.49	12.4	15.08	11.9	13.53	17.01	12.58	13.94	gene_product=adenylate kinase superfamily protein
TGME49_220212	11.35	8.28	8.68	7.19	17.02	13.93	14.62	11	9.87	10.55	11.19	9.02	13.12	13.03	12.74	15.26	10.24	10.82	10.37	11.14	10.87	9.64	9.05	11.3	11.13	10.12	11.52	8.83	gene_product=pseudouridine synthase
TGME49_265260	42.01	39.58	35.38	44.3	68.62	63.76	72.27	66.1	44.91	48.87	46.87	46.12	61.88	72.03	65	62.39	40.14	41.54	43.45	36.52	41.66	37.27	40.16	37.6	38.68	37.93	36.83	38.27	gene_product=hypothetical protein
TGME49_242080	32.76	39.15	39.36	32.95	31.5	38.54	30.72	32.15	37.9	46.26	44.62	34.46	37.66	35.83	29.54	32.81	33.67	34.09	34.52	40.8	55.38	41.29	42.61	34.64	37.87	37.43	40.62	44.74	gene_product=hypothetical protein
TGME49_229390	10.74	11.44	8.75	11.4	16.49	15.54	15.93	17.93	22.65	23.96	23.11	17.79	18.8	20.68	21.58	18.71	8.62	7.99	8.88	8.32	21.2	14.98	14.94	15.74	9.4	9.12	11.11	8.07	gene_product=hypothetical protein
TGME49_226430	201.23	211.8	214.51	211.77	217.64	247.82	228.87	245.03	160.42	154.07	170.14	189.43	199.36	190.95	194.12	200.3	238.21	221.66	198.5	219.83	173.16	204.31	193.93	205.71	229.75	222.79	197.09	229.93	gene_product=reticulon protein
TGME49_203688	2.34	0	0	2.13	0	1.35	1.45	0	1.18	1.16	0	0	0	0	0	1.23	0	0	0	1.36	0	0	0	0	0	0	0	0	gene_product=hypothetical protein
TGME49_245640	170.78	166.77	182.73	182.05	155.71	163.96	166.65	156.16	148.81	156.92	169.37	156.21	160.87	153.83	153.89	159.7	156.21	165.8	151.76	150.81	182.14	197.66	182.67	184.5	201.41	203.55	201.25	199.91	gene_product=hypothetical protein
TGME49_314810	2969.25	2870.64	2846.79	2806.69	2344.56	2651.76	2534.16	2487.21	1884.37	1906.37	1888.03	1946.68	2057.18	1969.81	1945.72	2185.6	2447.44	2315.91	2276.98	2353.04	2022.52	1993.06	1906.97	1863.58	1945.24	1791.56	1731.33	1852.71	gene_product=ribosomal protein RPL7
TGME49_269940	18.75	19.81	15.95	18.74	21.5	23.05	20.54	20.89	14.56	15.91	14.87	17.28	23.71	24.42	19.79	22.42	17.29	16.38	17.01	15.52	11.63	11.68	12.47	12.13	13.67	10.68	13.75	12.2	gene_product=zinc finger motif, C2HC5-type protein
TGME49_232140	0.92	1.41	1.72	0.59	0.39	0.72	0.59	0.91	0.31	0.47	0.16	0.18	0.64	0.7	0.64	0.83	0	0	0.18	0.18	0.14	0.32	0.28	0.29	0.33	0.15	0.15	0.16	gene_product=hypothetical protein
TGME49_243190	13.49	15.74	14.77	19.21	7.37	6.8	7.82	6.46	19.16	18.7	14.52	19.21	8.09	6.72	7.89	7.32	7.04	9.08	9.03	11.11	4.82	4.3	4.53	5.11	7.39	9.37	8.02	6.86	gene_product=Toxoplasma gondii family A protein
TGME49_264860	12.29	12.63	13.04	12.34	12.34	10.4	10.35	11.06	10.67	10.54	10.9	11.97	11	11.89	11.02	10.01	12.26	13.04	13.34	12.16	7.6	9.37	9.31	9.11	10.39	10.63	11.28	11.59	gene_product=zinc finger, C3HC4 type (RING finger) domain-containing protein
TGME49_232815	26.63	31.53	31.9	38.74	29.67	34.53	35.04	35.18	28.18	31.88	25.01	33.23	35.16	31.23	31.26	39.56	39.93	33.84	27.95	30.25	35.35	37.82	38.05	34.25	32.97	31.72	28.32	32.45	gene_product=Erv1 / Alr family protein
TGME49_287470	93.13	114.44	109.82	116.74	107.67	101.06	106.01	111.52	117.09	117.47	114.76	99.11	131.49	125.45	124.8	134.97	63	53.46	61.73	52.32	77.16	66.22	66.69	73.11	77.75	77.17	90.51	78.23	gene_product=hypothetical protein
TGME49_233300	37.24	39.6	42.9	40.85	29.46	28.82	27.96	28.98	37.29	39.41	41.25	38.48	30.76	30.85	31.99	27.79	44.65	44.17	45.28	47.61	47.1	48.12	48.01	50.74	49.96	52.67	51.11	51.9	gene_product=RhoGAP domain-containing protein
TGME49_290605	25.82	24.16	26.43	25.94	32.73	33.35	33.66	37.83	27.65	30.25	27.12	22.97	32.12	30.94	33.55	33.05	37.72	32.55	32.41	33.03	33.81	29.01	30.26	27.88	31.82	28.24	31.05	28.01	gene_product=hypothetical protein
TGME49_277510	40.82	39.41	49.49	41.4	39.79	45.75	41.55	43.29	40.86	39.78	42.02	37.57	41.77	45.63	45.49	42.63	40.4	45.73	44.13	41.55	33.97	37.05	38.59	40.34	47.45	42.2	40.56	46.42	gene_product=cytoplasmic dynein intermediate chain
TGME49_249820	33.02	30.69	32.52	32.26	30.17	30.45	30	29.28	30.87	31.03	29.99	28.52	32.64	34.03	30.14	28.75	30.81	33.05	35.36	33.87	24.26	27.78	27.73	28.19	26.92	26.81	28.89	30.64	gene_product=ATP-binding cassette sub-family B member 5
TGME49_200310	258.08	268.49	266.33	307.03	354.38	386.31	423.19	409.69	277.32	278.08	258.18	277.6	342.63	377.98	380.53	386.72	317.24	319.37	317.26	297.97	304.67	322.65	326.12	282.42	348.53	317.2	301.38	286.97	gene_product=hypothetical protein
TGME49_205390	28.38	24.98	25.6	30.87	36.28	32.33	41.22	36.46	27.93	27.81	28.56	29.17	44.1	39.54	37.38	46.15	37.32	30.22	36.88	34.41	37.93	25.91	25.98	26.83	21.65	17.19	18.59	16.03	gene_product=hypothetical protein
TGME49_242090	323.84	291.51	306.61	304.11	310.76	285.33	296.17	293.62	363.68	361.54	352.7	326.69	354.93	327.75	343.87	343.55	335.39	326.62	318.8	344.67	363.17	341.41	328.44	331.3	313.76	305.29	323	316.53	gene_product=zinc finger (CCCH type) motif-containing protein
TGME49_236630	218.88	212.58	181.9	207.62	144.82	155.61	149.79	153.21	264.16	259.52	257.5	255.76	172.81	159.94	172.06	162.66	219.27	207.99	223.27	235.43	310.06	259.55	275.75	268.66	231.87	264.79	225.22	246.64	gene_product=hypothetical protein
TGME49_215100	10.3	10.35	9.72	9.9	11.37	12.16	12.6	10.87	8.96	9.35	9.19	9.61	10.88	11.58	10.3	11.51	9.74	10.87	9.96	11.65	5.01	6.81	6.79	6.94	8.46	7.93	9.02	9.99	gene_product=PP-loop family protein
TGME49_308075	4.4	2.65	1.59	1.36	0.92	5.12	0	2.5	3.7	5.14	4.42	5.84	4.55	2.45	3.78	1.56	6.17	1.95	2.58	2.58	3.81	2.25	2.63	2.02	6.08	5.61	1.43	2.21	gene_product=hypothetical protein
TGME49_210360	32.41	34.63	29.99	27.64	36.36	34.72	35.15	35.91	41.92	39.01	36.71	36.91	34.67	31.87	39.58	37.93	27.66	32.05	30.92	29.79	38.98	33.44	33.03	32.23	31.85	32.35	38.39	33.53	gene_product=DEAD (Asp-Glu-Ala-Asp) box polypeptide 41 family protein
TGME49_266720	0	0	0	0	0	0	0	0.38	0	0	0	0	0.34	0	0	0.35	0	0	0	0.39	0	0	0.3	0	0	0.32	0	0	gene_product=hypothetical protein
TGME49_276870	0.81	2.21	0.89	1.52	0.51	0.95	1.03	1.41	0.41	0	0	0.47	2.1	0.45	1.26	0.87	0.57	1.08	0.96	0.48	0.35	0.42	0	0.38	0	0	0	0.41	gene_product=hypothetical protein
TGME49_289210	161.52	157.22	167.06	162.46	149.3	161.46	152.73	148.62	114.3	118.13	116.67	128.67	147.27	148	146.96	145.17	189.83	185.26	198.76	198.85	111.75	156.92	148.14	126.39	163.02	162.36	154.48	162.75	gene_product=prefoldin subunit protein
TGME49_282020	0.29	0.54	0.33	0	0.56	1.03	1.31	0.69	0	0	0	0	0.92	1.16	0.61	0.47	0.21	0	0	0	0	0.15	0	0	0	0.14	0	0	gene_product=hypothetical protein
TGME49_306370	59.26	55.62	52.37	51.9	91.91	90.94	74.81	78.85	59.53	61.82	67.11	55.67	88.15	69.98	83.45	76.87	38.94	49.31	41.58	40.86	65	60.42	57.6	56.28	57.08	72.24	54.17	51.83	gene_product=hypothetical protein
TGME49_311485	1.33	1.82	1.48	0.63	0.42	0	0.42	0	0.67	0.34	1.68	0	0	1.12	0.69	0.36	2.83	3.12	4.34	2.38	0	0.69	0	0.31	0	0.32	0	0	gene_product=hypothetical protein
TGME49_202050	1.13	0	1.89	2.15	1.08	0.33	1.44	0.67	2.29	2.3	2.57	0.98	0.88	1.6	2.35	1.22	0	0.38	0	0.34	1.5	0.59	0.52	1.32	0	1.65	0.84	0.29	gene_product=hypothetical protein
TGME49_297530	28.18	29.37	31.44	29.35	31.68	30.02	31.02	29.72	35.15	32.34	33.6	32.87	29.36	31	29.94	30.34	24.76	26.59	27.23	27.26	28.33	26.28	27.54	26.64	25.4	29.06	27.18	26.31	gene_product=DNA-directed RNA polymerase I RPA2
TGME49_253940	53	48.12	52.26	44.35	32.23	30.43	35.78	31.92	50.23	50.3	46.59	44.84	39	32.69	38.05	36.06	50.92	49.52	50.8	47.16	47.67	43.06	41.74	40.15	42.01	40.58	43.62	42.28	gene_product=CAM Kinase family, incomplete catalytic triad
TGME49_213810	37.45	35.31	35.43	38.49	30.53	30.93	31.82	30.57	40.96	42.51	43.86	45.13	31.8	30.99	35.86	32.67	53.45	57.94	56.29	49.71	52.1	48.13	48.56	46.78	45.6	51.68	46.04	49.08	gene_product=iron-sulfur cluster protein ISCA
TGME49_242400	0	0	0	0	0.23	0.22	0.12	0	0	0	0	0	0.1	0	0	0.1	0.13	0	0	0	0	0	0	0	0	0	0	0	gene_product=calcium-dependent protein kinase CDPK2B
TGME49_313725	0.13	0.06	0.29	0.06	0.16	0.11	0.24	0.04	0	0	0.03	0.07	0.23	0.18	0.16	0.14	0.05	0.17	0.04	0.04	0	0	0	0	0.03	0.03	0.03	0.1	gene_product=hypothetical protein
TGME49_209150	83.61	90.32	84.46	83.07	59.77	63.02	61.33	58.09	70.4	70.09	76.15	79.45	60	62.11	59.33	58.38	83.04	81.15	85.26	81.55	82.46	86.11	91.35	92.69	89.63	100.38	93.04	97.66	gene_product=non-proton pumping type-II NADH dehydrogenase I
TGME49_239590	33.48	29.84	32.73	34.03	31.81	31.42	30.54	30.55	27.13	27.51	26.07	29.43	28.41	29.31	28.73	29.44	30.98	32.26	29.09	33.98	25.24	24.48	27.06	26.78	29.87	30.8	26.57	32.25	gene_product=WD domain, G-beta repeat-containing protein
TGME49_271880	40.95	41.67	41.91	42.85	63.04	59.74	62.43	58.11	50.78	52.49	50.67	45.58	63.1	64.51	62.58	63.97	34.85	35.98	32.92	34.75	39.61	42.95	41.5	41.93	44.68	42.03	41.64	41.3	gene_product=B-box zinc finger domain-containing protein
TGME49_264745	0	1.34	0	1.38	0	0.87	0	2.53	0.75	0	1.49	3.38	0	0.83	0.77	0	1.04	0.99	0	0.87	0	0	1.33	0.68	0	0	0	0.75	gene_product=hypothetical protein
TGME49_314370	7.24	8.24	8.86	6.5	6.27	7.36	7.32	6.3	5.99	6.33	6.19	8.99	7.15	5.84	6.56	7.63	8.71	6.76	6.07	7.9	5.12	7.34	6.06	7.12	7.91	8.33	6.15	7.32	gene_product=hypothetical protein
TGME49_228310	2.36	1.07	1.29	0	0.75	0.69	0	1.36	0	0	0	0	0	0	1.22	0	0	0	0	0	0.51	0	0	0.54	0	0	0	0	gene_product=hypothetical protein
TGME49_288830	72.13	68.18	73.67	72.21	75.8	71.51	78.66	80.29	70.88	68.96	67.43	70.7	68.55	75.28	74.13	73.51	63.51	71.28	71.29	74.57	63.88	62.53	62.31	62.42	71.64	64.45	69.47	68.93	gene_product=NADH dehydrogenase (NDH2-II)
TGME49_218800	16	15.01	15.29	16.52	15.95	17.17	16.21	13.85	17.1	17.45	18.32	16.76	18.59	16.67	17.28	15.09	17.95	16.82	17.84	17.05	16.62	14.8	16.25	14.49	14.36	14.35	14	14.96	gene_product=hypothetical protein
TGME49_297960	120.26	120.71	120.88	114.79	84.55	76.78	83.65	83.34	115.27	119.75	113.76	122.71	79.3	87.1	88.36	78.69	133.81	136.95	135.56	136.37	112.66	138.97	131.55	131.47	145.7	135.1	155.45	142.62	gene_product=rhoptry neck protein RON6
TGME49_300680	0	0.18	0.22	0	0.13	0	0	0	0	0	0	0	0.1	0	0	0	0	0	0	0	0	0	0	0	0	0	0	0	gene_product=RNA polymerase C1, putative
TGME49_293510	206.03	193.07	207.76	212.22	280.13	270.85	284.58	256.53	122.88	129.72	127.84	125.33	266.76	264.41	230.85	254.59	204.37	193.02	196.14	206.09	133.28	166.52	159.32	155.4	177.76	149.72	170.61	163.73	gene_product=poly(ADP-ribose) polymerase and DNA-Ligase Zn-finger region domain-containing protein
TGME49_319510	33.18	30.08	30.46	32.48	31.53	31.12	34.65	33.26	27.35	26.96	26.51	29.49	33.14	29.88	27.26	31.12	28.76	27.75	27.88	30.46	30.92	31.94	26.08	26.54	29.24	29.37	27.66	30.48	gene_product=hypothetical protein
TGME49_201250	31.16	34.68	32.36	34.67	38.31	38.71	38.33	35.85	23.92	23.67	21.88	28.37	34.57	36.95	34.36	36.14	39.04	39.18	40.49	37.98	16.45	24.89	23.65	23.69	29.07	26.13	27.63	28.78	gene_product=histone lysine methyltransferase, SET, putative
TGME49_290020	19.15	20.7	19.11	21.6	22.85	23.16	24.41	21.63	24.51	24.88	25.48	25.01	24.88	22.48	23.33	23.57	23.93	22.11	23.35	23.28	27.9	26.31	26.23	26.91	25.63	25.84	24.87	25.45	gene_product=cyclin dependent kinase binding protein
TGME49_216375	12.51	16.89	13.58	16.81	21.25	13.62	21.58	19.25	11.48	13.6	13.87	15.5	13.5	21.5	19.57	21.2	16.71	16.31	15.39	18.61	12.83	16.53	14.14	16.52	16.06	19.74	16.51	16.7	gene_product=hypothetical protein
TGME49_293000	33.77	35.26	35.76	33.69	29.25	27.66	26.54	30.31	48.13	46.18	49.85	41.62	34.9	31.24	37.55	33.51	32.33	34.2	35.45	36.76	44.44	37.64	37.44	39.72	30.98	32.92	37.11	33.08	gene_product=3'5'-cyclic nucleotide phosphodiesterase domain-containing protein
TGME49_254180	0.27	0	0.3	0	0.17	0	0.34	0	0	0.14	0.27	0.16	0.28	0	0.14	0.58	0	0	0.16	0	0	0	0	0.13	0	0.13	0	0.14	gene_product=radial spoke protein 3 protein
TGME49_272030	44.64	44.59	45.81	49.84	39.97	42.13	43.13	43.25	43.09	45.5	41.9	46.07	38.79	41.36	40.91	38.98	47.23	48.08	49.31	46.86	45.08	45.39	48.65	45.07	49.23	53.58	49.18	52.35	gene_product=kelch repeat-containing protein
TGME49_222192	21.12	19.64	20.88	19.58	17.46	18.53	14.57	15.29	17.92	17.79	19.28	18.12	16.21	16.76	18.29	19.47	20.51	24.23	20.83	20.74	16.85	19.21	16.53	17.65	21.07	16.61	18.29	17.55	gene_product=hypothetical protein
TGME49_231020	61.11	68.07	53.13	59.82	63.86	53.92	57.22	52.2	61.85	63.2	56.76	57.33	53.7	56.21	53.51	56.24	65.97	53.03	53.22	62	64.1	69.98	70.46	62.93	64	61.77	62.01	48.49	gene_product=hypothetical protein
TGME49_221610	39.06	34.28	37.21	39.28	43.69	44	43.14	42.11	34.49	33.52	33.96	36.66	41.95	43.48	40.74	37.4	37.51	35.5	39.29	35.25	29.9	32.21	33.46	30.8	38.91	33.04	33.24	35.87	gene_product=ubiquitin carboxyl-terminal hydrolase
TGME49_215040	40.83	42.7	44.25	42.04	40.28	43.54	42.7	41.8	38.65	40.31	41.69	41.96	39.8	41.5	40.79	38.39	37.75	37.62	40.15	38.54	35.49	37.05	39.63	36.46	38.39	39.76	35.25	40.08	gene_product=HEAT repeat-containing protein
TGME49_249920	77.8	88.06	91.46	67.88	73.13	77.44	77.36	68.02	72.51	69.78	69.42	65.37	63.08	68.59	64.47	67.76	72.34	72.23	80.3	75.25	48.95	60.83	53.78	59.29	67.81	59.5	63.81	62.43	gene_product=diphthine synthase, putative
TGME49_249780	104.2	97.76	83.39	88.97	89.17	90.8	86.76	90.04	72.59	84.94	86.88	86.56	83.83	87.01	93.65	97.47	94.96	99.62	97.72	105.67	86.12	94.72	102.88	95.71	109.72	109.08	102.66	98.66	gene_product=hypothetical protein
TGME49_301330	13.84	17.57	14.84	15.19	14.6	14.11	15.67	15.06	22.63	24.97	27.48	24.74	16.95	29.19	19.94	14.1	21.18	22.88	27.86	23.32	16.23	19.38	26.24	22.17	16.68	16.9	22.4	25.39	gene_product=hypothetical protein
TGME49_263140	17.89	19.63	19.05	15.72	22.78	20.89	21.03	22.18	20.17	21.3	18.95	19.15	21.85	22.13	22.12	22.3	18.84	20.1	17.6	20.75	17	16.57	17.07	17.67	17.98	15.81	17.22	16.7	gene_product=SWI2/SNF2-containing protein RAD26
TGME49_273530	47.9	49.28	38.58	44.56	38.7	34.49	33.72	38.6	37.18	36.37	37.72	40.2	38.63	27.08	28.25	33.67	41.23	35.75	33.87	33.54	31.29	31.85	36.93	33.38	38.17	35.09	29.52	36.74	gene_product=flagellar associated protein
TGME49_200110	2.53	0	0	0	0	0	0	0	0	0	0	0	0	0	0	0.68	0	2.53	1.49	0	0	0	0.57	0	0.66	0.61	0	0	gene_product=hypothetical protein
TGME49_255920	26.87	32.87	29.15	36.55	46.33	47.81	47.32	45.07	18.87	20.33	24.01	29.61	45.87	37.1	33.61	42.63	31.13	28.99	29.35	28.01	21.85	30.96	25.07	20.68	29.39	30.29	28.41	30.61	gene_product=GINS complex subunit Psf3, putative
TGME49_271980	0	0	0.36	0	0.2	0	0.1	0	0.16	0.16	0.08	0.09	0	0	0	0.26	0	0.11	0.1	0.1	0	0	0	0.07	0	0	0	0	gene_product=SAG-related sequence SRS32
TGME49_292120	76.76	72.91	76.29	67.36	73.85	72.02	68.59	71.23	53.47	53.02	52.47	58.64	70.13	67.98	69.26	64.66	74.47	81.25	75.38	69.95	51.09	58.53	64.17	54.97	63.68	68.12	58.86	66.81	gene_product=membrane occupation and recognition nexus protein MORN2
TGME49_230860	41.02	45.83	42.58	49.07	45.06	43.81	42.85	46.79	49.24	51.86	48.84	48.27	52.4	45.58	48.08	43.89	49.66	47.91	48.76	47.14	52.4	48.81	50.33	54.71	48.11	52.87	47.77	48.16	gene_product=hypothetical protein
TGME49_216920	53.13	34.92	56.6	49.39	58.17	60.54	62.77	68.32	52.91	52.09	56.99	55.98	62.1	59.06	54.68	63.64	52.5	51.96	48.05	59.56	66.3	56.14	56.37	59.14	54.55	54.1	48.29	53.33	gene_product=mediator complex subunit MED8
TGME49_212820	33.55	30.37	36.27	37.95	35.1	32.32	32.64	34.74	30.88	32.2	29.12	35.14	33.17	30.31	33.01	30.81	35.75	31.95	30.99	30.55	23.35	25.28	28.46	27.95	30.63	31.94	27.35	28.05	gene_product=ubiquitin family protein
TGME49_232130	211.02	208.75	211.96	211.34	200.33	203.77	203.06	206.93	251.48	245.76	250.28	246.04	198.27	198.14	208.72	215.11	244.08	232.38	236.66	226.17	301.78	303.81	309.05	313.14	295.37	316.23	309.16	290.73	gene_product=hypothetical protein
TGME49_253990	22.03	22.92	23.65	22.71	25.28	22.64	25.94	24.8	22.49	23.53	22.51	25.25	25.3	24.24	23.86	23.41	26.15	26.68	26.58	25.23	16.22	19.42	18.94	20.75	21.74	22.84	22.76	24.48	gene_product=hypothetical protein
TGME49_249190	26.94	35.5	38.88	35.65	26.37	27.68	27.02	30.87	37.17	34.41	37.86	33.4	24.53	26.58	28.29	32.01	41.12	44.12	55.39	50.19	37.35	32.84	32.4	32.2	33.1	33.61	31.04	29.8	gene_product=AP2 domain transcription factor AP2XII-6
TGME49_281490	70.19	80.86	100.44	77.13	70.94	77.05	75.84	74.07	70.43	66.74	76.94	75.32	69.16	70.61	68.26	70.3	100.82	86.68	88.71	87.8	69.19	73.86	78.24	70.05	83.42	86.24	80.01	70.04	gene_product=glutamine amidotransferase subunit pdxt, putative
TGME49_203560	101.54	105.24	96.17	98.19	56.03	61.84	86.64	70.37	114.4	114.87	129.26	110.94	106.61	82.31	84.88	81.85	111.44	100.13	107.42	109.81	143.26	110.94	109.1	125.77	104.93	103.93	103.59	113.77	gene_product=hypothetical protein
TGME49_258790	104.08	95.41	98.41	86.4	74.76	83.6	81.85	77.72	76.9	75.31	78.86	85.49	74.54	83.73	76.9	79.48	91.56	93.51	87.33	89.05	71.61	76.59	83.93	80.82	91.27	82.17	89.37	91.34	gene_product=zinc finger, C3HC4 type (RING finger) domain-containing protein
TGME49_289170	18.73	17.28	20.27	18.03	18.72	20.32	24.4	21.53	10.45	13.15	13.05	16.52	17.23	17.44	16.76	15.17	11.54	10.97	10.88	11.35	9.46	12.88	11.52	11.5	12	11.9	10.47	10.69	gene_product=adenylate and guanylate cyclase catalytic domain-containing protein
TGME49_223590	231.95	250.3	227.99	247.27	171.35	176.33	183.79	184.86	186.9	194.49	196.73	209.49	166.55	151.6	158.95	167.37	204.48	224.63	196.31	224.2	188.69	209.25	224.24	195.42	249.32	243.93	203.87	232.63	gene_product=proteasome subunit
TGME49_231220	61.37	56.28	50.44	57.89	41.56	43.25	44.66	41.99	52.01	46.24	50.33	50.25	40.27	44.98	42.88	43.72	61.48	60.93	62.41	63.42	51.84	56.35	56.82	53.56	53.66	60.35	61.87	61.84	gene_product=hypothetical protein
TGME49_247305	0	0	0	0	0	0	0	0	0	0	0	0	0	0	0	0	0	0	0.39	0	0	0	0	0	0	0	0	0	gene_product=hypothetical protein
TGME49_296340	142.41	217.49	174.94	177.47	135.94	124.81	130.95	134.05	116.85	99.84	99.95	106.45	174.11	160.21	166.31	159.1	94.12	94.58	91.46	111.62	83.41	72.8	89.34	83.2	119.22	109.67	126.61	122.27	gene_product=hypothetical protein
TGME49_278830	187.95	185.54	193.5	183.23	163.91	160.96	164.64	169.31	289.79	272.14	281.6	248.76	191.75	185.82	194.75	183.74	203.62	195.25	211.79	202.8	286.57	239.78	248.11	248.21	205.23	217.19	224.67	207.02	gene_product=glucose-6-phosphate 1-dehydrogenase
TGME49_289880	71.24	69.5	74.72	70.25	87.38	81.07	92.85	83.68	80.78	80.51	81.35	78.85	90.89	91.61	91.08	91.6	64.12	64.75	64.32	66.92	70.97	76.03	73.34	72.97	72.17	70.3	74.21	72.73	gene_product=hypothetical protein
TGME49_321490	0.89	0	0.67	0	0	0.35	0.19	0	0.3	0.31	0.3	0.7	0.16	0.68	0.47	0.65	0.21	0	0.53	0.18	0.27	0	0	0.14	0.32	0	0.15	0.15	gene_product=SAG-related sequence SRS12A
TGME49_202870	38.83	58.93	53.16	53.36	49.21	49.32	55.13	42.56	45.36	49.01	50.27	52.29	47.03	48.29	46.76	45.49	45.51	55.16	51.82	48.43	38.32	47.93	55.14	50.94	48.24	44.84	53.54	54.93	gene_product=SAP domain-containing protein
TGME49_307045	0.48	2.63	5.33	2.27	4.88	3.1	3.36	2.26	3.38	5.36	2.66	1.94	6.23	6.21	6.21	6.46	1.36	0.96	0.28	1.43	0.85	1.49	0.44	0.22	1.02	0.93	1.89	0.73	gene_product=Toxoplasma gondii family B protein
TGME49_283730	64.69	60.68	58.01	62.34	50	52.83	51.72	51.12	45.38	48.42	47.54	53.26	51.02	48.41	51.1	50.65	55.56	62.38	54.28	56.21	40.75	50.93	48.28	48.76	63.37	59.68	54.86	67.81	gene_product=endomembrane protein 70 subfamily protein
TGME49_310730	54.3	58.82	58.63	56.92	61.62	71.66	72.05	69.72	56.25	54.31	59.16	60.1	66.6	63.19	62.7	67.29	57.91	55.98	52.3	54.74	51	58	60.96	56.62	64.99	61.13	59.96	61.69	gene_product=hypothetical protein
TGME49_263610	20.18	22.84	20.22	20.01	19.25	18.18	17.83	18.42	22.85	21.83	20.85	21.32	20.65	20.21	20.03	19.06	20.14	23.02	21.82	22.22	17.93	18.08	19.54	19.36	19.33	19.45	20.37	21.44	gene_product=hypothetical protein
TGME49_209000	10.26	11.71	10.7	10.84	9.4	8.6	9.29	9.19	11.99	11.54	11.87	10.93	10.56	11.32	11.48	10.23	13	13.98	13.64	14.12	10.22	10.88	12.02	11.39	11.18	11.12	13.1	12.8	gene_product=HECT-domain (ubiquitin-transferase) domain-containing protein
TGME49_278300	0	0	0	0	0	0	0	0	0	0	0	0	0	0	0.71	0.73	0	0	0	0	0	0	0	0	0	0	0	0	gene_product=Toxoplasma gondii family A protein
TGME49_282040	18.21	19.8	18.5	18.59	20.72	20.54	20.04	19.63	17.11	17.51	16.58	19.06	22.46	22.53	19.98	20.2	16.06	16.77	16.59	16.28	12.55	12.32	12.79	12.02	14.7	13.77	13.77	13.92	gene_product=hypothetical protein
TGME49_256840	37.06	38.49	42.32	41.78	37.12	34.75	37.32	36.45	37.37	39.96	39.8	42.17	31.41	34.79	35.03	37.91	42.75	39.31	38	37.85	30.67	33.07	33.21	35.73	39.55	37.38	37.19	44.48	gene_product=hypothetical protein
TGME49_232360	29.19	30.43	27.04	31.16	33.1	33.11	32.34	34.38	39.46	41	40	34.85	45.06	41.15	43.22	41.36	28.48	31.06	30.88	31.4	38.66	32.07	32.28	33.4	28.82	29.6	31.91	31.14	gene_product=exonuclease
TGME49_227150	126.13	155.68	147	141.95	202.38	221.13	198.2	209.81	140.82	156.47	153.57	172.8	183.12	186.29	169.01	185.13	128.98	126.38	129.33	125.57	143.59	149.09	154.22	148.16	146.43	158.32	141.74	139.45	gene_product=glutaredoxin, putative
TGME49_322500	0.01	0.01	0.4	0.01	0	0	29.85	28.01	25.69	0.03	36.22	24.81	0	28.25	25.8	0.03	30.92	23	0	24.39	0	0	13.38	0	0	0	0	0	gene_product=hypothetical protein
TGME49_312560	18.83	19.98	17.28	19.93	20.31	18.07	20.49	17.82	21.14	19.98	20.93	22.43	21.71	22.84	21.18	20.7	17.73	18.04	18.45	18.11	16.79	17.85	19.57	18.41	16.8	16.52	17.94	19.62	gene_product=hypothetical protein
TGME49_221580	39.98	42.12	39.27	41.78	48.32	45.53	47.06	46.41	50.91	50.01	46.57	47.29	47	50.16	45.82	48.23	48.21	47.07	50.5	47.25	35.44	37.36	41.44	39.94	41.81	37.95	46.67	43.31	gene_product=ribosomal RNA large subunit methyltransferase J protein
TGME49_289820	31.58	28.95	27.31	32.07	29.33	29.16	29.56	29.43	35.02	34.61	32.65	39.2	30.98	28.46	28.71	28.51	25.26	25.21	26.08	26.1	26.16	25.3	24.46	26.38	25.77	25.05	24.85	27.69	gene_product=TBC domain-containing protein
TGME49_202610	79.29	78.84	82.27	79.82	39.56	38.66	37.91	36.5	91.88	92.76	90.85	86.42	46.99	47.16	47.22	49.13	79.37	76.02	82.1	83.19	93.11	79.45	88.2	87.02	74.38	70.31	80.29	72.98	gene_product=protein phosphatase 2C domain-containing protein
TGME49_292130	2052.04	1949.08	1710.89	1906.09	1488.59	1692.08	1500.34	1518.02	1264.64	1272.58	1275.45	1416.93	1170.45	1212.7	1228.65	1325.22	2036.74	1930.76	1833.16	1872.88	1554.3	1702.16	1605.07	1524.9	1637.73	1839.55	1472.54	1730.71	gene_product=ribosomal protein RPL13A
TGME49_278450	239.98	231.68	214.16	207.42	200.77	214.48	206.24	196.65	267.34	253.57	261.72	268.12	199.72	207.38	216.11	221.63	289.75	269.7	285.04	281.13	327.87	293.94	287.03	305.33	270.82	282.49	259.43	273.67	gene_product=hypothetical protein
TGME49_212775	0	0	0	0.88	0	0	1.18	0	2.36	0.47	0.47	1.61	0	0	0	0.5	0	0	0.55	0.55	0	0	0	0	0	0	0	0	gene_product=hypothetical protein
TGME49_247340	0.7	0.64	0	0	0	0.41	0.45	0.41	0.35	0.71	0.35	0.41	0	0.4	0	0.38	1.49	1.88	0.42	1.26	0.62	0.36	0	0	1.11	0	0	0.36	gene_product=hypothetical protein
TGME49_270230	14.83	16.14	15.48	15.02	21.46	17	17.72	18.84	14.97	15.71	13.5	15.5	18.09	18.65	17.19	16.16	12.58	14.09	13.43	12.87	9.12	11.89	11.39	10.93	13.8	10.79	12.9	12.84	gene_product=hypothetical protein
TGME49_288950	53	54.28	51.12	53.51	61.05	54.92	62.19	52.41	66.88	64.24	64.11	65.15	56.63	60.88	56.92	57.24	50.32	46.51	45.71	39.96	42.11	42.17	42.29	42.27	42.61	39.38	40.26	41.95	gene_product=AP2 domain transcription factor AP2IX-4
TGME49_216080	170.2	159.48	166.45	168.67	197.85	181.9	189.1	177.35	167.29	170.2	164.76	164.4	198.24	195.66	197.01	197.46	147.42	135.55	144.92	148.07	181.08	189.16	169.72	184.35	188.95	171.54	189.02	167.98	gene_product=apical complex lysine methyltransferase
TGME49_309580	18.07	19.2	22.32	22.5	31.79	33	31.18	33.37	18.04	19.18	20.19	22.99	33.01	32.81	28.76	30.65	20.41	19.38	22.86	21.78	13.2	17.4	14.49	14.61	18.29	16.62	17.85	17.71	gene_product=transporter, major facilitator family protein
TGME49_232955	0	0	1.37	0	0	0	0	0	0	0	0.63	0.72	0	0	0	2	0	0	0.74	0	0	0	0.56	1.15	0.65	0.6	0	0	gene_product=hypothetical protein
TGME49_215900	0.11	0.1	0	0.1	0	0	0	0	0.05	0.05	0.16	0.06	0.17	0.06	0	0.17	0	0.07	0	0.06	0.19	0.11	0	0	0	0.05	0.16	0	gene_product=hypothetical protein
TGME49_209112	12.16	21.38	17.25	10.64	11.57	8.66	13.24	12.63	12.74	11.88	14.46	15.02	15.82	10.25	9.01	7.93	12.28	8.14	11.3	9.82	10.28	10.32	9.05	12.91	10.51	16.41	10.68	18.89	gene_product=hypothetical protein
TGME49_208530	103.4	102.53	97.78	93.05	114.02	110.85	111.71	109.47	86.65	91.18	94.82	93.73	110.9	108.38	100.86	103.63	91.19	94.29	91.35	93.69	86.5	98.03	98.69	96.19	100	99.07	94.63	97.71	gene_product=nicotinate phosphoribosyltransferase
TGME49_249535	2.16	0	2.3	0	2.69	1.25	0	3.6	0	0	0	1.21	3.33	0	0	0	1.5	2.85	0	1.25	0	1.09	0	0.98	2.21	3.05	2.08	1.08	gene_product=hypothetical protein
TGME49_238030	36.38	38.09	51.46	35.12	69.21	72.44	86.39	66.28	44.72	34.44	49.1	38.55	66.02	69.5	61.89	59.9	50.86	52.35	52.17	45.71	31.62	37.83	46.1	36.19	36.78	39.17	45.15	40.44	gene_product=hypothetical protein
TGME49_275830	7.58	8.54	8.24	9.34	10.02	10.92	8.52	9.9	8.53	9.86	9.22	9.76	9.94	8.76	11.28	9.74	7.97	9.2	8.16	7.96	6.71	6.85	6.92	5.99	6.78	7.48	7.58	7.25	gene_product=hypothetical protein
TGME49_239120	0.48	0	1.61	1.37	1.22	1.7	0.92	1.7	1.46	1.47	0.73	0.56	1.25	0.81	1	0.78	2.05	3.55	2.85	1.44	4.67	2.75	2.41	2.7	1.28	1.17	1.43	0.97	gene_product=hypothetical protein
TGME49_286420	3781.49	4017.09	3968.57	3598	2885.33	3121.15	2791.13	2802.85	2564.8	2565.23	2515.69	2780.65	2417.59	2522.6	2428.54	2522.81	3779.86	3619.72	3563	3588.15	2465.25	2678.62	2733.88	2659.62	2929.88	3008.2	2793.79	2985.33	gene_product=elongation factor 1-alpha (EF-1-ALPHA), putative
TGME49_297810	686.37	633.3	665.36	650.41	826.11	812.52	871.45	908.65	652.54	624.26	658.94	625.14	765.21	793.82	815.29	858.85	719.95	665.22	722.88	708.34	789.11	751.67	768.73	749.62	797.19	671.63	740.3	731.41	gene_product=hypothetical protein
TGME49_321290	31.23	34.64	39.32	31.73	44.79	46.7	46.03	45.67	38.66	37.35	34.94	38.39	46.4	48.37	47.35	45.41	37.13	44.41	36.99	38.86	35.15	40.34	34.43	33.8	42.15	29.39	33.88	31.25	gene_product=Prp18 domain-containing protein
TGME49_211870	32.39	32.23	34.77	31.51	30.45	31.04	38.11	28.38	32.04	31.8	33.32	36.15	31.33	28.73	33.26	33.96	30.36	30.85	30.72	32.12	42.22	33.91	33.84	34.8	32.29	30.92	27.44	35.63	gene_product=LSU ribosomal protein L18P, putative
TGME49_203700	67.78	63.45	78.78	66.35	76.05	88.11	77.46	72.56	63.89	54.22	65.73	61.78	72.71	70.96	64.57	74.14	72.34	66.56	65.33	75.9	64.98	69.95	67.7	66.7	79.32	76.39	65.03	74.08	gene_product=SFT2 family protein
TGME49_309390	24.01	23.78	27.8	25.43	35.57	40.86	35.59	35.03	20.53	23.12	19.43	22.93	37.49	36.44	31.33	30.19	32.98	30.99	30.05	25.06	17.75	21.58	20.6	20.38	22.7	23.63	20.54	22.14	gene_product=hypothetical protein
TGME49_214910	10.97	8.91	10.75	13.74	11.11	11.1	9.49	9.08	12.72	13.27	12.09	10.74	12.71	11.09	11.98	10.77	8.04	8.17	9.5	8.92	11.65	12.48	11.62	11.24	9.61	11.31	9.86	9.56	gene_product=hypothetical protein
TGME49_272720	24	23.97	21	22.41	23.28	21.61	23.14	21.42	22.6	21.39	22.5	24.6	23.1	23.74	25.47	24.48	21.21	20.91	23.87	21.79	19.79	20.62	19.2	21.09	19.01	20.49	19.91	18.35	gene_product=methyltransferase domain-containing protein
TGME49_211280	2.97	2.43	2.73	2.01	0.35	0.2	0.71	0.26	1.28	0.73	0.56	1.1	0.92	0.81	0.63	0.9	0.47	0.3	0.33	0.07	0.93	0.98	1.06	0.78	0.47	0.38	0.38	0.45	gene_product=hypothetical protein
TGME49_268685	21.51	17.49	25.65	19.55	25.27	25.07	26.61	23.96	23.01	19.96	25	21.6	22.22	26.27	18.32	24.86	26.41	29.23	26.18	23.79	23.14	23.16	24.57	20.84	26	19.12	23.26	24.32	gene_product=mitochondrial large subunit ribosomal protein
TGME49_214150	57.56	48.08	47.3	51.13	36.62	43.87	40.32	47.01	37.04	48.05	40.59	46.88	35.19	34.05	36.92	30.63	63.98	60.51	67.43	64.14	47.86	57.12	56.24	52.35	67.25	72.93	65.58	71.65	gene_product=mitochondrial inner membrane translocase subunit TIM17, putative
TGME49_289640	39.53	37.2	41.01	32.65	40.95	42.26	34.92	34.13	28.73	31.69	26.32	27.32	35.38	36.83	33.84	40.32	40.02	39.83	39.99	38.06	28.3	30.12	29.07	32.79	34.21	31.57	27.02	33.16	gene_product=hypothetical protein
TGME49_249410	45.88	51.3	53.73	50.58	52.23	50.93	47.91	50.54	60.88	61.63	60.49	58.13	51.43	52.2	50.24	55.19	42.92	40.17	45.84	48	47.01	40.71	44.48	44.12	39.22	38.1	40.44	37.59	gene_product=hypothetical protein
TGME49_247500	0.94	0.43	0	0.6	0.2	0.09	0	0.09	0	0.08	0.16	0.09	0.16	0.09	0.24	0.26	1.23	1.48	0.65	1.7	0.07	0	0.14	0.07	0.25	0.15	0.08	0.08	gene_product=acyl-CoA dehydrogenase, middle domain-containing protein
TGME49_214320	255.55	256.81	263.86	264.5	532.7	554.57	515.44	526.84	250.47	239.16	253.22	217.85	524.32	504.84	505.1	473.11	331.45	354.9	346.43	346.18	343.52	321.94	360.92	355.41	355.9	378.32	361.93	384.91	gene_product=facilitative glucose transporter GT1
TGME49_240440	34.31	31.85	34.67	28.97	45.12	44.97	45.32	44.17	29.85	28.28	28.79	31.88	44.89	48.51	37.58	41.67	38.91	34.23	35.93	35.01	33.82	33.74	31.61	35.65	36.85	33.39	30.56	33.96	gene_product=hypothetical protein
TGME49_310960	131.43	122.71	126.38	123.91	154.38	185.3	171.59	165.6	117.6	122	121.6	134.96	153.69	157.05	158.08	159.98	141.27	132.69	146.34	133.74	140.87	113.55	118.42	121.71	126.2	127.96	122.45	129.46	gene_product=vacuolar atp synthase subunit f, putative
TGME49_275380	3.38	2.54	4.49	5.88	0.59	0.73	0	0.37	0.62	0	0.16	0.36	3.05	1.22	1.76	1.84	11.61	11.79	10.82	10.94	0.96	0.48	0.42	0.87	1.31	1.36	0.46	2.5	gene_product=SAG-related sequence SRS47D
TGME49_235620	73.56	60	58.32	67.24	84.77	92.09	85.8	88.8	83.51	73.67	76.4	78.1	91.13	82.06	86.19	92.75	64.28	69.69	65.63	60.71	68.11	68.58	66.88	61.38	57.11	58.39	59.01	58.18	gene_product=deoxyhypusine synthase
TGME49_291050	34.43	38.09	35.69	35.12	33.19	32.42	35.35	32.22	34.2	34.97	35.13	37.02	30.72	34.37	32.11	33.55	36.56	37.76	37.8	37.44	30.24	37.29	36.1	35.84	39.16	38.26	40.97	40.57	gene_product=histone kinase SNF1, putative
TGME49_209270	9.07	9.34	8.37	7.3	12.1	11.54	12.06	10.39	9.51	9.87	9.63	10.18	12.7	11.79	11.9	11.89	7.89	8.7	8.59	8.07	6.66	6.64	8.2	7.73	7.47	7.62	7.83	9.25	gene_product=hypothetical protein
TGME49_232090	76.94	73.09	65.65	69.22	55.49	51.34	58.45	57.34	75.71	74.22	73.87	66.83	54.54	59.19	62.71	60.82	76.5	79.18	79.79	80.46	77.7	79.4	73.72	70.24	80.24	74.86	74.38	69.98	gene_product=3-hydroxyacyl-CoA dehydrogenase, NAD binding domain-containing protein
TGME49_242680	88.84	88.04	84.46	88.02	88.25	85.51	91.46	93.12	49.05	58.2	65.68	65.09	58.62	86.93	69.6	79.47	88.31	92.55	91.86	91.4	58.71	76.48	76.9	72.55	79.79	87.48	73.12	71.64	gene_product=ribosomal protein RPL24e
TGME49_235970	284.78	306.82	304.63	298.7	244.83	246.98	232.43	243.18	215.46	216.69	222.52	232.85	205.68	213.03	212.07	206.22	326.55	324.85	316.72	326.64	233.02	254.79	260.12	249.21	307.14	291.18	283.55	310.4	gene_product=eukaryotic initiation factor-2 gamma, putative
TGME49_292330	51.72	50.51	52.34	56.86	51.75	51.53	48.38	49.33	61.88	60.83	63.14	63.2	54.8	57.88	57.71	52.41	48.81	55.59	52.69	54.39	53.32	51.99	57.18	57.66	55.09	64.83	58.37	59.77	gene_product=hypothetical protein
TGME49_228270	22.72	23.72	23.42	22.01	19.81	19.22	17.97	19.65	15.91	17.86	15.23	18.93	19.07	18.58	14.09	16.05	22.44	20.23	19.22	20.09	10.21	14.88	14.29	12.64	16.96	18.89	16.29	15.73	gene_product=hypothetical protein
TGME49_228480	11.28	17.14	13.47	8.85	12.52	20.95	20.88	18	11.89	15.71	17.08	19.49	13.21	14.78	12.19	13.62	12.63	13.84	10.56	12.86	7	10.68	6.81	9.16	10.87	10.01	17.56	10.46	gene_product=hypothetical protein
TGME49_318710	47.81	50.2	47.23	51.36	36.99	41.82	37.96	39.64	40.96	38.62	37.23	37.84	33.28	36.45	29.9	33.79	52.48	51.83	50.39	52.76	28.39	37.39	36.12	35.49	44.15	46.03	39.77	44.06	gene_product=ATP-binding cassette sub-family F member 1
TGME49_256820	15.49	14.73	15.07	16.4	15.75	13.47	12.53	12.64	17.56	15.61	16.64	16.49	14.43	12.89	14.63	13.96	13.37	13.98	14.55	15.45	14.46	13.99	13.44	13.33	13.64	12.57	12.85	13.3	gene_product=zinc finger (CCCH type) motif-containing protein
TGME49_205558	844	871.75	783.71	838.61	765.09	932.36	838.25	860.23	593.51	585.17	646	666.07	743.56	715.67	720.43	723.58	789	770.85	750.09	777.89	686.86	629.84	646.22	667.7	693.7	713.68	609.49	669.42	gene_product=NAC domain-containing protein
TGME49_271870	19.53	19.87	17.4	18.44	18.84	18.47	18.18	16.67	17.04	17.67	14.38	15.73	17.65	18.27	18.55	17.18	20.87	20.93	18.87	19.01	13.97	15.65	17.05	15.79	16.43	15.51	16.69	16.02	gene_product=zinc carboxypeptidase superfamily protein
TGME49_316690	0	0	0	0.96	0	0	0	0	0	0	0.52	0	0	0.57	0	0.55	0	0	0	0.61	0	0.53	0	0	0	0	0	0	gene_product=hypothetical protein
TGME49_216530	17.46	17.58	16.5	19.43	17.45	17.48	16.63	16.81	25.11	21.25	22.79	21.92	20.11	20.64	19.8	20.25	17.77	17.09	15.58	14.35	22.38	20.1	16.36	20.06	15.09	15.34	18.32	16.11	gene_product=ribosome recycling factor protein
TGME49_215230	66.28	61.8	55.29	60.73	75.01	74.32	69.74	69.67	67.74	69.54	70.03	67.57	73.53	73.92	68.62	68	53.63	56.85	53.56	56.83	58.2	56.67	54.41	58.13	51.99	55.57	54.77	54.11	gene_product=RNA recognition motif-containing protein
TGME49_223680	178.4	175.79	171.73	183.56	163.71	171.47	168.13	162.2	180.97	172.21	176.17	185.99	155.49	164.76	173.4	170.76	203.42	203.53	202.75	199.62	214.58	200.94	198.37	192.49	210.85	212.55	197.71	186.23	gene_product=ubiquitin family protein
TGME49_249850	1122.25	1096.31	1069.04	1074.73	836.74	800.41	831.97	767.06	875.42	877.16	908.37	997.63	755.33	767.54	769.94	777.11	1135.96	1097.29	1078.11	1065.42	1120.75	1204.32	1206.13	1185.15	1331.28	1409.8	1214.38	1324.1	gene_product=GAP40 protein
TGME49_311080	20.49	20.13	22.23	21.21	23.07	24.64	21.86	21.34	16.97	16.73	17.27	17.84	21.96	21.3	21.42	20.28	18.76	19.06	19.2	19.19	13.21	13.73	15.02	13.35	17.62	16.95	15.53	18.21	gene_product=transporter, cation channel family protein
TGME49_307600	0	0	0	0	0	0	0.1	0.09	0	0	0	0	0	0	0.08	0.08	0	0	0	0	0	0	0	0	0	0	0	0	gene_product=RCC1 domain containing protein
TGME49_273200	28.02	32.44	27.3	28.93	19.4	18.65	21.35	20.59	29.02	27.39	31.2	30.32	24.11	24.55	20.62	23.07	28.77	29.63	29.91	27.95	28.04	29.78	31.05	30.04	32.13	31.53	29.86	31.87	gene_product=hypothetical protein
TGME49_297330	12.52	13.4	13.29	12.68	12.18	12.55	12.93	11.88	12.62	11.96	11.6	12.51	14.23	13.57	13.62	12.85	12.47	12.18	11.99	12.82	7.37	8.98	8.65	9.05	9.83	8.74	9.04	10.15	gene_product=hypothetical protein
TGME49_263470	64.99	66.89	57.07	56.2	58.1	58.04	58.6	56	46.06	46.94	47.49	57.54	57.98	58.08	51.74	50.52	65.05	58.04	66.61	64.75	63.92	71.83	57.94	54.84	74.88	69.27	68.37	71.92	gene_product=ubiquitin carboxyl-terminal hydrolase UCHL3
TGME49_252280	17.56	17.76	16.46	16.98	21.48	20.08	18.05	17.03	17.32	17.44	15.99	19.02	17.9	20.94	19.08	18.85	22.17	21.16	23.3	20.29	13.86	16.61	17.15	16.25	18.28	19.03	19.43	19.71	gene_product=hypothetical protein
TGME49_320690	39.05	35.68	47.04	41.99	39.58	46.49	40.12	46.19	28.31	30.52	27.36	27.58	33.24	36.06	36.49	33.28	47.28	46.92	43.11	45.97	30.86	41.27	29.65	32.39	39.38	40.72	39.29	38.17	gene_product=gamma-soluble NSF attachment protein, putative
TGME49_229760	7.26	9.06	5.13	4.38	9.24	8.15	7.58	5.81	10.02	7.72	6.01	9.56	6.88	10.05	6.86	6.41	11.24	10.18	9.01	8.69	6.69	6.85	5.11	6.47	6.29	5.78	11.41	6.36	gene_product=hypothetical protein
TGME49_202240	7.64	8.2	7.69	7.75	7.44	8.02	7.73	8.07	7.63	7.17	6.37	6.86	8.52	8.17	8.84	7.6	6.71	8.38	6.97	7.64	5.73	5.81	5.39	5.61	5.87	6.22	6.4	7.02	gene_product=RAP domain-containing protein
TGME49_268390	24.29	20.55	19.99	22.32	19.07	22.57	22.89	19.84	18.86	17.41	18.23	18.53	19.83	18.93	20.1	18.46	22.16	22.89	22.22	23.44	19.71	21.15	17.82	16.14	21.81	19.71	21.58	22.57	gene_product=hypothetical protein
TGME49_217900	63.04	61	71.51	50.52	52.35	54.49	66.63	58.11	44.66	59.92	52.85	57.9	53.73	48.05	49.69	46.72	75.16	66.12	80.02	77.52	61.66	73.03	72.83	79.49	81.1	72.1	79.38	81.53	gene_product=hypothetical protein
TGME49_277760	76.95	78.25	76.55	78.73	70.44	83.26	75.59	82.93	70.42	67.24	71.43	76.73	72.69	70.94	75.9	72.67	69.12	74.83	68.95	78.98	66.12	65.07	66.76	66.69	72.15	81.11	71.5	64.86	gene_product=adenylosuccinate lyase, putative
TGME49_219828	32.13	18.71	34.49	31.25	5.91	5.48	5.9	7.41	27.63	45.1	46.4	43.75	3.9	5.22	0.97	3.98	15.82	15.01	13.2	8.81	0.81	2.88	1.68	5.17	4.86	1.79	0	5.68	gene_product=HMG (high mobility group) box domain-containing protein
TGME49_224510	12.39	13.22	13.07	12.38	14.81	12.99	14.1	13.69	12.9	14.07	12.17	14.41	15.23	14.5	13.45	14.61	14.09	14.1	14.41	14.51	9.76	9.95	10.99	10.55	11.86	12.51	11.4	13.42	gene_product=hypothetical protein
TGME49_257050	31.38	31.08	30.97	30.21	39.72	43.23	36.74	38.77	40.26	37.64	37.47	42.24	34.12	36.43	36.71	36.44	31.72	33.13	32.76	30.9	31.81	30.49	31.99	30.58	31.55	33.13	29.8	30.02	gene_product=3-methyl-2-oxobutanoate hydroxymethyltransferase
TGME49_313110	28.88	27.22	25.88	30.54	33.35	31.91	29.07	33.04	32.1	30.82	33.97	31.59	34.47	32.6	34.53	35.13	27.05	29.75	25.53	25.65	31.55	28.08	28.78	27.93	26.36	27.28	27.21	26.08	gene_product=hypothetical protein
TGME49_247600	57.26	52.79	52.63	52.95	61.76	59.84	57.55	61.01	55.47	57.45	49.12	54.22	59.2	63.75	63.73	61.11	51.82	54.29	47.51	53.1	48.01	48.49	50.17	48.59	50.93	50.97	53.01	56.52	gene_product=hypothetical protein
TGME49_222155	13.94	18.94	20.63	16.37	17.64	22.46	18.73	16.77	13.96	15.25	14.14	12.02	23.04	21.94	26.1	23.22	19.19	15.14	14.18	16.44	13.23	12.25	13.8	15.05	16.76	14.77	16.07	16.12	gene_product=hypothetical protein
TGME49_316140	74.62	68.47	75.57	74.68	92.61	83.88	81.28	80.79	48.4	52.39	55.98	63.23	70.43	66.79	74.56	81.8	80.61	79.31	67.47	80.18	54.92	60.01	62.46	56.18	70	84.64	67.99	69.17	gene_product=hypothetical protein
TGME49_236800	18.69	19.39	16.77	17.47	26.83	26.43	25.28	25.69	14.13	15.65	15.6	14.11	21.55	25.68	22.71	27.66	22.45	22.47	19.08	24.02	13.27	16.58	13.69	17.72	18.75	18.03	18.97	19.39	gene_product=hypothetical protein
TGME49_273110	1.36	0.5	1.23	0.78	1.4	2.9	1.58	1.79	0.69	0.7	0.14	0.32	1.28	0.77	0.71	1.33	1.17	0.73	0.98	0.99	0.73	0.14	0.63	0.26	0.44	0.8	0.41	0.14	gene_product=SAG-related sequence SRS30D
TGME49_263520	481.2	467.85	489.24	476.29	312.99	317.18	357.45	335.85	394.92	403.03	387.37	405.01	307.24	321.3	328.89	327.24	490.92	499.52	491.73	471.76	551.56	586.68	557.99	543.79	621.42	660.49	564.88	585.83	gene_product=microtubule associated protein SPM1
TGME49_224650	20.58	23.28	19.83	25.85	22.09	21.41	19.96	20.5	23.5	22.11	21.91	23.53	25.91	22.31	22.96	23.71	25.93	24.55	25.61	24.74	22.94	21.59	21.79	23.89	22.5	21.91	23.86	22.22	gene_product=mRNA capping enzyme, beta chain protein
TGME49_292100	1.3	1.39	0.49	2.28	0.69	1.15	3.06	1.68	0.55	1.33	1.64	1.26	1.81	1.1	1.13	1.76	1.54	1.31	1.16	2.22	0.87	1.58	1.89	1.32	1.04	1.28	1.08	0.88	gene_product=2-oxoisovalerate dehydrogenase subunit alpha, putative
TGME49_313040	44.41	45.58	50.57	44.66	46.95	47.71	49.02	43.64	32.1	25.05	25.29	31.56	40.08	43.65	38.43	36.87	46.33	45.5	46.47	44.26	29.16	35.64	35.85	36.16	39.73	37.75	39.85	43.38	gene_product=hypothetical protein
TGME49_239800	116.7	104.4	100.53	96.77	111.55	118.22	114.95	109.89	119.15	120.95	123.56	125.29	97.69	107.86	110.4	104.43	99.28	105.46	95.52	102.53	114.47	120.58	115.16	108.87	110.13	119.49	112.09	115.12	gene_product=hypothetical protein
TGME49_254630	59.54	58.61	62.4	54.84	76.42	80.46	78.47	72.49	41.58	43.56	46.1	48.46	60.88	70	62.56	63.73	66.3	70.15	65.84	65.6	34.79	51.86	51.68	47.02	61.75	53.51	57.3	57.08	gene_product=CMGC kinase
TGME49_256980	54.96	49.83	48.76	54.14	61.63	61.7	62.65	63.34	47.92	47.11	47.36	50.02	54.34	58.68	54.83	55.53	52.51	54.44	50.35	49.5	42.72	47.29	49.88	45.39	50.81	49.72	49.32	51.86	gene_product=glycerol-3-phosphate-acyltransferase
TGME49_235930	439.6	414.9	432.71	440.28	453.79	454.12	443.82	461.6	417.8	415.55	430.56	407.39	426.71	420.83	440.36	439.57	407.52	403.96	400.49	417.66	406.2	408.38	395.44	428.88	420.01	401.12	401.7	406.24	gene_product=domain K- type RNA binding proteins family protein
TGME49_213310	19.72	18.87	20.98	18.7	20.35	18.49	19.11	18.02	15.88	15.92	17.39	17.49	19.04	17.46	17.82	16.64	20.08	22.13	19.56	19.89	12.64	14.84	14.57	17.51	18.28	18	16.25	18.52	gene_product=hypothetical protein
TGME49_312670	19.45	17.13	17.08	18.2	21.08	20.27	19.53	19.47	15.95	18.38	18.7	17.54	17.68	19.68	19.87	16.12	20.28	15.43	18.02	16.98	15.65	14.88	16.23	15.59	14.59	14.92	17.25	16.4	gene_product=hypothetical protein
TGME49_314860	48.31	40.4	50.28	46.03	48.42	42.63	47.13	49.61	44.07	46.01	44.19	46.35	44.98	44.58	46.48	42.18	42.87	46.65	46.86	44.89	40.89	39.79	47.49	43.05	45.52	42.52	44.47	44.49	gene_product=zinc knuckle domain-containing protein
TGME49_252220	95.65	107.24	111.75	98.63	180.97	169.18	177.84	176.93	104.91	106.92	100.98	111.78	166.83	172.88	167.8	178.55	110.61	108.26	104.33	111.12	96.48	91.37	91.17	92.5	95.57	80.41	95.46	88.76	gene_product=tetratricopeptide repeat domain containing protein
TGME49_218200	63.18	57.1	60.52	63.42	71.67	70.71	67.16	63.39	79.32	71.83	72.28	78.86	77.92	73.49	68.1	67.46	61.46	56.84	60.95	57.52	76.26	70.34	72.19	70.06	60.91	61.46	63.72	67.59	gene_product=UDP-sugar pyrophospharylase
TGME49_267380	37.88	32.17	35.68	34.89	47.01	53.03	52.09	48.59	31.28	33.74	31.19	37.79	51.55	44.34	41.35	36.09	39.48	40.62	37.06	39.4	39.38	38.23	39.17	34.41	38.19	39.94	33.49	38.85	gene_product=UDP-galactose transporter subfamily protein
TGME49_225380	20.75	23.52	20.2	19.65	21.88	24.68	25.24	25.5	19.35	17.51	17.71	18.94	20.93	23.57	23.1	22.83	20.58	21.99	24.18	20.94	13.28	17.34	15.91	15.96	20.18	19.28	14.49	19.57	gene_product=hypothetical protein
TGME49_208970	49.98	45.89	43.97	51.77	51.31	48.64	51.23	48.32	47.8	47.59	46.53	51	51.14	51.79	42.73	50.69	55.33	48.55	52.43	46.27	41.84	40.76	46.71	45.29	46.89	41.42	41.76	52.75	gene_product=RNA recognition motif-containing protein
TGME49_215470	2518.6	2560.78	2634.87	2492.92	2027.44	2424.14	2235.11	2165.59	1451.5	1443.38	1500.63	1638.96	1781.5	1794.15	1656.98	1780.46	2127.9	2139.56	2091.09	2060.77	1587.78	1703.36	1671.7	1646.44	1851.35	1742.4	1544.54	1692.6	gene_product=ribosomal protein RPL10A
TGME49_216840	7.24	7.93	9.71	6.88	9.17	10.97	10.36	9.75	8.86	8.78	8.83	10.38	9.5	10.55	10.55	10.05	7.4	7.75	8.06	6.9	7.07	6.41	6.96	7.77	8.18	6.79	6.15	7.33	gene_product=hypothetical protein
TGME49_311400	59.72	60.57	57.25	60.18	69.6	69.05	68.63	69.33	59.7	58.26	58.41	65.3	66.74	69.07	67.63	66.3	61.57	64.97	65.63	64.15	56.37	63.05	62.91	59.63	66.64	64.83	59.73	65.26	gene_product=WD domain, G-beta repeat-containing protein
TGME49_215640	37.17	42.68	40.99	39.26	39.23	39.35	41.57	39.74	42.79	46.57	43.32	42.94	41.8	44.37	42.07	43.17	39.9	38.57	35.52	37.36	40.17	43.48	44.49	41.32	42.81	46.15	43.96	43.55	gene_product=zinc finger, C3HC4 type (RING finger) domain-containing protein
TGME49_309910	23.57	26.63	24.63	26.12	15.18	13.97	15.71	14.79	28.01	26.22	27.58	27.06	18.3	16.72	18.35	17.53	26.04	28.04	29.77	28.06	26.01	25.57	28.03	25.73	22.81	24.52	26.57	25.34	gene_product=hypothetical protein
TGME49_258490	17.78	17.9	17.12	17.54	20.16	19.2	21.97	19.36	17.67	17.67	18.19	19.62	20.21	19.87	20.67	20.28	20.8	17.34	16.97	17.39	16.08	14.46	15.79	14.47	15.74	16.5	15.94	16	gene_product=hypothetical protein
TGME49_312622	71.17	75.16	74.37	80.57	81.08	75.97	81	79.37	64.19	62.47	63.22	66.87	69.62	74.19	73.47	69.43	73.45	71.83	73	76.31	66.35	77.82	78.24	72.88	80.95	87.08	78.37	84.47	gene_product=DUF803 domain-containing protein
TGME49_204045	2.44	0	0	1.14	0	0.71	0	0.7	0.62	1.23	0.61	0	1.9	0.68	0	0	0	0	0	0	0	0	0	0.56	0	0	0	0.62	gene_product=hypothetical protein
TGME49_288390	23.14	22.38	23.73	20.09	23.99	22.05	24.03	24.85	19.87	19.64	19.27	19.36	22.85	22.65	23.07	23.6	24.9	27.03	24.49	26.58	14.67	15.75	13.89	13.92	15.16	14.88	16.9	16.1	gene_product=B3GNTL1 protein
TGME49_243200	255.89	263.59	257.08	257.2	193.97	175.04	200.69	193.63	196.74	209.63	198.53	221.61	168.77	190.51	177.07	172.45	232.81	252	248.73	239.73	223.89	278.92	272.78	271.24	304.66	283.81	295.25	297.88	gene_product=hypothetical protein
TGME49_210990	0.53	0.24	0.3	0.51	0.17	0.47	0	0.31	0.13	0.27	0	0	0.14	0.3	0.69	0	0	0	0.16	0	0	0	0	0	0.14	0.39	0	0	gene_product=hypothetical protein
TGME49_239610	27.99	28.27	33.57	28.96	33.02	33.54	35.96	31.23	25.8	26.89	23.13	26.48	31.49	33.88	30.54	33.7	32.54	28.79	30.15	31.27	26.31	26.03	25	25.81	26.86	26.68	26.39	26.04	gene_product=hypothetical protein
TGME49_313000	0.36	0.17	0	0.17	0.12	0	0	0	0	0.19	0.09	0.11	0	0	0.1	0.1	0.13	0	0	0	0	0	0.17	0.09	0.1	0.18	0.09	0.09	gene_product=Toxoplasma gondii family D protein
TGME49_266880	27.68	31.1	26.19	33.49	32.65	29.1	26.8	30.02	34.23	30.45	32.22	30.13	36.3	30.94	33.75	34.04	24.72	23.16	24.53	26.38	32.52	29.85	25.94	29.07	28.37	23.05	25.66	26.54	gene_product=dihydrouridine synthase, putative
TGME49_324800	0	0	2.42	3.54	5.08	1.07	7.65	4.86	6.89	12.24	13.04	11.6	6.18	10.94	11.27	5.32	2.78	1.49	2.42	4.64	4.22	1	2.71	5.3	4.22	0.98	1.93	5.89	gene_product=tryptophanyl-tRNA synthetase
TGME49_234550	427.87	394.65	328.84	275.39	364.8	338.32	311.82	291.5	182.5	257.86	225.82	227.85	230.42	236.05	310.75	206.09	259.1	262.12	325.81	313.63	256.49	296.15	231.61	253.88	206.78	245.66	219.66	222.82	gene_product=ribosomal protein RPL29
TGME49_213610	100.05	99.19	103.57	106.03	172.04	147.95	163.71	160.67	125.74	129.02	129.3	116.49	192.58	182.33	183.17	177.69	113.21	104.31	108.39	111.34	122.33	126.71	113.6	125.05	112.44	99.92	121.88	101.9	gene_product=hypothetical protein
TGME49_227390	18.33	20.87	21.28	19.19	24.38	27.91	28.24	22.79	13.83	15.83	15.29	15.09	22.47	22.93	23.59	22.23	18.66	20.37	20.71	18.73	13.39	15.21	16.48	15.35	14.41	17.16	14.68	16.1	gene_product=hypothetical protein
TGME49_214545	0	0.27	0.33	0	0.76	0.17	0	0	0	0	0	0	0.15	0	0.15	0	0	0.2	0	0	0	0	0	0	0	0	0	0	gene_product=hypothetical protein
TGME49_214180	103.96	91.06	99.31	99.91	98.25	102.6	103.98	102.1	121.23	109.07	118.72	110.08	115.29	103.07	111.93	109.75	94.6	94.32	96.79	92.31	110.64	99.43	96.42	104.27	97.59	112.89	97.41	103.99	gene_product=ENTH domain-containing protein
TGME49_254000	42	47.59	41.43	47.77	35.99	37.12	35.25	31.55	60.11	57.24	63.7	56.05	37.94	40.5	37.81	35.42	44.79	42.61	45.69	43.5	64.71	53.71	56.47	56.25	45.76	52.81	45.02	50.1	gene_product=hypothetical protein
TGME49_211390	19.77	19.24	21.27	18.4	22.07	26.21	22.17	22.38	12.59	14.04	12.75	16.84	20.41	20.05	19.45	17.81	22.76	24.73	17.37	24.05	10.3	14.18	13.74	14.09	22.97	16.38	17.85	14.81	gene_product=hypothetical protein
TGME49_306560	31	27.43	22.85	31.6	25.68	26	25.72	26.21	24.22	22.56	23.02	25.56	28.98	24.03	27.83	26.39	26.82	27.73	29.64	27.64	21.75	23.84	23.22	22.13	27.85	25.49	25.1	25.79	gene_product=hypothetical protein
TGME49_312820	40.34	39.32	35.79	47.16	38.73	39.31	38.92	33.32	28.52	27.1	26.9	29.44	33.08	34.36	35.91	30.12	43.41	51.49	42.41	43.74	30.3	39.59	34.49	36.29	45.56	44.71	37.69	42.28	gene_product=hypothetical protein
TGME49_313020	31.07	33.22	37.23	37.33	33.75	30.23	37.22	34.21	37.58	38.06	36.39	35.11	23.67	28.02	27.79	27.18	35.76	36.66	38.69	39.49	38.69	38.36	37.11	40.69	29.94	26.91	34.32	31.56	gene_product=STAS domain-containing protein
TGME49_226060	41.93	36.57	38.6	36.83	43.31	38.8	37.88	42.88	64.32	63.6	67.03	59.71	51.73	48.08	52.5	49.48	41.63	40.12	41.66	38.14	60.9	53.87	57.25	54.36	46.66	50.73	47.66	51.29	gene_product=transmembrane amino acid transporter protein
TGME49_231840	42.79	41.04	42.47	36.09	44.43	46.67	43.51	41.32	39.75	41.15	38.48	40.8	41.44	43.86	42.66	44.75	48.26	45.55	50.63	49.76	46.28	48.15	52.04	47.68	50.44	55.09	52.88	54.44	gene_product=hypothetical protein
TGME49_254300	29.21	32.51	31.86	32.3	40.56	42.39	38.02	38.69	28.4	30	29.81	31.14	31.6	38.5	36.91	34.29	32.12	30.99	30.39	31.64	23.99	25.34	26.25	25.15	28.79	30.05	28.15	28.06	gene_product=hypothetical protein
TGME49_202445	1.59	0	0.88	0	1.51	1.4	2.02	1.39	0	0.4	0.8	0	0.83	1.79	0.82	2.56	0	0.53	0.94	1.42	0.35	0.41	0.36	0.37	0.42	0.39	0.39	0.4	gene_product=hypothetical protein
TGME49_264175	10.15	12.3	6.18	13.72	9.27	4.62	4.99	11.68	10.83	9.1	10.22	3.23	4.1	10.73	5.83	6.02	11.92	9.78	5.31	10.68	10.32	11.02	6.61	8.34	10.61	8.69	11.04	11.95	gene_product=hypothetical protein
TGME49_219530	9.64	11.05	9.69	12.85	8.92	12.78	10.8	14.23	11.46	13.28	11.71	10.09	9.06	12.82	13.05	11.21	10.96	13.28	16.92	16.79	12.79	16.06	15.19	14.9	17.94	20.97	13.37	15.17	gene_product=hypothetical protein
TGME49_233370	2.97	1.63	4.63	5.08	2.27	1.05	1.52	1.4	2.11	1.51	0.6	2.07	0.93	1.01	1.24	1.6	4.22	3.99	2.83	2.49	5.25	2.47	2.71	2.5	1.58	4.06	2.06	6.33	gene_product=hypothetical protein
TGME49_251560	31.32	30.03	30.73	33.39	26.52	24.31	23.94	23.65	21.76	22.91	23.15	26.33	24.91	25.53	23.54	23.12	26.72	28.23	28.53	27.43	20.18	24.17	26.65	25.77	27.94	28.64	26.84	28.31	gene_product=hypothetical protein
TGME49_224675	0	0	0	0	0.63	0.58	0.63	1.15	0	0	0	0	1.55	1.12	0	0.53	0	0	0	0	0	0	0	0	0	0	0	0	gene_product=hypothetical protein
TGME49_254830	5.45	5.51	5.97	5.33	6.94	7.28	7.04	5.92	5.17	4.36	4.57	5.33	5.31	6.01	4.75	6.09	6.06	7.59	7.1	6.45	3.13	3.68	4.62	4.05	4.42	4.7	4.45	5.29	gene_product=hypothetical protein
TGME49_299010	16.18	18.09	18.06	17.34	19.37	17.89	20.08	23.58	17.41	17.81	14.6	16.76	20.61	22.6	19.75	24.9	28.76	27.53	27.69	26.73	22.15	25.28	14.55	19.42	18.29	19.53	17.29	15.15	gene_product=hypothetical protein
TGME49_313200	20.68	19.2	23.79	19.4	21.82	21.05	23.35	22.32	16.96	17.73	18.18	18.19	19.24	19.36	21.41	18.88	21.61	22.23	22.13	19.97	13.5	19.72	15.65	15.87	18.61	20.33	22.45	19.17	gene_product=leucine rich repeat-containing protein
TGME49_225930	213.1	204.01	219.42	238.38	306.37	330.49	310.21	316.13	237.27	239.26	238.83	216.32	305.14	303.12	307.91	301.25	255.8	242.09	270.82	251.08	294.99	259.35	255.04	277.75	282.1	277.92	258.72	278.73	gene_product=triose-phosphate isomerase TPI-I
TGME49_201160	12.7	12.91	11.74	10.69	11.22	11.2	13.5	16.11	14.28	18.66	14.63	14.29	11.77	13.53	11	12.17	17.51	17.98	18.42	15.61	13.67	10.61	17.66	12.5	13.43	10.64	16.72	11.8	gene_product=hypothetical protein
TGME49_238400	34.04	35.22	33.7	35.46	37.18	34.81	33.42	35.93	32.9	33.41	32.99	34.24	37.12	37.02	38.56	36.8	31.98	35.91	33.14	35.01	28.74	32.41	35.13	32.68	35.32	35.42	37.45	37.09	gene_product=endonuclease/exonuclease/phosphatase domain-containing protein
TGME49_218400	10.97	12.49	12.18	11.47	8.49	7.89	8.1	7.33	10.16	11.29	9.53	11.2	6.97	8.5	7.22	7.6	5.33	5.87	5.72	5.82	4.08	6.75	7.73	6.84	9.28	8.46	10.39	10.76	gene_product=NEK kinase
TGME49_284540	163.05	154.98	161.23	163.73	144.2	145.05	154.75	159.25	137.23	135.12	140.26	144.23	135.47	137.56	123.5	133.14	173.21	181.86	168.36	178.22	133.42	155.49	155.06	157.14	178.95	172.4	156.51	181.31	gene_product=ATP synthase F1, delta subunit protein
TGME49_230970	135.73	131.63	134.79	138.3	151.94	183.32	192.31	188.26	141.17	130.78	134.48	141.77	139.78	167.7	160.91	163.98	139.31	136.78	146.5	121.16	174.54	207.01	198.36	175.65	197.04	187.89	184.88	194.97	gene_product=hypothetical protein
TGME49_266090	89.18	89.26	90.17	81.44	91.95	80.71	102.06	90.85	90.45	92.09	100.15	92.73	95.36	87.82	90.99	99.84	84	83.2	91.44	81.89	123.51	124.1	117.09	119.62	117.11	116.64	119.38	118.08	gene_product=hypothetical protein
TGME49_227850	18.97	15.59	12.99	18.58	18.72	19.58	18.1	19.13	13.37	14.13	17.46	16.44	18.22	16.18	17.77	18.02	19.52	19.56	18.68	18	17.65	15.88	15.9	15.35	17.16	17.31	13.72	18.94	gene_product=peptidyl-prolyl cis-trans isomerase, cyclophilin-type domain-containing protein
TGME49_267730	22.66	18.2	16.81	17.11	22.08	22.37	24.82	24.16	17.45	12.11	15.53	15.93	21.96	20.82	20.25	22.15	20.98	18.67	19.44	19.66	12.34	15.89	14.72	14.3	17.81	15.41	17.65	18.53	gene_product=hypothetical protein
TGME49_260210	16.53	13.74	13.46	16.71	19.51	17.63	19.09	18.36	18.93	17.89	16.48	18.31	19.32	19.24	20.71	18.36	15.41	13.71	14.75	13.76	13.71	12.92	12.95	13.53	13.91	11.6	12.41	13.24	gene_product=DnaJ domain-containing protein
TGME49_279450	14.95	16.47	17.65	17.39	16.02	15.07	15.93	13.31	13.28	12.32	11.44	13.62	12.58	12.39	10.36	13.33	16.44	16.51	18.6	16.29	14.07	13.08	9.68	12.58	16.01	12.05	11.35	13.35	gene_product=adenylosuccinate synthetase, putative
TGME49_247670	25.42	25.46	23.24	29.98	27.37	29.39	27.14	33.46	23.91	26.06	27.21	22.53	25.45	23.01	29.15	29	31.88	26.91	32.7	25.64	24.1	23.52	22.44	22.22	24.52	26.63	22.11	26.59	gene_product=ribulose-phosphate 3 epimerase family protein
TGME49_300612	0	0	0	0	0	0	0	0	0	0	0	0	0	0	0	0	0	0	1.89	0	0	0	0	0	0	0	0	0	gene_product=ribosomal protein S17
TGME49_218530	121.01	111.26	127.39	113.49	170.02	171.76	178.13	171.84	82.55	102.37	86.79	107.81	134.96	164.61	139.09	150.49	152.89	156.97	137.91	140.2	76.61	104.62	99.74	99.25	131.45	114.26	120.65	121.71	gene_product=proteasome-interacting thioredoxin domain-containing protein
TGME49_291320	18.88	22.6	19.65	22.41	27.22	21.63	23.4	21.41	21.15	21.18	19.88	21.12	22.49	20.79	25.13	23.49	22.4	20.67	23.83	22.68	18.07	18.15	18.64	17.9	17.95	21.94	20.69	20.18	gene_product=hypothetical protein
TGME49_268240	5.3	6.12	5.58	5.77	5.75	5.09	5.31	4.78	4.19	4.28	4.34	5.26	3.67	5.23	4.32	4.24	5.62	6.2	5.72	6.02	2.51	3.69	3.62	3.84	4.82	4.94	4.61	5.26	gene_product=hypothetical protein
TGME49_286660	1.23	1	0.35	0.59	0.69	0.64	0.2	0.65	0.7	0.48	0.47	0.9	0.65	0.44	0.65	0.76	0.55	0.42	0.28	0.37	0.21	0.24	0.21	0.36	0.66	0.08	0.23	0.39	gene_product=kinesin, putative
TGME49_206695	228.63	207.21	243.94	206.94	294.11	294.5	299.02	286.61	227.03	242.3	241.73	237.69	258.67	286.03	248.18	288.84	176.92	193.61	202.69	203.97	271.13	262.14	223.68	266.34	250.38	275.87	314.55	244.95	gene_product=hypothetical protein
TGME49_255400	94.42	93.78	89.51	90.21	108.02	114.17	122.93	112.71	90.96	87.98	86.99	86.47	128.94	124.82	123.32	121.68	66.97	76.38	87.97	81.05	75.8	92.15	80.17	74.67	74.44	85.07	79.17	76.76	gene_product=hypothetical protein
TGME49_231470	0.4	0.19	0	0	0.13	0.24	0.26	0.12	0.1	0	0	0	0.11	0.46	0.11	0.33	0.43	0.14	0.12	0.37	0	0.11	0	0	0	0	0	0.1	gene_product=hypothetical protein
TGME49_288210	44.07	39.78	48.97	46.32	50.16	50.29	50.28	52.29	37.47	36.67	38.48	36.89	42.53	47.69	47.8	46.5	52.19	55.21	52.49	55.45	36.8	42.42	40.15	41.52	42.45	39.42	43.42	41.83	gene_product=PUL domain-containing protein
TGME49_224620	30.13	28.43	29.5	24.36	22.73	22.71	23.08	24.29	48.93	48.33	49.82	36.8	34.12	26.31	31.17	24.71	36.33	34.05	32.66	30.47	54.34	36.87	40.97	43.58	30.78	35.45	30.53	33.17	gene_product=hypothetical protein
TGME49_297210	18.76	18.57	19.12	19.38	20.38	18.08	18.48	18.8	17.74	18.99	17.87	18.94	18.39	20.03	19.88	17.78	20.57	21.68	21.46	20.28	13.69	16.82	16.45	16.28	19.5	18.54	20.22	20.63	gene_product=hypothetical protein
TGME49_263340	13.38	15.55	12.99	16.01	11.22	12.06	12.6	9.35	15.33	13.95	13.38	13.98	9.17	10.07	9.89	12.44	19.25	13.74	19.08	14.2	18.07	14.01	14.95	15.33	13.14	13.17	14.37	12.69	gene_product=RNA methyltransferase, TrmH family protein
TGME49_260300	14.39	12.63	11.86	10.68	16.81	17.4	13.36	15.95	10.38	11.15	12.23	11.55	15.2	16.17	14.83	14.61	11.79	11.73	11.91	11.39	8.88	10.43	10.95	9.4	11.45	11.74	11.18	11.11	gene_product=metal cation transporter, ZIP family protein
TGME49_228400	59.78	59.74	68.39	59.29	82.24	75.68	75.4	77.04	66	67.89	65.81	68.42	87.35	84.99	77.1	80.02	58.54	56.67	56.18	56.64	59.72	61.82	61.04	58.69	62.77	62.65	63.09	60.73	gene_product=WD domain, G-beta repeat-containing protein
TGME49_269438	3.6	3.2	3.74	19.32	17.64	10.32	13.27	7.76	18.06	10.48	21.52	9.97	14.71	25.36	20.02	16.78	2.47	16.47	12.36	4.11	18.21	19.82	17.29	14.52	19.91	15.03	23.94	7.17	gene_product=hypothetical protein
TGME49_234505	81.79	79.45	84.72	82.39	100.78	100.27	108.92	101.91	62.46	65.56	61.62	69.45	85.8	86.99	81.86	93.4	95.74	94.97	96.4	95.99	61.44	67.78	70.01	66.91	81.67	73.73	77.93	74.02	gene_product=phenylalanyl-tRNA synthetase alpha chain A, putative
TGME49_289510	29.93	27.91	25.79	27.88	32.83	28.94	30.23	31.33	31.35	31.05	31.72	32.47	29.24	27.04	28.52	30.99	30.7	29.05	31.07	30.28	28.5	27.33	25.63	28.02	24.37	30.91	24.25	27.16	gene_product=hypothetical protein
TGME49_255160	46.39	46.51	41.47	53.97	43.19	33.82	40.66	41.15	58.52	52.63	56.53	54.89	40.28	48.04	46.78	40.02	54.26	53.14	57.03	54.13	50.49	59.11	50.52	52.79	52.61	35.58	59.84	48.89	gene_product=hypothetical protein
TGME49_259980	69.85	71.93	56.04	65.2	54.89	60.84	57.88	57.6	62.26	66.8	62.99	64.88	59.07	56.46	66.14	56.99	55.4	53.74	58.94	64.47	52.94	53.59	55.49	57.03	62.07	61.4	60.54	58.75	gene_product=DnaJ domain-containing protein
TGME49_311740	11.31	11.12	11.08	11.86	14.92	14.82	14.66	13.88	8.81	7.45	7.87	10.26	11.42	11.46	11.07	10.72	15.52	13.75	12.25	14.57	5.26	8.54	8.54	7.51	9.97	9.6	9.82	10.39	gene_product=hypothetical protein
TGME49_246110	0.6	0.27	0.67	0.29	0	0.18	0.19	0.36	0	0.31	0.15	0.35	0.16	0.17	0	0	0.21	0	0	0.36	0	0.31	0	0	0.16	0	0	0.3	gene_product=hypothetical protein
TGME49_255190	164.44	161.52	164.13	153.35	120.45	108.64	109.28	111.97	199.63	197.46	201.37	175.16	145.74	129.99	141.34	134.89	173.39	164.38	177.87	180.34	233.48	193.86	191.17	205.23	163.87	165.76	183.61	168.32	gene_product=myosin C
TGME49_223750	31.35	32.74	31.75	29.52	30.06	26.13	28.05	25.47	46.74	44.6	44.91	39.93	33.95	34.41	36.59	34.24	29.93	31.6	32.06	32.83	39.73	31.85	28.55	34.34	25.24	26.8	30.88	27.71	gene_product=hypothetical protein
TGME49_312445	0	0	0	0	0	0	0	0	0	0	0	0	0	0	0	0	0	0	0	0	0	0	0	0	0	0	0	0	gene_product=hypothetical protein
TGME49_207180	15.51	13.11	12.38	11.69	15.67	16.38	13.94	15.94	14.79	13.83	14.14	14.91	15.65	15.15	16.41	16.93	11.81	13.42	13.83	14.46	14.14	12.31	13.81	12.98	11.11	11.83	12.44	13.04	gene_product=indole-3-glycerol phosphate synthase domain-containing protein
TGME49_203010	33.87	35.83	39.85	39.98	33.65	30.93	34.3	32.28	38.8	42.02	39.08	43.37	32.8	36.57	35.02	34.96	40.94	40.32	39.92	39.14	32.22	40.64	39.55	38.58	45	42.25	48.51	44.34	gene_product=aurora kinase
TGME49_233120	22.06	24.01	22.4	23.76	20.88	20.39	21.3	20.72	22.48	20.43	21.08	24.49	21.91	19.19	22.29	21.2	23.84	23	24.76	22.55	19.68	19.54	22.41	20.99	20.22	23.99	19.95	24.05	gene_product=AP2 domain transcription factor AP2VIII-2
TGME49_273390	6.36	4.81	5.11	4.36	4.66	4.7	4.68	5.15	7.59	5.71	5.76	7.7	4.64	3.48	5.81	6.3	4.7	6.27	4.61	5.22	6.17	5.23	6.15	3.21	4.26	4.91	5.43	6.01	gene_product=mitochondrial carrier superfamily protein
TGME49_261570	3055.84	3141.17	3057.35	2964.91	2144.38	2463.26	2174.42	2193.88	1969.04	1953.21	1974.56	2037.02	1623.46	1760.04	1702.03	1887.47	2598.15	2493.03	2514.34	2461.63	1987.38	2054.82	2047.9	1933.91	1952.01	2047.78	1834.83	1912.8	gene_product=ribosomal protein RPL7A
TGME49_202810	43.81	57.34	53.95	55.1	62.2	48.17	56.81	59.81	56.19	44.79	50.62	49.06	44.97	51.47	58.07	60.02	70.1	53.53	55.45	44.97	46.17	48.98	38.6	49.94	62.1	53.09	54.98	55.57	gene_product=TIM14
TGME49_246530	18.63	19.34	18.97	19.05	27.92	26.84	27.65	27.02	18.08	18.67	18.79	18.18	23.08	23.95	24.36	24.28	19.83	17.4	17.93	18.07	16.57	17.07	17.81	17.4	15.61	18.56	17.68	18.25	gene_product=phospholipase D active site domain-containing protein
TGME49_318738	0	0	0	0	0	0	0	0	0	0	0.4	0	0	0	0	0.42	0	0	0	0	0	0	0	0	0	0	0	0	gene_product=hypothetical protein
TGME49_214620	36.71	29.07	33.61	33.42	35.92	32.58	33.76	35.33	28.86	30.13	30.18	34.04	36.66	32.84	35.34	36.43	30.17	34.03	33.73	31.93	27.61	27.94	26.02	29.84	35.18	32.95	28.69	30.77	gene_product=hypoxia- inducible factor prolyl hydroxylase (phd2), putative
TGME49_293830	0	0	0.25	0	0	0	0	0	0	0	0	0	0	0	0.11	0.24	0	0	0	0	0	0	0	0	0	0	0	0	gene_product=methyltransferase domain-containing protein
TGME49_229005	0	5.66	4.55	4.86	5.9	4.85	7.22	5.39	4.72	4.71	6.79	4.17	7.54	4.06	5.9	6.65	5.12	4.85	3.67	3.69	3.17	6.94	3.28	7.68	3.8	3	4.06	5.23	gene_product=hypothetical protein
TGME49_205090	0.38	0.35	0.65	0.55	0.49	0.34	0.25	0.69	0.1	0.3	0.19	0.45	0.3	0.33	0.8	1.15	0	0.13	0	0.46	0.09	0.3	0.26	0	0.31	0.09	0.1	0.29	gene_product=Toxoplasma gondii family D protein
TGME49_278940	37.08	37.25	37.57	39.19	42.58	41.75	47.15	44.25	51.45	49.25	50.11	45.98	52.41	49.81	52.62	48.98	31.84	32.04	30.4	31.03	44.72	37.8	39.82	38.64	32.5	32.41	35.25	33.55	gene_product=HECT-domain (ubiquitin-transferase) domain-containing protein
TGME49_235690	791.64	886.14	821.36	802.45	535.96	549.96	584.82	544.54	562.28	578.72	590.85	647.62	473.13	525.1	533.44	559.08	726.59	744.48	732.8	736.7	788.42	795.94	809.45	759.9	881.38	829.26	797.19	809.33	gene_product=hypothetical protein
TGME49_223470	0	0	0.91	0	0	0	0	0.48	0.42	0	0.42	0.95	0	0	0	0	0	0	0	0.49	0.73	0	0	0	0.44	0	0	0	gene_product=hypothetical protein
TGME49_314422	19.96	15.79	19.91	14.93	17.44	20.69	23.79	20.71	19.23	20.13	20.71	19.76	20.54	19.89	18.91	21.1	23.58	19.65	22.29	17.64	16.37	19.52	18.43	17.41	18.76	17.48	19.11	17.27	gene_product=rhodanese family domain-containing protein
TGME49_271820	42	37.16	37.45	28.3	41.73	45.91	45.88	44.65	46.37	47.56	46.46	48.32	40.04	39.97	45.2	48.39	41.59	44.2	39.06	44.93	50.63	43.84	41.51	40.35	38.81	47.7	37.26	40.85	gene_product=lipoyltransferase and lipoate-protein ligase subfamily protein
TGME49_278815	27.7	31.51	31.84	28.46	18.66	18.59	19.41	19.61	24.1	26.71	24.2	26.61	19.1	20.78	21.39	20.11	30.12	30.06	28.37	31.48	20.44	28.57	26.49	26.57	29.89	28.41	29.72	33.21	gene_product=hypothetical protein
TGME49_314390	32.66	31.08	30.34	30.45	32.21	33.09	31.58	33.11	27.95	29.19	29.13	29.17	32.22	36.36	33.54	30.65	27.98	25.1	26.84	27.25	24.44	24.71	25.94	27.36	28.99	26.27	28.52	27.55	gene_product=hypothetical protein
TGME49_221440	14.82	12.58	11.87	14.74	12.44	13.67	13.08	13.49	10.7	10.98	10.39	12.9	12.75	12.43	13.07	13.61	12.76	12.47	13.45	12.8	8.47	9.73	8.52	9.4	10.48	8.17	9.94	11.26	gene_product=RPGR, putative
TGME49_236910	229.1	230.26	239.57	205.75	249.03	266.69	262.33	253.73	186.15	190.7	199.76	195.77	232.28	247.18	236.54	237.7	254.93	216.74	240.59	228.56	227.73	247.74	204.71	220.83	265.5	230.23	249.3	247.51	gene_product=U2 snRNP auxiliary factor, putative
TGME49_201760	105.53	133.64	105.81	119.3	90.08	81.09	90.45	89.06	121.2	120.53	125.96	132.12	84.45	88.6	95.28	87.61	110.54	111.48	107.97	115.01	127.36	139.94	132.9	135.63	140.14	146.9	138.42	127.76	gene_product=hypothetical protein
TGME49_200410	28.03	24.9	25.67	26.09	19.18	23.63	23.9	26.77	27.28	24.43	27.36	26.66	25.46	23.98	27	28.42	23.66	22.49	25.83	23.77	26.78	26.98	29.31	29.09	25.36	27.48	25.68	25.22	gene_product=hypothetical protein
TGME49_202390	103.22	99.44	92.86	100.78	85.08	76.72	88.65	81.7	134.77	132.74	135.47	128.48	91.54	90.52	93.68	92.16	91.93	83	96.52	91.76	174.47	158.64	162.47	155.49	140.44	159.97	144.75	136.98	gene_product=S15 sporozoite-expressed protein
TGME49_227600	1761.51	1838.66	1647.02	1716.57	1403.74	1705.14	1531.86	1590.97	1028.32	1065.95	1003.78	1147.26	1147.13	1102.8	1049.04	1259.48	1430.14	1335.48	1372.69	1367.08	1192.41	1098.45	1146.53	1093.65	1098.17	1241.41	1047.26	1133.8	gene_product=ribosomal protein RPL34
TGME49_263740	16.53	14.76	12.21	13.67	13.33	11.42	12.04	15.32	15.35	13.67	15.5	15.42	14.28	12.74	14.79	13.7	11.14	11.23	11.93	10.73	10.13	9.84	11.18	9.06	10.71	12.29	10.48	9.89	gene_product=ABC transporter transmembrane region domain-containing protein
TGME49_286140	36.47	31.01	32.42	33.05	35.08	31.7	36.84	33.39	27.8	27.02	25.67	29.07	27.78	34.01	28.86	30.81	29.4	35.24	31.14	30.38	27.57	36.34	31.55	31.03	37.92	36.39	34.97	36.87	gene_product=hypothetical protein
TGME49_213000	25.19	24.6	18.51	23.52	24.48	24.99	19.19	28.31	17.79	18.16	18.61	17.8	20.67	19.06	19.3	18.41	24.83	26.17	24.5	26.08	18.66	17.55	18.97	19.6	25.6	22.29	21.5	21.04	gene_product=replication factor C, subunit 5, putative
TGME49_264610	144.23	129.6	133.66	139.53	119.28	108.21	109.46	115.27	142.87	141.36	138.57	140.99	117.14	119.15	118.26	113.72	141.88	136.13	137.43	132.12	138.31	144.23	140.05	148.11	137.02	148.54	148.87	138.48	gene_product=RNA recognition motif-containing protein
TGME49_311880	102.77	95.31	99.83	97.54	76.73	71.5	76.94	80.56	123.33	114.22	119.8	119.86	79.78	79.86	85.5	75.06	100.02	100.95	97.85	94	124.04	122.87	128.76	128.77	118.29	116.87	124.85	119.68	gene_product=hypothetical protein
TGME49_215150	193.69	196.52	192.77	198.67	138.1	132.57	133.47	132.18	171.26	169.64	176.13	173.61	136.81	136.2	141.07	134.59	173.52	182.89	181.41	174.71	151.37	172.47	181.28	179.68	181.19	189.61	185.82	198.28	gene_product=AP2 domain transcription factor AP2X-9
TGME49_200230	17.11	23.96	19.06	17.8	8.59	11.99	12.78	10.62	27.92	27.91	29.69	28.93	15.74	13.88	17.57	15.37	24.77	21.42	20.28	23.32	10.9	16.73	14.03	12.53	16.45	17.02	16.29	18.75	gene_product=microneme protein MIC17C
TGME49_308000	61.51	60.63	64.18	60.8	46.81	40.42	45.42	43.28	48.45	50.23	47.15	51.95	42.08	43.93	40.83	41.44	60.89	65.57	62.06	57.86	51.81	59.69	63.17	59.4	66.46	62.46	64.07	63.56	gene_product=Gpi16 subunit, GPI transamidase component protein
TGME49_304710	116.67	115.67	119.48	121.17	88.89	101.5	95.68	94.12	87.17	92.24	92.65	102.39	82.52	88.5	83.21	89.11	121.56	128.05	123.28	122.31	91.5	106.6	111.67	111.79	120.61	123.73	115.28	131.46	gene_product=eukaryotic peptide chain release factor, putative
TGME49_314265	18.01	19.02	17.53	18.53	20.57	17.58	19.48	17.35	18.06	17.55	20.63	19.52	19.6	17.75	19.73	18.35	16.69	17.01	15.84	14.45	13.75	18.37	16.12	16.31	18.36	19.17	14.76	19.18	gene_product=hypothetical protein
TGME49_205330	237.15	259.17	254.75	239.33	222.64	249.61	247.98	243.05	263.01	250.53	262.43	235.21	250.52	237.55	248.37	251.37	286.21	297.18	286.7	306.23	410.34	376.07	351.21	380.21	384.04	397.08	350.89	382.55	gene_product=hypothetical protein
TGME49_305080	36.4	44.19	49.17	48.72	51.34	46.91	47.77	53.04	59.74	56.46	49.82	57.03	46.37	51.2	51.88	52.15	43.78	53.47	45.87	53.13	48.77	53.89	63.56	55.76	46.61	53.69	48.8	50.39	gene_product=hypothetical protein
TGME49_297160	32.92	26.73	31.14	32.37	34.55	34.78	38.64	34.21	39.7	31.48	40.19	35.11	40.45	37.23	39.29	37.76	27.42	30.65	27.54	23.95	33.71	30.17	33.87	35.02	34.05	30.3	28.72	30.04	gene_product=hypothetical protein
TGME49_225520	4.71	3.89	3.68	2.24	3.31	4.16	3.62	3.9	4.29	3.85	5.01	3.83	3.2	4.53	2.7	4.08	2.01	3.16	5.32	5.38	3.54	3.68	3.01	5.07	3.01	3.68	5.13	6.45	gene_product=hypothetical protein
TGME49_293690	1068.36	946.24	960.5	1064.4	952.41	1152.36	1107.09	1030.04	822.75	811.34	791.16	830.66	906.21	917.84	907.83	1070.28	1188.48	1164.28	1108.76	1104.14	1214.22	1178.29	1052.19	1128.42	1148.26	1171.85	987.47	1055.53	gene_product=profilin PRF
TGME49_290310	14.82	14.09	12.81	15.57	15.23	15.26	16.18	15.05	11.58	12.8	11.37	11.64	13.69	13.61	13.64	13.39	15.25	15.06	14.24	14.45	9.21	11.16	11.13	12.89	14.02	13.65	14.01	14.44	gene_product=hypothetical protein
TGME49_205402	0	0	0	0	0	0	0	0	0.12	0	0	0	0	0.13	0	0	0	0	0	0	0	0	0	0	0	0	0	0	gene_product=SNF2 family N-terminal domain-containing protein
TGME49_235960	16.54	18.33	17.26	20.97	23.59	23.43	25.07	24.22	12.92	12.92	14.56	15.98	19.18	19.82	17.55	20.12	21.62	20.88	22.53	19.39	13.49	17.24	18.05	15.36	18.04	21.84	17.46	19.27	gene_product=hypothetical protein
TGME49_271470	15.13	16.17	15.56	15.93	19.33	20.08	18.33	18.67	19.53	18.13	18.85	17.17	22.4	20.14	22.01	21.21	15.34	14.77	16.14	15.09	14.67	13.57	13.29	13.8	12.87	13.28	12.82	12.61	gene_product=hypothetical protein
TGME49_289960	11.69	10.49	11.05	12.3	11.65	12.34	12.63	11.54	10.4	10.63	11.47	10.92	14.57	13.93	14.77	12.3	11.4	10.65	11.25	8.13	9.86	10.26	7.12	8.87	10.09	8.33	7.49	9.5	gene_product=hypothetical protein
TGME49_233905	39.19	38.49	34.33	38.38	30.96	27.3	27.75	26.87	30.45	35.33	32.62	36	30.18	29.96	28.16	28.52	35.58	36.45	31.67	30.77	30.49	30.48	31.58	31.59	31.38	30.97	32.05	34.53	gene_product=histone kinase SNF1, putative
TGME49_278882	1.72	1.44	1.59	2.01	1.6	2.03	2.22	1.59	3.11	2.33	3.17	2.2	2.89	2.58	2.04	1.87	1.69	1.58	1.4	1.42	1.74	1.23	1.52	1.63	0.85	0.77	0.71	1.27	gene_product=GDA1/CD39 (nucleoside phosphatase) family protein
TGME49_201890	0	0	0.6	0	0	0.32	1.03	0.63	0	0	0	0	0.28	1.52	0.56	0.58	0	0.36	0	0	0	0	0	0	0	0.26	0	0	gene_product=MORN repeat-containing protein
TGME49_267530	17.02	18.39	17.52	19.57	17.65	19.52	18.28	18.33	15.75	16.71	15.57	18.21	17.06	17.8	17.11	17.38	19.5	14.02	13.94	14.11	14.51	16.61	16.32	16.14	16	16.65	15.4	16.48	gene_product=hypothetical protein
TGME49_226030	315.64	298.68	303.17	289.52	234.9	265	234.78	243.95	288.37	287.67	278.54	293.12	234.76	220.11	229.69	248.91	345.02	327.53	312.07	320.34	346.98	335.73	333.89	353.15	369.46	371.51	345.35	366.86	gene_product=AGC kinase
TGME49_277840	87.76	86.68	91.6	78.59	101.95	97.83	78.64	98.61	99.29	96.46	93.74	84.52	94.21	97.7	101.63	109.79	102.65	105.4	104.76	112.68	110.57	95.16	99.72	106.06	101.04	96.39	98.18	83.78	gene_product=Ras family protein
TGME49_221340	11.04	10.76	13.16	14.75	12.48	13.7	12.82	11.38	23.89	25.09	25.37	24.82	19.95	17.59	19.54	17.19	11.58	12.11	12.94	12.43	15.32	11.55	13.13	14.18	11.48	13.1	13.16	10.69	gene_product=hypothetical protein
TGME49_233470	140.42	125.63	132.15	122.54	173.2	195.37	173.32	170.69	108.84	116.29	121.72	138.48	158.13	157.18	138.21	144.72	138.58	130.97	125.71	118.96	58.58	79.24	78.5	73.36	91.48	87.81	86.58	92.51	gene_product=hypothetical protein
TGME49_263840	37.78	38.95	38.05	40.75	37.25	38.34	30.26	36.65	40.35	39.42	39.25	37.72	35.86	38.04	38.23	33.81	37.98	39.61	34.47	36.77	36.73	35.93	34.53	34.24	36.03	36.99	32.1	33.47	gene_product=hypothetical protein
TGME49_308890	33.57	35.17	33.38	33.7	38.07	34.92	34.1	36.34	36.93	35.66	36.53	37.74	36.63	38.71	35.41	33.65	33.21	32.53	34.15	33.81	27.16	29.08	30.91	31.47	32.1	30.99	33.23	33.77	gene_product=transcription elongation factor SPT6
TGME49_240920	19.9	19.49	15.77	8.75	13.56	15.04	16.31	19.55	16.9	15.17	18.68	18.09	18.52	20.43	21.41	18.38	18.64	22.39	25.71	22.94	14.08	16.58	15.19	17.56	10.9	11.75	17.18	18.36	gene_product=hypothetical protein
TGME49_211675	0	0.43	1.57	0.89	0.3	0.83	0.9	1.11	0.47	0.48	0.71	1.64	0.49	0.53	0.98	1.52	0.67	0.63	1.12	0	0.21	0	0	0.22	1.25	0.23	0.23	0.24	gene_product=hypothetical protein
TGME49_252860	1.5	0.46	0	0.48	0	0	0.32	0.59	0	0	0	0	0	0.28	0.26	0	0	0	0	0	0.22	0	0	0	0	0	0	0.25	gene_product=hypothetical protein
TGME49_306890	12.01	15.72	12.04	14.29	14.07	17.07	15.82	13.38	23.84	22.37	21.79	21.25	14.84	15.38	13.79	16.35	15.01	12.78	15.08	14.35	17.23	14.25	15.59	15.49	12.4	11.26	14.06	12.45	gene_product=hypothetical protein
TGME49_281950	23.29	19	18.41	19.78	28.13	23.25	24.45	25.75	23.42	29.56	29.44	25.08	23.34	25.31	23.26	24.4	24.08	19.21	25.45	23.74	24.33	24.33	24.51	27.14	21.91	19.64	22.18	22.69	gene_product=membrane protein, putative
TGME49_221630	18.04	17.65	18.35	19.1	23.49	21.41	21.1	22.44	27.55	24.45	26.47	24.13	23.1	22.1	23.69	22.39	17.9	17.36	16.09	16.92	22.64	21.23	22.62	21.1	20.99	18.96	19.51	20.76	gene_product=hypothetical protein
TGME49_247980	32.41	20.8	27.93	22.62	15.31	17.33	17	19.27	13.65	16.28	22.41	17.72	19.59	22.58	16.03	17.24	31.31	17.98	16.65	26.25	23.43	19.38	25.47	24.23	19.66	26.54	21.72	22.44	gene_product=hypothetical protein
TGME49_209095	14.27	7.66	10.2	11.09	10.66	7.39	8.01	7.82	4.67	9.37	6.78	8.72	6.99	8.97	9.15	9.02	13.67	14.62	10.44	8.51	7.74	9.55	10.67	5.86	5.75	10.18	13.22	8.07	gene_product=hypothetical protein
TGME49_236200	34	36.95	37.61	36.64	33.45	33.78	32.99	32.43	41.72	39.95	39.72	35.48	33.13	34.36	34.3	34.61	36.3	36.58	38.3	38.83	32.24	28.52	29.2	28.86	27.72	30.98	29.72	30.71	gene_product=DNA mismatch repair protein, C-terminal domain-containing protein
TGME49_206610	45	44.06	35.88	44.09	33.83	29.85	33.65	30.99	26.75	27.03	26.6	31.86	24.25	27.59	23.87	23.34	45.81	45.42	44.23	43.39	16.23	25.65	26.49	27.77	37.61	33.72	34.42	34.14	gene_product=pyruvate dehydrogenase complex subunit PDH-E2
TGME49_310798	7.21	9.22	8.79	6.82	9.17	8.05	10.11	5.9	9.12	8.79	7.65	7.5	6.76	9.34	4.49	11.26	3.58	7.25	11.54	9.91	10.15	6.73	10.16	6.05	9.14	6.31	8.89	7.67	gene_product=hypothetical protein
TGME49_221210	1698.52	1679.34	1815.92	1778.78	1461.14	1640.59	1595.18	1631.18	1197.46	1233.22	1218.71	1228.51	1325.27	1408.88	1344.62	1435	1894.72	1793.89	1723.87	1792.79	1632.59	1624.43	1633.64	1601.06	1700.82	1687.3	1472.95	1542.68	gene_product=cyclophilin
TGME49_264710	42.34	44.51	42.27	42.52	54.24	50.8	50.3	52.15	38.31	38.79	44.48	34.57	50.11	45.83	47.06	50.8	38.96	37.64	41.3	39.81	36.9	40.49	40.26	37.63	45.21	38.8	40.79	42.97	gene_product=bucentaur or craniofacial development domain-containing protein
TGME49_253470	122.15	121.94	126.25	126.4	172.65	174.84	196.96	186.51	135.67	145.39	143.35	133.99	183.22	170.95	174.79	177.5	137.23	147.26	145.52	146.27	168.44	157.08	136.15	146.4	141.32	124.83	144.79	130.47	gene_product=alveolin domain containing intermediate filament IMC13
TGME49_304900	69.46	70.7	101.61	68.29	81.01	71.84	82.93	84.52	77.74	92.6	85.44	81.65	84.43	88.66	78.04	84.57	80.71	89.2	78.03	77.56	88.65	94.91	103.77	101.11	96.34	93.24	100.51	102.91	gene_product=hypothetical protein
TGME49_268760	308.73	358.03	321.63	319.1	233.87	241.2	249.8	250.75	386.8	419.59	402.56	432.41	231.79	247.7	267.46	262.81	475.87	437.73	474.65	463.59	578.82	586.5	590.03	575.46	571.65	615.99	568.26	592.45	gene_product=hypothetical protein
TGME49_225850	36.92	40.62	39.02	36.69	41.64	38.44	38.44	39.24	41.84	39.45	43.51	41.47	45.98	45.09	45.76	45.3	32.77	33.38	34.47	31.2	38.67	32.68	33.97	34.34	30.14	31.78	32.83	29.86	gene_product=peptidase, M28 family protein
TGME49_258720	16.49	20.58	17.23	14.81	42.58	26.53	36.56	21.46	18.23	35.35	11.52	21.99	21.95	21.52	25.08	39.4	18.15	8.64	18.93	28.31	26.5	28.14	18.78	13.34	24.96	26.1	17.28	19.73	gene_product=Ubiquitin family protein, putative
TGME49_220940	23.27	25.08	20.69	24.56	29.38	31.52	35.37	29.59	25.93	23.28	22.44	23.56	24.62	23.68	21.99	27.09	21.42	24.15	22.11	20.68	12.74	16.44	13.36	18.09	19.08	17.86	16.7	15.76	gene_product=ribosomal RNA methyltransferase (FtsJ) family protein
TGME49_286110	0	0	0	0	0	0	0	0	0	0	0	0	0	0	0.15	0	0.2	0	0	0	0	0	0	0	0	0	0	0	gene_product=hypothetical protein
TGME49_276850	1.71	1.54	1.84	0	0	0	0	0	0	0	0	0	0	0	0	0.9	0	0	0	1	0	0	0	0.78	0	1.62	0	0	gene_product=hypothetical protein
TGME49_279000	0	1.01	0	0	0.71	1.3	0.71	1.28	0	0	0	0	0.58	1.25	0.58	1.19	0.79	2.23	0.66	1.32	0	0.57	0	0	0.58	0.54	0	0	gene_product=SAG-related sequence SRS59J
TGME49_208070	18.09	19.99	19.5	19.73	19.46	16.81	17	16.98	19.64	19.8	18.78	16.94	19.56	18.9	20.06	19.48	19.43	19.19	19.45	19.11	16.46	17.2	18.53	17.74	17.4	17.51	17.82	19.7	gene_product=inositol polyphosphate kinase
TGME49_266930	17.56	15.99	11.37	16.67	21.87	21.97	20.8	18.82	19.01	20.51	17.82	18.31	19.98	19.74	20.86	21.64	23.48	19.18	17.01	19.78	19.24	20.29	18.83	18.65	20.45	25.04	23.04	18.5	gene_product=general transcription factor IIH polypeptide 3 GTF2H3
TGME49_273870	67.53	67.51	73.96	72.3	64.02	59.48	62.08	62.28	78.14	76.52	73.01	73.55	64.88	69.97	66.49	64.71	67.56	67.17	61.8	65.66	61.57	59.38	60.48	63.41	61.32	59.35	66.39	62.63	gene_product=SWI2/SNF2 ISWI-like (AT hook)
TGME49_223258	0.97	0.89	1.09	2.79	1.87	2.49	2.5	3.47	1.64	1.33	0.82	0.57	2.03	1.84	2.53	2.11	2.31	1.31	1.35	1.95	1.01	1.18	1.04	0.3	0.52	0.79	0.64	0.66	gene_product=hypothetical protein
TGME49_225500	69.47	74.16	79.6	74.95	74.78	76.2	75.13	75.9	80.53	85.03	82.15	82.47	78.97	75.33	68.92	72.66	80.27	71.36	77.63	78.98	94.72	80.96	77.97	77.85	80.88	82.84	78.38	79.59	gene_product=hypothetical protein
TGME49_267390	114.19	115.55	122.04	129.27	91.86	100.36	99.63	103.41	65.69	77.47	74.51	85.57	71.23	84.53	71.34	80.5	153.35	139.62	147.94	139.34	76.36	106.74	97.24	97.18	127.77	112.06	110.67	121.13	gene_product=DNA-directed RNA polymerase I RPAC1
TGME49_223490	36.94	33.59	38.4	41.48	43.34	57.55	48.89	42.03	35.09	34.67	35.51	43.3	45.61	42.32	41.68	46.88	40.41	46.63	44.96	41.29	37.34	39.74	29.12	36.84	34.34	39.2	39.91	39.88	gene_product=hypothetical protein
TGME49_205625	17.75	21.09	16.92	17.73	19.09	16.56	17.47	18.77	36.19	35.3	35.22	32.87	25.13	23.19	22.96	24.62	18	19.09	19.26	19.03	31.85	26.01	25.18	26.3	19.44	19.43	20.66	20.24	gene_product=hypothetical protein
TGME49_270980	27.82	25.38	21.94	27.33	21.02	20.72	18.33	20.88	33.64	31.5	31.75	29.2	19.99	21.03	20.24	18.09	25.01	25.93	26.76	26.82	28.96	26.58	28.29	28.24	24.74	27.35	28.59	25.38	gene_product=phosphoglycerate mutase family protein
TGME49_284010	25.57	26.63	24.05	23.66	21.82	21.31	20.11	21.55	25.4	26.2	27.56	29.11	16.86	18.63	18.19	18.93	23.18	22	24.45	26.09	15.42	21.56	20.32	21.4	24.51	23.98	25.78	26.07	gene_product=5'-3' exonuclease, N-terminal resolvase family domain-containing protein
TGME49_300110	28.99	21.99	32.44	34.08	31.95	30.74	29.64	29.12	24.89	27.06	24.69	26.43	27.89	24.52	27.14	32.1	28.11	25.15	23.78	21.74	24.21	23.22	21.34	22.87	28.66	27.37	25.86	23.49	gene_product=hypothetical protein
TGME49_210380	49.36	53.17	43.86	52.08	51.71	52.33	46.4	55.71	53.29	52.66	51.22	55.71	50.87	48.33	49.91	51.51	44.76	45.17	45.24	41.56	43.13	42.41	42.81	42.66	42.73	50.12	42.03	47.33	gene_product=hypothetical protein
TGME49_253900	107.53	115.49	119.03	110.7	98.88	88.58	92.76	81.84	107.07	104.81	110.71	111.23	89.05	89.7	83.11	86.58	114.14	105.63	108.2	98.66	86.35	92.34	99.83	93.24	96.55	95.16	100.48	109.39	gene_product=parasite porphobilinogen synthase PBGS
TGME49_242290	188.17	182.49	180.12	175.53	156	165.68	164.97	176.4	144.99	163.41	142.81	165.15	151.68	142.98	143.27	151.29	213.39	205.62	206.25	211.14	176.47	218.89	195.19	197.15	201.24	212.92	179.5	212.71	gene_product=proteasome subunit alpha1, putative
TGME49_318340	42.17	38.16	29.54	34.97	48.28	60.53	56.04	54.18	27.1	30.61	33.94	38.32	50.54	51.35	51.21	45.89	41.49	35.96	42.77	49.97	37.52	39.38	34.8	32.64	32.74	43.3	40.16	31.01	gene_product=hypothetical protein
TGME49_220350	34.45	33.63	31.28	34.5	29.91	31.5	29.72	27.75	32.06	29.48	30.05	33.92	31.82	32.41	25.43	29.45	35.17	31.37	32.55	32.47	20.72	26.15	26.74	24.74	31.03	29.99	29.77	30.66	gene_product=tRNA ligases class II (D, K and N) domain-containing protein
TGME49_272350	34.21	31.47	31.14	31.86	32.35	31.5	36.25	30.81	26.53	30.78	30.01	28.26	33.22	36.21	34.4	29.12	39.32	28.63	33.48	28.08	33.14	29.95	28.41	31.89	34.27	34.05	37.55	36.37	gene_product=mRNA export protein
TGME49_216250	11.86	11.15	11.15	10.43	11.47	12.51	11.15	12.15	7.28	7.43	6.81	10.31	12.4	12.08	10.96	10.71	12.45	12.8	12.39	11.6	6.56	8.56	6.73	7.29	8.57	8.41	7.04	9.86	gene_product=RecF/RecN/SMC N terminal domain-containing protein
TGME49_254710	45.56	46.65	40.75	47.41	25.6	25.4	26.09	27.38	53.65	49.16	52.93	48.34	31.97	30.83	30.6	26.99	43.78	44.81	43.85	47.92	58.06	49.32	48.13	52.04	43.15	43.11	46.45	43.52	gene_product=serine esterase (DUF676) protein
TGME49_229620	23.88	25.04	23.18	24.11	34.92	36.51	33.35	36.99	20.68	24.55	22.02	24.01	32.77	32.12	29.03	28.22	19.25	25.77	22.62	26.22	16.58	18.93	20.06	19.73	22.63	21.75	20.65	21.18	gene_product=hypothetical protein
TGME49_306310	26.77	21.83	25.97	24.53	31.05	29.17	26.03	29.17	18.58	17.95	19.38	21.54	25.57	26.8	25.74	24.94	24.01	23.26	23.89	23.4	11.69	16.16	17.1	16.39	18.59	14.86	18.23	17.19	gene_product=RecF/RecN/SMC N terminal domain-containing protein
TGME49_205200	22.8	22.79	22.62	21.49	44.78	43.54	44.07	44.59	38.32	37.04	39.1	32.91	48.95	47.28	48.1	47.28	27.31	24.89	27.46	25.72	32.77	25.83	27.08	30.11	21.92	22.8	22.62	22.45	gene_product=hypothetical protein
TGME49_205240	61.52	63.63	69.15	59.32	60.49	60.87	62.04	60.72	54.27	52.41	53.8	56.62	56.24	59.85	58.33	57.21	72.88	65.78	65.44	65.5	47.03	50.91	53.88	52.7	62.31	58.79	60.87	66.65	gene_product=cleft lip and palate transmembrane protein 1 (clptm1) protein
TGME49_212940	7.25	7.8	8.2	7.06	13.54	15.06	14.92	14.6	6.7	6.88	6.46	7.37	9.88	10.61	9.53	9.87	9.46	9.18	8.24	8.25	6.41	8.99	8.2	7.88	9.73	9.3	9	9.91	gene_product=hypothetical protein
TGME49_297870	94.84	87.37	97.93	84.53	69.56	64.39	69.06	62.03	79.87	86.04	83.47	82.97	63.39	67.67	65.3	62.96	93.01	94.6	94.11	81.78	91.2	115.92	105.78	105.89	124.81	111.26	126.13	109.65	gene_product=hypothetical protein
TGME49_312635	0	0	0	0	0	1.04	0	0	0	0	0	0	0	0.99	0	0	0	0	0	0	0	0	0	0	0	0	0	0	gene_product=hypothetical protein
TGME49_251470	94.6	99.46	100.19	91.56	94.04	92.91	96.72	89.31	98.02	99.24	95.04	99.29	101.71	90.55	107.67	98.98	107.5	117.09	116.52	111.37	122.31	118.49	121.42	125.67	132.06	113.36	120.66	134.51	gene_product=hypothetical protein
TGME49_295980	58.96	57.12	57.36	57.07	49.66	53.4	50.82	48.24	54.46	55.43	54.61	54.02	52.85	53.22	53.44	49.29	48.08	56.44	49.9	49.96	45.15	49.51	49.08	52.67	52.89	51.02	53.06	52.88	gene_product=hypothetical protein
TGME49_255635	41.3	41.85	37.91	36.42	42.69	45.85	44.34	44.53	38.9	38.82	34.66	32.7	44.45	47	44.66	40.34	45.34	41.66	41.55	38.12	34.55	36.39	29.75	31.88	34.17	35.06	33.96	31.65	gene_product=hypothetical protein
TGME49_314260	374.49	350.15	363.56	364.21	441.03	452.68	456.13	427.16	289.36	314.32	310.96	324.6	437.91	439.7	416.88	406.99	404.18	397.98	377.03	451.33	387.1	503.91	437.12	458.03	457.14	448.69	425.43	452.95	gene_product=hypothetical protein
TGME49_253870	5.4	5.71	4.99	5.39	6.19	5.74	5.19	4.98	3.95	4.22	3.47	4.19	5.13	6.03	4.71	4.98	5.52	5.75	5.66	5.44	2.98	4.16	3.98	3.97	4.78	4.22	4.82	5.49	gene_product=hypothetical protein
TGME49_226620	8.47	9.43	8.75	8.92	8.59	9	8.04	8.1	8.14	7.75	7.44	8.63	8.33	9.35	8.11	8.34	8.9	8.6	10.03	9.84	5.45	6.69	7.57	7.3	7.01	7.68	7.1	8.77	gene_product=hypothetical protein
TGME49_293250	0.15	0.2	0.41	0.35	0.23	0.22	0.19	0.04	0.07	0	0.04	0.09	0.31	0.08	0.15	0.2	0.21	0.15	0.26	0.31	0	0	0.07	0.1	0.04	0.04	0.04	0.07	gene_product=hypothetical protein
TGME49_242055	4.67	5.51	5.42	4.84	5.23	5.11	4.91	4.94	4.55	4.94	4.16	5.12	5.29	5.86	5.33	5.05	6.28	6.74	6.06	6.21	3.45	4.42	4.16	3.93	4.64	4.31	5.01	5.12	gene_product=DEAD/DEAH box helicase domain-containing protein
TGME49_316610	6.51	6.64	6.72	6.03	9.61	8.06	8.52	8.49	8.29	7.48	7.6	7.25	8.5	8.35	9.37	7.31	6.86	5.91	6.9	6.55	5.94	5.83	5.76	6.48	5.69	5.82	6.85	5.74	gene_product=hypothetical protein
TGME49_246640	0.65	0	1.44	0	0.41	1.14	0	0	0	0.33	0	0	0	0.37	0	0	0.92	0.43	1.54	1.55	0	0	0	0	0	0	0	0	gene_product=hypothetical protein
TGME49_244500	48.58	51.4	48.72	50.23	41.29	39.76	45.06	40.46	42.32	43.54	39.09	48.27	36.36	44.23	37.64	34.94	48.22	52.75	46.8	46.3	28.64	39.52	38.95	38.24	48.8	43.61	51.44	49.11	gene_product=Tubulin-tyrosine ligase family protein
TGME49_213530	0.38	0.09	0.22	0.09	0.12	0.11	0.62	0.46	0.39	0.44	0.19	0.22	0.5	0.44	0.45	0.26	0	0	0.06	0.06	0.09	0.1	0.09	0.05	0	0.09	0.1	0.05	gene_product=hypothetical protein
TGME49_301260	3.39	6.18	4.68	3.99	4.3	7.45	2.69	3.94	5.14	7.73	7.69	3.91	4.85	10	6.59	5	4.19	3.4	3.51	6.56	5.2	3.07	5.38	6.69	2.23	2.46	6.25	6.85	gene_product=hypothetical protein
TGME49_206460	90.88	65	79.63	81.42	79.14	81.55	68.48	82.85	69.41	65.01	70.15	72.91	110.36	67.59	88.71	88.01	70.57	58.44	59.02	66.82	60.14	65.85	54.51	68.29	77.35	93.22	60.47	82.92	gene_product=hypothetical protein
TGME49_219080	44.77	43.93	39.11	39.88	61.86	67.64	55.77	60.11	29.01	34.93	33.08	32.74	51.19	51.19	45.28	51.85	59.98	57.44	53.16	51.65	30.8	36.63	38.22	38.48	48.18	45.75	43.72	52.46	gene_product=edge expressed protein, putative
TGME49_273370	31.98	36.84	36.59	35.11	39.36	36.13	37.47	39.3	29.45	28.69	30	30.3	39.25	37.65	36.35	37.26	39.24	40.95	35.55	38.34	27.74	31.84	36.02	35.12	38.49	39.09	39.42	38.73	gene_product=coatomer gamma 2-subunit protein, putative
TGME49_210440	32.71	32.78	32.71	33.33	40.25	37.66	40.05	39.14	36.98	38.64	41.01	40.78	43.27	42.97	38.28	41.34	33.4	31.62	30.68	30.43	30.57	29.71	29.7	33.07	29.47	27.94	31.56	29.53	gene_product=polynucleotide adenylyltransferase
TGME49_236830	36.16	51.83	50.38	42.21	44.26	38.9	44.32	47.58	34.41	33.17	36.94	40.71	26.89	31.94	36.62	35.61	51.16	42.65	38.2	45.64	23.03	33.83	23.42	22.81	33.54	32.13	32.62	34.41	gene_product=hypothetical protein
TGME49_227930	58.42	57.49	55.56	58.53	47.28	48.17	46.38	49.1	54.47	53.52	55.5	57.85	50.75	50.88	48	48.89	54.14	57.52	56.19	55.76	47.34	51.74	54.63	50.72	51.06	53.27	52.67	53.12	gene_product=hypothetical protein
TGME49_277730	8.7	3.52	3.19	3.64	6.74	5.67	8.59	6.72	6.85	7.83	6.34	4.45	7.54	7.6	3.51	9.33	2.73	4.53	3.43	4.6	4.65	4.99	10.07	2.69	7.11	3.74	2.85	5.38	gene_product=hypothetical protein
TGME49_229500	74.64	70.79	66.41	64.34	44.87	45.95	46.6	44.96	71.09	72.61	74.63	69.83	45.36	47.33	43.31	42.87	86.75	92.55	88.49	85.99	87.48	105.23	98.99	95.07	101.76	104.77	104.16	104.79	gene_product=hypothetical protein
TGME49_321630	40.11	36.38	37.34	45.83	57.41	56.04	58.04	53.75	58.46	50.49	57.11	49.21	60.88	53.19	59.03	51.36	43.1	44.76	44.81	45.83	63.3	56.16	56.39	60.79	53.18	59.81	52.46	53.79	gene_product=RNA recognition motif-containing protein
TGME49_220570	41.47	35.8	41	35.09	42.34	45.96	46.17	47.15	41.22	39.64	43.84	42.87	54.7	47.73	49.08	46.19	34.84	35.09	34.84	35.36	37.68	34.59	35.08	38.18	34.44	38.8	34.71	34.74	gene_product=hypothetical protein
TGME49_313570	36.72	32.96	37.76	36.55	38.67	36.74	39.4	40.08	32.1	32.38	28.3	30.95	33.3	36.16	33.78	32.04	31.45	35.28	29.07	31.09	27.68	33.29	29.82	30.59	38.21	37.07	30.96	36.84	gene_product=regulator of chromosome condensation (RCC1) repeat-containing protein
TGME49_291690	23.13	22.71	26.42	23.69	29.6	30.27	26.88	26.59	28.5	25.65	31.12	31.81	30.77	28.11	24.95	29.78	26.77	26.64	26.56	23.6	27.59	26.24	25.96	26.12	25.51	26.34	25.86	26.47	gene_product=hypothetical protein
TGME49_287980	35.74	33.49	32	33.62	32.96	33.76	33.33	35.11	43.82	44.48	43.43	42.82	36.85	36.23	40.22	38.38	31.72	33.45	34.13	32.59	40.59	36.14	37.8	39.12	35.75	37.98	36.17	37.72	gene_product=FHA domain-containing protein
TGME49_272550	30.23	29.39	32.03	31.53	35.63	33.09	33.07	33.12	36.22	34.42	32.93	35.55	34.4	38.61	36.87	33.18	29.92	30.69	32.21	33.6	24.77	26.75	26.73	26.31	25.51	23.6	30.11	27.64	gene_product=hypothetical protein
TGME49_202450	43.37	38.51	41.73	44.2	48.64	49.52	55.37	46.73	47.83	42.5	37.97	43.51	54.7	45.3	48.79	54.82	36.74	31.71	35.74	41.46	51.08	42.01	38.92	38.38	40.11	39.42	31.66	38.07	gene_product=hypothetical protein
TGME49_315715	1.41	0	0	1.31	0.88	0	3.54	0.8	0.71	2.12	2.12	0	0	3.13	0.72	1.49	0	0	0	0	1.22	2.16	0.63	0.65	1.46	0.67	0.68	1.41	gene_product=hypothetical protein
TGME49_226730	180.5	186.17	194.19	181.48	173.39	170.14	172.79	159.84	161.07	160.38	157.8	164.49	157.29	153.72	156.45	155.01	183.76	182.62	186.38	178.71	150.51	159.74	161.07	167.17	181.77	182.86	180.35	179.1	gene_product=aconitate hydratase ACN/IRP
TGME49_220400	1550.57	1383.93	1505.34	1478.95	982.36	1007.74	1010.17	1155.11	1235.14	1145.71	1270.92	1237.17	944.58	949.38	1011.44	1048.49	1512.48	1592.19	1519.02	1525.81	2002.83	2142.1	2063.38	2076.82	2205.71	2114.89	1803.07	1861.7	gene_product=actin depolymerizing factor ADF
TGME49_209950	623.36	599.94	659.8	605.45	481.38	474.09	514.15	474.07	533.21	548.91	547.65	569.24	496.19	501.48	510.2	517.34	655.71	635.53	650.84	597.55	569.23	617.3	589.48	607.2	702.75	659.96	649.33	650.06	gene_product=thioredoxin, putative
TGME49_322300	1.68	0	0	0	0	0	0	0	0	0	0	0.97	0	0	0	0	0	0	0.5	0	0	0.43	0	0	0	0	0	0	gene_product=hypothetical protein
TGME49_256010	50.11	57.15	52.07	50	90.53	79.9	80.79	93.59	65.74	58.39	53.4	55.89	77.48	74.67	85.04	87.9	75.03	72.36	69.8	75.38	67.2	69.5	64.67	68.38	64.82	60.98	63.06	58.21	gene_product=hypothetical protein
TGME49_315910	18.81	20.51	17.95	20.09	14.77	14.99	16.57	15.15	31.3	32.41	33.71	28.77	19	17.14	20.54	18.6	23.29	26.78	27.54	23.57	32.33	27.94	30.79	28.23	25.12	24.85	26.6	23.36	gene_product=hypothetical protein
TGME49_309080	6.26	7.23	5.21	6.69	4.95	5.58	6.35	4.21	6.62	6.61	7.34	7.71	4.94	4.98	4.38	4.73	7.33	7.33	7.58	7.01	7.77	8.01	9.09	8.06	7.66	8.89	8.31	9.96	gene_product=hypothetical protein
TGME49_250020	9.33	12.08	17.42	17.37	15.96	12.45	16.79	18.27	6.06	8.04	8.71	6.09	18.65	14.12	9.63	12.77	10.3	14.2	18	11	10.99	11.62	15.57	9.82	9.01	5.75	8.45	6.04	gene_product=hypothetical protein
TGME49_239410	49.92	55.31	52.4	52.22	37.98	40.05	38.98	40.08	49.47	49.64	51.88	50.63	42.47	42.16	42.51	41.72	55.11	55.66	56.23	53.42	41.33	42.85	48.8	45.26	47.28	49.58	50.01	53.41	gene_product=hypothetical protein
TGME49_314042	38.26	35.59	33.94	39.18	35.05	28.51	35.91	27.78	34.8	31.98	30.85	40.93	33.39	26.68	32.03	27.44	32.69	35.72	32.33	33.32	32.98	36.04	32.98	41.64	32.98	36.74	36.37	41.25	gene_product=cytochrome c1 heme lyase, putative
TGME49_258040	8.09	7.89	9.6	8.67	5.49	4.17	6.8	5.08	13.82	10.58	13.32	12.06	7.66	7.15	5	6.29	6.11	5.78	5.12	5.16	14.54	9.74	10.86	9.24	5.92	7.17	6.52	7.96	gene_product=hypothetical protein
TGME49_316220	19.84	15.69	19.15	22.56	21.04	19.78	19.13	17.53	24.8	25.88	25.31	24.26	22.88	19.71	24.9	19.87	20.33	20.04	22.58	19.08	27.42	23.98	28.29	26.1	21.55	27.4	22.36	21.92	gene_product=mediator complex subunit MED6
TGME49_299080	33.88	34.28	32.2	32.48	32.23	32.22	30.97	33.95	34.89	32.95	36.43	36.31	34.55	32.07	35.47	35.61	26.13	26.57	27.59	27.21	26.02	25.84	27.9	26.55	28.2	28.12	24.94	29.48	gene_product=VTC domain-containing protein
TGME49_270220	29.19	31	30.07	33.38	37.4	34.45	31.73	33.66	25.42	24.97	25.12	27.83	32.37	31.33	32.48	30.26	27.45	26.51	25.38	27.43	16.97	21.9	22.89	21.37	25.2	26.38	25.8	26.95	gene_product=hypothetical protein
TGME49_224130	1434.01	1363.7	1425.16	1381.01	1337.01	1283.99	1440.52	1295.83	1277.76	1207.19	1320.09	1283.72	1183.72	1203.35	1252.88	1381.44	1469.89	1376.31	1393.29	1435.64	1961.69	2059.86	1918.98	1926.88	1900.93	1796.75	1782.8	1826.47	gene_product=hypothetical protein
TGME49_215670	0.18	0.44	0.27	0.35	0.23	0.28	0.23	0.22	0.03	0.06	0.06	0.11	0.25	0.27	0.16	0.16	0.09	0.2	0.18	0.07	0.03	0	0.03	0.03	0.06	0.03	0.03	0.03	gene_product=cAMP-dependent protein kinase
TGME49_264870	61.33	58.58	63.27	64.88	38.45	43.49	38.73	42.53	81.03	77.98	85.02	71.73	54.47	50.36	55.42	48.65	62.61	61.65	64.85	68.71	94.94	80.59	82.75	84.01	65.68	82.63	70.53	71.83	gene_product=Sodium:neurotransmitter symporter family protein
TGME49_200260	24.92	25.04	14.2	15.73	33.16	45.68	36.63	40.24	33.33	41.76	28	29.9	41.73	38.05	37.27	50.73	31.75	30.75	33.32	19.87	34.77	23.32	27.67	22.12	32.01	24.15	18.74	24.35	gene_product=hypothetical protein
TGME49_318230	323.97	347.23	337.74	318.33	485.5	544.86	505.82	478.33	258.05	251.08	256.29	261.42	424.5	428.57	416.36	472.19	430.32	437.52	407.03	434.21	323.19	316.64	347.68	337.39	353.76	386.26	318.56	359.09	gene_product=phosphoglycerate kinase PGKI
TGME49_315495	2.23	4.74	3.29	7.72	4.72	6.54	8.98	6.07	4.88	4.15	9.37	7.72	6.18	4.18	5.01	5.99	6.83	6.96	6.6	7.09	6.2	8.07	10.45	10.02	10.97	7.57	8.05	4.51	gene_product=hypothetical protein
TGME49_226690	29.8	29.35	26.3	31.03	18.93	16.9	17.4	17.76	31.74	28.86	30.33	31.64	18.77	17.34	17.45	19.64	32.45	31.55	30.65	32.24	30.9	34.14	35.26	36.47	33.92	38.92	36.34	38.87	gene_product=hypothetical protein
TGME49_299168	7.01	4.94	5.58	8.52	9.26	7.2	9.17	10.23	7.94	7.3	7.23	7.97	9.4	9.15	9.8	11.9	7.07	7.23	5.8	7.49	7.35	6.48	6.83	5.25	5.09	6.19	5.45	5.46	gene_product=ATPase, AAA family protein
TGME49_299800	0	0	0	0.36	0	0	0	0.44	0	0	0.19	0	0	0	0	0	0	0	0	0	0.17	0.19	0	0	0.2	0	0	0	gene_product=hypothetical protein
TGME49_239630	28.99	27.39	30.03	25.36	25.25	27.06	25.36	25.78	25.24	25.68	22.06	30.33	29.02	24.27	26.27	27.65	31.92	29.12	31.59	28.57	29.64	24.47	25.22	28.37	26.27	28.88	27.47	26.01	gene_product=cytidine and deoxycytidylate deaminase zinc-binding region domain-containing protein
TGME49_279560	6.58	2.39	4.3	6.13	7.46	6.14	6.63	6.77	7.98	7.27	6.62	6.01	12.96	2.94	4.75	10.51	4.63	6.14	3.09	5.43	5.71	8.77	5.91	6.66	2.74	6.31	5.13	5.3	gene_product=hypothetical protein
TGME49_236560	35.07	35.86	33.84	34.35	35.47	31	36.6	33.48	38.85	38.38	35.18	43.08	33.62	35.86	36.2	36.79	34.38	36.84	32.68	32.22	27.99	33.29	34.21	32.82	35.62	35.01	37.79	41.23	gene_product=hypothetical protein
TGME49_297745	18.74	19.5	19.27	19.5	22.93	20.18	19.16	21.16	17.46	16.79	17.86	18.32	21.11	20.88	20.15	18.83	18.36	20.62	19.63	18.77	13.17	15.69	16.27	16.15	17.11	17.99	18.16	19.81	gene_product=hypothetical protein
TGME49_213430	0.36	0	0	0.35	0.23	0	0.23	0.22	0	0	0	0	0	0	0.19	0.39	0	0	0	0	0	0	0	0	0	0	0	0	gene_product=hypothetical protein
TGME49_315170	26.32	20.16	20.45	22.39	23.27	20.94	21.21	24.26	22.97	21.45	21.04	23.96	26.74	22.66	24.05	26.63	23.11	19.06	18.83	21.1	22.99	16.21	17.17	18.54	16.79	18.31	17.2	17.57	gene_product=O-phosphoseryl-tRNA(Sec) selenium transferase
TGME49_201110	14.91	14.44	12.32	21.04	24.22	14.21	9.46	21.08	17.91	18.87	12.69	10.19	12.6	16.74	17.39	17.99	21.07	6.23	19.27	14.41	26.52	15.4	14.77	21.19	21.06	22.99	17.86	15.08	gene_product=hypothetical protein
TGME49_289120	17.61	17.01	16.56	15.77	18.89	18.31	17.2	17.04	14.62	14.64	14.46	15.45	18.8	20.06	17.25	17.12	17.31	16.88	17.48	17.04	9.31	12.39	12.04	12.46	14.91	14.41	15.14	14.62	gene_product=hypothetical protein
TGME49_244910	38.63	44.75	43.95	44.07	49.3	50.93	47.39	48.3	37.29	38.73	36.29	39.38	49.63	47.89	44.44	48.27	36.52	40.58	40.9	38.83	36.11	40.63	37.57	39.38	42.91	40.93	41.46	41.74	gene_product=MIZ/SP-RING zinc finger domain-containing protein
TGME49_223780	25.66	25.89	25.84	25.7	33.79	29.23	28.97	29.32	24.08	25.06	25.88	28.42	27.82	30.2	27.55	27.74	29.97	30.68	30.58	30	20.64	28.49	27.08	27.52	29.63	30.66	30.75	30.92	gene_product=hypothetical protein
TGME49_226320	33.15	31.4	31.63	32.03	32	33.81	35.57	34.03	29.69	29.11	28.01	31.09	33.25	31.74	32.2	31.69	28.21	34.96	30.12	30.85	25.88	29.46	29.19	28.66	30.59	32.46	31.58	30.79	gene_product=hypothetical protein
TGME49_223510	24.74	25.08	23.33	26.84	20.65	23.34	23	22.95	27.97	27.16	26.63	27.47	31.27	28.11	25.04	21.06	19.61	23.23	20.75	22.8	26.13	22.75	25.59	22.01	23.55	21.01	22.65	20.48	gene_product=hypothetical protein
TGME49_255420	132.22	112.57	130.81	133.21	132.97	147.75	160.31	143.61	124.59	129.54	137.94	144.07	135.48	130.49	150.93	148.45	149.67	152.87	139.06	144.9	144.41	147.39	141.91	140.6	161.33	133.94	142.24	144.11	gene_product=hypothetical protein
TGME49_280530	3.8	3.5	3.61	4.76	8.23	5.35	5.26	7.83	5.77	5.54	3.41	5.12	6.12	6.64	8.08	8.57	7.71	7.48	8.03	5.82	5.59	4.43	5.63	5.64	4.69	4.02	6.54	4.46	gene_product=hypothetical protein
TGME49_315600	16.03	15.66	15.04	17.09	19.39	19.45	18.06	20.49	17.88	18.64	18.02	19.12	19.95	17.79	20.68	19.35	14.7	15.77	13.94	12.31	12.5	12.31	12.77	13.98	12.75	13.51	13.42	14.13	gene_product=MCM2/3/5 family protein
TGME49_293870	672.47	618.85	704.78	726.46	711.8	841.5	760.34	795.93	551.95	537.92	581.94	643.6	695.76	655.95	708.54	763.24	771.02	801.36	774.11	820.26	740.8	787.69	781.54	769.53	853.02	778.29	739.43	852.85	gene_product=thioredoxin, putative
TGME49_293210	7	6.35	2.55	7.63	5.89	15	9.58	12.74	5.9	9.4	9.98	9.35	6.05	14.35	8.44	6.85	9.86	7	8.93	10.35	6.09	4.8	5.78	7	3.05	8.42	5.7	4.71	gene_product=hypothetical protein
TGME49_327800	0	0	0	0.33	0	0	0	0	0	0.34	0	0	0	0	0	0	0	0	0	0	0.17	0	0	0	0	0	0	0	gene_product=dynein-1-alpha heavy chain, flagellar inner arm I1 complex, putative
TGME49_252390	55.5	45.35	46.73	55.97	54.32	74.56	32.54	51.77	50.75	71.77	74.8	54.01	44.78	63.39	51.68	55.91	58.18	60.93	58.69	52.72	89.59	70.66	64.98	85.58	56.32	72.58	69.71	51.35	gene_product=hypothetical protein
TGME49_286630	372.95	375.04	375.08	389.05	460.64	502.55	458.41	460.03	222.37	234.41	245.29	295.23	406.54	379.72	366.55	398.68	395.29	372.94	369.66	363.74	245.62	317.72	320.07	302.12	364.06	369.39	323.26	372.17	gene_product=redoxin domain-containing protein
TGME49_270940	14.98	13	13.41	14.43	22.27	23.45	23.67	20.99	16.76	16.83	15.99	19.99	22.02	19.56	20.55	20.82	13.77	12.52	11.91	11.68	10.99	12.4	12.28	11.21	12.71	11.84	13.41	12.59	gene_product=hypothetical protein
TGME49_305810	51.41	39.56	43.57	55.18	35.8	33.04	39.39	30.63	45.95	41.32	46.6	45.97	34.56	33.66	34.74	40.15	49.68	53.93	47.98	44.95	47.47	45.68	44.99	40.46	43.29	48.31	39.15	42.74	gene_product=hypothetical protein
TGME49_203980	74.76	79.31	74.77	80.3	70.71	68.85	70.66	72.74	91.33	87.75	89.25	86.24	74.85	72.34	77.04	76.99	72.55	84.85	83.75	86.25	80.15	80.62	80.87	79.64	73.81	79.25	85.27	82.82	gene_product=hypothetical protein
TGME49_242700	27.42	28.97	27.7	30.26	27.1	25.99	25.88	24.94	35.88	37.46	36.71	36.04	30.15	30.52	30.05	27.93	28.84	32.12	30.07	31.29	30.33	30.71	31.07	30.73	31.13	30.22	32.32	32.33	gene_product=hypothetical protein
TGME49_313190	31.65	31.21	33.86	33.52	44.98	49.08	46.27	38.64	27.72	36.27	29.86	30	34.94	40.55	42.41	41.4	38.45	33.91	38.69	32.82	38.94	36.36	37.45	36.4	40.01	36.5	42.13	44.45	gene_product=Rab18/RabC-family small GTPase
TGME49_213830	66.2	76.06	85.01	72.59	77.08	68.62	88.68	80.06	50	60.18	58.12	65.82	86.36	56.55	62.07	61.32	85.28	79.5	67.56	72.85	76.29	77.78	87.11	71.59	99.2	90.45	76.68	77.51	gene_product=Ufm1-conjugating enzyme 1, putative
TGME49_298610	57.37	60.34	59.65	58.47	46.19	45.37	42.86	43.16	52.26	52.43	50.08	52.54	40.77	43.58	42.36	39.83	56.2	57.51	55.27	57.67	46.61	46.38	51.2	49.96	48.3	52.32	55.7	56.96	gene_product=GYF domain-containing protein
TGME49_300055	113.82	88	106.82	116.21	110.4	109.98	106.76	135.82	171.43	183.69	160.99	128.29	127.19	108.9	143.3	149.75	152.8	125.42	129.86	131.31	188.62	145.54	125.51	144.78	119.03	118.39	126.8	106.11	gene_product=hypothetical protein
TGME49_286540	1.47	2.48	1.65	1.88	2.51	2.17	2.83	3.35	1.98	2.13	2.85	2.14	3.58	3.75	4.08	2.26	0.52	0.82	1.02	0.3	3.48	1.41	2.13	1.5	1.7	1.68	0.97	1.87	gene_product=hypothetical protein
TGME49_219832	14.52	13.33	13.79	15.09	24.77	24.38	25.01	22.15	14.73	14.88	14.98	15.28	27.02	25.38	24.7	25.07	12.92	14.09	13.63	13.66	13.53	13.43	13.05	12.5	12.02	11.24	12.9	14.02	gene_product=cyclin-dependent kinase regulatory subunit protein
TGME49_250030	18.2	21.19	15.89	16.51	19.85	26.45	26.75	20.23	15.73	17.69	16.87	16.28	19.96	22.88	18.96	21.64	25.59	14.03	17.72	17.36	16.91	15.73	21.12	18.95	20.81	19.56	16.3	19.17	gene_product=hypothetical protein
TGME49_241870	11.62	9.77	9.96	11.48	13.78	11.49	10.9	12.8	11.39	11.38	10.23	11.21	11.88	13.24	12.8	13.16	10.11	9.29	10.9	11.09	8.83	8.93	8.9	9.44	9.12	9.46	8.36	9.28	gene_product=tRNA ligase class I (E and Q), catalytic domain-containing protein
TGME49_245510	28.57	29.03	27.61	29	21.9	19.57	21.65	20.53	31.72	29.99	32.87	30.37	22.92	23.75	22.31	21.78	33.22	35.33	35.87	34.47	26.69	29.86	31.53	30.02	29.98	28.11	33.47	34.71	gene_product=phospholipid-translocating P-type ATPase, flippase subfamily protein
TGME49_212260	117.31	106.95	123.05	113.19	119.71	141.71	131.96	124.26	102.64	109.9	114.92	108.82	120.5	124.07	114.37	115.99	142.33	135.79	128.29	142.49	118.67	109.52	112.42	122.16	126.77	131.94	122.92	127.27	gene_product=Sjogren's syndrome/scleroderma autoantigen 1 (Autoantigen p27) protein
TGME49_231610	0.28	0	0	0.27	0.18	0.33	0.18	0.5	0	0	0	0	0.15	0	0	0.3	0	0	0.17	0.34	0	0.15	0	0.13	0	0	0.14	0	gene_product=ATP:guanido phosphotransferase, C-terminal catalytic domain-containing protein
TGME49_230470	16.41	13.87	12.63	11.38	10.86	10.77	9.67	12.6	13.1	10.93	10.22	13.54	16.47	13.54	12.47	12.26	32.26	23.72	20.24	27.97	19.21	25.24	16.11	24.47	20.74	17.53	18.1	12.8	gene_product=rhoptry kinase family protein ROP46, putative
TGME49_324000	0	0	0	0	0.4	0	0	0.66	0	0	0	0	0.63	0	0.34	0.34	0	0	0	0	0	0	0	0	0	0.54	0	0	gene_product=dynein heavy chain, n-terminal region 2 protein
TGME49_297170	26.67	21.23	26.97	24.92	19.27	26.99	28.36	32.38	23.69	21.06	18.35	22.53	24.71	27.05	25.15	31.58	26.12	24.01	25.45	22.67	19.59	20.17	18.39	23.57	28.37	24.6	26.93	26.83	gene_product=50S ribosomal protein L17, putative
TGME49_288460	39.41	39.89	39.2	39.22	38.83	37.68	38.01	37.55	33.38	33.96	35.21	37.69	39.42	40.32	38.51	37.91	36.12	37.62	39.49	37.87	26.48	34.87	32.15	31.92	36.47	34.56	33.83	36.56	gene_product=hypothetical protein
TGME49_243800	129.69	128.02	130.27	119.25	82.76	77.87	82.18	83.34	122.63	123.8	128.82	122.87	83.08	84.22	82.28	78.67	141.59	129.62	148.99	136.03	106.94	122.88	123.1	121.28	128.2	110.21	137.77	130.13	gene_product=long-chain fatty acid CoA ligase, putative
TGME49_217370	0	0	0	0	0	0	0	0	0	0	0.43	0	0.44	0	0	0.92	0	0.57	0	0	0	0	0	0	0	0.41	0	0	gene_product=hypothetical protein
TGME49_261490	40.5	42.21	41.81	43.02	40.37	41.3	39.53	40.07	41.88	40.7	40.37	43.25	41.74	40.92	40.82	42.18	38.46	39.18	38.66	38.39	33.17	33.13	34.67	34.22	32.37	34.46	33.81	34.67	gene_product=hypothetical protein
TGME49_251820	1.26	0.38	1.4	0.4	0	0.25	0.27	0.25	0	0.21	0	0	0.44	0.47	0.22	0	0.89	1.97	0.25	1.51	0	0	0.19	0	0	0.2	0	0	gene_product=hypothetical protein
TGME49_258240	52.39	56.07	52.39	54.22	58.46	57.2	54.43	52.01	57.5	60.07	57.31	58.1	56.83	58.57	57.42	54.67	51.23	58.31	55.15	56.07	44.22	48.11	48.49	46.52	47.32	44.26	53.06	52.58	gene_product=chromodomain helicase DNA binding protein CHD1/SWI2/SNF2
TGME49_254040	0.91	1.65	3	1.71	1.15	2.13	0.58	0.53	2.75	1.38	0.46	4.18	4.25	3.06	2.35	1.46	0.64	4.85	1.61	0.54	2.78	2.34	0.82	2.53	0.95	1.32	0.89	1.38	gene_product=hypothetical protein
TGME49_301420	198.67	184.45	191.27	186.26	171.83	161.7	175.11	167.09	133.86	145.51	138.88	156.58	145.49	147.57	160.77	156.03	210.31	205.96	189.37	197.09	187.88	236.4	222.99	213.13	247.99	230.42	234.25	228.59	gene_product=hypothetical protein
TGME49_232020	58.25	57.8	56.75	55.15	53.05	56.19	59.69	56.06	52.89	55.34	53.69	59.53	55.56	61.94	55.33	56.05	66.26	68.94	64.36	59.68	54.98	70.09	65.01	66.41	75.05	69.86	75.03	77.38	gene_product=hypothetical protein
TGME49_220930	111.07	119.49	103.67	113.79	92.7	86.84	94.51	89.94	87.71	84.39	83.91	89.05	80.13	80.7	84.75	84.84	110.69	111.55	110.34	107.65	96.46	118.4	113.34	109.23	136.19	137.03	129.47	129	gene_product=hypothetical protein
TGME49_291840	0.58	0.53	1.29	0.55	0.74	0.34	0	1.02	0	0.29	0.58	0.67	0.3	0.65	0.3	0.94	0.82	1.55	0.34	0.69	1.53	1.5	1.05	0.81	0.61	0.28	0.86	0.29	gene_product=hypothetical protein
TGME49_240270	4.59	4.11	2.44	2.09	1.43	3.98	0	2.54	3.46	2.27	5.73	2.57	5.9	5.04	4.69	2.4	3.18	1.51	2.66	2.66	0.98	2.32	5.07	1.04	4.68	2.16	3.31	5.73	gene_product=hypothetical protein
TGME49_252990	49.88	43.21	44.07	47.43	43.04	40.87	49.22	39.43	37.48	36.42	36.55	38.7	47.15	43.47	44.64	47	48.17	39.65	42.25	39.02	40.17	46.06	42.64	44.49	44.2	50.39	45.93	46.16	gene_product=hypothetical protein
TGME49_268610	56.38	57.68	65.08	66.08	66.99	67.04	71.07	77.88	58.95	64.67	56.17	50.56	81.62	73.78	78.7	73.56	57.86	54.05	55.03	73.35	71	59.95	56.83	58.27	55.6	49.29	48.58	48.82	gene_product=hypothetical protein
TGME49_271310	2.58	0.79	2.85	0.81	2.19	3.03	2.19	2.5	0.87	0.44	0.87	0	1.34	3.39	3.13	1.39	0.61	1.15	0	1.03	0.38	0.45	0	0.8	0	0	0	0	gene_product=hypothetical protein
TGME49_262080	18.18	16.63	18.03	21.57	24.45	26.03	24.58	27.92	20.19	17.39	17.42	20.28	23.89	25.95	23.35	26.12	21.47	17.3	20.79	18.02	17.52	17.36	18.68	15.91	19.52	19.36	17.26	18.67	gene_product=hypothetical protein
TGME49_224200	11.96	14.2	12.97	14.7	15.28	17.04	16.05	14.21	14.16	13.27	13.96	16.26	14.59	15.65	13.37	14.59	14.64	15.18	12.34	11.92	11.47	12.36	13.52	11.69	11.97	14.37	14.01	10.93	gene_product=tRNA pseudouridine synthase
TGME49_260670	64.78	63.26	74.03	58.64	58.47	55.87	56.29	54.36	39.19	38.96	42.66	45.6	55.56	53.31	49.89	53.83	64.39	66.17	53.89	58.49	42.15	55.09	59.64	48.08	61.86	59.44	55.04	62.83	gene_product=centrin, putative
TGME49_228510	0.11	0	0	0	0.07	0	0	0.13	0	0	0	0	0.12	0	0	0	0	0	0	0	0	0	0	0	0	0	0	0	gene_product=hypothetical protein
TGME49_300230	14.13	10.78	9.64	8.72	12.31	11.98	9.79	9.08	7.51	8.42	6.91	11.86	7.22	7.15	7.2	7.79	13.71	14.7	14.51	14.15	6.84	9.23	9.39	8.89	13.2	12.29	10.53	13.87	gene_product=nuclease, putative
TGME49_213760	0.53	0	0.3	0	0.68	0.94	1.02	0.79	0.54	0.27	0.94	0.77	0.83	0.45	0.83	0.43	0	0.18	0.63	0	0.12	0.28	0.49	0.75	0	0.52	0.26	0	gene_product=hypothetical protein
TGME49_226220	65.43	61.57	62.53	58.61	55.78	53.23	53.57	49.03	51.9	54.48	55.75	57.17	45.96	47.87	47.6	49.72	62.96	68.4	66.14	65.32	55.24	71.4	65.98	64.43	82.22	78.56	77.44	81.82	gene_product=alveolin domain containing intermediate filament IMC9
TGME49_269417	36.46	50.16	52.93	56.55	17.87	31.52	29.75	26.21	19.79	27.81	19.69	24.65	37.08	21.08	25.78	31.61	36.06	33.27	34.09	34.21	31.05	30.45	27.9	25.48	33	24.6	24.36	20.4	gene_product=hypothetical protein
TGME49_223120	0	0	0	0	0	0	0	0	0	0	0.63	0	0	0	0	0.67	0	0	0	0	0	0	0	0	0	0.6	0	0	gene_product=cyclin-dependent kinase regulatory subunit protein
TGME49_319580	20.47	20.05	20.54	19.19	18.16	19.04	19.6	17.83	15.57	17.43	14.54	16.6	16.04	18.58	16.39	16.64	20.84	21.06	20.21	20.19	12.38	16.33	15.38	16	17.8	18.67	19.18	19.44	gene_product=hypothetical protein
TGME49_209920	0.86	0.2	0.97	0.93	0.48	0.7	1.18	0.65	0.33	0.5	0.49	0.13	0.68	0.61	0.84	0.88	0.61	0.29	0.13	0.59	0.38	0.39	0.3	0.3	0.46	0.27	0.75	0.82	gene_product=PAN domain-containing protein
TGME49_319300	51.71	45.38	44.98	48.77	49.63	45.16	43.85	45.06	44.97	44.39	39.05	42.39	46.38	44.75	43.31	44.91	47.2	43.77	45.28	49.1	37.95	42.87	39.19	41.49	45.75	43.08	42.97	45.09	gene_product=hypothetical protein
TGME49_257490	80.46	90.46	82.93	87.16	73.43	77.49	68.84	71.9	63.03	64.88	64.91	69.05	68.24	73.05	73.43	66.84	90.91	89.13	90.18	80.74	60.17	71.2	71.1	65.58	79.41	83.36	79.5	79.76	gene_product=prefoldin subunit superfamily protein
TGME49_237015	386.24	391.95	383.41	414.21	465.41	456.35	457.51	517.95	499.16	491.46	520.56	448.16	527.39	479.08	541.05	517	392.63	395.08	430.64	416.95	547.74	455.66	450.76	447.83	410.22	452.17	426.1	436	gene_product=hypothetical protein
TGME49_219290	46.9	39.16	43.36	49.29	45.11	46.93	49.21	51.67	28.64	28.21	31.22	31.12	47.01	50.16	45.73	46.82	52.29	47.95	51.04	48.34	34.65	42.99	42.65	37.68	47.41	40.92	43.06	49.34	gene_product=F-actin-capping protein subunit beta, putative
TGME49_271610	125.42	115.09	129.42	127.46	140.44	132.54	147	139	178.51	169.67	189.57	162.69	182.08	161.28	182.1	177.57	128.95	128.23	123.05	121.79	198.3	170.05	159.14	161.32	134.6	134.52	129.52	131.38	gene_product=pyrroline-5-carboxylate reductase
TGME49_271240	29.73	31.92	35.68	31.02	32.14	31.59	31.08	31.42	41.29	38.72	38.62	38.13	34.02	35.34	35.91	34.48	38.4	34.82	38.9	40.17	41.68	33.6	37.13	41.07	35.68	33.68	39.62	35.49	gene_product=hypothetical protein
TGME49_244210	40.8	38.39	36.72	43.23	33.88	36.88	30.77	39.9	47.4	48.87	45.08	45.9	39.23	37.2	37.23	41.01	34.57	33.19	28.63	34.91	38.38	37.65	39.77	37.22	33.17	33.5	30.68	36.81	gene_product=RNA polymerase-associated protein RTF1
TGME49_222110	34.44	26.85	31.66	35.16	41.56	36.81	39.42	36.67	23.42	26.2	22.29	22.98	42.05	42.63	36.44	32.77	28.52	30.69	28.97	31.65	19.96	21.25	20.15	21.44	23.84	19.64	20.71	21.86	gene_product=PUB domain-containing protein
TGME49_299130	6.88	7.51	6.92	7.88	7.11	6.75	7.69	6.73	6.76	7.36	6.86	7.92	6.07	6.56	6.04	6.27	7.27	8.36	7.03	7.3	4.9	5.88	6.66	5.63	6.37	6.26	7.52	7.64	gene_product=hypothetical protein
TGME49_265230	6.36	7.01	6.03	7.41	6.33	6.99	6.1	6.53	11.34	11.93	9.7	8.92	8.18	7.6	7.78	7.61	6.9	5.61	5.72	6.41	6.65	7.22	6.34	7.61	6.84	5.83	6.1	6.23	gene_product=electron transfer flavoprotein-ubiquinone oxidoreductase
TGME49_319680	0	0	0	0	0	0	0	0	0	0	0	0	0	0	0	0.18	0	0	0	0	0.15	0	0	0	0	0	0	0	gene_product=hypothetical protein
TGME49_249440	58.31	57.44	59.81	58.63	58.31	48.92	55.86	52.5	55.06	53.97	54.21	59.49	53.58	59.76	55.29	52.55	55.81	59.65	56.86	57.2	46.84	56.69	54.68	55.26	62.32	53.21	62.77	59.57	gene_product=hypothetical protein
TGME49_211730	35.48	35.39	37.86	37.32	56.17	51.28	55.72	57.33	26.28	26.28	25.84	27.39	46.49	52.24	45.39	44.85	32.81	37.9	34.27	34.78	19.94	28.62	26.99	27.43	31.85	29.65	33.15	32.09	gene_product=histone lysine methyltransferase SET8
TGME49_250910	23.91	21.6	19.29	22.29	26.45	22.81	23.82	25.45	20.1	19.43	19.23	18.21	25.39	21.92	26.96	23.8	17.22	19.76	18.2	21.13	14.96	14.05	13.47	14.03	17.04	15.98	14.16	16.3	gene_product=hypothetical protein
TGME49_240860	96.07	83.07	91.57	83.44	91.11	104.46	112.43	108.41	87.9	88.72	85.34	84.55	109.67	101.03	101.22	106.67	101.17	100.24	92.14	86.05	84.37	110.5	96.18	97.2	109.03	97.87	103.89	98.29	gene_product=acyltransferase domain-containing protein
TGME49_275670	166.34	154.81	162.64	150.86	161.68	148.14	167.29	151.94	152.89	161.66	155.03	163.45	146.42	156.77	152.91	145.77	135.11	143.03	141.29	143.38	161.27	197.66	175.18	183.69	201.32	170.99	198.76	176.95	gene_product=alveolin domain containing intermediate filament IMC15
TGME49_273520	279.72	263.36	272.42	264.18	239.09	229.59	234.53	235.38	209.67	213.37	218.53	220.09	214.43	215.22	204.25	211.26	273.03	282.08	276.92	270.59	220.24	243.78	226.02	229.84	271.78	257.59	260.99	261.29	gene_product=PCI domain-containing protein
TGME49_285780	14.23	15.07	14.36	13.72	14.63	13.3	13.04	13.83	11.68	11.46	11.92	13.63	12.94	13.76	12.58	12.82	13.07	14.54	14.51	13.71	8.55	11.37	12.86	12.13	12.22	13.53	14.32	14.79	gene_product=hypothetical protein
TGME49_246620	45.35	45.78	44.47	43.54	44.97	42.75	38.75	46.8	44.88	42.88	38.28	50.45	31.78	43.69	39.84	33.28	49.43	51.41	44.83	42.74	49.58	52.38	51.28	52.56	64.67	53.84	52.26	46.83	gene_product=G10 family protein
TGME49_276980	2.92	2.44	2.69	2.55	1.87	2.2	1.2	1.9	1.75	1.22	1.89	1.86	3.06	1.96	3.6	2.31	3.03	1.79	1.74	2.25	2.01	0.42	0.61	1	0.28	0.26	1.32	1.35	gene_product=hypothetical protein
TGME49_213360	0	0	0	0	0	0.42	0.23	0	0	0	0	0	0	0	0.19	0	0	0	0	0	0	0	0	0	0	0	0	0	gene_product=leucine rich repeat-containing protein
TGME49_238150	261.58	254.68	231.2	249.62	423.12	492.72	472.19	463.89	284.21	283.4	302.91	281.33	439.46	374.83	406.75	402.73	246.95	254.21	236.1	245.89	332.32	309.23	300.98	322.65	294.69	338.14	273.23	279.86	gene_product=hypothetical protein
TGME49_316520	29.41	27.54	28.39	27.79	45.16	44.45	43.5	41.81	27.29	27.64	29.27	26.66	46.66	44.07	43.18	41.23	25.34	24.29	22.6	23.62	21.17	21.87	20.97	19.08	22.95	21.76	23.45	22.93	gene_product=1,4-alpha-glucan-branching enzyme
TGME49_204055	0	0.49	0.59	0.51	0.68	0.31	0.34	0.94	1.35	1.09	0.27	1.24	0.83	1.2	1.11	1.15	0.76	1.43	0.32	1.28	0.47	0.55	1.21	1.25	1.13	0.78	0.79	1.35	gene_product=hypothetical protein
TGME49_211230	41.39	49.23	50.48	44.74	48.45	46.64	42.01	40.31	46.71	41.04	48.43	43.52	45.49	43.47	48.11	40.63	54.8	55.14	53.83	55.31	52.83	51.3	56.15	49.65	55.34	54.74	53.24	48.58	gene_product=eukaryotic initiation factor-2B, alpha subunit, putative
TGME49_305590	45.11	43.96	44.29	45.31	28.03	27.75	30.16	29.49	42.14	41.07	43.1	45	28.95	29.89	30.94	30.31	50.96	50.34	49.76	48.32	41.97	51.91	53.61	53.38	59.28	59.25	60.18	61.06	gene_product=ABC transporter transmembrane region domain-containing protein
TGME49_314750	59.97	71.35	69.37	70.41	59.48	66.24	65.63	54.25	42.88	46.99	49.17	49.67	50.75	52.76	51.33	51.53	72.74	78.39	79.83	79.88	44.1	60.12	51.67	57.51	69.26	74.21	60.22	64.35	gene_product=hypothetical protein
TGME49_260550	22.43	19.37	19.51	19.24	25.67	24.02	25.62	23.63	27.5	28.33	27.28	25.46	25.39	25.62	26.94	27.95	22.15	22.84	26.93	19.39	31.42	25.46	27.48	29.67	23.63	24.86	22.1	21.84	gene_product=acetyltransferase, GNAT family protein
TGME49_304500	166.32	145.31	190.56	162.99	172.91	164.37	169	176.43	320.65	311.25	324.84	238.8	241.38	207.39	239.58	220.15	184.61	175.41	173.49	192.63	356.94	218.68	235.36	254.06	156.85	159.51	174.22	136.35	gene_product=hypothetical protein
TGME49_215170	89.88	97.04	99	93.24	85.79	74.77	69.67	74.7	92.66	89.78	80.85	85.04	75.36	66.74	70.6	72.07	91.95	100.88	94.16	101.09	91.35	98.85	101.16	92.59	109.73	109.33	103.7	102.27	gene_product=serine/threonine-protein phosphatase 2A catalytic subunit beta isoform, putative
TGME49_319940	16.18	15.42	15.91	14.39	22.01	21.34	22.67	22.71	17.7	17.76	20.37	22.11	25.71	21.16	22.16	20.88	21.42	17.51	17.42	16.22	20.29	16.61	14.32	19.71	19.01	17.74	20.7	19.7	gene_product=hypothetical protein
TGME49_250800	72.04	73.24	69.39	78.63	70.68	65.93	67.27	68.5	95.5	86.37	90.55	94.39	74.96	71.02	78.03	75.03	73.44	75.99	77.34	70.97	75.34	71.36	86.62	79.4	63.52	75.37	72.76	76.14	gene_product=AP2 domain transcription factor AP2XII-8
TGME49_235420	28.93	30.02	28.89	29.94	28.1	27.31	27.12	27.16	27.71	26.96	27.28	28	29.52	29.2	28.77	28.28	27.24	26.16	27.53	28.18	22.06	22.6	26.32	23.37	23.37	26.71	26.48	26.93	gene_product=hypothetical protein
TGME49_223485	123.86	93.19	89.04	88.21	118.47	123.44	131.85	118.6	93.02	99.26	102.75	91.85	135.29	114.08	117.09	98.85	136.25	125.12	109.71	115.09	125.83	130.36	112.15	119.27	139.8	134.51	115.36	116.01	gene_product=hypothetical protein
TGME49_321900	0	0	0	0	0	0	0	0	0	1.47	0	0	0	0	0	0	0	0	0	0	1.1	0	0	0	0	1.69	0	0	gene_product=fructose-1,6-bisphosphate aldolase
TGME49_263560	140.24	140.85	132.03	140.73	133.29	133.6	135.39	141.06	210.49	202.08	221.3	194.39	159.42	145.82	175.81	169.95	146.97	142.89	140.51	146.6	239.64	188.48	197.11	207.93	169.84	187.23	164.38	159.44	gene_product=hypothetical protein
TGME49_240340	0	0	0.16	0	0	0.19	0	0	0.07	0.12	0	0.13	0.04	0	0.09	0.09	0	0.05	0.21	0.1	0.03	0.04	0.03	0.15	0.17	0.01	0.05	0.24	gene_product=Toxoplasma gondii family E protein
TGME49_305980	113.73	123.96	111.22	121.5	89.67	94.1	89.9	92.59	66.81	70.72	67.49	87.03	77.39	81.69	69.52	72.77	111.24	103.52	111.02	103.32	46.34	70.28	71.95	71.12	88.28	86.95	84.01	88.96	gene_product=pyruvate dehydrogenase complex subunit PDH-E3I
TGME49_314740	107.86	101.7	92.91	105.8	96.03	103.21	91.85	103.94	98.06	93.16	95.78	99.45	100.73	94.78	93.69	99.51	89.3	91.8	94.43	99.91	93.38	100.52	104.59	95.29	99.85	111.33	100.03	110.58	gene_product=PSP protein
TGME49_305455	0.74	4.04	0	0.7	0	0.87	0	0.86	0.75	0.75	1.86	0.43	1.54	0.41	0.76	1.98	1.04	0.49	0.44	0.88	1.94	1.53	0.67	1.72	0.39	0.72	0	1.12	gene_product=hypothetical protein
TGME49_202520	38.15	37.78	37.26	36.73	33.07	33.44	32.49	31.88	46.07	45.09	44.61	41.6	36.28	32.96	37.73	33.44	37.98	38.17	40.01	37.76	44.9	39.12	38.51	41.54	36.27	36.21	39.5	35.82	gene_product=hypothetical protein
TGME49_213820	51.47	53.88	57.03	49.42	69.12	62.76	67.53	54.87	56.89	57.85	51.48	61.24	58.12	60.15	56.71	57.64	93.92	99.41	98.19	96.83	53.18	66.24	58.93	63.32	72.2	82.94	69.5	79.51	gene_product=hypothetical protein
TGME49_225955	0	0.38	0.46	0	0	0.24	0	0.24	0.62	0.21	0.21	0.48	0.21	0	0	0	0.29	0.27	0.73	0.25	0.18	0	0.37	0	0	0	0.2	0.21	gene_product=hypothetical protein
TGME49_210235	18.34	19.22	20.71	19.52	21.49	18.67	20.62	22.15	32.87	32.2	30.56	31.69	20.32	20.81	20.04	20.3	14.3	17.81	18.46	19.36	18.54	19.6	18.29	20.4	18.81	18.57	19.14	18.2	gene_product=hypothetical protein
TGME49_314910	54.29	52.21	51.64	49.63	67.9	74.01	65.05	70.61	38.52	41.53	40.68	41.44	66.98	53.57	59	49.49	50.3	45.76	54.76	53.67	44.23	53.45	46.89	46.58	45.24	36.13	44.28	40.25	gene_product=starch binding domain-containing protein
TGME49_325300	0	0	0	0	0	0	0	0	0	0	0	0	2.87	0	0	2.89	0	0	0	0	0	0	0	0	0	0	0	0	gene_product=proteasome subunit alpha type, putative
TGME49_238450	0	0	0	0	0	0	0	0	0	0	0	0	0	0	0	0	0	0	0	0	0	0	0.35	0	0	0	0	0	gene_product=hypothetical protein
TGME49_214760	7.54	8.05	9.49	7.8	8.89	7.67	7.76	7.01	6.72	5.1	6.73	3.35	6.79	7.54	5.98	7.7	10.33	10.57	10.81	12.02	8.72	6.47	5.67	7.38	4.84	7.11	4.95	5.22	gene_product=erythronate-4-phosphate dehydrogenase domain-containing protein
TGME49_231460	21.15	19.64	19.85	22.56	21.89	22.66	23.59	21.63	25.8	24.74	24.38	26.33	23.78	22.23	22.09	25.14	21.5	22.69	22.9	18.7	21.14	19.42	19.17	20.25	19.39	19.78	17.48	20.13	gene_product=hypothetical protein
TGME49_226250	247.15	257.72	244.24	259.13	208.69	213.76	206.74	213.05	233.45	225.4	239.84	237.04	198.02	187.99	203.38	186.62	288.38	277.91	285.09	295.28	245.27	248.1	264.81	257.47	257.29	283.95	252.02	265.18	gene_product=DEAD (Asp-Glu-Ala-Asp) box polypeptide DDX3X
TGME49_240810	101.52	98.94	94.15	91.5	42.06	57.63	51.33	47.85	76.73	72.64	79.28	81.51	52.06	41.75	48.62	49.2	76.52	77.91	80.78	73.82	74.81	77.39	84.27	89.28	83.35	89.1	83.12	84.32	gene_product=hypothetical protein
TGME49_287500	145.9	134.44	131.42	143.75	134	145.31	139.92	142.42	101.61	102.15	103.06	123.65	131.49	121.46	120.14	122.64	147.93	145.18	135.55	142.21	102.61	128.41	122.14	120.02	160.97	143.26	137.52	144.86	gene_product=T complex chaperonin, putative
TGME49_216580	23.41	24.17	24.32	25.31	24.62	24.87	25.42	24.46	24.92	22.82	24.35	28.79	24.51	24.65	25.8	24.72	24	25.6	27.52	25.85	22.76	22.07	23.66	23.29	22.37	23.47	21.65	24.6	gene_product=hypothetical protein
TGME49_238500	0.73	0	0	0	0.46	0.43	0	0	0.37	0	0	0.42	0.38	0	0	0.39	0	0.49	0	0	0	0.38	0.33	0.34	0	0	0	0.37	gene_product=SAG-related sequence SRS22F
TGME49_203810	87.27	86.76	94.05	83.59	117.39	103.98	112.3	111.29	95.18	102.44	95.81	85.87	113.9	110.31	118.11	110.93	98.45	101	101.47	100.25	82.32	90.94	83.29	84.73	94.81	93.53	88.66	83.98	gene_product=kelch repeat-containing protein
TGME49_291000	27.64	26.63	30.42	22.28	24.21	28.21	30.99	26.48	23.72	23.93	25.17	26.93	29.29	29.16	26.77	27.9	26.66	27.73	26.36	28.08	24.44	18.45	21.04	21.78	21.95	24.2	22.4	21.38	gene_product=PHD-finger domain-containing protein
TGME49_267585	76.77	109.35	95.89	96.09	89.01	88.9	103.08	91.49	114.25	108.2	104.2	112.69	105.9	128.03	110.61	83.46	101.86	121.57	126.25	116.4	95.32	111.54	132.04	121.32	97.78	80.83	125.07	126.18	gene_product=hypothetical protein
TGME49_229650	116.11	112.72	114.93	121.88	109.49	116.94	123	112.44	103.42	104.66	103.32	112.72	107.64	112.21	103.95	102.85	115.22	124.12	118.82	122.49	96.62	113.45	115.34	112.94	121.15	131.68	124.54	126.63	gene_product=josephin protein
TGME49_225240	81.43	72.13	77.37	68.61	85.05	74.05	80.76	75.68	62.52	48.77	61.41	68.56	70.77	71.98	71.09	81.83	85.04	75.98	87.74	69.85	64.96	72.49	76.07	65.72	81.27	79.25	66.29	84.32	gene_product=50S ribosomal protein L13, putative
TGME49_305498	0	0.44	0	0	0	0.28	0.92	0.28	0.72	0.24	0	0	0.25	0.81	0.75	0.52	0	0	0.28	0	0.21	0	0.22	0	0	0	0.47	0	gene_product=hypothetical protein
TGME49_319570	49.2	48.71	44.3	49.28	53.93	56	54.1	55.05	41.3	43.98	41.64	42.79	52.73	51.43	51.98	59.02	61.4	56.79	58.12	54.72	37.63	45.46	42.66	39.66	49.19	45.54	42.56	42.51	gene_product=WD domain, G-beta repeat-containing protein
TGME49_259270	0.23	0	0.51	0.22	0	0.27	0.29	0	0.81	0.35	0.23	0.27	0.24	0	0.36	0	0.33	0	0.41	0.14	0.2	0.12	0.1	0.11	0.12	0.11	0	0	gene_product=SAG-related sequence SRS26E
TGME49_288530	33.24	34.98	37.98	34.82	51.52	44.59	49.38	47.15	36.52	37.26	35.33	34.5	43.07	42.58	40.75	44.92	33.9	32.64	36.58	33.29	28.71	29.93	28.87	28.41	32.33	27.16	30.91	28.14	gene_product=NOL1/NOP2/sun family protein
TGME49_213392	44.91	47.52	46.07	47.47	49.63	52.65	48.7	49.69	55.26	51.21	53.69	50.43	54.95	53.93	55.59	51.12	46.56	45.21	47.71	47.43	46.8	45.15	46.36	45.79	43.38	42.72	44.22	44.4	gene_product=surface antigen repeat-containing protein
TGME49_281575	0	1.64	0	0	0	0	0	0	0	0	0.91	0	0	0	0	0	1.27	0	0	0	1.57	0	0	0.83	0	0	0.88	0	gene_product=hypothetical protein
TGME49_203170	111.35	110.05	116.13	117.48	124.74	127.88	123.77	127.63	82.19	84.43	86.09	98.16	107.02	120.19	107.44	118.03	117.42	126.73	127.23	126.54	75.96	99.34	96.06	88.96	117.61	111.37	112.75	117.17	gene_product=OB-fold nucleic acid binding domain-containing protein
TGME49_294690	52.91	63.42	55.7	51.53	44.05	42.45	44.86	45.74	114.31	106.52	114.24	97.43	50.05	43.95	57.02	51.06	51.14	51.12	51.94	51.65	77.97	69.16	72.12	69.39	54.8	65.42	63.86	60.9	gene_product=rhomboid protease ROM5
TGME49_225770	16.11	16.84	15.72	17.18	21.6	19.53	19.36	19.16	16.8	16.19	14.93	16.72	18.42	19.76	19.33	18.16	16.81	16.21	15.54	15.64	11.38	13.32	13.12	12.85	13.93	12.71	13.74	13.2	gene_product=Tyrosine kinase-like (TKL) protein
TGME49_240525	4.01	5.18	4.29	3.47	4.37	4.98	4.65	4.08	3.76	4.22	2.95	3.88	4.41	4.22	4.5	4.59	4.87	4.46	3.96	4.61	4.02	3.78	3.41	4.26	4.84	3.75	3.1	4.09	gene_product=hypothetical protein
TGME49_245740	23.27	18.42	25.76	24.92	19.23	18.23	22.22	21.28	23.15	29.93	23.51	19.72	16.16	19.65	20.94	18.78	19.78	20.79	22.98	19.9	21.13	17.27	17.97	14.81	19.24	20.72	19.88	25.14	gene_product=hypothetical protein
TGME49_267440	49.8	45.81	41.78	46.83	58.19	55.48	62.3	60.18	51.34	45.18	54.01	56.42	52.75	56.2	56.8	51.82	48.12	46.26	46.92	41.28	50.8	54.4	45.96	48.83	54.86	49.94	50	54.03	gene_product=RING zinc finger protein
TGME49_264230	0	0	0	0	0	2.64	1.89	0.86	0	0.76	3.03	3.43	0	0.84	0.78	1.6	0	0	2.65	0.89	0.65	0	2.03	1.38	0	0	0.73	0	gene_product=hypothetical protein
TGME49_255910	139.36	146.77	137.08	155.41	171.84	172.57	196.13	195.81	118.12	125.96	125.58	136.81	170.93	162.81	167.78	167.2	148.72	132.14	143.31	131.82	134.75	153.23	146.91	137.07	168.93	152.37	155.3	147.84	gene_product=PfMNL-2 CISD1 family iron-sulfur protein, putative
TGME49_263785	22.83	21.91	19.98	20.14	15.96	16.04	17.02	13.4	16.99	18.85	16.99	17.31	17.22	15.42	17.16	18.02	22.89	22.43	22.38	21.5	18.05	17.7	17.12	17.9	18.52	21.49	17.21	20.86	gene_product=phosphatidate cytidylyltransferase
TGME49_261850	14.31	15.45	14.61	16.01	12.17	11.79	12.71	12.07	14.36	14.42	13.83	13.8	11.05	11.49	11.16	11.92	14.64	16.75	17.3	15.6	12.62	12.56	15.29	13.39	12.84	12.22	14.67	12.65	gene_product=helicase, putative
TGME49_222150	14.06	14.04	10.66	12.73	13.43	12.79	11.84	11.26	13.26	10.09	10.99	11.85	17.01	16.23	12.3	15.17	10.43	14.15	11.01	14.93	11.27	9.29	9.61	8.66	13.54	7.16	12	11.99	gene_product=hypothetical protein
TGME49_266330	2.28	1.17	1.47	1.56	2.89	2.95	0.98	1.64	0.83	1.03	0.68	1.21	0.78	2.24	1.18	1.07	1.65	0.98	0.97	0.95	0.54	0.36	1.21	0.52	0.18	0.57	0.34	0.31	gene_product=Toxoplasma gondii family A protein
TGME49_289700	50.95	52.48	55.95	47.15	61.5	61.4	61.21	52.76	49.05	47.4	52.4	48.27	59.87	58.82	56.73	55.27	56.98	52.91	54.33	57.92	52.18	49.55	52.28	52.03	52.76	57.1	51	54.19	gene_product=hypothetical protein
TGME49_263135	0	0	0	0	0	0	0	0	0	0	0	0	0.77	0	0	0	0	0	0	0	0	0	0	0	0	0	0	0	gene_product=hypothetical protein
TGME49_237290	24.87	27.55	26.2	28.58	21.07	20.33	19.98	20.99	25	24.74	24.98	25.32	21.5	20.79	22.92	22.3	28.24	28.01	29.75	28.26	21.16	22.02	23.82	22.06	21.04	22.49	25.75	24.87	gene_product=hypothetical protein
TGME49_217726	0	2.94	0	0	2.03	0	2.03	1.79	0	1.61	1.65	0	1.69	0	0	0	0	0	0	0	2.79	0	4.33	0	0	1.54	0	1.64	gene_product=hypothetical protein
TGME49_262840	8.4	5.58	9.31	10.83	10.68	8.98	9.24	11.6	5.8	11.25	7.72	9.27	5.17	11.62	5.95	9.46	9.74	11.78	9.51	11.86	6.72	8.31	11.46	6.4	8.07	7.05	10.17	9.67	gene_product=hypothetical protein
TGME49_250740	46.41	38.48	37.56	53.06	55.66	54.02	56.54	52.73	45.3	46.47	46.97	42.99	60.28	60.58	50.59	54.34	56.13	55.65	54.53	51.04	51.99	55.17	54.2	52.99	53.39	52.32	45.12	52.71	gene_product=Yip1 domain-containing protein
TGME49_255460	0.83	2.13	0.98	1.44	1.08	0.63	0.25	0.68	0.44	0.11	0.22	0.35	0.78	0.56	0.78	0.81	1.32	0.75	1.28	1.06	0.11	0.21	0.22	0.27	0.37	0.45	0.42	0.37	gene_product=EGF family domain-containing protein
TGME49_289330	54.17	54.91	54.72	55.08	54.12	51.3	53.97	52.64	58.34	55.8	57.84	57.07	55.91	52.84	52.75	51.33	43.86	48.8	45.84	47.21	40.12	44.25	45.27	43.36	47.47	50.58	47.05	53.6	gene_product=ubiquitin carboxyl-terminal hydrolase family 2 protein
TGME49_273580	15.95	16.63	16.7	17.43	18.02	18.5	16.12	16.86	12.6	13.1	13.24	13.22	19.09	18.05	19.14	18.13	17	17.74	17.6	16.08	9.4	12.05	12.86	10.5	13.43	13.23	13.1	14.31	gene_product=hypothetical protein
TGME49_220060	4.28	2.58	9.29	1.32	5.38	4.98	5.37	4.06	1.44	0.71	0.72	0.81	3.69	4.76	4.41	4.54	3	2.84	1.67	5.03	1.23	0.73	0.64	0.65	2.22	1.36	0.69	0.72	gene_product=hypothetical protein
TGME49_257925	0.45	0.21	0.25	0	0.14	0.13	0.14	0	0.57	0.34	0	0.13	0.47	0.25	0	0.24	0.16	0.3	0.13	0.81	0	0	0	0	0	0	0	0	gene_product=hypothetical protein
TGME49_220520	32.84	34.46	34.01	33.16	37.95	34	35.98	37.32	39.09	39.48	37.75	37.99	42.02	45.73	41.25	39.32	34.04	37.03	37.23	34.04	32.29	32.39	36.21	32.55	27.93	27.79	37.79	32.7	gene_product=hypothetical protein
TGME49_282070	183.16	191.87	185.93	186.52	156.17	156.61	163.98	166.07	186.33	174.54	187.25	196.47	160.81	169.42	167.78	165.79	187.95	198.1	193.77	197.37	194.04	217.27	226.89	211.11	238.12	235.11	237.65	242.49	gene_product=hypothetical protein
TGME49_222430	21.39	22.5	22.52	20.92	18.04	18.44	18.79	19.86	26	25.77	25.8	25.89	19.71	21.14	22.37	21.15	22.62	22.14	22.03	23.52	21.98	22.59	21.49	22.16	20.23	21.25	22.4	20.74	gene_product=HECT-domain (ubiquitin-transferase) domain-containing protein
TGME49_240400	12.16	13.37	12.99	14.77	14.05	12.44	13.92	9.88	11.71	9.72	10.98	9.7	13.81	9.59	10.21	12.88	16.07	13.98	13.63	12.71	15.95	12.24	8.57	10.6	11.89	13.25	12.24	12.07	gene_product=hypothetical protein
TGME49_301380	25.2	25.15	25.19	23.9	22.22	24.05	22.4	21.97	21.21	22.14	20.67	23.65	24.15	25.52	22.75	23.19	24.12	24.95	23.66	24.58	16.73	18.7	17.18	18.63	19.89	20.9	19.54	19.57	gene_product=elongation factor Tu GTP binding domain-containing protein
TGME49_287440	50.81	64	42.52	69.03	34.87	25.62	29.9	27.48	39	44.33	41.71	42.44	49.91	40.81	43.91	45.56	40.64	34.98	35.25	33.57	33.74	24.66	34.56	35.74	34.94	46.74	51.51	49.51	gene_product=hypothetical protein
TGME49_242435	6.95	7.37	7.01	7.32	9.32	8.52	9.29	9.03	7.55	8.66	7.42	8.31	9.35	9.57	9.21	9.08	6.63	8.16	7.72	7.92	4.69	5.57	6.11	6.06	6.39	5.78	6.79	7.5	gene_product=hypothetical protein
TGME49_239870	32.06	31.18	28.76	29.97	32.17	33.58	30.78	33.11	33.65	33.85	34.45	32.04	36.83	30.91	31.21	31.67	30.61	30.37	28.89	30.31	32.55	29.32	31.76	28.15	29.36	29.4	27.39	31.97	gene_product=CBS domain-containing protein
TGME49_313470	12.98	12.09	10.15	10.57	17.79	16.78	17.64	16.84	16.12	15.84	17.94	13.76	17.21	18.69	18.98	18.71	12.04	10.78	12.7	12.48	10.53	11.39	9.25	9.25	10.73	9.6	10.47	10.11	gene_product=helix-hairpin-helix motif domain-containing protein
TGME49_263323	24.61	26.13	25.92	33.69	38.31	48.66	21.44	24.9	24.9	20.73	24.82	20.62	23.99	20.7	30.27	28.55	33.3	30.84	30.87	27.99	25.99	28.02	24.1	22.8	32.26	31.2	27.66	27.46	gene_product=tetratricopeptide repeat protein 11, putative
TGME49_258590	22.19	22.74	22.23	23.74	40.08	39.68	37.31	36.8	24.34	25.09	26.82	21.41	39.19	37.01	41.02	37.34	21.99	21.2	22.33	21.78	20.85	19.7	19.62	21.63	19.71	19.65	20.75	17.89	gene_product=hypothetical protein
TGME49_277830	2.87	6.11	6.33	7.21	7.29	3.37	9.12	4.44	6.78	11.15	7.25	9.92	3.49	6.99	7.45	7.19	8.12	7.69	6.23	11.39	7.13	5.44	9.11	6.67	5.53	6.02	5.65	5.81	gene_product=hypothetical protein
TGME49_261370	26	26.69	24.29	27.06	28.01	22.11	25.74	24.38	38.63	42.79	39.37	39.77	30.6	27.65	27.29	27.92	22.62	19.52	23.25	20.21	26.51	25.03	28.62	27.31	21.69	23.48	27.54	26.78	gene_product=hypothetical protein
TGME49_236930	10.11	10.35	9.75	9.67	11.58	11.19	10.88	11.02	7.46	7.66	7.05	8.29	11.96	11.73	11.29	10.58	11.01	11.58	11.55	11.2	5.53	6.47	7.26	6.96	8.49	8.06	8.87	9.4	gene_product=hypothetical protein
TGME49_202170	13.68	11.24	10.25	11.85	11.25	12.37	12.52	12.68	12.22	15.08	12.25	13.71	13.23	11.97	13.91	13.63	12.8	11.58	11.99	11.76	12.49	11.74	11.62	12.68	10.29	12.14	10.62	11.73	gene_product=hypothetical protein
TGME49_294805	0	2.42	5.81	3.72	0.84	0.78	2.52	2.28	0	0.67	0.67	1.52	1.38	2.23	2.06	0.71	1.87	1.78	3.13	0.79	0	1.37	1.8	0	0	0.64	0.65	0.67	gene_product=hypothetical protein
TGME49_253160	42.99	45.12	40.09	42.22	51.54	51.6	51.78	51.1	32.39	33.73	32.71	32.18	49.82	46.46	46.91	49.73	42.63	42.55	42.43	43.7	35.1	36.74	34.89	40.35	43.92	36.85	34.32	40.29	gene_product=hypothetical protein
TGME49_214330	30.94	24.8	29.93	24.64	32.35	36.92	38.6	32.63	30.09	29.81	26.56	28.44	39.44	36.34	33.07	32.27	38.65	39.19	35.1	37.34	23.55	25.45	27.53	25.79	26.69	26.62	23.01	27.27	gene_product=DnaJ domain-containing protein
TGME49_210787	12.06	23.79	12.16	16.05	17.83	23.56	22.93	18.03	11.69	14.23	13.69	26	19.86	19.73	16.66	21.54	27.68	13.44	14.84	18.5	15.38	16.59	13.18	13.04	14.76	16.03	17.26	15.24	gene_product=Erv1 / Alr family protein
TGME49_265790	226.26	225.59	220.33	225.89	173.73	192.53	180.29	191.45	282.61	273.87	282.75	250.08	208.65	203.94	225.83	209.02	269.2	269.05	271.2	283.08	388.08	303.16	360.2	332.17	273.51	335.13	281.09	287.32	gene_product=hypothetical protein
TGME49_267500	424.18	366.62	365.04	374.14	310.12	335.01	352.17	356.13	432.19	433.41	398.79	427.61	348.29	346.62	386.54	367.07	424.35	404.83	417.21	443.4	535.81	517.58	497.99	528.05	504.52	522.85	486.35	467.92	gene_product=hypothetical protein
TGME49_268680	101.12	98.07	105.35	113.59	100.77	92.53	105.21	103.41	102.38	95.7	100.52	94.14	107.99	107.14	109.53	107.03	82.97	79.94	83.58	88.13	136.45	134.67	125.23	135.23	121.15	109.34	126.64	113.91	gene_product=hypothetical protein
TGME49_240790	1.92	0	2.06	1.77	1.2	0	0	0	0	0	0	0	0	0	0	0	0	0	0	0	0	0	0	0	0	0	0	0	gene_product=hypothetical protein
TGME49_297290	0	0	0	0	0	0	0	0.28	0.24	0	0.24	0	0	0	0	0.52	0	0.32	0	0	0	0	0	0	0	0	0.24	0	gene_product=hypothetical protein
TGME49_314890	10.67	10.61	10.93	10.5	9.8	8.62	9.27	7.63	10.69	10.21	10.3	10.91	9.35	9.79	8.71	8.6	11.02	11.49	11.95	10.63	7.12	7.24	7.91	8.43	8.45	8.17	10.2	9.6	gene_product=ThiF family protein
TGME49_251950	53.97	74.45	66.85	63.61	70.33	81.06	80.78	80.03	62.65	58.13	56.07	59.94	72.49	73.39	68.47	74.68	72.47	72.22	77.76	69.47	57.59	57.93	57.63	52.76	64.01	65.25	65.61	66.45	gene_product=ribosomal protein l7/l12 c-terminal domain-containing protein
TGME49_236020	0	0.33	0.2	0.35	0	0	0.12	0	0.09	0	0	0	0.1	0	0	0	0	0	0	0	0	0	0	0.09	0	0	0	0	gene_product=BT1 family protein
TGME49_270370	114.2	102.14	89.78	104.92	97.6	108.72	107.29	90.08	62.57	69.57	81.56	73.7	101.76	76.26	89.95	87.7	118.25	126.12	112.91	124.06	96.89	104.81	108.02	114.02	129.65	146.46	108.66	143.96	gene_product=clathrin assembly protein AP19, putative
TGME49_259620	0	0.87	0	0	0	0	0	0.56	0	0.48	0	0	0	0	0	0	0	0	0	0	0	0	0	0	0	0	0	0	gene_product=hypothetical protein
TGME49_289810	72.39	57.64	70.71	64.3	56.95	51.1	47.5	45.11	55.5	55.18	57.45	49.97	44.84	43.62	38.37	43.76	67.31	69.51	61.08	76.8	56.38	70.47	57.82	58.31	72.03	71.72	60.85	77.4	gene_product=hypothetical protein
TGME49_255470	11.28	10.75	8.99	10.42	14.61	12.71	13.92	13.1	12.41	11.56	13.34	11.51	12.56	14.54	15.37	14.23	14.15	12.36	14.35	13.97	12.48	14.17	13.51	13.55	12.19	13.37	12.38	12.54	gene_product=hypothetical protein
TGME49_306020	9.27	10.69	9.75	10.4	11.62	11.27	10.75	11.39	8.85	9.35	9.58	10.22	11.81	12.26	12.18	11.28	11.99	13.27	12.09	12.63	7.72	9.77	11.01	9.99	10.88	11.01	12.16	12.66	gene_product=hypothetical protein
TGME49_230440	31.94	30.79	31.84	37.24	30.07	29.71	26.41	28.16	35.9	31.75	33.55	36.76	35.01	31.4	35.57	28.95	32.43	32.61	33.67	31.62	33.82	32.1	33.1	33.52	30.7	26.27	31.94	25.39	gene_product=CHY zinc finger domain-containing protein
TGME49_210230	41.03	36.56	40.1	38.28	49.78	48.66	51.47	53.4	48.92	51.18	50.08	47.88	54.38	53.31	56.78	59.68	42	39.54	40.19	40.05	37.5	37.62	37.35	39.35	34.77	34.02	38.03	34.57	gene_product=hypothetical protein
TGME49_259205	0.94	2.58	1.75	1.79	1.2	2.21	2.81	1.86	6.16	7.51	5.06	5.46	2.29	1.77	0.81	2.88	1.78	1.26	1.68	0.94	0.42	1.63	1.43	1.03	1	1.68	1.86	0.95	gene_product=hypothetical protein
TGME49_281960	78.72	78.2	75.07	76.18	61.89	55.25	59.08	56.28	73.66	64.48	68.48	71.78	59.95	60.21	63.63	66.09	74.15	75.69	68.92	70.87	73.09	83.79	82.17	82.6	79.02	87.02	74.65	85.82	gene_product=hypothetical protein
TGME49_211410	26.62	29.22	29.07	28.11	20.15	20.64	21.28	23.41	23.6	24.68	22.63	23.58	19.34	21.17	22.6	17.98	29.67	29.67	28.06	30.15	20.46	20.48	25.44	21.31	26.73	30.24	25.78	28.53	gene_product=translation initiation factor sui1 protein
TGME49_265240	19.92	18.16	17.19	18	18.74	18.26	18.52	18.37	16.7	16.28	16.29	19.6	17.9	17.57	19.79	16.59	15.25	17.57	17.97	19.15	13.03	13.75	14.66	13.4	14.72	15.1	15.61	15.38	gene_product=hypothetical protein
TGME49_202230	17.79	18.02	16.93	19.58	21.78	20.65	19.76	20.81	24.5	22.06	23.51	21.53	22.68	21.22	22.34	20.36	18.88	19.08	18.63	18.82	20.23	17.8	19.26	18.7	19.03	19.57	18.32	20.06	gene_product=histone deacetylase HDAC5
TGME49_257310	26.9	27.75	29.45	28.88	23.3	26.16	25.51	19.7	26.74	24.18	23.79	28.72	23.69	25.13	25.32	26.18	34.6	36.88	29.95	36.8	31.33	25.7	29.02	30.38	25.42	30.11	29.85	30.53	gene_product=hypothetical protein
TGME49_281520	90.08	90.94	87.39	85.33	55.24	58.22	61.53	61.25	78.67	67.83	76.24	76.43	65.04	59.14	58.93	56.93	93.07	99.53	84.67	95.25	82	76.91	85.06	78.82	87.41	87.37	83.2	94.52	gene_product=zinc finger, C3HC4 type (RING finger) domain-containing protein
TGME49_316780	0	0	0.23	0.1	0	0	0	0.06	0.05	0.05	0.05	0	0.11	0	0	0	0	0	0.12	0.06	0	0	0	0	0	0	0	0.05	gene_product=hypothetical protein
TGME49_272530	47.73	50.39	44.66	43.76	52.11	56.89	52.16	46.9	52.29	54.14	54.74	49.68	51.09	52.1	51.98	53.09	55.24	48.5	47.58	46.31	49.43	43.19	39.86	42.32	40.24	40.27	39.25	37.85	gene_product=hypothetical protein
TGME49_227030	208.88	193.66	186.95	211.78	183.28	197.12	190.28	194.74	129.53	135.68	146.13	151.55	196.41	172.87	194.88	194.9	193.9	199.79	219.46	221	203.07	205.7	206.6	196.64	229.69	224.8	192.54	215.58	gene_product=hypothetical protein
TGME49_207680	93.47	92.01	108.76	106.66	84.15	83.52	86.35	83.39	76.9	87.84	84.97	95.25	88.05	83.23	78.88	86.09	93.21	98.54	106.84	101.78	107.07	119.04	98.87	122.52	128.13	109.24	106.08	124.25	gene_product=suppressor of kinetochore protein 1, putative
TGME49_252295	21.57	19.8	24.12	20.15	18.56	16.62	17.49	20.32	15.6	21.36	11.59	13.07	24.39	23.18	17.65	20.5	19.73	19.53	14.42	19.33	14.43	12.16	15.3	15.89	18.52	17.88	19.65	21.02	gene_product=hypothetical protein
TGME49_315460	12.25	9.94	10.38	13.12	11.94	12.2	12.82	11.28	9.42	8.85	8	10.66	12.08	11.55	12.59	8.93	10.12	9.91	10.88	9.99	6.46	7.65	8.47	7.09	8.24	7.97	7.7	7.32	gene_product=hypothetical protein
TGME49_265290	3.73	4	2.79	2.68	1.79	0.73	1.2	1.3	2.99	2.87	3.63	2.36	3.91	1.24	3.73	4.05	1.33	1.68	1.86	1.5	3.04	1.46	1.57	1.61	1	0.92	1.55	1.74	gene_product=hypothetical protein
TGME49_263570	189.12	170.25	173.84	167.47	248.5	270.86	271.72	275.03	145.78	154.36	149.57	161.22	244.04	261.58	244.58	252.03	172.24	160.91	180.76	188.39	175.14	182.17	170.85	177.41	176.28	166.61	180.95	169.47	gene_product=hypothetical protein
TGME49_266830	29.66	30.59	32.25	28.84	25.04	22.72	22.23	23.7	34.44	33.46	34.15	32.42	26.38	26.32	27.48	24.71	29.22	28.74	28.07	29.73	27.77	28.5	30.96	28.98	26.73	26.12	30.64	29.76	gene_product=Sec7 domain-containing protein
TGME49_233160	41.33	42.22	42.36	42.32	40.78	37.22	35.95	36.06	46.16	43.99	48.54	45.78	38.05	40.12	42.4	37.77	39.39	41.12	42.6	41.94	38.25	39.14	40.72	40.64	36.48	39.54	39.93	41.25	gene_product=hypothetical protein
TGME49_309280	13.28	14.92	17.1	13.09	14.94	15	15.16	14.95	14.34	14.03	11.77	13.47	14.74	16.13	15.17	15.05	12.29	15.08	14.3	13.92	9.89	10.32	9.96	9.14	11.35	11.23	11.36	10.08	gene_product=zinc finger, C3HC4 type (RING finger) domain-containing protein
TGME49_253060	19.88	17.14	20	19.68	20.06	17.4	17.94	18.04	15.18	14.43	15.07	17.65	16.54	18.37	19.95	18.84	17.6	19.05	16.9	19.38	14.98	15.26	16.71	18.29	15.01	15.55	12.73	15.93	gene_product=WD domain, G-beta repeat-containing protein
TGME49_319500	53.77	53.03	50.73	51.16	54.67	48.24	50.4	52.36	58.75	58.54	56.88	54.92	59.27	59.21	60.67	50.87	43.2	42.98	45.54	44.26	42.22	47.05	42.08	48.41	50.27	53.11	50.17	47.6	gene_product=hypothetical protein
TGME49_315820	23.37	26.24	24.56	24.14	31.85	31.02	31.5	32.16	19.89	21.06	21.43	24.72	33.64	31.05	32.09	30.67	27.34	27.27	29.47	24.71	18.99	23.14	19.77	20.46	23.69	23.49	20.36	24.7	gene_product=hypothetical protein
TGME49_284550	0.57	0	0	0	0.37	0.34	1.47	1.35	0	0	0	0	0.3	0.65	0	0.93	0	0	0	0	0	0.3	0	0	0	0	0	0	gene_product=EF hand domain-containing protein
TGME49_267510	57.09	50.94	49.65	54.94	50.58	59.66	61.42	67.87	46.53	49.46	48.47	51.26	54.97	58.65	53.37	58.13	44.29	45.94	47.97	45.22	53.71	52.58	47.07	55.89	51.79	57.02	46.18	48.45	gene_product=hypothetical protein
TGME49_269750	29.42	31.74	29.13	27.69	50.7	49.28	49.65	50.13	22.43	23.23	21.77	25.68	43.39	47.56	41.44	41.86	33.2	29.34	27.72	29.57	22.13	26.49	23.97	24.3	27.06	29.54	23.58	26.79	gene_product=CrcB family protein
TGME49_231200	25.58	30.01	29.44	26.44	32.14	33.87	31.15	30.94	17.73	18.55	18.01	19.18	30.39	31.9	30.27	29.62	26.14	27.97	26.09	27.29	13.42	16.74	17.76	17.09	21.53	19.79	21.61	23.91	gene_product=hypothetical protein
TGME49_240300	18.06	17.03	16.33	17.2	20.42	20.14	18.85	21.68	21.29	21.36	22.12	21.49	20.15	20.35	22.81	19.59	17.93	16.99	18.44	17.46	17.07	14.79	17	16.64	16.29	15.79	17.69	17.65	gene_product=zinc finger domain, LSD1 subclass domain-containing protein
TGME49_204520	26.05	21.07	25.37	28.24	29.73	27.81	29.86	26.89	28.29	28.13	32.95	23.64	29.56	32.24	25.54	33.41	29.31	22.19	25.1	26.51	33.05	29.35	27.63	27.45	24.5	21.57	22.95	19.64	gene_product=hypothetical protein
TGME49_282220	19.42	17.46	17.45	18.47	24.2	23.2	24.39	24.47	18.7	20.19	18	18.56	25.15	25.68	23.34	26.48	19.05	18.43	17.84	17.37	15.76	15.5	14.49	15.77	16.38	15.53	16.96	14.94	gene_product=AP2 domain transcription factor AP2VIIa-9
TGME49_253120	0.27	0.87	0	0.39	0.35	0.16	0.52	0.32	0	0.14	0.21	0.16	0.14	0.15	0.5	0.37	0.1	0.37	0.24	0.33	0.24	0.36	0.25	0.19	0.15	0.33	0.14	0.21	gene_product=mandelonitrile lyase, putative
TGME49_254485	1.39	0	0	0	0	0	0.87	0.79	0	0	0.7	0	0	0	0	0	0	0	0	0	0	0	0	0	0	0	0	0	gene_product=hypothetical protein
TGME49_208040	16.15	15.31	17.09	17.62	18.42	17.56	17.67	17.72	14.15	13.31	14.01	12.94	18.91	18.61	18.77	19.43	17.08	18.01	16.21	15.48	10.81	11.45	11.59	11.47	12.1	11.47	11.2	11.65	gene_product=aldo-keto reductase
TGME49_218610	29.45	32.11	28.9	27.4	29.62	26.02	26.84	24.91	29.62	29.29	28.04	28.17	26.23	26.24	24.33	26.78	25.84	25.48	25.15	27.36	25.52	22.34	23.4	23.92	25.23	25.24	24.1	25.16	gene_product=ATPase (DUF699) protein
TGME49_247560	0	0	0	0	0.86	0.8	1.72	0	0	0.69	0	0	0	0	0.71	0	0	0	0	0	0	0.7	0	0	0	0	0.67	0	gene_product=dynein light chain protein, putative
TGME49_245550	77.43	82.19	76.73	73.34	65.55	70.74	70.99	72.9	66.47	77.7	73.74	80.84	71.01	76.79	74	66.32	116.67	97.36	95.97	85.57	93.46	108.3	105.7	102.22	114.83	101.59	115.01	101.6	gene_product=hypothetical protein
TGME49_246130	318.51	331.66	347.82	346.15	226.06	242.8	240.46	264.31	539.5	513.37	553.56	489.64	318.38	283.2	320.05	314.56	366.66	344.14	361.03	363.99	585.02	439.27	479.65	485.85	393.33	441.4	399.57	393.1	gene_product=serpin (serine proteinase inhibitor) superfamily protein
TGME49_292320	41.07	42.43	43.73	39.19	51.74	56.21	51.8	51.51	40.47	44.02	41.3	37.86	52.41	46.98	49.54	47.34	37.82	40.69	42.85	41.39	37.87	32.98	35.82	36.74	31.34	36.92	31.28	33.13	gene_product=hypothetical protein
TGME49_295460	55.56	53.45	55.12	71.13	84.51	76.94	75.06	86.94	37.28	42.63	38.77	39.25	67.73	70.03	64.16	66.3	57.29	67.09	73.1	63.98	53.17	71.55	53.08	65.27	67.7	72.16	61.26	65.28	gene_product=Got1 family protein
TGME49_233410	28.73	31.25	24.54	32.75	31.47	28.4	26.8	28.18	27.75	28.58	27.09	30.52	27.12	30.05	24.88	27.21	29.57	27.07	30.63	24.95	23.86	25.8	26.09	27.86	28.63	29.27	26.96	25.45	gene_product=Sof1 family domain-containing protein
TGME49_300220	76.1	74.34	78.09	74.59	77.43	64.87	70.7	72.35	90.44	96.37	89.39	91.29	84.86	86.55	82.66	81.83	69.46	73.2	73.93	69.61	71.94	85.54	79.82	82.88	82.81	67.5	92.82	77.07	gene_product=hypothetical protein
TGME49_307070	0	0	1.22	0	0.71	0	0	0.64	0	0.56	0	0	0	0	0	0	0	0	0	0	0	0.57	0	0	0	0	0	0	gene_product=hypothetical protein
TGME49_243620	75.7	62.75	73.29	72.75	80.87	89.24	88.94	98.73	70.57	72.36	71.99	73.78	75.14	84.07	68.62	80.08	80.35	80.49	85.88	80.34	84.86	72.64	74.33	75.76	77.43	88.19	78.51	78.33	gene_product=hypothetical protein
TGME49_234390	23.02	30.05	28.29	25.91	38.05	38.44	38.92	37.49	29	27.3	30.82	29.73	32.09	32.84	33.93	35.93	33.6	36.78	33.41	32.17	27.74	25.89	28.5	21.92	27.5	25.12	25.85	26.29	gene_product=hypothetical protein
TGME49_231890	39.44	49.15	44.66	42.3	52.76	58.39	51.5	53.89	36.09	35.55	37.38	34.9	48.96	49.69	44.99	46.09	45.94	37.09	41.41	39.04	24	30.95	30.2	29.7	36.7	40.52	38.58	37.16	gene_product=beta-ketoacyl-acyl carrier protein synthase III, putative
TGME49_311650	17.17	20.93	19.15	19.56	23.4	23.82	23.3	21.56	16.13	15.53	16.74	18.59	22.95	23.34	21.44	22.38	22.2	21.9	21.35	21.07	11.45	15.43	13.89	14.39	18.42	17.99	16.86	17.42	gene_product=leucine rich repeat-containing protein
TGME49_307050	0	0	0	0	0	0	0	0	0	0	0	0	0	0	1.87	0	0	0	0	0	0	0	0	0	0	0	0	0	gene_product=hypothetical protein
TGME49_313630	6.09	7.68	7.77	7.49	7.14	6.93	6.49	7.42	7.79	7.31	7.75	7.78	8.21	8.33	8.72	7.91	9.22	9.99	10.1	9.93	6.79	6.49	8.02	6.97	6.32	6.5	7.91	7.73	gene_product=hypothetical protein
TGME49_234250	55.86	50.71	57.35	55.11	55.83	52.43	55.95	57.17	62.51	61.26	59.73	56.91	55.63	59.34	58.76	57.86	39.71	43.78	45.18	43.53	50.43	57.19	55.01	53.06	52.07	45.54	59.1	51.17	gene_product=hypothetical protein
TGME49_310490	2989.53	3044.45	3117.27	2967.31	2502.25	2645.25	2555.44	2480.76	2185.15	2112.29	2228.91	2166.22	2242.09	2204.93	2131.85	2250.01	2702.23	2476.35	2200.61	2606.24	2446.19	2471.79	2307.38	2308.27	2468.27	2321.34	2059.69	2287.67	gene_product=ribosomal protein RPL27A
TGME49_231940	55.88	52.65	61.5	59.08	51.73	53.7	55.73	52.99	39.36	38.54	45.39	46.58	47.75	44.3	45.42	49.91	63.8	59.56	65.21	68.83	53.62	71.04	56.62	57.73	68.21	60.95	62.27	53.65	gene_product=ThiF family protein
TGME49_224250	2.51	2.87	7.67	4.76	7.99	6.28	3.21	5.9	3.18	4.79	3.49	5.09	5.56	7.79	6.2	5.76	8.01	9.26	10.43	8.64	2.49	2.61	5.43	5.27	3.32	2.14	6.2	5.73	gene_product=hypothetical protein
TGME49_312100	56.22	57.73	59.35	56.86	64.71	59.54	62.01	58.42	63.4	61.22	62.61	61.21	56.37	59.21	58.37	59.88	56.64	60.84	59.42	61.79	61.25	65.96	70.92	66.85	69.02	65.73	71.98	69	gene_product=plasma membrane-type Ca(2+)-ATPase A1 PMCAA1
TGME49_244450	3	3.5	3.99	3.14	1.19	1.88	1.03	1.75	2.23	2.77	2.15	2.43	1.94	1.86	1.89	2.7	1.45	1.37	1.59	1.87	0.83	0.6	0.53	1.25	0.62	1.31	0.93	1.75	gene_product=protein phosphatase 2C domain-containing protein
TGME49_241890	10.94	21.41	9.52	15.51	25.83	20.66	25.37	22.35	9.1	9.92	18.95	20.32	22.8	24.2	21.91	20.18	19.37	20.42	15.74	23.79	16.83	15.38	20.59	16.37	19.8	18.22	15.41	19.79	gene_product=hypothetical protein
TGME49_258690	82.59	83.06	87.69	86.49	62.41	63.03	63.48	63.36	91.97	85.22	91.77	94.55	68.7	66.1	75.39	74.17	92.52	85.98	86.45	89.25	98.73	96.54	96.67	95.48	93.27	98.16	100.45	96.56	gene_product=5-aminolevulinic acid synthase domain-containing protein
TGME49_282160	95.82	102.64	103.22	90.36	79.18	79.15	72.28	77.87	80.76	83.18	84.49	80.06	75.99	75.7	83.07	75.29	85.09	86.96	79.04	88.27	89.76	80.3	86.91	84.55	91.86	118.68	82.7	92.39	gene_product=hypothetical protein
TGME49_310560	13.97	15.47	14.82	15.14	16.39	15.85	15.28	16.72	12.67	13.13	11.8	13.31	13.81	16.42	16.84	14.6	16.12	18.02	17.89	16.69	10.77	13.23	12.93	13.41	14.37	12.75	15.11	15.86	gene_product=hypothetical protein
TGME49_314295	25.94	27.98	21.83	23.68	28.4	24.47	29.97	25.38	25.76	28.99	29.48	25.78	27.04	26.28	27.56	30.67	25.87	31.14	26.93	26.81	27.27	25.05	22.39	20.82	22.28	26.73	25.16	25.02	gene_product=ribosomal l25 family protein
TGME49_266850	48.59	47.05	48.34	45.76	78.8	81.67	80.63	74.76	40.18	42.08	38.54	45.89	58	60.9	61.47	66.89	56.78	49.04	54.71	50.15	34.52	34.66	41.01	41.21	46.51	42.59	41.66	41.2	gene_product=3-demethylubiquinone-9 3-O-methyltransferase
TGME49_246060	8.45	10.18	11.48	8.71	11.6	10.99	11.14	10.48	9.05	10.12	8.88	10.15	11.36	10.32	10.43	10.84	9.9	10.55	9.08	11.23	6.32	7.8	7.7	8.01	8.31	7.7	8.66	10.32	gene_product=DNA-dependent RNA polymerase
TGME49_204000	1.96	0.9	1.1	1.87	0.31	1.16	1.89	0.58	1.49	1.75	1.99	1.43	1.03	0.56	0.77	1.86	0	0.33	0.29	0.3	0	0	0.45	0.46	0	0.24	0.49	0	gene_product=hypothetical protein
TGME49_228440	0	0	0	0	0	0	0	0	0	0	0	0	0	0	0.45	0	0	0	0	0.26	0	0	0	0.2	0	0.21	0	0	gene_product=hypothetical protein
TGME49_313495	11.01	12.15	11.64	11.03	10.3	11.62	9.8	10.66	10.11	10.15	9.55	10.8	9.81	10.82	10.2	9.54	10.62	11.25	10.55	11.71	6.21	7.33	7.94	7.98	8.65	9.39	8.98	10.45	gene_product=hypothetical protein
TGME49_209640	7.88	7.74	7.98	8.06	9.59	7.77	11.5	9.87	9.71	9.16	9.6	9.22	8.94	8.36	11.38	9.86	7.5	8.32	8.79	7.46	10.99	7.42	8.44	7.92	6.75	8.53	6.93	7.49	gene_product=hypothetical protein
TGME49_286430	30.98	27	30.69	32.62	24.37	25.32	26.51	22.14	33.18	31.28	29.99	31.25	27	22.74	22.15	28.64	23.19	24.05	26.28	25.83	29.06	30.87	27.27	36.92	27.54	21.8	24.45	28.26	gene_product=hypothetical protein
TGME49_322010	510.25	502.61	510.32	493.6	319.05	311.95	326.01	318.41	536.59	539.79	552.54	523.15	304.89	327.34	314.66	310.36	500.18	550.71	524.94	532.88	501.66	617.8	555.71	570.32	633.46	600.44	627.58	643.62	gene_product=myosin-light-chain kinase
TGME49_282055	256.85	260.49	259	243.05	149.27	150.91	162.95	156.94	281.74	301.43	281.36	293.11	167.03	174.88	180.05	184.18	289.3	299.87	316.91	295.63	318.61	348.76	328.3	333.07	331.57	311.47	361.18	320.94	gene_product=protein phosphatase PP2C-hn
TGME49_316760	27.11	29.67	27.32	28.58	33.98	40.39	36.77	36.91	27.67	23.85	25.45	27.21	39.83	32.92	40.44	39.27	28.96	27.89	29	27.37	28.24	26.79	25.95	30.65	28.53	30.8	25.81	27.61	gene_product=hypothetical protein
TGME49_208350	44.57	51.1	45.81	49.27	68.7	71.39	69.6	68.9	51.65	54.97	46	43.99	62.91	60.03	65.48	67.49	51.01	50.72	50.2	53.21	59.97	49.36	53.25	50.77	43.96	48.08	49.02	42.95	gene_product=hypothetical protein
TGME49_315165	0.85	0	0	0.8	0	0.5	0	0	0.43	0	0	0	0.44	0.48	0.88	0	0	0	0	0	0	0	0	0	0	0	0	0	gene_product=hypothetical protein
TGME49_282180	304.66	306.72	313.81	317.1	346.14	359.43	328.29	341.89	247.69	281.8	264.09	293.04	291.76	321.71	309.36	309.82	374.61	341.02	357.76	339.04	266.71	299.72	299.22	281.06	346.57	361.66	330.45	345.63	gene_product=hypothetical protein
TGME49_276940	64.98	33.98	11.89	34.15	56.12	61.35	72.77	59.59	38.37	37.03	43.81	42.33	39.05	28.98	38.64	41.54	57.6	57.47	45.92	52.28	69.27	36.36	71.71	47.97	44.18	49.59	49.01	45.69	gene_product=ribosome associated membrane protein RAMP4, putative
TGME49_288600	50.44	44.81	46.38	45.61	45.92	39.7	50.99	53.01	51.86	51.46	52.91	44.97	45.28	47.46	46.95	54.04	52.32	47.71	48.7	46.36	52.41	48.06	44.03	45.63	46.2	40.27	46.34	40.8	gene_product=WD domain, G-beta repeat-containing protein
TGME49_214280	21.15	18.61	16.62	18.48	17.47	15.45	18.8	14.67	20.77	21.14	22.45	20.09	19.48	17.32	15.06	18.59	17.62	15.77	18.59	16.3	19.15	18.13	17.91	17.01	17.72	16.26	16.54	16.32	gene_product=phosphoadenosine phosphosulfate reductase family protein
TGME49_279460	0	1.78	1.07	0	1.86	1.14	0	1.7	1.98	3.46	0.98	2.81	0	0.55	0.51	1.57	0.69	0.65	0	1.74	0	0	0	0	0	0.47	0	0.49	gene_product=Toxoplasma gondii family B protein
TGME49_219810	177.5	171.01	179.94	181.84	161.32	166.21	157.43	165.73	229.89	221.78	235.99	209.51	186.66	174.4	193.83	174.54	183.88	179.53	193.18	188.3	244.62	215.01	224.46	225.13	216.68	236.44	211.14	216.09	gene_product=hypothetical protein
TGME49_237220	120.21	116.27	132.39	122.97	139.9	140.08	139.7	135.83	90.48	95.89	93.82	97.86	119.34	136.2	119.59	114.76	121.46	127.29	127.58	123.15	76.58	103.24	102	103.04	126.4	109.7	121.02	123.8	gene_product=DNA replication licensing factor Mcm7, putative
TGME49_226380	286.15	287.96	272.31	274.28	185.71	169.96	179.25	193.56	430.2	408.56	422.81	376.88	220.72	213.06	242.43	220.44	289.11	287.88	316.27	298.17	466.74	357.8	364.03	379.36	292.28	334.42	337.54	319.74	gene_product=hypothetical protein
TGME49_228230	168.61	169.27	169.36	180.74	131.38	120.88	123.65	133.81	200.77	187.94	184.3	182.08	136.05	139.31	143.28	126.86	175.41	181.88	181.61	185.04	172.69	176.57	189	184.66	172.33	191.22	178.42	190.18	gene_product=hypothetical protein
TGME49_314720	87.81	74.61	86.51	85.23	91.8	87.41	96.3	115.2	68.38	76.81	73.45	71.49	89.63	77.44	79.04	103.12	90.75	77.81	80.48	84.61	82.31	93.48	77.69	81.22	93.38	75.11	84.29	85.37	gene_product=Sedlin, N-terminal region protein, putative
TGME49_257380	659.8	650.66	684.26	659.18	559.48	576.01	585.44	614.22	790.41	840.3	873.09	769.13	622.52	587.11	611.5	618.13	612.89	619.69	634.39	666.34	1144.57	876.44	961.29	978.93	827.22	790.15	797.51	788.39	gene_product=hypothetical protein
TGME49_202255	0.31	0.86	0.35	0.6	0.6	0.55	1	0.19	0.63	0.96	0.47	0.55	0.65	0.53	0.81	0.85	0.44	0.21	0.93	0.38	0	0.16	0.29	0.15	0.5	0.46	0.16	0.48	gene_product=hypothetical protein
TGME49_306692	0	0	2.97	0	0	0	0	0	0	0	0	0	0	0	0	0	0	0	0	0	0	0	0	0	0	0	0	0	gene_product=hypothetical protein
TGME49_214750	44.21	43.28	39.59	42.03	36.13	38.38	35.22	37.75	46.39	43.5	48.86	47.74	36.69	37.08	35.16	34.71	41.87	40.17	41.67	39.58	43.77	38.56	41.17	43.05	39.63	45.15	42.21	40.3	gene_product=hypothetical protein
TGME49_318190	15.16	13.61	13.63	14.21	22.71	22.73	22.6	19.79	16.11	15.41	16.08	16.08	25.11	21.81	23.15	23.82	10.17	12.37	12.22	12.12	10.79	9.99	11.67	11.32	10.72	11.35	10.99	11.02	gene_product=phosphoglycerate mutase family protein
TGME49_325700	0	0	0	0	0	0	0	0	0	0	0	0	0	0	0	0	0	0	0	0	0	1.49	0	0	0	0	0	0	gene_product=ATP-binding protein
TGME49_323600	0.16	0	0	0	0	0.31	0	0.12	0.17	0	0.07	0	0.51	0.2	0.22	0.3	0	0	0	0.07	0.01	0.03	0.11	0	0.09	0	0	0	gene_product=OTU family cysteine protease
TGME49_265370	158.04	147.59	172.41	148.25	164.95	183.86	170.31	149.91	133.91	136.94	131.89	147.25	144.67	143.1	152.26	150.67	172.08	165.03	153.12	163.87	149.92	134.82	178.26	156.99	163.4	182.85	148.29	146.41	gene_product=hypothetical protein
TGME49_268000	17.77	18.04	16.98	18.06	22.08	23.89	22.61	20.75	18.14	20.2	19	21.17	17.43	19.95	19.64	22.59	26.11	25.72	28.05	27.86	16	21.87	19.73	19.31	20.84	23.77	22.46	20.84	gene_product=hypothetical protein
TGME49_286170	7.51	8.12	6.92	7.59	11.29	11.99	11.9	9.42	8.06	7.23	9.63	7.46	8.55	9.51	9.44	11.25	6.92	10.7	8.43	7.18	6.07	5.76	6.47	8.08	6.12	6.06	7.46	6.29	gene_product=hypothetical protein
TGME49_209160	123.36	101.49	124.56	102.45	107.56	116.24	104.31	106.12	93.4	89.21	96.79	95.63	95.69	104.95	100.32	104.66	132.46	117.38	124.3	121.75	89.88	106.17	101.57	108.52	130.58	134.02	125.3	131.79	gene_product=myristoyl CoA:protein N-myristoyltransferase
TGME49_221660	23.96	22.9	23.15	22.17	22.31	19.57	20.51	20.5	25.5	22.91	22.86	23.97	22.12	22.75	22.13	20.06	24.56	22.37	24.02	22.14	21.55	19.09	19.59	20.58	21.97	19.99	20.99	23.11	gene_product=DEAD/DEAH box helicase domain-containing protein
TGME49_315280	16.3	17.67	17.42	16.46	34.24	34.02	35.06	35.6	18.25	17.82	18.31	18.96	29.61	28.7	28.69	29.46	17.48	18.29	19.82	17.45	14.08	18.86	19.63	16.38	19.59	19.14	17.22	18.42	gene_product=hypothetical protein
TGME49_260270	22.87	24.77	25.14	22.69	35.12	38.32	37.05	35.7	16.99	18.52	16.8	19.96	30.35	33.51	29.4	32.81	23.71	27.53	25.36	25.5	13.54	18.97	18.56	17.4	22.53	20.39	21.09	22.88	gene_product=HEAT repeat-containing protein
TGME49_255170	12.94	13.63	14.37	12.47	17.06	17.45	21.18	18.2	14.45	13.39	14.5	14.21	16.96	16.09	15.63	16.77	13.22	12.12	13.45	12.19	13.7	13.98	14.9	13.7	14.66	13.53	12.97	14.63	gene_product=hypothetical protein
TGME49_269800	56.53	59.96	59.9	63.51	65.69	68.05	69.1	70.1	68.93	63.73	69.94	68.28	75.85	71.83	78.79	74.05	62.02	59.13	62.31	63.08	81.86	79.27	82.66	80.9	78.09	73.32	73.16	76.41	gene_product=glutamine-dependent NAD(+) synthetase protein, putative
TGME49_320240	0.59	0	0	0	0	0.35	0	0	0	0	0	0	0	0.17	0.15	0.16	0	0	0	0	0.13	0	0.14	0	0	0	0.15	0.45	gene_product=SAG-related sequence SRS15B
TGME49_291030	31.54	29.1	28.1	31.51	33.17	32.07	33.7	36.43	32.23	31.71	31.06	32.09	30.54	31.52	33.81	31.82	31.94	33.63	33.91	29.76	28.94	31.34	30.19	33.26	35.71	32.4	36.39	32.21	gene_product=zinc finger, C3HC4 type (RING finger) domain-containing protein
TGME49_257330	26.27	22.79	23.15	25.01	13.34	14.57	13.23	12.77	24.87	27.36	24.84	29.33	12.75	14.57	13.73	14.11	19.34	21.36	21.01	19.49	24.16	24.99	27.13	24.22	21.35	22.39	22.32	26.73	gene_product=hypothetical protein
TGME49_300608	0	0	0	0	0	0	0	0	0	0	0	0	0.39	0	0	0	0	0	0	0	0	0	0	0	0	0	0	0	gene_product=ribosomal protein L6, putative
TGME49_237460	28.63	28.49	34.35	31.59	25.82	28.19	25.76	24.46	25.04	24.54	23.88	23.14	23.46	24.19	24.4	24.96	33.05	31	30.48	30.03	22.86	24.64	23.23	23.47	27.6	26	26.62	28.18	gene_product=hypothetical protein
TGME49_255300	30.8	29.37	29.56	31.95	28.86	25.02	27.07	25.13	27.9	30.17	31.37	31.52	27.05	27.1	28.5	26.79	27.53	30.07	28.74	30.6	25.08	26.75	28.58	28.08	28.75	30.83	28.89	31.4	gene_product=hypothetical protein
TGME49_246210	5.47	6.57	0	3.36	1.14	2.12	0	0	0.92	0.91	0.91	1.03	2.82	2.02	3.75	2.89	2.55	1.21	5.32	2.13	2.35	0.93	1.63	1.66	0	1.73	1.76	1.83	gene_product=hypothetical protein
TGME49_270660	0	0	0	0	0	0.18	0	0	0	0	0	0	0	0.17	0	0	0	0	0	0	0	0	0	0	0	0	0	0	gene_product=hypothetical protein
TGME49_247010	1.21	0	0.34	0.87	0.97	0.72	0.78	1.08	0.15	0.47	0	0.53	0.16	1.03	0.79	0.49	0.43	0.61	1.26	0.73	0	0	0	0	0	0	0.3	0.46	gene_product=hypothetical protein
TGME49_318570	66.92	70.43	65.77	67.88	68.84	67.09	59.04	68.55	70.03	72.48	75.22	75.86	67.06	68.67	68.59	70.76	75.61	82.25	73.78	81.3	84.26	73.94	78.59	74.44	72.82	80.82	70.2	80.01	gene_product=SFT2 family protein
TGME49_278975	32.97	34.27	29.4	35.24	43.61	46.12	43.61	44.37	25.63	25.78	25.35	27.73	36.02	38.07	36.35	37.05	29.63	32.77	30.73	27.23	23.03	31.65	29.88	28.13	31.94	36.23	29.51	34.46	gene_product=ICE family protease (caspase) p20 domain-containing protein
TGME49_320760	44.65	48.56	40.6	47.41	45.88	47.74	42.52	45.93	31.52	39.05	38.34	36.72	44.68	43.65	35.18	44.06	48.08	46.3	44.34	40.1	35.33	44.44	43.33	45.51	46.15	39.99	43.27	44.43	gene_product=hypothetical protein
TGME49_301010	30.53	29.82	29.5	29.5	29.01	29.45	28.71	26.89	29.66	27.21	31.14	30.64	29.45	30.02	30.22	29.45	29.32	29.77	26.84	26.38	22.15	24.14	23.5	24.22	24.93	21.94	24.35	25.77	gene_product=serine/threonine protein phosphatase, putative
TGME49_227615	0	1.18	1.42	1.21	0	0.76	0.82	0	1.97	0	0.65	0	0	0	0	0	1.83	0.87	0	0	0.56	0	1.17	1.2	2.03	0.62	0	0	gene_product=hypothetical protein
TGME49_230230	26.82	28.6	31.94	31.78	20.73	24.5	26.08	23.31	37.67	33.16	30.25	26.45	27.59	24.75	27.27	26.95	27.71	29.09	22.68	24.47	39.87	31.58	27.71	34.09	33.42	27.11	30.27	36.49	gene_product=hypothetical protein
TGME49_316890	0	0	0	0	0.36	0.17	0.36	0.33	0.14	0	0.29	0	0.15	0.32	0	0.15	0	0	0	0	0.12	0	0.13	0	0	0	0	0	gene_product=hypothetical protein
TGME49_208050	11.15	10.49	10.87	11.01	10.96	9.9	10.91	10.35	8.72	8.51	8.18	8.41	12.4	11.84	10.66	9.54	10.3	10.05	9.43	11.12	5.03	6.79	7.07	6.08	7.28	7.12	7.55	8.03	gene_product=ABC transporter, putative
TGME49_287200	12.25	16.82	17.03	19.76	10.92	12.97	12.13	18.71	12.71	15.28	18.27	13.14	14.06	12.45	15.6	13.55	19.12	20.55	18.91	19.44	21.88	22.58	15.63	24.03	16.23	21.19	19.68	22.67	gene_product=hypothetical protein
TGME49_309100	26.03	26.64	22.03	25.46	28.57	29.15	27.71	26.67	29.88	29.73	29.65	29.82	29.2	29.98	30.22	27.45	22.39	22.73	22.87	23.44	16.7	18.59	17.59	16.66	17.53	16.47	14.66	17.77	gene_product=hypothetical protein
TGME49_231010	27.52	25.82	28.82	29.29	30.68	34.12	29.26	29.91	29.04	27.17	28.94	26.59	30.82	27.03	30.88	28.28	27.03	25.96	23.81	26.58	27.83	21.97	23.21	24.81	23.39	26.71	21	23.53	gene_product=general transcription factor IIE polypeptide 1 GTF2E1
TGME49_301200	0	0	0	0	0.22	0.41	0.22	0	0	0	0.17	0	0	0	0.18	0	0.73	0.23	0.41	0	0	0	0	0	0	0	0	0	gene_product=hypothetical protein
TGME49_313820	43.57	39.62	47.62	42.78	66.24	50.59	60.02	61.2	43.98	47.96	39.55	43.78	56.81	63.52	61.38	63.94	36.99	40.44	34.79	41.01	24.11	31.19	27.45	30.74	30.73	24.17	29.54	23.67	gene_product=dynactin p25, putative
TGME49_235890	5.08	5.41	7.48	7.99	2.15	5.47	3.77	5.91	5.57	6.44	4.7	7.81	5.73	4.28	3.51	4.09	6.59	6.24	9.52	10.09	4.83	5.25	5.76	5.51	7.13	6.16	4.58	6.85	gene_product=dual-specificity protein phosphatase
TGME49_238470	0	0	0.8	0	0.92	0.85	0	0.42	0	0.37	0	0	0	0	0	0	0.51	0	0	0	0	0	0.33	0	0	0	0	0	gene_product=SAG-related sequence SRS22C
TGME49_277740	120.77	126.54	125.36	121.76	79.9	76.23	79.1	78.93	109.74	114.46	106.87	105.1	81.35	84.66	86.7	82.62	125.05	134.03	130.8	133.03	114.47	127.81	121.64	127.16	120.99	122.85	130.52	130.94	gene_product=zinc finger, C3HC4 type (RING finger) domain-containing protein
TGME49_237195	15.57	15.14	14.45	13.47	9.14	10.72	10.98	10.49	11.74	14.51	13.42	13.24	12.72	11.68	12.11	13.35	12.94	12.62	11.7	12.73	11.96	11.9	13.22	12.54	15.18	13.99	11.15	14.27	gene_product=hypothetical protein
TGME49_212770	243.47	252.2	238.82	244.33	199.05	193.78	209.82	190.98	243.13	240.83	248.61	252.58	181.28	200.3	194.52	192.67	223.58	229.83	223.28	233.44	263.68	280.38	276.29	277.55	284.97	290	288.26	282.85	gene_product=hypothetical protein
TGME49_218830	29.98	30.31	29	31.14	38.68	39.99	37.38	39.55	30.24	31.51	30.29	32.91	40.86	39.31	40.36	37.96	27.39	26.43	27.87	26.28	23.07	25.19	21.4	23.96	24.99	27.46	23.55	25.45	gene_product=hypothetical protein
TGME49_311310	97.92	100.67	101.45	95.9	111.79	100.52	113.05	101.36	105.28	105.61	104.37	106.63	114.37	98.39	108.63	107.63	92.17	91.39	99.32	94	100.61	104.25	108.11	109.83	112.24	99.54	102.57	113.79	gene_product=protein phosphatase 2B catalytic subunit, calcineurin family phosphatse superfamily protein
TGME49_238895	71.2	71.52	67.82	73.63	65.97	69.8	70.23	66.82	61.27	57.42	60.57	67.03	59.2	63.33	61.98	62.22	77.34	78.92	73.58	71.19	58.73	75.69	72.66	71.87	81.32	81.76	77.84	79.23	gene_product=hypothetical protein
TGME49_262020	5.22	4.43	9.45	7.29	7.96	4.98	7.74	5.24	5.29	4.52	4.28	6.32	6.93	6.38	4.4	4.79	5.15	6.49	4.55	7.02	2.49	5.03	4.78	3.4	3	3.54	4.39	5.52	gene_product=hypothetical protein
TGME49_263230	78.52	85.75	79.72	80.78	119.4	130.8	112.6	121.8	78.2	68.97	73.9	80.12	97.97	107.03	105.05	98.85	99.35	101.81	94.66	102.1	66.51	75.23	80.6	76.21	90.67	92.7	88.43	91.44	gene_product=hypothetical protein
TGME49_293310	77.31	61.6	88.57	83.15	70.56	58.34	61.27	52.54	54.55	68.31	69.72	54.77	50.42	65.4	44.03	59.59	83.37	83.44	90.01	84.84	94.28	102.49	98.21	93.87	97.75	102.27	113.74	114.12	gene_product=ribosomal protein L20, putative
TGME49_307570	108.61	97.46	97.07	101.57	132.35	121.04	133.84	126.86	107.08	110.49	108.16	99.85	142.7	134.26	138.81	135.77	103.42	101.62	106.95	94.39	90.65	98.73	91	91.66	104.12	89.7	100.87	94.87	gene_product=glycerol-3-phosphate dehydrogenase (gpdh), putative
TGME49_213650	45.91	42.84	46.93	53.68	42.21	33.94	40.2	39.41	47.87	50.14	43.45	42.47	39.68	37.04	37.77	35.63	51.86	47.16	48.69	53.52	53.16	48.13	54.87	49.39	43.6	48.56	45.65	46.35	gene_product=ATP-binding domain 1 family protein
TGME49_294710	43.88	43.04	45.85	47.49	53.04	54.54	53.64	54.9	45.66	45.31	45.75	48.37	51.95	54.3	57.84	53.43	46.69	47.8	46.17	40.89	41.91	41.56	45.34	45.03	42.15	43.13	44.02	45.21	gene_product=RNA recognition motif-containing protein
TGME49_255960	20.35	20.17	21.5	21.07	27.38	27.33	26.61	25.04	16.66	16.25	15.88	18.88	21.94	25.69	23.21	23.93	22.02	20.53	21.03	21.24	12.32	15.82	15.34	14.87	18.09	17.15	19.74	17.87	gene_product=hypothetical protein
TGME49_305900	31.93	29.76	33.24	35.45	44.82	41.71	36.44	34.52	28.02	30.67	33.68	35.25	33.91	38.52	38.78	33.09	40.85	45.76	44.95	43.76	27.05	30.74	37.42	30.64	36.76	36.91	34.53	32.69	gene_product=hypothetical protein
TGME49_288845	18.91	9.79	13.23	11.31	5.1	9.45	5.95	5.4	8.19	10.85	6.11	10.01	9.1	6.77	9.06	7.9	12.33	8.09	7.93	9.55	8.79	8.3	7.88	7.46	4.91	11	6.58	6.8	gene_product=hypothetical protein
TGME49_214860	10.26	5.3	7.95	13.6	5.53	3.42	6.44	6.67	2.96	5.14	2.21	9.17	6.83	4.89	6.8	7	12.34	9.75	5.15	13.78	1.27	8.25	7.23	4.04	3.04	5.61	3.56	8.11	gene_product=hypothetical protein
TGME49_309110	34.39	35.08	33.28	35.36	31.9	32.92	33.18	32.72	37.27	36.97	37.58	38.78	39.69	37.12	35.14	35.25	25.4	26.44	26.3	26.56	22.78	26.21	27.45	25.15	26.87	27.44	26.13	28.03	gene_product=tRNA methyl transferase
TGME49_285650	27.48	29.36	29.86	30.17	28.59	28	28.02	25.03	21.75	23.32	22.52	24.96	24.21	26.24	24.32	23.57	30.39	32.7	31.42	32.31	20.16	27.92	30.39	26.43	32.41	31.12	35.6	34.84	gene_product=hypothetical protein
TGME49_290840	36.8	41.75	38.18	35.43	36.12	35.62	36.17	32.82	27.88	32.35	28.97	34.37	28.62	33.63	30.27	30.07	42.36	44.18	43	40.71	25.81	29.86	28.87	29.41	33.05	37.08	37.36	39.27	gene_product=serine protease
TGME49_294010	42.35	44.34	42.54	38.63	28.27	28.84	30.35	31.07	26.52	29.17	27.84	30.78	25.68	27.22	24.3	23.3	44.1	43.82	43.7	43.22	22.9	29.09	30.02	28.89	36.09	33.76	35.67	37.94	gene_product=yrdC domain-containing protein
TGME49_260490	6.85	6.04	6.84	7.08	12.37	12.54	13.2	11.94	7.81	8.06	8.37	8.7	12.91	12.87	12.48	12.59	7.15	6.87	7.47	6.37	7.25	6.15	7.05	6.8	6.97	6.61	6.78	6.54	gene_product=hypothetical protein
TGME49_240365	0	0	0	0	0	0	0	0	0	0	0.38	0	0	0	0	0	0.54	0.51	0	0	0.33	0.39	0	0	0	0	0	0	gene_product=hypothetical protein
TGME49_313055	2.39	0	0	0	0	0	0	0	0	1.18	0	0	1.23	0	0	0	0	0	0	0	0	0	0	0	0	0	0	0	gene_product=hypothetical protein
TGME49_269180	65.63	62.55	63.24	60.69	56.91	56.49	56.52	57.91	64.17	59.68	62.5	64.76	54.5	57.74	56.43	53.16	65.33	68.3	65.03	66.99	42.66	53.73	54.22	50.59	60.66	57.39	61.2	61.48	gene_product=MIF4G domain-containing protein
TGME49_268710	9.11	10.01	8.36	8.73	10.48	10.33	10.11	11.14	9.42	8.46	10.05	8.83	12.15	11.27	11.4	12.44	9.69	10.43	9.71	9.94	9.69	8.28	9.14	8.18	8.52	9.19	9.2	9.36	gene_product=elongation factor Tu GTP binding domain-containing protein
TGME49_254800	34.67	54	52.79	50.29	61.12	46.91	43.62	42.69	51.14	54.99	50.2	57.71	47.41	43.26	57.22	39.08	56.49	46.15	54.51	57.96	84.75	68.89	75.94	65.68	61.95	67.75	54.72	43.98	gene_product=hypothetical protein
TGME49_233760	49.48	50	44.35	50.12	55.2	54.86	57.67	59.08	46.29	46.41	46.73	42.75	67.3	58.85	67.8	66.04	42.01	45.54	41.48	45.7	53.03	53.23	52.51	53.31	62.47	50.6	48.73	56.68	gene_product=hypothetical protein
TGME49_288820	29.39	30.29	27.97	28.13	42.53	40.94	43.78	41.95	40.87	38.42	39.66	38.6	54.22	44.54	51.33	49.07	29.75	28.86	30.01	28.02	48.15	39.27	42.96	40.12	28.94	32.03	30.05	30.18	gene_product=hypothetical protein
TGME49_252490	30.88	37.09	35.03	39.05	48.34	43.15	46.82	39.27	29.95	25.54	28.63	24.6	42.28	49.01	40.13	41.29	44.73	40.57	40.48	44.67	36.87	36.4	35.45	42.95	47.7	43.56	37.51	43.05	gene_product=vacuolar protein sorting 29, putative
TGME49_285820	13.14	6.39	12.57	15.68	15	7.71	8.9	13.24	14.62	13.76	18.56	12.12	10.94	15.75	13.17	10.82	8.05	8.21	12.43	8.34	16.51	15.39	11.51	13.02	11.06	11.03	12.06	15.06	gene_product=hypothetical protein
TGME49_223410	163.76	142.82	174.28	155.67	179.31	177.61	172.25	175.58	127.19	127.52	128.03	127.21	166.57	139.46	161.59	160.19	156.44	146.76	146.7	153.43	128.95	141.83	136.03	134.18	155.58	151.59	134.71	153.88	gene_product=eukaryotic initiation factor-4E, putative
TGME49_310770	99.98	93.49	99.86	87.11	101.2	105.75	102.06	104.37	78.88	90.25	78.81	79.72	101.92	96.53	96.93	110.94	94.17	91.03	90.89	84.02	84.07	85.11	79.56	85.77	82.66	73.74	84.24	88.63	gene_product=hypothetical protein
TGME49_249580	34.7	31.85	33.4	33.52	21.24	22.8	23.61	20.87	32.57	28.21	29.26	31.16	21.19	23.01	18.63	20.55	34.91	32.1	34.86	32.68	28.89	26.19	33.83	28.69	24.53	26.83	30.65	29.93	gene_product=hypothetical protein
TGME49_253520	17.44	16.55	14.86	17.76	19.9	21.35	22.15	19.06	14.36	14.88	13.73	15.23	17.77	17.33	16.85	18.03	17.49	15.95	16.14	15.89	13.48	14.44	14.96	15.04	13.83	14.61	14.29	15.8	gene_product=U3 small nucleolar RNA-associated protein 6 protein
TGME49_289940	23.13	24.05	27.2	24.29	30.1	30.97	28.24	30.25	22.1	20.81	20.74	28.65	26.05	24.27	22.88	25.29	25.08	22.13	24.14	25.43	11.41	14.27	14.79	15.79	21.49	20.77	19.23	20.98	gene_product=uroporphyrinogen decarboxylase
TGME49_215750	11.63	10.73	12.06	12.24	9.88	9.49	9.83	10.36	11.15	10.9	11.42	11.61	10.63	10.74	10.18	10.45	10.67	12.09	8.56	10.95	11.57	11.12	10.7	9.35	11.73	9.22	10.67	11.13	gene_product=cytidine and deoxycytidylate deaminase zinc-binding region domain-containing protein
TGME49_254600	17.78	10.58	18.68	26.72	29.24	22.16	25.6	25.86	13.4	17.39	8.87	11.55	27.33	12.92	24.08	32.4	24.52	19.44	20.46	15.31	11.3	16.39	20.82	9.34	20.99	20.75	14.15	13.3	gene_product=ubiquitin family protein
TGME49_304690	15.84	15.28	11.29	11.4	17.13	26.23	15.97	17.3	17.91	16.98	14.57	19.85	19.39	20.4	15.46	12.49	22.39	15.58	18.17	22.72	18.36	19.25	18.57	19.89	23.01	13.08	21.06	18.84	gene_product=hypothetical protein
TGME49_214530	19.34	16.38	18.43	18.33	26.29	23.92	23.1	22.58	23.37	24.8	23.72	22.43	23.88	24.06	25.3	24.75	22.93	18.07	17.83	19.27	24.29	22.23	20.04	20.69	21.55	21.19	22.45	18.98	gene_product=DnaJ domain-containing protein
TGME49_245460	3300.54	3311.86	3308.69	3178.38	1941.59	2199.88	2138.73	2074.1	2208.54	2267.46	2224.79	2344.63	1679.84	1699.04	1652.2	1830.91	2571.26	2477.81	2417.03	2401.5	2123.95	2017.11	2062.4	1978.72	2001.4	2074.63	1969.9	2034.41	gene_product=ribosomal protein RPS8
TGME49_258618	0	1.62	0	0	0.57	0	0.57	1.04	0.9	0.45	0.9	1.03	1.85	0	0.92	0.96	1.26	0	0	0	0	0	0	0.41	0	0	0	0	gene_product=hypothetical protein
TGME49_203320	12.47	13.2	12.59	12.8	12.4	11.83	11.18	11.88	14.45	14.06	14.03	13.89	14.57	14.27	14.1	13.2	11.93	13.66	13.08	13.18	11.47	11.46	12.05	11.8	11.5	11.21	12.78	12.96	gene_product=zinc finger in N-recognin protein
TGME49_203540	139.53	154.28	138.05	144.72	118.46	103.53	107.28	116	196.74	176.42	190.64	167.59	142.44	126.59	132.78	130.46	175.59	192.56	202.32	189.65	177.69	166.65	191.95	173.49	140.18	143.06	171.38	157.9	gene_product=RNA binding protein, putative
TGME49_249720	806.84	773.82	723.63	718.41	695.7	792.03	755.92	745.11	571.31	611.02	576.11	646.65	616.39	616.21	636.86	712.4	890.63	851.73	872.14	812.03	510.28	722.69	694.76	631.28	763.02	830.97	691.41	813.22	gene_product=ATP synthase F0 subunit 9, putative
TGME49_216590	97.2	105.54	98.39	104.65	67.55	62.87	70.91	72.81	89.76	89.64	91.84	91.36	69.48	71.82	71.79	70.36	92.77	90.41	93.74	95.68	77.58	80.52	90.74	86.65	90.29	91.75	93.55	97.05	gene_product=HEAT repeat-containing protein
TGME49_217860	0.83	1.42	1.13	0.87	0.73	0.83	1.08	0.96	1.03	0.64	0.66	1	1.17	0.91	1.12	0.91	0.95	0.86	0.92	1.03	0.43	0.26	0.42	0.52	0.36	0.4	0.28	0.34	gene_product=hypothetical protein
TGME49_310340	2.07	1.09	1.33	1.7	0.19	0.52	0.57	0.88	0.6	0.45	0.6	0.35	0.31	0.34	0.77	0.8	0.42	0	0	0.18	0	0.15	0.14	0.42	0	0.29	0	0.3	gene_product=hypothetical protein
TGME49_217910	53.66	55.12	52.2	54.38	60.86	60.48	59.72	58.12	43.98	44.87	41.9	52.44	51.29	53.39	49.72	52.08	58.06	58.97	56.58	55.06	35.48	45.52	48.9	42.43	51.01	53.42	50.19	55.34	gene_product=DNA polymerase (pol2) superfamily protein
TGME49_281630	65.29	59.42	54.52	53.22	69.18	72	71.12	70.4	47.56	46.09	53.39	54.33	68.9	63.64	64.21	63.35	58.05	55.66	51.76	57.2	46.71	53.99	47.27	46.36	55	51.37	47.27	49.09	gene_product=hydroxyacylglutathione hydrolase
TGME49_242250	0.22	0.82	0.25	0.75	0	0	0	0.27	0	0.23	0	0	0	0.13	0.12	0.12	0	0	0	0	0.1	0	0.19	0	0.12	0	0	0	gene_product=rhoptry kinase family protein ROP19B
TGME49_228000	101.66	100.32	107.67	84.49	106.35	129.55	112.97	108.69	94.3	87.14	91.7	86.38	110.77	107.4	108.51	102.15	116.64	108.86	108.68	107.52	104.05	94.54	106.75	108.48	97.92	120.52	101.99	102.43	gene_product=splicing factor 3A subunit 2, putative
TGME49_293230	38.08	37.32	33.44	40.29	42.65	40.81	36.21	42.8	36.45	39.18	40.64	38.51	42.32	40.76	38.59	45.15	35.76	37.24	42.27	40.97	42.31	36.37	38.02	40.15	33.29	38.42	36.95	31.89	gene_product=hypothetical protein
TGME49_244105	22.92	26.79	28.73	25.56	22.78	24.91	26.93	19.51	26.49	25.89	20.35	21.29	15.31	29.33	22.59	22.76	24.63	32.07	25.09	31.04	13.81	22.48	19.21	13.12	17.13	24.2	15.5	22.59	gene_product=hypothetical protein
TGME49_254840	13.08	11.16	13.1	9.28	22.97	22.84	27.31	23.5	19.46	21.16	17.27	19.45	20.74	21.31	20.07	21.82	13.43	14.01	11.35	12.58	13.93	17.82	18.43	16.59	18.61	17.73	18.27	18.66	gene_product=tetratricopeptide repeat-containing protein
TGME49_297140	17.62	24.59	22.51	16.29	22.11	12.11	17.06	23.56	13.74	17.61	21.7	17.27	17.38	21.33	20.6	26.29	22.42	20.2	24.34	25.34	20.73	17.98	20.76	21.27	23.18	25.2	22.54	22.53	gene_product=U6 snRNA-associated sm family protein Lsm2, putative
TGME49_263642	0	1.05	1.26	1.08	0.73	0	0	1.33	0.58	0.58	0.58	0.66	0.6	0	0	0	0	0.77	0.68	0	0	0	0	0	0.6	0.56	0.56	0	gene_product=hypothetical protein
TGME49_273468	0	0	0	0	0.41	0	0	0	0	0	0	0	0	0	0	0	0	0	0	0	0	0	0	0	0	0	0	0	gene_product=hypothetical protein
TGME49_265380	32.48	27.64	36.81	28.71	36.06	39.13	26.24	37.28	17.87	21.87	23.36	24.37	27.05	29.84	30.15	29.81	35.49	37.02	36.15	39.33	17.71	24.27	24.1	22.94	27.05	29.7	24.74	34.9	gene_product=tetratricopeptide repeat (TPR)-/ U-box domain-containing protein
TGME49_236620	53.35	53.92	58.08	52.95	56.41	47.22	55.79	57.94	103.43	110.12	107.8	90.78	79.98	73.92	90.1	78.87	50.87	49.64	56.05	56.35	110.68	78.59	80.33	82.86	60.1	60.85	64.99	52.21	gene_product=protein kinase (incomplete catalytic triad)
TGME49_279330	22.97	32.37	29.8	26.08	32.29	26.75	24.9	31.47	25.87	26.2	22.83	28.65	26.75	31.83	26.42	25.75	41.31	33.48	32.49	33.15	27.65	37.28	29.71	29.25	36.66	33.43	29.18	34.96	gene_product=DEAD/DEAH box helicase family protein
TGME49_290200	440.19	427.3	428.74	432	495.26	520.58	522.72	510.6	357.61	378.44	371.76	440.62	437.59	469.63	461.02	455.9	508.76	517.53	501.26	483.61	323.69	445.46	436.12	410.19	543.06	533.79	487.26	542.19	gene_product=NAD/NADP octopine/nopaline dehydrogenase, alpha-helical domain-containing protein
TGME49_280660	13.09	14.62	13.95	14.32	12.96	12.34	12.11	12.95	16.36	15.82	16.04	15.91	16.43	16.88	16.67	15.13	15.62	16.25	16.36	16.18	12.84	12.9	15.2	13.38	12.49	12.57	14.42	14.83	gene_product=HECT-domain (ubiquitin-transferase) domain-containing protein
TGME49_229340	11.71	12.33	12.94	13.35	13.29	11.32	13.05	14.61	11.53	10.81	10.32	11.73	12.98	12.36	12.85	12.16	9.51	10.83	10.66	10.03	7.27	9.8	8.45	8.7	10.84	9.14	9.85	10.22	gene_product=hypothetical protein
TGME49_276810	0.51	0.93	1.69	0.96	1.94	0.89	0.32	2.09	2.05	0.26	0.77	0.88	1.85	2	2.63	2.74	1.8	1.7	1.5	0.3	1.57	0.53	0.92	0.24	0.81	0.49	0.75	0.77	gene_product=hypothetical protein
TGME49_237840	14.51	14.38	15.62	15.48	17.75	16.78	18.03	15.88	17.67	19.7	18.57	20.65	17.22	19.77	18.29	17	16.26	14.35	16.84	16.23	13.31	14.4	14.63	12.78	14.76	15.04	13.95	16.99	gene_product=hypothetical protein
TGME49_312980	0.22	0.61	0.25	0.42	0	0.26	0	0	0.11	0	0.45	0.77	0.69	0.13	0.11	0.12	0	0	0.13	0.27	0.2	0.12	0	0.31	0.24	0	0.11	0.34	gene_product=hypothetical protein
TGME49_241710	11.05	10.59	11.93	11.04	4.91	4.4	3.49	4.04	5.6	4.59	4.81	6.2	3.31	5	4.36	4.91	6.28	8.05	6.2	5.2	1.74	2.12	1.55	1.49	2.84	2.44	3.26	2.18	gene_product=hypothetical protein
TGME49_269210	15.49	14.91	16.11	17.3	14.56	14.74	14.38	13.84	10.27	11.73	11.91	14.54	13.74	13.74	12.2	12.99	15.83	16.59	16.56	16.19	9.17	12.47	12.63	11.82	13.52	14.51	14.71	16.44	gene_product=hypothetical protein
TGME49_232170	1.16	0.8	0.98	1.26	0.75	0.86	0.84	0.61	0.37	0.15	0.3	0.17	0.76	0.91	1.21	0.79	0.31	0.39	0.43	0.44	0.26	0.08	0.13	0.21	0	0.07	0.15	0.15	gene_product=hypothetical protein
TGME49_267330	48.29	52.88	51.05	52.88	71.26	74.47	73.43	67.04	43.7	43.54	41.06	44.96	57.41	65.52	61.5	60.06	60.55	61.76	62.88	62.05	39.24	49.61	45.28	49.33	58.75	53.44	55.7	55.31	gene_product=fumarate hydratase
TGME49_200300	0	0.45	0.55	0.47	0	0	0.32	0.29	0	0	0.25	0	0	0	0	0	0.35	1.33	0.29	0	0	0	0.45	0	0	0	0.24	0	gene_product=hypothetical protein
TGME49_242660	110.8	116.63	122.98	122.03	120.31	114.94	118.03	119.19	123.48	129.95	124.85	126.27	128.07	128.2	129.22	121.62	119.54	122.2	123.82	122	126.93	115.28	120.35	126.6	132.15	129.12	134.1	121.1	gene_product=vacuolar sorting protein 35, putative
TGME49_212960	63.43	57.87	60.85	62.36	56.03	60.27	52.06	54.9	58.01	61.23	61.44	60.72	50.24	54.5	53.35	53.79	55.57	56.72	58.45	61.09	59.82	51.18	54.83	53.27	56.47	55.35	52.8	50.64	gene_product=hypothetical protein
TGME49_251860	0	0	0	0	0	0	0	0	0.46	0	0	0	0	0	0	0	0	0	0	0	0	0	0	0.84	0.48	0	0	0	gene_product=hypothetical protein
TGME49_232800	32.52	34.92	35.52	35.98	36.62	36.01	34.58	34.47	36.3	32.45	37.23	33.72	35.32	35.12	35.79	33.13	36.23	38.62	37.96	38.87	34.3	33	33.93	33.29	31.85	35.01	34.73	36.47	gene_product=hypothetical protein
TGME49_273100	10.45	11.47	11.79	11.01	13.3	14.14	13.69	12.81	10.17	8.18	9.69	9.24	14.26	13.88	16.12	15.18	13.39	13.65	12.61	8.94	7.1	10.09	8.7	7.12	10.96	10.96	8.44	9.55	gene_product=3'-5' exonuclease domain-containing protein
TGME49_221900	22.4	18.41	18.55	24.01	28.19	32.8	33.41	32.11	27.03	28.68	32.84	32	32.98	29.85	36.15	31.33	28.96	25.06	21.5	28.24	35.76	27.47	27.24	33.3	36.27	33.07	30.69	26.52	gene_product=hypothetical protein
TGME49_243690	275.84	293.09	287.48	282.47	209.29	221.15	232.28	217.3	284.44	298.41	310.66	314.76	220.83	232.3	232.44	231.51	325.48	341.92	348.74	309.9	381.51	408.34	397.01	409.39	417.44	420.31	386.62	393.61	gene_product=hypothetical protein
TGME49_295350	614.94	589.91	622.85	584.89	337.27	367.12	351.65	378.87	536.65	484.37	483.59	539.13	295.43	283.12	331.71	335.85	603.71	618.35	572.53	622.21	617.9	592.76	670.35	624.44	608.63	624.74	524.54	522.9	gene_product=nucleoside diphosphate kinase, putative
TGME49_248880	147.43	138.37	143.62	149.64	131.97	145.87	135.45	145.86	105.53	100.49	101.06	114.46	126.31	122.72	126.02	129.57	148.28	143.22	140.64	134.45	108.49	132.63	138.25	130.65	151.09	148.68	138.42	133.75	gene_product=GTPase RAB7
TGME49_260510	43.14	43.49	46	36.82	43.07	46.99	45.03	42.97	32.54	35.52	38.37	34.01	41.26	41.55	47.52	52.98	40.99	40.39	41.52	39.12	34.17	35.41	33.17	35.08	33.33	30.05	34.38	38.95	gene_product=ubiquitin thioesterase otubain-like family protein
TGME49_246535	4.34	6.54	3.14	0	7.27	6.74	9.08	7.4	2.19	6.52	3.63	1.65	5.24	8.85	5.21	3.07	9.13	10.57	1.69	2.55	5.63	4.44	3.89	5.97	3	4.84	4.22	2.18	gene_product=hypothetical protein
TGME49_267340	34.18	36.5	45.42	27.33	37.08	37.07	29.23	32.57	24.31	26.43	34.32	38.83	39.37	32.79	28.79	34.59	26.12	36.12	31.81	35.54	33.55	32.53	33.37	35.6	26.53	36.33	33.2	36.7	gene_product=hypothetical protein
TGME49_204100	21.82	20.95	22.04	22.25	16.46	16.62	15.93	16.44	22.38	21.3	22.35	21.69	18.87	20.06	21.36	18.38	19.18	19.38	20	21.93	20.74	19	21.79	20.43	16.91	18.6	19.76	18.2	gene_product=eIF2 kinase IF2K-C
TGME49_304670	27.42	23.93	24.91	24.89	38.19	35.87	41.46	38.76	28.12	25.75	26.22	21.47	39.94	40.95	43.79	41.81	30.91	34.1	34.78	32.01	48.69	46.94	46.6	43.22	33.92	33.88	27.94	30.53	gene_product=leucine rich repeat-containing protein
TGME49_293490	12.18	13.78	12.99	12.92	18.76	18.07	21.47	19.4	10.93	10.63	11.93	12.13	20.59	17.37	18.07	18.84	13.12	10.51	10.73	9.56	11.99	10.74	10.31	12.49	8.93	13.14	9.58	11.42	gene_product=hypothetical protein
TGME49_234165	0.1	0.26	0.32	0.37	0.06	0.11	0	0	0.1	0.1	0.15	0.22	0.15	0.05	0.25	0.05	0	0.13	0.23	0.17	0.34	0.05	0.13	0.05	0.15	0.09	0.05	0.1	gene_product=hypothetical protein
TGME49_285825	0	0	0	0	0	0	0	0	0	0	0	0	0	0	0	0	0	1.37	0	0	0	0	0	0	1.06	0	0	1.04	gene_product=hypothetical protein
TGME49_280518	142.78	133.88	138.75	140.74	123.57	128.25	113.21	124.07	149.68	145.42	145.58	146.71	151.36	133.2	151.96	137.2	114.07	105.41	107.99	116.33	135.43	115.52	113.81	122.95	110.41	124.2	103.6	120.06	gene_product=hypothetical protein
TGME49_281620	36.42	34.14	31.79	36.82	52.62	58.5	51.63	52.65	27.17	28.74	27.56	33.8	43.91	49.5	45	47.84	36.3	33.26	31.3	33.62	22.65	26.62	28.02	25.9	32.92	35.21	29.42	33.58	gene_product=aldo/keto reductase family oxidoreductase
TGME49_258170	149.33	138.19	158.07	150.33	165.59	171.04	173.18	168.41	159.46	159.79	166.27	149.81	170.86	170.72	178.17	174.47	144.65	136.43	147.72	133.47	161.71	140.47	130.49	137.65	127.72	125.82	130.23	109.78	gene_product=hypothetical protein
TGME49_291090	11.6	12.12	11.17	11.04	15.1	15.1	14.17	12.7	13.06	13.9	13.91	13.84	16.17	17.81	17.42	14.55	12.85	10.54	11.4	11.89	11.26	10.04	9.83	9.43	11.07	9.05	10.45	9.94	gene_product=SWI2/SNF2-containing protein
TGME49_208820	16.08	16.55	17.52	16.57	18.67	18.14	18.68	18.62	22.8	24.78	22.87	24.17	16.21	18.33	19.86	18.36	19.47	19.17	19.98	19.29	21.59	22	18.77	20.75	20.8	21.31	21.64	20.2	gene_product=1-deoxy-D-xylulose-5-phosphate synthase
TGME49_277895	7.53	7.23	6.27	7.55	8.76	7.33	8.1	7.88	8.48	9.1	7.62	8.58	9.14	8.87	9.28	9.11	7.9	7.3	7.85	7.79	5.27	6.05	6.13	5.55	7.08	6.51	7.93	8.19	gene_product=ubiquitin carboxyl-terminal hydrolase
TGME49_259630	340.07	299.65	299.25	310.45	435.49	416.15	457.88	448.77	347.64	339.28	360.23	314.62	441.79	409.52	423.73	462.86	384.19	408.52	362.06	395.43	510.35	520.91	508.87	514.98	490.83	456.57	475.69	407.48	gene_product=hypothetical protein
TGME49_244230	31.23	28.71	32.16	32.98	23.69	23.37	23.79	27.17	28.32	31.77	31.48	25.42	29.06	24.3	24.42	26.01	28.97	28.59	30.97	29.98	29.33	28.62	26.95	24.91	29.47	27.43	30.49	31.39	gene_product=hypothetical protein
TGME49_232690	78.68	66.76	72.02	66.71	63.62	62.33	63.71	60.04	61.97	62.4	64.44	59.93	68.79	60.72	65.82	69.18	78.54	78.3	68.72	76.87	81.1	76.62	62.97	68.96	74.03	79.3	72.49	72.21	gene_product=DP-fucose transporter, putative
TGME49_218560	30.21	33.88	33.12	34.22	55.36	53.6	54.06	54.78	41.29	41.09	41.32	39.8	50.63	53.26	50.75	48.31	38.31	37.14	38.41	39.08	31.71	32.38	38.56	32.67	28.9	30.53	33.79	33.35	gene_product=acetyl-coA carboxylase ACC2
TGME49_297360	30.1	27.03	27.67	28.39	29.7	27.71	28.05	27.93	29.21	30.96	28.51	32.78	26.1	31.26	26.87	26.56	31.9	30.04	33.89	31.4	21.75	23.88	26.57	26.95	25.8	25.33	28.63	27.23	gene_product=hypothetical protein
TGME49_263360	17.35	16.88	17.98	16.47	21.62	22.21	20.71	21.18	16.37	14.69	14.51	16.53	21.09	19.94	21.71	22.12	17.95	17.79	15.68	15.64	10.87	14.19	12.67	14.12	14.76	13.97	14.93	15.77	gene_product=WD domain, G-beta repeat-containing protein
TGME49_258105	18.08	9.42	8.56	17.05	6.56	10.1	13.68	5.51	11.32	8.29	13.47	9.43	8.96	9.2	12.06	8.79	10.96	13.83	11.21	7.69	9.06	9.35	6.64	12.4	9.52	13.35	10.17	6.97	gene_product=hypothetical protein
TGME49_309352	0.56	0.52	0.31	0	0	0.66	0.36	0.5	1.28	0.29	0.43	0.49	0.88	0.8	1.02	0.91	0.4	0.75	0.5	0.51	0.37	0	0	0	0.3	0	0	0.43	gene_product=SAG-related sequence SRS55N
TGME49_289690	1234.48	1214.36	1226.36	1215.08	1187.59	1185.58	1202.59	1194.04	1433.73	1431.32	1452.73	1273.65	1421.19	1262.37	1490.66	1495.27	1285.23	1220.72	1221.96	1239.68	1543.72	1332.26	1283.99	1346.99	1364.01	1423.07	1352.89	1243.96	gene_product=glyceraldehyde-3-phosphate dehydrogenase GAPDH1
TGME49_249250	2769.51	2638.89	2473.92	2629.91	1996.4	2315.48	2055.31	2177.15	1717.47	1656.32	1792.4	1829.4	1653.61	1577.04	1584.86	1743.56	2107.46	2065.09	1931.52	2108.74	1912.67	1982.74	1787.96	1796.92	1955.45	1916.69	1584.37	1835.99	gene_product=ribosomal protein RPL35A
TGME49_291140	73.37	80.79	69.65	75.06	91.29	82.58	84.35	84.37	74.92	71.26	72.95	75.32	87.31	88.13	87.6	79.92	68.37	71.62	69.93	72.41	57.29	56.88	60.56	62.03	62.36	65.52	65.43	69.16	gene_product=CCR4-Not complex component, Not1 protein
TGME49_274000	17.3	16.98	15.62	17.31	18.51	19.39	18.71	18	14.6	13.59	14.42	16.39	17.74	17.57	17.78	17.5	15.97	17.67	17.12	17.27	10.91	14.13	14.73	13.81	14.35	14.98	14	15.63	gene_product=hypothetical protein
TGME49_233830	17.05	20.36	18.48	16.9	20.49	17.67	18.65	16.02	15.6	15.32	18.96	17.82	15.65	19.53	20.59	16.57	26.02	21.15	23.75	21.84	14.09	14.38	15.37	16.18	15.68	19.68	15.62	18.72	gene_product=hypothetical protein
TGME49_260140	40.2	40.37	37.78	41.42	42.05	44.72	42.55	43.55	40.15	39.54	44.54	45.96	47.69	47.08	41.86	42.8	44.36	42.07	45.21	44.46	40.09	37.72	42.2	41.4	37.19	38.93	39.77	39.37	gene_product=phosphomannose isomerase type I protein
TGME49_242810	15.8	15.61	16.07	16.18	15.82	16.19	15.62	14.05	13.39	12.32	13.6	15.45	13.63	16.78	14.29	15.76	17.54	17.54	17.57	18.41	10.3	12.46	12.48	12.54	14.82	13.87	15.94	14.51	gene_product=hypothetical protein
TGME49_217710	0	0	0.36	0.31	0	0	0	0	0	0	0.16	0	0	0	0	0	0	0	0	0	0.14	0	0	0.3	0	0	0	0	gene_product=DnaJ domain-containing protein
TGME49_275568	46.1	40.06	48.3	38.25	46.15	44.86	45.6	42.9	32.26	33.41	36.33	40.49	39.72	42.32	43.5	40.94	44.46	45.53	42.19	41.83	30.9	42.03	39.69	37.65	48.03	45.59	44.25	44.08	gene_product=GPI transamidase subunit PIG-U protein
TGME49_232780	92.13	89.3	82.64	76.44	87.34	82.29	95.17	84.91	96.72	98.79	89.23	103.53	87.55	83.73	88.93	84.54	87.9	88.42	83.46	83.92	98.83	109.98	104.6	104.99	105.56	99.14	99.99	99.47	gene_product=hypothetical protein
TGME49_305320	20.17	14.74	20.73	21.25	25.01	26.58	24.28	25.4	21.87	21.37	22.47	24.24	23.77	20.56	25.06	24.57	28.32	24.23	22.4	23.99	18.25	20.65	17.83	20.66	18.56	20.17	20.21	20.54	gene_product=mRNA capping enzyme
TGME49_249800	7.32	7.28	8.26	7.04	8.75	7.39	8.24	8.17	5.6	7.44	5.76	6.48	6.69	6.94	6.75	5.47	8.71	8.13	9.62	9.65	3.97	6.32	4.82	5.82	6.7	6.08	5.94	7.31	gene_product=hypothetical protein
TGME49_266840	45.23	35.75	42.28	39.24	52.08	52.19	49.18	52.22	36.43	37.32	38.03	39.72	51.63	41.01	47.82	43.86	45.01	41.09	41.31	36.09	31.17	32.84	32.72	32.27	37.5	38.76	30.96	34.75	gene_product=hypothetical protein
TGME49_221460	87.43	86.49	68.48	82.16	71.09	76.86	73.68	78	65.46	70.9	72.45	68.27	70.57	65.19	68.37	70.28	74.35	72.91	69.89	81.73	60.31	60.8	69.47	65	65.19	71.07	63.25	67.71	gene_product=phosphoglycerate mutase family protein
TGME49_264100	0.81	0	0	0	0.52	0	0	0	0	0	0.41	0	0	0	0.42	0	0	0	0.48	0	0	0	0	0	0	0.39	0	0	gene_product=hypothetical protein
TGME49_291150	2.07	4.24	3.51	3.32	1.55	1.57	1.78	1.24	2.74	3.19	2.39	1.96	1.08	1.57	0.84	1.19	7.31	6.36	6.61	6.48	2.16	1.63	2.38	3.15	2.72	3.23	2.98	3.34	gene_product=hypothetical protein
TGME49_295685	0	0	0	0	0	0	0	0	1.2	0	0	0	0	1.31	0	0	0	1.58	0	0	0	1.21	2.12	0	0	0	0	0	gene_product=hypothetical protein
TGME49_220090	51.3	39.8	48.47	48.01	46.16	47.03	50.8	51.28	35.88	41.91	29.52	40.98	54.83	49.37	42.99	47.72	46.11	37.93	43.59	42.33	43.98	37.66	40.51	41.75	48.9	44.94	42.09	47.14	gene_product=hypothetical protein
TGME49_229930	318.53	256.02	272.84	296.27	165.03	176.33	199.71	182.83	379.78	365.29	376.36	311.26	231.25	182.46	243.82	221.96	255.8	270.88	301.04	296.89	477.65	352.56	309.58	333.7	244.32	227.82	225.77	228.24	gene_product=p25-alpha family protein
TGME49_291800	29.78	33.77	29.5	43.59	37.51	35.42	41.74	33.81	33.42	30.31	36.99	34.89	31.74	32.88	32.3	39.46	31.23	33.88	42.27	36.42	39.95	51.76	37.74	52.59	41.14	35	45.74	35.78	gene_product=ADP-ribosylation factor family protein
TGME49_233520	65.93	73.72	74.89	69.91	66.58	63.09	64.94	60.81	63.52	56.07	53.1	61.07	58.61	63.28	59.97	57.79	85.57	83.59	82.63	77.29	59.8	64.83	64.1	63.97	75.69	74.77	71.53	80.5	gene_product=ATP-dependent RNA helicase
TGME49_235170	82.73	72.42	81.99	82.12	73.57	69.74	69.55	73.78	69.98	76.7	70.53	68.57	75.62	72	72.44	73.54	76.52	72.9	77.24	72.08	62.55	72.68	68.94	68.38	72.62	58.82	72.33	70.74	gene_product=ATPase, AAA family protein
TGME49_285410	0.42	0.26	0.79	0.13	0.63	0.82	0.63	1.17	0.21	0.64	0.42	0.41	0.51	0.56	0.36	0.91	0.2	0.19	0.08	0.25	0.06	0.44	0.26	0.07	0.45	0.14	0.35	0.28	gene_product=calmodulin-binding carboxy-terminal kinesin-like family protein, putative
TGME49_267150	5.4	5.8	2.7	6.03	6.15	3.9	4.24	4.29	3.34	1.54	2.43	2.8	5.5	4.6	3.29	4.73	1.71	2.02	1.97	1.45	2	2.04	2.48	0.85	2.09	2.21	3.28	4.58	gene_product=SAG-related sequence SRS38C
TGME49_249230	0.76	0.88	0.86	0.64	0.37	0.23	0.37	0.34	0.43	0.29	0.39	0.39	0.45	0.16	0.55	0.31	1.16	0.77	0.63	1.21	0.09	0.15	0.09	0.04	0.05	0.28	0.14	0.1	gene_product=hypothetical protein
TGME49_247370	27.69	25.25	23.37	27.08	33.37	30.48	30.53	28.54	27.67	26.08	26.14	28.04	33.35	32.71	35.16	31.72	27.22	31	28.52	29.03	23.66	24.72	23.59	22.38	24.98	25.69	27.71	25.94	gene_product=hypothetical protein
TGME49_318440	89.84	87.27	82.23	90.82	58.84	55.53	56.42	56.36	115.86	109.05	114	102.52	77.27	70.71	72.38	69.86	71.36	74.31	73.46	78.37	84.03	77.04	82.02	78.15	71.41	73.12	79.15	76.26	gene_product=helicase associated domain (ha2) protein
TGME49_220140	18.39	11.71	17.1	16.05	11.08	14.45	17.01	16.58	12.93	11.21	9.83	11.28	15.74	14.16	13.56	17.41	16.34	17.51	19.45	18.71	10.39	13.03	15.4	10.76	16.84	12.48	10.63	15.04	gene_product=EF hand domain-containing protein
TGME49_256000	309.51	277.3	299.62	281.68	324.38	335.64	339.55	312.31	275.74	281.44	293.02	299.66	320.16	305.89	297.07	353.86	333.81	322.1	318.73	316.07	310.94	312.64	297.48	306.85	324.9	346.1	284.55	327.42	gene_product=endoplasmic reticulum retention receptor
TGME49_267410	0	0	0	0.08	0	0	0	0	0.04	0	0	0	0.09	0	0.09	0	0.12	0	0	0.05	0	0	0	0.04	0	0	0	0	gene_product=scavenger receptor protein SR1 precursor
TGME49_300060	92.22	68.53	87.38	83.45	80.47	98.25	87.57	93.06	56.15	59.12	58.83	73.14	76.96	79.2	76.69	82.83	107.94	90.07	98.16	104	68.69	87.02	81.65	80.05	106.4	105.88	98.6	106.06	gene_product=signal peptidase subunit protein
TGME49_230910	25.92	22.72	21.31	21.75	22.36	22.7	22.62	17.4	17.8	16.49	16.06	18.81	21.67	20.25	21.07	20.87	19.38	23.34	22.49	22.59	13.87	15.78	18.31	14.79	20.96	19.86	19.74	21.32	gene_product=hypothetical protein
TGME49_249930	2.92	3.21	2.6	1.67	4.1	1.03	2.99	1.37	2.96	3.27	2.96	3.05	2.13	2.97	0.91	1.58	0.41	4.31	3.12	1.75	2.06	3.34	1.6	3.82	1.86	3.7	2.02	4.15	gene_product=hypothetical protein
TGME49_205658	0.08	0.07	0.28	0.16	0.16	0.05	0.1	0.05	0	0.04	0.04	0	0.21	0.18	0.25	0.18	0.12	0	0.15	0.05	0.04	0.13	0.07	0	0.04	0	0.04	0.08	gene_product=F5/8 type C domain-containing protein
TGME49_275630	36.56	37.94	36.87	38.9	39.48	37.5	37.06	40.69	40.67	39.61	36.26	37.2	41.12	41.55	40.85	37.57	38.53	36.82	40.04	38.04	31.87	34.64	33.09	31.77	34.82	32.28	37.16	34.98	gene_product=HECT-domain (ubiquitin-transferase) domain-containing protein
TGME49_252410	5.04	6.13	13.92	7.13	7.46	7.39	14.41	11.73	14.44	9.37	11.87	12.11	7.87	9.92	10.02	7.22	9.51	10.68	12.42	9.51	9.95	16.07	12.57	14.05	7.52	12.21	10.75	12.32	gene_product=hypothetical protein
TGME49_271335	0.64	0	0.72	1.23	0.21	1.14	0.21	0.96	0	0.66	0.33	0.19	1.52	2.19	1.17	1.05	0.46	0	0	0.19	0.86	1.18	0.3	1.51	0.17	0.32	0.32	0.16	gene_product=hypothetical protein
TGME49_291620	31.89	32.89	30.88	37.81	40.02	42.89	39.47	40.57	46.78	46.82	46.53	45.08	47.59	44.28	46.44	41.62	30.28	28.67	29.97	30.95	39.64	33.55	37.26	34.19	30.68	31.46	32.93	32.09	gene_product=hypothetical protein
TGME49_220125	0	0	0	0	0.48	0	0	0	0.38	0	0	0	0	0	0.39	0	0.54	0	0.45	0	0	0	0	0	0	0	0.37	0	gene_product=hypothetical protein
TGME49_240820	26.33	23.99	19.68	20.35	27.42	28.12	22.08	25.09	11.42	12.85	9.01	20.03	24.95	24.29	20.47	13.62	27.25	22.02	32.23	22.92	10.29	14.57	16.6	17.45	19.27	21.38	16.63	18.54	gene_product=hypothetical protein
TGME49_270100	20.18	17.72	17.08	18.7	21.89	20.23	20.47	22.05	17.01	17.38	17.75	14.58	21.46	21.68	21.24	19.98	16.8	16.05	17.33	16.23	17.47	12.85	13.1	13.27	12.68	11.39	12.52	13.06	gene_product=oxidoreductase, aldo/keto reductase family protein
TGME49_264780	26.65	28.87	25.94	27.71	32.61	37.62	33.56	32.11	20.97	22.26	20.43	21.64	32.69	32.8	30.15	31.13	27.04	24.56	27.92	25.24	16.73	19.78	21.42	20.06	22.38	24.88	20.43	22.8	gene_product=UTP-glucose-1-phosphate uridylyltransferase subfamily protein
TGME49_313530	3.12	5.57	13.09	14.05	9.61	10.77	9.63	18.68	9.41	9.15	4.67	3.47	14.39	6.8	15.85	9.74	4.3	20.47	12.56	8.95	7.93	7.84	5.48	2.81	14.2	7.28	10.43	7.78	gene_product=transmembrane protein 167, putative
TGME49_240850	20.83	18.82	18.22	21.55	20.74	22.73	22.15	20.42	16.39	17.54	18.27	18.7	18.43	19.66	18.37	18.6	24.69	22.35	21.64	23.36	16.67	18.21	17.94	15.73	21.25	22.6	20.46	20.7	gene_product=WD domain, G-beta repeat-containing protein
TGME49_247380	19.08	17.96	18.42	16.81	19.89	19.2	19.19	18.99	18.07	16.76	18.8	18.46	18.75	19.17	18.49	19.19	17.89	17.47	17.23	17.39	16.45	17.05	15.68	16.9	17.48	17.46	16.71	17.6	gene_product=hypothetical protein
TGME49_225108	20.47	21.42	17.2	23.9	20.91	22.91	20.54	19.98	22.44	22.19	23.33	22.33	23.1	20.61	21.46	23.27	18.55	17.68	20.85	18.46	20.61	20.09	19.94	18.27	22.4	21.3	23.37	22.01	gene_product=SNF7 family protein
TGME49_256900	9.58	8.48	8.37	9.48	13.3	12.24	12.38	11.61	12.17	11.62	11.58	11.11	13.67	13.07	12.2	12.52	10.19	9.92	10.29	10.24	9.05	8.84	9.38	10.21	9.81	9.56	9.88	9.8	gene_product=DEAD/DEAH box helicase domain-containing protein
TGME49_271182	43.45	30.12	37.33	44.47	39.24	37.91	36.65	33.24	37.95	34.57	32.24	27.18	32.89	43.86	38.6	40.79	35.28	33.37	41.57	35.61	26.84	33.44	29.33	29.09	37.06	23.53	36.32	22.37	gene_product=hypothetical protein
TGME49_251680	505.57	496.18	503.91	510.13	387.77	480.16	422.75	431.63	416.53	413.28	439.42	428.77	357.4	395.22	430.63	411.47	589.14	609.8	601.19	574.17	541.44	527.97	526.76	537.29	525.97	532.97	496.85	546.97	gene_product=histamine-releasing factor, putative
TGME49_227020	62.95	66.8	75.37	66.12	103.5	113.08	94.81	109.63	55.58	66.12	64.01	63.33	103.04	93.43	94.45	102.71	70.41	69.11	67.81	73.22	48.47	57.34	53.14	53.13	56.76	60.69	60.36	61.41	gene_product=histone deacetylase SIR2
TGME49_200590	29.32	38.16	39.09	40.16	58.08	48.68	50.32	51.61	56.71	60.67	55.02	46.05	53.01	52.57	56.21	55.52	45.76	43.71	44.86	50.69	45.08	34.84	43.02	46.23	33.81	28.88	43.45	34.02	gene_product=Toxoplasma gondii family C protein
TGME49_321685	0	0	0	0	0	0	0	0	0	0	0	0	0.28	0	0.28	0	0.38	0	0	0	0	0	0.24	0	0.28	0.26	0.26	0.27	gene_product=hypothetical protein
TGME49_268260	19.65	17.75	18.53	17.09	15.46	15.93	16.67	15	18.33	19.08	19.68	16.25	16.86	17.47	14.9	18.48	18.08	17.88	17.23	18.02	15.07	13.9	15.67	15.31	15.4	16.79	14.04	16.11	gene_product=hypothetical protein
TGME49_301390	64.76	66.37	67.24	65.67	64.67	60.97	60.53	66.39	51.53	54.02	51.58	51.75	60.39	64.92	65.63	60.33	67.82	66.53	61.04	64.26	40.42	49.34	43.88	43.05	51.06	42.52	46.72	46.4	gene_product=ribosome biogenesis protein BOP1, putative
TGME49_319730	103.5	110.27	113.9	92.69	64.96	79.54	68.72	58.81	93.83	90.39	86.67	96.59	65.5	69.58	72.85	49.71	115.87	133.19	129.18	111.95	106.78	111.34	104.7	110.46	123.52	107.14	121.28	119.42	gene_product=YOU2 family C2C2 zinc finger protein
TGME49_299990	29.93	27.11	21.11	28.57	27.51	35.32	27.09	28.67	18.68	18.44	20.98	21.74	31.08	28.34	30.76	33.78	27.73	28.68	31.76	27.64	25.63	32.07	28.71	27.9	38.91	31.53	33.38	41.46	gene_product=archease family protein
TGME49_253730	64.34	58.81	62.63	61.67	58.62	53.71	56.52	60.27	43.16	43.97	46.58	48.94	50.79	50.33	49.41	50.78	62.51	62.63	61.1	65	41.09	47.26	47.88	50.46	64.13	63.2	59.56	64.31	gene_product=importin-beta N-terminal domain-containing protein
TGME49_288040	45.19	45.11	48.23	43.93	60.46	62.69	58.27	60.47	56.62	53.96	56.26	51.91	65.44	64.03	64.97	65.04	42.71	41.14	40.73	38.07	44.14	40.48	41.34	43.64	39.22	40.74	40.95	38.79	gene_product=hypothetical protein
TGME49_207840	2530.55	2466.68	2466.94	2430.59	2051.11	2327.85	2301.86	2350.96	1451.4	1538.2	1505.06	1692.36	1715.32	1770.39	1767.89	1965.58	2222.11	2077.51	2045.39	2114.81	1754.7	1905.41	1779.68	1705	1997.67	1897.59	1654.7	1745.24	gene_product=ribosomal protein RPS17
TGME49_216050	26.27	34.03	33.16	33.57	28.11	33.77	28.38	29.04	31.71	33.55	34.59	31.22	28.45	28.42	32.48	28.92	33.42	30.49	32.36	36.44	33.88	31.75	32.5	33.71	33.15	35.59	30.91	31.68	gene_product=tetratricopeptide repeat-containing protein
TGME49_236790	18.2	16.95	16.4	16.7	10.37	12.44	12.12	13.05	11.88	13.49	13.34	14.56	11.12	10.69	13.72	11.01	13.57	13.9	13.78	13.58	14.14	14.93	12.92	14.3	16.26	13.34	15.82	16.17	gene_product=hypothetical protein
TGME49_247930	37.67	34.29	30.75	34.61	38.13	36.93	32.18	34.31	23.15	24.14	22.25	24.11	38.26	29.25	28.22	35.72	29.18	25.6	30.1	26.89	21.59	22.72	23.79	24.4	29.29	30.13	24.53	26.59	gene_product=SNARE domain-containing protein
TGME49_251650	1.81	2.48	0	2.56	4.03	3.19	2.3	3.69	4.13	1.84	2.29	2.09	2.36	2.04	5.64	1.46	1.92	3.64	4.29	1.62	3.18	0.47	0.82	1.26	0.95	2.63	0.89	3.21	gene_product=hypothetical protein
TGME49_264760	29.7	27.79	26.91	27.22	33.68	32.12	36.12	34.23	24.11	26.18	24.84	27.99	34.3	35.1	35.11	30.47	27.03	28.9	27.68	26.27	24.7	29.05	27	29.03	31.31	27.41	31.14	30.83	gene_product=Oxysterol-binding protein
TGME49_248790	14.38	15.54	12.03	13.69	16.05	17.25	15.12	21.21	14.03	11.53	12.22	14.62	17.43	12.49	16.3	13.05	16.42	15.52	11.3	12.02	9.54	13.63	10.79	10.82	12.83	11.54	10.94	14.6	gene_product=hypothetical protein
TGME49_204270	50.14	46.95	42.25	44.23	36.46	36.65	36.9	38.49	37.47	38.6	39.21	42.72	34.92	33.5	34.37	36.39	34.78	43.42	43.26	35.14	33.78	34.37	42.72	41.41	45.14	44.05	43.18	44.53	gene_product=hypothetical protein
TGME49_260230	22.06	23.65	21.15	23.99	20.21	23.02	23.01	23.82	23.92	24.64	25.2	25.95	20.63	21.33	22.43	22.76	23.78	24.62	22.92	23.28	24.81	22.27	21.41	21.57	20.19	21.88	21.97	21.76	gene_product=hypothetical protein
TGME49_306640	39.33	39	45.89	50.3	36.58	37.94	41.68	40.59	35.16	35.09	38.33	38.04	42.77	38.19	34.45	38.21	42.71	45.92	39.43	41.71	36.05	44.15	39.59	43.21	40.74	38.92	38.36	42.98	gene_product=hypothetical protein
TGME49_304870	0	0	0	0	0	0	0	0	0	0	0	0.93	0	0	0	0	0	0	0	0	0.44	0	0	0	0	0	0	0	gene_product=hypothetical protein
TGME49_271037	12.54	4.14	4.99	7.47	9.37	4.67	6.48	9.18	6.34	8.05	6.32	7.84	15.39	2.55	7.08	5.48	1.61	3.04	6.04	5.4	4.47	2.35	5.14	4.74	5.96	1.65	7.25	4.03	gene_product=hypothetical protein
TGME49_271350	89.9	91.5	89.33	89.79	95.76	95.58	98.82	98.49	81.73	75.73	78.87	88.15	94.09	93.48	90.11	94.37	89.2	85.97	88.83	87.21	72.26	82.62	85.31	79.29	89.12	92.16	86.23	90.85	gene_product=bifunctional protein FolC subfamily protein
TGME49_242260	40.01	39.01	35.13	38.92	20.86	21.47	19.7	20.67	24.25	23.56	21.91	25.81	21.35	20.76	19.66	20.97	20.01	21.23	19.47	21.6	9.5	13.08	13.67	13.77	16.35	16.57	15.63	17.79	gene_product=hypothetical protein
TGME49_253960	2.2	2.03	3.1	1.58	2.12	2.93	2.13	2.79	0.98	1.27	1.54	1.45	2.02	2.66	1.01	1.65	2.56	2.41	2.47	2.83	1.59	1.59	1.9	0.91	2.36	1.76	2.74	2.81	gene_product=oxidoreductase, short chain dehydrogenase/reductase family protein
TGME49_241155	28.36	31.81	38.23	26.39	35.73	26	28.9	17.73	18.42	16.96	19.01	17.72	22.39	34.62	27.87	26.58	36.06	43.16	30.12	29.44	14.06	26.3	28.51	21.75	28.08	29.13	16.46	28.56	gene_product=hypothetical protein
TGME49_215300	37.09	34.86	33.32	38.81	38.03	37.48	41.18	42.06	43.05	43.54	41.76	38.71	44.16	45.75	48.51	44.88	37.23	35.77	38.54	30.78	33.39	30.49	31.66	28.83	32.41	30.02	33.23	30.96	gene_product=hypothetical protein
TGME49_315450	7.44	7.05	8.38	4.37	8.61	7.7	7.19	9.27	3.04	3.18	4.51	4.96	5.52	7.76	5.29	8.44	6.64	7.39	6.67	4.88	3.5	4.87	3.8	3.31	4.99	4.68	4.02	4.11	gene_product=hypothetical protein
TGME49_300285	77.13	69.5	77.2	37.98	51.63	51.02	38.1	50.41	60.61	60.74	45.85	48.69	49.06	42.67	49.72	55.87	92.68	71.29	51.23	79.59	62.47	67.53	70.33	59.76	79.4	74.12	62.47	67.47	gene_product=hypothetical protein
TGME49_258360	143.18	125.26	141.99	133.71	95.36	90.06	94.9	90.86	137.5	147.58	145.03	146.5	103.21	110.16	111.91	111.6	154.64	160.89	159.11	172.21	190.98	224.36	214.48	223.77	210.61	195.38	239.9	204.88	gene_product=hypothetical protein
TGME49_310275	0	0	0	0	0	0	0	0	0	0	0.13	0	0.14	0.15	0	0	0	0.18	0	0	0	0	0.12	0	0	0	0	0	gene_product=hypothetical protein
TGME49_213115	8.85	7.34	9.15	9.07	8.13	6.46	7.23	8.04	11.2	10.53	10.93	9.25	8.73	10.15	11.09	10.12	10.85	8.75	8.12	9.02	11.97	11.2	8.95	8.77	9.42	7.7	10	8.34	gene_product=hypothetical protein
TGME49_320560	0	1.87	1.13	0	0	0	0	0	0.52	0	0	0	0.53	0	0	0	0	0	0	0	0.45	0.53	0.46	0	0	0.5	0	0	gene_product=p25-alpha family protein
TGME49_312490	99.92	94.81	104.62	93.84	85.45	77.19	93.9	84.27	77.64	74.41	77.92	75.9	76.93	78.98	80.27	88.91	81.85	80.05	86.25	77.5	68.9	70.31	70.86	71.35	83.19	88.07	81.69	82.07	gene_product=hypothetical protein
TGME49_229670	1271.15	1344.21	1245.06	1280.28	924.07	1027.15	1036.61	945.15	741.33	744.89	783.88	801.52	785.51	779.79	762.79	824.59	1193.94	1113.14	1116.16	1119.76	949.41	955.72	933.47	1004.54	983.22	1031.19	838.71	910.96	gene_product=ribosomal protein RPS23
TGME49_215520	114.14	113.41	111.41	104.8	89.23	85.95	98.6	95.02	97.7	99.3	100.49	110.13	85.44	87.32	84.26	89.39	110.33	122.92	119.06	114.38	117.13	132.71	122.53	123.49	132.72	138.65	124.99	135.7	gene_product=hypothetical protein
TGME49_209590	0	0	0.53	0	0	0	0	0	0	0	0	0	0	0	0.25	0	0	0	0.28	0	0	0	0.22	0	0	0	0	0	gene_product=hypothetical protein
TGME49_321600	35.79	38.4	39.55	38.96	43.44	44.52	42.64	41.75	45.32	43.3	45.14	46.01	42.51	42.32	41.01	42.17	38.07	38.58	36.01	35.98	46.57	46.95	46.83	46.81	47.36	49.86	47.38	47.67	gene_product=hypothetical protein
TGME49_247648	16.18	19.48	18.06	18.3	13.23	24.74	17.81	12.84	17.15	14.45	21.77	23.23	20.34	20.89	17.38	16.96	20.14	18.69	18.36	19.74	17.45	18.43	19.64	16.82	19.09	20.76	19.3	23.62	gene_product=Sybindin family protein
TGME49_239755	0	0	0	0	0.22	0	0.67	0	0	0.18	0	0.2	0.18	0	0.18	0.38	0	0	0	0	0	0	0.16	0.16	0.18	0	0	0	gene_product=hypothetical protein
TGME49_286800	23.04	19.61	18.83	20.58	22.06	16.81	18.98	18.47	17.6	15.38	17.01	18.82	21.76	20.44	20.62	18.67	17.56	18.89	16.99	19.06	13.18	16.49	14.36	15.39	16.69	17.33	17.03	15.05	gene_product=hypothetical protein
TGME49_271790	84.68	61.66	81.17	66.98	93.05	102.63	93.8	99.12	81.05	72.27	81.33	75.49	97.12	90.21	88.12	88.17	74.89	56.43	76.15	71.91	91.4	90.18	87.7	90.44	90.86	104.7	91.42	95.67	gene_product=hypothetical protein
TGME49_232960	77.38	69.79	74.94	67.35	67.24	80.13	78.72	77.71	76.06	64.8	76.34	65.47	82.05	73.62	78.49	75.53	62.41	57.47	51.44	61.14	70.93	58.61	68.3	64.76	55.1	55.92	54.45	53.25	gene_product=oxidoreductase, 2OG-Fe(II) oxygenase family protein
TGME49_210390	15.93	15.05	18.41	15.49	15.45	17.04	17.76	17.7	15.31	15.62	13.89	13.75	17.97	17.42	15.36	17.34	16.77	16.11	15.26	15.81	13.74	13.05	13.05	15.79	15.33	14.88	14.46	14.15	gene_product=WD domain, G-beta repeat-containing protein
TGME49_254570	44.19	42.56	46.07	46.28	55.06	50.66	51.83	51.95	44.1	45.51	43.79	48.82	53.07	55.63	51.51	48.97	44.57	46.87	46.01	45.83	32.77	39.34	39.07	39.5	40.34	36.05	42.68	41.82	gene_product=hypothetical protein
TGME49_268650	23.27	17.43	19.57	20.6	29.81	28.49	30.99	28.68	24.52	22.64	23.8	21.49	38.95	32.57	41.01	36.02	20.44	18.87	18.06	15.88	25.72	20.09	20.85	20.31	16.1	15.7	17.66	16.28	gene_product=chaperone clpB protein, putative
TGME49_231605	0.27	0.51	0	0	0.35	0.97	0.18	0.49	0.14	0	0.14	0	0.43	0.16	0.43	0.6	0	0.19	0.16	0	0	0	0	0	0	0	0	0.14	gene_product=hypothetical protein
TGME49_230630	21.15	17.5	19.34	17.74	23.17	23.89	23.37	23.88	15.13	16.53	15.45	17.08	24.01	21.86	23.82	23.31	19.1	21.41	18.54	18.57	15.87	15.61	18.03	14.37	16.59	17.38	17.31	18.29	gene_product=hypothetical protein
TGME49_306195	24.48	20.49	26.12	21.27	24.11	19.76	16.69	18.83	21.55	26.06	18.86	21.03	17.79	19.56	20.22	27.34	28.37	20.38	23.42	25.56	30.82	24.37	26.97	27.15	26.3	21.58	26.36	20.8	gene_product=hypothetical protein
TGME49_321800	0.78	1.11	1.01	1.68	0.49	1.97	1.14	0.76	0.11	0.12	0.42	0.55	0.77	2.14	1.08	0.81	2.12	0.93	1.67	1.88	0.17	0	0.26	0.69	0.11	0	0.37	0	gene_product=EGF family domain-containing protein
TGME49_253770	1.01	0	0	0	1.91	1.18	1.27	2.91	2.54	1.52	1.52	1.73	1.05	0.56	1.04	1.08	0	2.69	2.37	0	0.44	3.11	1.36	0.93	0	0.49	0.49	1.02	gene_product=hypothetical protein
TGME49_227320	19.04	17.73	18.04	17.77	19.17	22.31	19	19.37	16.9	16.37	18.87	20.09	19.07	20.63	18.02	18.81	17.3	20.67	17.16	18.84	15.64	18.14	19.25	17.88	19.1	20.24	20.14	20.07	gene_product=hypothetical protein
TGME49_288930	32.75	30.23	30.67	29.83	34.79	34.89	32.22	34.56	25.58	26.66	26.89	30.7	29.76	32.95	32.37	30.57	31.46	30.77	31.21	28.09	21.45	27.07	28.41	28.85	28.08	28.72	27.06	30.12	gene_product=hypothetical protein
TGME49_247660	0	0.21	0.51	0	0	0	0	0	0	0.12	0	0	0	0	0	0.12	0.16	0.15	0.27	0.14	0.1	0	0	0	0	0	0	0	gene_product=thioredoxin domain-containing protein
TGME49_274050	29.84	36.79	45.29	36	40.91	37.07	39.3	42.84	42.14	49.39	48.54	49.88	46.81	46.51	44.19	47.47	40.25	41.46	39.78	40.9	53.45	42.19	45.29	46.63	38.74	42.13	47.57	40.11	gene_product=hypothetical protein
TGME49_290040	588.63	608.84	624.01	567.9	461.86	499.29	485.54	499.79	412.48	391.69	401.09	447.27	338.7	407.76	395.3	434.62	574.17	556.54	544.81	560.8	522.16	495.99	566.32	542.17	535.46	592.68	455.8	538.53	gene_product=macrophage migration inhibitory factor, putative
TGME49_254915	11.51	17.55	17.76	23.04	19.13	14.67	17.14	15.76	8.41	9.44	9.38	14.08	13.01	14.79	13.62	14.83	21.32	14.58	18.22	20.28	12.12	10.95	15.72	12.24	18.96	12.46	17.37	17.83	gene_product=hypothetical protein
TGME49_309010	16	17.98	21.88	14.74	17.45	15.21	15.52	21.01	16.46	14.22	16.2	14.4	18.06	18.68	15.85	18.14	15.41	22.54	18.11	26.34	17.57	15.31	15.79	17.15	17.28	18.66	16.87	18.34	gene_product=elongation factor P, putative
TGME49_320460	8.31	10.5	10.68	9.41	9.41	8.04	9.64	9.1	9.83	10.6	10.19	10.49	9.09	9.63	8.41	8.81	14.69	15.32	14.5	13.84	7.91	10.22	10.19	10.12	10.51	8.19	11.72	11.9	gene_product=ABC transporter transmembrane region domain-containing protein
TGME49_258520	0.14	0	0.15	0.13	0	0	0.09	0	0	0	0.07	0	0	0	0.07	0.07	0.1	0.18	0.08	0	0	0.07	0	0	0	0	0.07	0.07	gene_product=WD domain, G-beta repeat-containing protein
TGME49_209450	35.25	34.42	32.53	38.02	41.11	43.4	40.39	44.39	47.46	46.35	46.98	48.55	48.55	44.99	52.58	48.56	30.4	33.45	30.7	31.53	42.21	44.62	44.54	44.94	39.19	41.54	40.11	40.33	gene_product=TLD protein
TGME49_210975	35.93	39.34	41.11	37.62	38.37	41.07	41.71	38.78	49.16	53.57	50.95	47.25	40.58	42.69	40.44	45.4	46	46.04	50.14	40.75	45.28	44.88	37.98	43.62	33.24	35.98	45.38	42.95	gene_product=hypothetical protein
TGME49_288580	41.74	33.24	32.99	42.51	37.01	35.97	37.88	39.12	27.86	32.97	26.93	37.2	36.94	34.51	37.44	36.91	40.37	41.83	42.05	42.78	36.31	42.12	39.71	42.13	41.7	35.1	43.38	32.53	gene_product=RNA methylase, putative
TGME49_205710	122.13	115.8	118.47	112.29	112.19	116.96	112.23	112.93	97.49	103.62	103.8	107.44	110.52	107.08	104.69	109.9	109.4	106.63	111.48	104.99	97.37	105.9	110.52	104.82	112.23	121.82	113.89	118.52	gene_product=lysine-tRNA ligase
TGME49_216370	28.84	18.93	28.93	27.31	37.1	30.96	33.47	31.29	25.81	30.21	29.77	27.98	30.11	33.36	31.56	29.24	29.75	25.56	21.61	27.48	18.83	21.62	17.43	20.86	23.41	19.35	23.24	18.31	gene_product=hypothetical protein
TGME49_203990	361.91	324.47	346.05	368.14	262.1	264.98	267	272.08	246.5	256.52	253.78	291.29	259.31	251.28	252.6	239.99	406.59	377.18	397.9	368.64	316.65	386.58	373.68	373.41	464.88	445.82	395.34	450.62	gene_product=rhoptry protein ROP12
TGME49_220240	282.51	307.79	297.22	293.95	137.85	132.7	134.99	132.65	336.37	328.2	337.21	313.88	165.37	158.35	181.93	165.81	321.2	320.25	339.53	323.04	399.82	354.36	387.91	378.82	356.17	385.58	368.63	369.45	gene_product=hypothetical protein
TGME49_265000	14.05	14.28	10.87	11.77	14.86	14.94	15.44	15.13	11.33	12.37	12.35	10.37	13.64	15.11	14.41	15.03	11.34	12.2	15.65	14.27	9.46	11.73	11.02	11.36	13.21	10.71	11.23	11.93	gene_product=phosphotransferase enzyme family protein
TGME49_240590	137.84	119.19	129.95	113.9	205.53	189.15	205.64	205.14	113.48	116.41	110.2	113.03	178.62	186.07	173.05	171.71	112.7	125.74	121.83	137.68	120.72	120.07	122.99	127.86	121.49	86.35	126.83	116.6	gene_product=DNA-directed RNA polymerase II RPB5
TGME49_267480	36.98	32.94	37.14	36.6	45.24	43.68	40.24	40.73	30.26	37.34	31.21	38.31	38.68	40.22	37	36.21	33.21	34.51	34.16	35.71	26.16	29.52	26.49	29.6	35.6	32.37	33.7	29.65	gene_product=tRNA (guanine(26)-N(2))-dimethyltransferase, putative
TGME49_225940	121.64	125.97	126.18	124.52	137.5	144.28	149.65	132.3	111.93	115.77	116.25	124.29	152.45	144.76	153.3	160.75	103.53	107.44	108.45	113.21	111.44	110.84	103.48	113.02	111.13	104.31	97.09	108.75	gene_product=hypothetical protein
TGME49_215990	17.86	20.36	19.41	20.88	16.71	16.84	16.6	18.43	17.7	17.3	15.55	18.1	15.52	17.22	16.89	15.85	19.83	18.66	21.4	19.6	15.13	19.77	18.61	17.91	20.14	21.17	19.87	22.33	gene_product=helicase, putative
TGME49_205360	35.62	39.5	35.7	36.05	23.38	22.03	23.23	22.08	36.77	40.33	39.22	42.75	20.59	23.19	23.34	21.84	37.96	43.14	38.97	39.38	33.76	43.34	42.29	41.07	46.16	43.51	50.74	50.97	gene_product=hypothetical protein
TGME49_205040	59.07	56.15	58.28	61.01	49.48	46.57	46.65	47.89	62.22	60.32	61.55	63.91	53.12	52.37	53.38	50.16	57.42	58.78	56.93	60.84	61	60.18	59.74	62.01	63.04	64.38	65.6	64.13	gene_product=PGAP1 family protein
TGME49_225840	25.07	23.99	25.24	26.24	31.56	28.46	30.8	29.93	26.12	25.02	27.32	25.02	29.52	32.6	32.41	32.93	25.62	22.37	24.97	24.6	24.2	22.95	25.04	24.71	26.24	29.32	23.75	26.52	gene_product=hypothetical protein
TGME49_248470	1.44	0.66	2.6	1.66	1.29	1.19	0.46	0.95	0.66	0.74	0.73	1.18	1.06	0.74	1.13	0.86	2.26	2.33	2.41	2.62	1.41	1.96	1.79	1.29	1.7	1.14	1.87	1.69	gene_product=subtilisin SUB6
TGME49_309090	32.51	33.97	35.03	33.1	29.7	28.04	24.81	28.38	29.73	30.99	29.05	34.73	24.19	27.81	29.04	26.03	33.36	33.58	36.01	30.41	26.31	28.86	32.04	30.95	32.18	33.73	34.81	31.56	gene_product=hypothetical protein
TGME49_257290	14.53	12.74	12.69	13.85	15.87	17.03	17.68	16.15	21.96	22.43	22.52	20.76	20.16	18.91	20.05	18.99	14.2	13.41	14.36	11.41	17.68	14.07	14.77	15.07	12.21	13.63	14.36	13.3	gene_product=RNA 2'-phosphotransferase, Tpt1/KptA family protein
TGME49_273620	33.38	37.96	43.56	42.8	41.5	32.69	39.22	53.77	35.65	35.8	42.35	39.88	40.59	36.35	40.83	40.33	36.79	45.24	47.49	43.86	29.69	40.36	34.05	28.34	41.14	44.7	46.09	44.33	gene_product=hypothetical protein
TGME49_310740	36.09	37.6	33.8	42.06	70.26	79.93	76.67	72.91	36.56	40.8	36.52	37.62	60.82	62.26	59.57	61.71	51.58	52.57	57.28	55.48	52.02	58.45	55.13	58.25	66.57	64.86	67.65	65.87	gene_product=hypothetical protein
TGME49_205700	1412.24	1462.41	1288.92	1340.79	1518.96	1737.92	1470.14	1560.37	1159.26	1233.86	1223.45	1253.01	1334.48	1298.8	1365.83	1505.99	1467.18	1605.29	1477.29	1604.83	1717.57	1690.39	1676.28	1678.47	1689.63	1804.13	1629.05	1713.36	gene_product=cyclophilin precursor
TGME49_221560	0.2	0.19	0	0	0.13	0.24	0.13	0.36	0.2	0.21	0	0.12	0.11	0.23	0.52	0.11	0.29	0	0.24	0.12	0.09	0.21	0	0.09	0.22	0.2	0	0.31	gene_product=hypothetical protein
TGME49_320430	43.83	46.86	42.96	43.57	45.5	43.19	45.87	41.98	45.73	47.1	43.96	45.33	49.95	51.97	47.09	46.48	37.91	41.29	42.21	37.39	32.32	33.63	33.12	36.05	36.04	31.59	36.05	33.78	gene_product=cell-cycle-control protein (translation regulation), putative
TGME49_260660	69.89	76.22	86.24	85.2	80.81	88.17	90.47	75.06	62.6	63.87	65.09	70.21	86.05	81.31	81.18	87.02	67.77	78.83	82.03	82.81	68.56	59.56	70.12	60.91	82.42	74.08	62.26	76.69	gene_product=50S ribosomal protein L23, putative
TGME49_290660	493.81	539.85	559.14	540.38	372.06	356.86	387.84	379.52	436.55	431.83	428.89	471.76	358.83	379.28	384.09	365.14	563.07	540.62	578.18	538.93	459.21	489.82	447.28	463.74	554.21	544.81	531.94	542.34	gene_product=RNA recognition motif-containing protein
TGME49_289030	0	1.07	0	0	0.75	0.69	0.74	0	0	1.19	0	0	1.22	0.66	0.61	0.63	0.83	0	1.39	0	0	1.21	0	1.09	0	0.57	0.58	0.59	gene_product=hypothetical protein
TGME49_239080	18.58	15.5	21.55	18.85	16.71	18.93	16.72	12.8	17.15	17.34	16.56	17.42	13.91	14.82	14.2	13.36	18.06	16.96	18.38	19.83	13.48	15.7	15.76	16.77	16.7	17.45	16.4	15.39	gene_product=carrier superfamily protein
TGME49_247230	116.34	100.96	122.29	105.18	97.83	117.38	127.17	105.53	101.14	92.28	101.37	114.44	94.72	91.73	97.79	118.04	127.01	114.14	132.92	124.56	133.09	109.81	115.27	120.06	128.7	139.52	120.23	108.65	gene_product=centrin
TGME49_237120	28.22	31.56	52.9	28.81	48.89	53.22	57.17	66.86	18.36	30.38	24.33	35.45	76.73	58.87	84.89	84.41	57.21	34.35	68.27	42.97	30.71	21.92	16.78	26.21	67.55	59.68	49.51	51.52	gene_product=hypothetical protein
TGME49_305230	8.3	8.88	8.92	8.81	8.64	8.67	9.19	7.08	7.26	7.22	7.53	7.19	8.02	9.43	8.28	8.64	10.68	11.29	10.02	11.31	5.58	7.21	6.75	6.81	7.2	6.08	7.5	7.04	gene_product=hypothetical protein
TGME49_249280	0.45	0	0	0	0.29	0.53	0.58	0	0.46	0	0	0.26	0	0	0	0.49	0.64	0.3	0.54	0.27	0	0	0.41	0.42	0	0.22	0	0	gene_product=hypothetical protein
TGME49_280780	9.87	10.02	13.96	10.94	14.27	10.4	12.4	12.82	10.25	11.08	10.28	9.21	13.24	12.57	13.02	13.12	10.99	9.93	10.11	10.43	8.65	8.77	9.54	8.05	9.61	9.07	10.1	10.99	gene_product=dihydrouridine synthase (dus) protein
TGME49_265080	26.5	24.37	27.23	24.32	22.53	21.53	25.14	20.72	31.05	30.71	29.25	28.2	20.35	24.68	21.67	22.2	25.68	27.12	25.51	27.59	27.97	32.24	28.74	31.69	32.88	28.82	34.83	31.6	gene_product=Tubulin-tyrosine ligase family protein
TGME49_236160	53.64	54.84	53.31	48.85	26.57	30.15	29.92	30.26	48.78	51.02	50.5	46.87	29.75	33.69	33.67	32.41	52.86	48.94	48.7	53.95	54.91	50.71	48.38	48.89	50.82	53.37	54.53	49.3	gene_product=hypothetical protein
TGME49_310455	14.25	11.61	4.65	10.59	5.38	10.8	9.85	7.3	13.68	15.01	12.18	9.74	8.85	5.55	14.7	10.6	4	5.69	6.68	8.38	6.79	13.13	12.78	10.48	7.4	11.59	16.65	5.02	gene_product=hypothetical protein
TGME49_275440	6111.29	5774.44	6068.89	5930.32	3692.92	3669.21	3653.87	3772.04	5737.49	5618.64	5785.22	5530.35	4354.53	4205.51	4327.33	4330.31	5707.51	5359.11	5599.68	5304.47	8163.13	7190.29	6935.56	7114.31	6080.76	6370.07	6506.59	6129.66	gene_product=dense granule protein GRA6
TGME49_312580	46.09	39.91	39.28	42.66	48.35	44.74	48.69	48.36	53.08	50.65	51.85	50.2	51.11	49.95	53.59	52.05	39.6	39.68	38.53	45.8	57.52	54.4	55.85	54.67	52.4	51.69	52.2	50.41	gene_product=hypothetical protein
TGME49_313385	4.89	6.58	7.79	6.67	10.63	7.06	10.62	13.5	9.85	12.06	6.12	1.37	5.03	12.07	7.49	7.68	10.17	8.06	12.73	8.48	8.34	12.35	4.32	6.64	9.97	8.05	4.7	6.11	gene_product=hypothetical protein
TGME49_254730	7.67	8.01	7.87	7.1	11.91	11.13	10.02	9.36	6.74	7.28	6.76	7.23	10.97	11.28	10.69	10.48	8.71	7.98	7.09	8.01	5.71	5.74	6.77	6.69	7.33	6.66	7.46	6.52	gene_product=POPLD (NUC188) domain-containing protein
TGME49_232270	72.56	77	68.65	67.24	63.01	62.92	54.97	64.9	77.85	73.7	70.03	70.52	62.07	59.47	57.89	59.53	48.88	50.02	50.55	50.58	56.13	41.71	46.04	47.23	35.37	37.96	34.51	35.86	gene_product=histidine acid phosphatase superfamily protein
TGME49_212990	53.31	50.49	48.18	50.67	44.62	38.73	42.28	42.24	67.36	64.93	65.32	56.59	49.73	47.6	53.9	49.33	47.82	51.33	48.19	48.43	64.29	59.55	59.87	56.88	56.53	56.51	51.61	52.88	gene_product=hypothetical protein
TGME49_202300	23.54	29.99	23.03	27.83	42.1	48.7	51.4	45.3	33.72	38.93	35.16	33.33	45.87	44.78	42.42	48.4	29.37	34.32	25.94	33.4	39.56	34.93	28.81	28.73	29.56	31.1	26.43	28.85	gene_product=inosine triphosphate pyrophosphatase, putative
TGME49_203120	15.76	14.52	14.35	15.55	22.56	23.37	21.56	22.96	15.53	10.97	14.25	12.64	21.83	22.22	21.53	20.21	21.58	22.41	20.52	16.58	16.06	16.16	15.38	14.55	15.86	17.43	14.74	14.62	gene_product=hypothetical protein
TGME49_203730	32.22	23.79	25.88	29.32	29.02	26.42	27.43	28.72	29.46	29.13	28.86	29.81	24.81	27.01	25.26	27.89	27.58	27.86	27.27	26.59	20.87	26.25	23.28	24.64	24.13	22.89	25.46	23.77	gene_product=hypothetical protein
TGME49_316230	22.76	25.1	25.48	24.05	30.72	31.41	28.77	31.95	21.77	24	21.35	22.61	26.53	29.43	25.67	26.09	24.44	25.36	25.04	28.18	22.08	23.49	22.67	23.55	28.4	29.41	25.85	25.36	gene_product=SAC1 phosphoinositide phosphatase, putative
TGME49_213255	4.91	4.69	4.48	4.77	5.42	5.2	5.55	4.76	3.96	4.53	3.71	3.94	5.81	5.66	5.16	5.18	3.31	3.19	3.64	3.43	2.9	2.75	2.83	3.28	2.79	2.9	3.35	3.16	gene_product=hypothetical protein
TGME49_315130	89.98	96.17	83.26	88.17	151.13	170.39	168.46	158.11	95.51	87.59	95.2	103.17	170.85	146.47	155.33	160.79	100.98	91.32	92.81	102.49	90.8	92.49	89.42	83.95	88.54	102.46	87.43	92.79	gene_product=L-isoaspartyl protein carboxyl methyltransferase family protein
TGME49_211080	19.93	19.89	15.68	16.07	19.85	23.93	27.7	23.11	23.04	22.58	21.07	20.21	26.17	19.18	22.63	23.92	18.78	22.22	20.19	20.31	15.37	15.68	13.32	14.53	18.45	16.53	16.78	18.23	gene_product=hypothetical protein
TGME49_311765	15.44	18.31	17.47	18.16	17.61	16.71	18.08	17.33	16.72	15.67	15.41	17.47	18.47	17.12	16.74	17.36	18.29	15.21	17.78	16.47	13.62	12.38	14.27	14.7	12.93	14.66	15.15	14.52	gene_product=hypothetical protein
TGME49_297480	0	0.23	0	0	0.16	0.29	0	0	0.13	0	0	0.15	0.26	0.28	0.26	0.41	0.18	0	0.15	0.15	0	0	0	0	0	0.12	0	0	gene_product=hypothetical protein
TGME49_209720	346.64	357.35	345.4	362.8	387.22	462.88	414.58	422.38	263.77	284.99	265.76	300.35	346.83	363.42	340.74	389.66	369.24	394.06	365.55	351.84	261.44	316.98	320.97	301.59	330.39	346.21	311.56	350.82	gene_product=hypothetical protein
TGME49_226600	42.72	39.62	43.02	49.33	58.41	64.27	57.8	62.23	41.31	42.13	36.58	41.8	55.38	51.3	50.96	55.55	50.77	48.55	51.41	46.53	41.08	46.99	38.31	49.7	55.09	56.69	46.64	50.79	gene_product=syntaxin 5, putative
TGME49_232510	23.17	21.7	20.05	22.81	30.47	26.52	26.53	29.3	20.47	21.26	21.3	22.4	26.59	26.17	25.06	26.34	21.66	22.36	23.9	22.48	18.54	20.24	20.43	19.93	21.83	23.54	19.4	22.65	gene_product=hypothetical protein
TGME49_292290	10.6	10.47	8.77	13.32	15.69	11.92	10.66	15.92	12.96	14.77	11.15	9.67	11.49	15.88	17.87	11.86	16.24	11.82	12.02	25.24	7.36	7.76	8.01	5.33	7.44	7.7	9.99	8.04	gene_product=hypothetical protein
TGME49_239910	33.6	36.84	38.49	34.69	19.73	18.7	19.21	19.87	47.09	46.39	45.52	43.32	25.24	24.05	25.97	25.85	13.95	13.68	14.23	13.93	27.8	22.87	21.63	23.24	16.49	17.86	17.76	17.37	gene_product=cyclin-dependent kinase
TGME49_240970	24.86	24.6	23.2	23.93	24.28	22.12	23.72	20.6	18.25	17.96	18.67	17.33	21.6	23.19	21.84	19.51	19.83	21.07	19.49	22.06	15.12	16.69	16.81	15.77	16.46	17.12	17.69	16.77	gene_product=hypothetical protein
TGME49_280410	23.87	27.71	30.73	23.83	29.96	29.14	31.33	28.89	32.35	34.45	35.88	32.38	32.21	31.93	32.82	32.81	25.67	28.12	28.41	26.75	29.23	27.92	28.93	28.79	29.67	25.2	29.56	29.17	gene_product=3'5'-cyclic nucleotide phosphodiesterase domain-containing protein
TGME49_216440	26.15	27.23	23.42	18.93	21.02	26.7	22.28	23.03	30.02	30.25	34.27	30.42	25.62	28.32	26.37	27.21	27.5	23.3	25.06	22.22	32.89	26.36	29.73	28.97	24.31	25.23	25.54	24.63	gene_product=OTU family cysteine protease
TGME49_316270	94.11	101.47	108.61	95.04	100.14	111.3	95.66	94.07	74.45	71.51	71.95	82.23	91.59	87.59	78.14	95.39	122.31	121.78	122.91	118.84	91.24	107.78	104.77	112.36	123.61	119.95	114.27	116.78	gene_product=Rab geranylgeranyl transferase type II beta subunit, putative
TGME49_210412	14.06	15.21	16.34	12.73	30.53	27.08	26.12	26.27	21.67	21.8	12.93	25.56	20.67	18.76	19.61	26.55	18.14	17.59	18.22	17.22	20.29	25.89	27.66	22.09	24.04	22.11	20.22	23.34	gene_product=hypothetical protein
TGME49_262480	2.53	3.45	2.77	2.36	3.2	3.7	3.2	2.18	3.84	1.91	5.1	1.45	3.29	4.95	0.65	0.68	4.46	3.38	2.23	3.74	6.06	3.9	3.99	3.5	5.94	6.69	3.71	3.83	gene_product=dynein light chain roadblock-type 2, putative
TGME49_273065	0	0	0	0	1.09	0.51	0	0.5	0	0.44	0	0.5	1.34	0	0.45	0.46	0	0	0	0	0	0.45	0	0.4	0	0.83	0	0	gene_product=hypothetical protein
TGME49_225130	18.86	16.92	18.92	17.37	18.02	18.87	17.88	17.68	15.29	15.68	14.87	15.36	19.34	18.85	19.64	16.89	15.77	16.27	15.76	16.24	12.1	14.25	12.86	13.59	16.08	13.93	13.56	15.43	gene_product=hypothetical protein
TGME49_258020	9.52	9.08	10.55	11.99	13.47	12.91	12.91	14.24	8.39	7.5	7.58	10.57	11.61	13.26	12	13.05	8.79	8.52	8.83	8.24	6.88	9.03	9.66	8.44	10.13	10.02	8.67	7.52	gene_product=hypothetical protein
TGME49_271990	19.95	20.07	19.44	21.75	26.25	23.8	23.54	22.11	23.84	22.62	23.53	22.29	27.66	25.53	25.76	25.95	19.65	19.66	17.41	19.43	18.48	18.84	16.06	17.78	16.12	15.58	16.97	19.53	gene_product=hypothetical protein
TGME49_235430	8.55	16.13	13.8	9.05	9.1	14.85	11.26	11.79	11.06	12.13	15.64	17.41	14.15	16.94	13.85	14.91	12.5	15.01	14.42	12.56	6.94	11.63	13.68	7.57	7.58	7.67	15.31	12.79	gene_product=hypothetical protein
TGME49_306470	46.16	46.51	51.13	49.2	56.13	52.63	56.15	51.47	36.01	40.4	36.9	39.92	45.85	46.72	49.57	52.17	47.74	46.51	48.94	46.6	28.41	38.91	38.29	35.31	42.78	41.58	38.32	44.29	gene_product=isoprenylcysteine carboxyl methyltransferase (icmt) family protein
TGME49_238160	1.87	4.59	4.9	5.38	1.6	1.66	3.01	3.16	1.74	1.76	1.74	1.64	3.92	2.48	3.25	3.73	2.22	0.84	0.93	1.32	0.83	0.33	0.72	0.73	1	0.92	0.62	0.48	gene_product=hypothetical protein
TGME49_202740	14.23	12.86	14.44	14.64	15.35	15.31	17.06	16.33	13.68	13.99	13.52	13.92	18.58	19.08	16.19	18.21	14.12	14.89	14.2	12.62	9.9	11.63	9.76	10.66	11.19	11.32	10.93	11.94	gene_product=hypothetical protein
TGME49_280730	37.66	37.95	30.28	31.87	33.27	38.5	37.31	33.9	33.68	29.3	31.37	30.36	41.01	34.66	37.29	39.44	30.19	31.1	32.99	33.2	29.95	30.18	27.88	31.05	37.21	34.31	37.35	35.81	gene_product=cytosolic fe-s cluster assembling factor nbp35, putative
TGME49_262000	18	15.49	17.01	19.24	22.5	21.47	24.43	21.9	19.11	18.15	19.37	20.01	23.2	20.5	21.73	20.49	21.63	19.61	17.48	18.58	15.53	17.41	17.73	16.55	15.54	18.54	17.04	18.14	gene_product=AP2 domain transcription factor AP2VIIb-2
TGME49_243490	20.84	14.79	20.19	14.41	19.11	21.82	22.29	21.55	20.58	19.36	18.94	20.62	23.8	21.57	21.76	21.78	17.85	18.26	19.06	19.67	20.61	19.86	17.72	17.88	19.55	17.34	18.49	16.77	gene_product=BCS1 family isoform 9, putative
TGME49_218250	80.8	86.07	73.33	79.86	75.66	79.73	77.57	80.39	80.85	77.32	80.47	73.54	76.89	66.12	73.22	76.31	67.31	68.55	69.26	72.7	73.81	61.68	64.75	71.23	61.29	63.23	51.88	58.89	gene_product=TAP42 family protein
TGME49_314240	41.63	38.36	40.22	42.16	48.81	49.87	50.27	49.27	74.94	71.75	71.13	60.45	56.51	57.55	61.19	57.87	36.84	33.62	40.07	38.06	60.95	51.7	49.26	51.77	36.83	41.04	42.49	39.68	gene_product=general transcription factor IIIC polypeptide 3 GTF3C3
TGME49_232940	1.51	1.42	1.61	1.45	0.96	0.88	0.96	0.01	0.74	0.77	0.75	0.86	0.79	0.85	0.2	0.83	1.07	1	0.91	0.89	0.68	0.77	0.7	0.72	0.79	0.73	0.76	0.78	gene_product=heat shock protein HSP20
TGME49_225410	32.69	22.32	26.47	23.71	25.76	28.35	20.89	28.32	18.95	22.41	19.85	22.42	24.2	20.48	16.38	22.79	29.97	29.53	32.85	34.91	30.17	35.52	34.96	33.34	31.21	39.14	32.05	37.39	gene_product=histone H3 centromeric CENH3
TGME49_269950	215.11	219.97	212.45	221.14	136.93	130.67	124.09	130.06	255.8	242.26	254.52	242.63	137.53	139.79	140.91	139.43	204.63	206.74	216.73	215.46	261.65	247.74	271.52	270.38	231.09	258.68	259.86	248.83	gene_product=hypothetical protein
TGME49_230520	311.84	276.19	289.95	313.35	275.61	270.48	261.22	277.87	195.1	216.31	203.15	229.8	220.37	224.23	222.36	236.18	244.95	239.01	237.76	259.33	172.96	209.1	196.52	195.78	226.47	210.26	213.96	217.96	gene_product=cyclophilin 1, putative
TGME49_266140	102.61	95.52	107.35	98.83	96.57	100.68	104.06	93.6	105.93	98.7	105.32	104.88	105.64	99.16	99.23	104	107.98	106.93	100.08	101.17	101.25	103.57	97.77	99.11	115.11	121.47	102.39	103.94	gene_product=peptidase, M50 family protein
TGME49_262550	14.72	14.63	14.08	14.34	17.04	17.87	19.64	19.82	13.52	12.48	12.98	13.53	16.63	18.71	16.23	17.47	18.1	15.61	16.03	17.42	9.86	11.76	11.25	11.31	11.62	11.14	13.05	13.85	gene_product=hypothetical protein
TGME49_316390	0	0	0	0	0	0.26	0	0	0	0	0	0	0	0	0	0	0	0	0	0	0	0	0	0	0	0	0	0	gene_product=hypothetical protein
TGME49_284560	2045.72	2170.62	2017.99	1978.49	1776.16	2020.12	1838.97	1900.19	1448.74	1485.59	1474.82	1544.58	1440.04	1518	1461.22	1574.05	1949.84	1863.89	1845.82	1807.53	1646.42	1593.89	1643.97	1618.22	1700.85	1744.67	1555.23	1677.72	gene_product=ribosomal protein RPL9
TGME49_268850	1160.88	1204.73	1132.62	1140.45	904.65	995.39	908.05	938.47	926.51	907.34	954.54	1014.48	777.52	763.96	794.77	830.13	1533.17	1472.8	1436.55	1453.5	1005.63	1106.23	1071.26	1084.43	1298.13	1365.35	1117.26	1261.35	gene_product=enolase 2
TGME49_313418	10.88	5.62	5.05	10.07	7.81	4.52	10.72	2.64	14.9	10.88	10.14	10.59	7.23	6.9	4	7.41	11.97	8.26	12.73	10.94	6.71	11.11	6.95	7.83	8.84	8.9	6.04	4.68	gene_product=hypothetical protein
TGME49_282140	34.72	34.26	28.32	27.74	41.41	38.4	35.21	35.81	40.04	41.35	39.07	39.07	38.19	45.92	40.61	42.97	30.62	31	27.7	32.08	29.08	29.3	24.22	27.61	23.89	21.61	29.03	25.58	gene_product=cwf21 protein
TGME49_203240	48.81	41.49	41.52	50.04	50.32	48.94	48.12	53.47	54.12	54.59	55.97	55.33	57.7	52.4	56.97	52.95	54.35	47.45	46.05	46.08	48.19	45.64	48.43	44.34	42.27	45.44	46.52	44.59	gene_product=hypothetical protein
TGME49_232430	75.42	85.15	77.13	74.57	72.55	80.93	79.48	75.52	67.47	67.22	72.79	75.9	74.71	77.78	76.24	77.14	68.98	67.27	70.17	67.15	53.78	61.02	65.63	58.52	64.85	60.97	64.89	65.94	gene_product=hypothetical protein
TGME49_205140	0.62	0.11	0	0.36	0.56	0.37	0.4	0	0	0.06	0.25	0.07	0.06	0.07	0.32	0.14	0.09	0.17	0	0	0	0	0	0.06	0.07	0.12	0	0.06	gene_product=hypothetical protein
TGME49_255680	50.6	49.01	42.93	43.76	51.75	59.12	54.33	44.31	31.07	29.67	33.22	31.35	50.68	46.41	40.26	46.16	48.99	55.74	49.65	56.89	33.18	42.96	38.98	42.16	49.87	48.13	44.83	51.88	gene_product=YbaK/proline-tRNA ligase associated domain-containing protein
TGME49_239350	6.12	6.14	5.57	6.27	8.2	8.21	7.65	8.13	5.08	5.41	5.13	6.11	8.96	8.56	7.68	8.3	6.45	6.49	6.48	5.79	7.69	7.77	8.29	8.76	11.45	12.56	12.35	12.29	gene_product=RAP domain-containing protein
TGME49_216420	9.4	12	7.25	7.08	14.9	11.58	10.14	10.91	18.55	13.8	12.81	18.4	10.76	15.84	14.62	11.1	15.28	13.84	15	10.06	7.82	10.2	14.05	10.91	12.35	7.73	15.25	19.49	gene_product=hypothetical protein
TGME49_258625	27.09	21.57	22.64	25.14	30.49	29.76	29.93	31.96	26.32	28.28	28.06	28.28	28.58	29.04	28.96	32	27.5	30.31	27.88	26.76	25.13	24.23	24.74	24.77	28.17	26.41	25.82	23.09	gene_product=peptidyl-prolyl cis-trans isomerase, FKBP-type domain-containing protein
TGME49_256030	164.3	156.93	169.53	157.92	115.04	117.6	112.65	122.7	129.76	136.76	136.39	148.26	101.45	113.98	117.66	117.87	169.27	172.93	171.5	175.75	195.53	217.56	207.19	210.41	238.15	239.85	210.89	214.84	gene_product=hypothetical protein
TGME49_311140	14.67	14.35	15.69	15.37	13.62	11.81	11.35	12.44	11.62	12.54	10.8	11.81	14.46	14.59	12.96	11.92	13.8	12.79	14.16	13.75	7.67	8.31	7.99	7.1	10.61	7.96	9.85	9.96	gene_product=hypothetical protein
TGME49_264450	37.19	33.49	33.45	37.48	31.8	31.5	32.62	28.11	34.8	36.34	35.73	30.75	36.28	29.57	35.96	34.36	37.57	33.76	33.35	34.07	30.44	33.71	30.75	27.08	31.77	28.72	28.95	27.95	gene_product=DNA topoisomerase III beta-1, putative
TGME49_259880	98.8	86.88	91.42	81.66	57.69	58	57.19	59.79	109.67	105.1	104.45	99.78	69.66	63.7	66.52	63.09	91.38	93.86	94.19	93.41	126.42	109.79	101.12	111.21	90.6	94.61	96.81	91.9	gene_product=hypothetical protein
TGME49_323000	3.26	3.73	2.53	2.33	1.37	3.64	1.65	2.66	3.19	3.15	5.06	3.53	2.85	2.23	2.38	2.4	2.96	3.34	2.56	2.93	3.18	2.12	3.61	2.66	3.12	2.35	2.46	2.5	gene_product=KRUF family protein
TGME49_261018	2.37	5.09	4.87	5.29	5.06	6.77	2.54	7.04	2.8	1.62	4.01	0.92	4.34	5.61	4.54	5.15	2.25	2.4	1.65	1.67	1.23	1.44	0.91	2.6	1.48	1.36	1.38	0.8	gene_product=kelch repeat-containing protein
TGME49_292610	27	27.14	40.8	36.82	32.75	30.34	37.98	31.9	38.48	39.45	39.46	42.28	31.82	35.22	31.48	32.32	38.46	34.03	33.03	37.51	36.61	36.6	36.42	33.79	40.59	45.33	35.71	38.45	gene_product=Toxoplasma gondii family C protein
TGME49_312050	111.26	129.44	122.49	122.79	160.2	173.85	158.71	163.73	118.41	137.86	141.18	128.04	169.8	156.24	155.76	171.78	164.4	153.41	157.58	147.04	183.93	177.82	167.79	165	190.4	162.77	182.92	147.96	gene_product=small GTPase Rab2, putative
TGME49_309265	41.87	40.28	33.5	37.33	34.21	35.21	33.73	32.73	22.9	22.18	22.83	28.02	28.48	32.11	29.46	28	55.62	55.63	55.97	52.61	24.25	35.7	33.58	32.51	42.44	40.54	36.16	43.73	gene_product=oxidoreductase, short chain dehydrogenase/reductase family protein
TGME49_239760	990.43	968.81	966.93	1032.14	845.89	915.66	914.97	1011.29	751.94	769.63	784.48	764.88	742.16	737.74	738.75	846.04	856.24	862.53	782.89	805.66	887.56	846.13	756.84	823.94	842.73	768.79	679.74	683.45	gene_product=ribosomal protein RPL22
TGME49_258660	1233.82	1204.5	1189.17	1192.94	652.93	687.69	703.32	676.31	1012.01	1028.14	1047.29	1133.65	700.03	741.26	730.99	743.31	1252.67	1291.59	1239.31	1222.92	1206.69	1422.21	1433.06	1363.8	1519.68	1629.11	1416.03	1546.62	gene_product=rhoptry protein ROP6
TGME49_271430	25.11	24.74	25.04	24.43	27.26	27.85	25.81	27.38	29.46	28.72	27.64	29.82	28.95	29.99	27.01	27.36	22.72	24.64	25.52	23.27	23.05	25.18	25.4	25.22	26.16	25.98	25.82	27.04	gene_product=hypothetical protein
TGME49_226780	13.13	11.85	13.36	13.85	16.54	14.43	15.83	14.37	13.04	13.43	12.08	14.05	14.57	14.47	16.24	14.92	14.55	12.01	13.72	11.59	11.9	10.53	12.1	11.79	10.64	10.55	11.63	10.71	gene_product=zinc finger, C3HC4 type (RING finger) domain-containing protein
TGME49_238530	1.73	0	1.87	0	0	1.01	1.08	0	0	0	0.87	0.98	1.79	0.96	0	0.92	1.21	3.45	4.05	3.04	1.49	0.88	0.77	0.79	0.89	1.65	3.36	2.61	gene_product=hypothetical protein
TGME49_280450	10.84	10.07	9.56	10.52	11.09	11.82	11.44	11.25	8.38	7.32	9.11	10.73	11.63	11.12	10.12	10.49	10.59	10.83	11.04	10.43	7.65	8.04	7.46	7.41	8.24	8.85	8.12	9.8	gene_product=hypothetical protein
TGME49_275680	33.47	34.35	32.17	35.66	56.47	47.22	46.03	52.11	47.18	42.08	47.88	43.86	48.55	50.75	47.79	46.96	37.45	35.24	39.25	35.43	42.27	42.5	40.95	44.72	41.59	41.91	40.79	44.18	gene_product=hypothetical protein
TGME49_288700	24.52	23.17	22.62	28.44	29.54	29.14	30.25	31.56	20.67	20.9	20.74	24.27	24.52	28.25	27.58	26	24.21	27.12	25.52	26.05	16.47	19.41	19.84	18.93	21.97	22.11	22.25	23.09	gene_product=RecF/RecN/SMC N terminal domain-containing protein
TGME49_295750	0.37	0	0.84	0	0.48	0	0.72	0.67	0.57	0.19	0.19	0.44	0	0.64	0.39	0.81	0.27	0.25	0	0	0	0.2	0	0	0	0	0	0	gene_product=IgA-specific serine endopeptidase
TGME49_278518	0.12	0.34	0.28	0.24	0.16	0.15	0	0.15	0	0.13	0.19	0.07	0.13	0.07	0.06	0.07	0.27	0.25	0.22	0.08	0	0.2	0.06	0	0.07	0.06	0	0.06	gene_product=N-acetylgalactosaminyl transferase
TGME49_243580	122.8	149.1	128.97	120.91	82.94	90.09	94.53	78.15	108.73	96.69	108.58	109.94	90.41	84	90.79	85.83	133.73	106.84	126.36	119.4	129.07	106.68	107.3	125.5	109.25	108.58	116.38	108.68	gene_product=Hit family protein involved in cell-cycle regulation, putative
TGME49_278030	53.21	56.66	57.37	60.12	47.43	46.62	47.73	48.95	75.22	70.86	72.92	68.72	58.41	57.08	59.46	56.8	58.53	59.69	62.72	58.22	68.31	60.14	65.38	66.92	51.39	57.3	59.48	61.16	gene_product=hypothetical protein
TGME49_235980	39.66	35.37	36	34.71	43.23	36.16	38.25	38.03	42.95	40.65	40.93	39.01	35.82	40.09	38.9	39.6	41.45	40.87	37.42	37.48	32.49	33.96	30.85	33.77	33.58	37.81	33.7	35.97	gene_product=ARIADNE family protein
TGME49_263680	47.82	49.84	38.91	46.64	47.03	54.01	49.02	51.53	30.62	33.4	30.96	29.81	47.11	39.98	40.35	43.44	63.53	58.09	44.73	47.74	38.77	44.91	41.43	49.43	46.17	45.39	45.32	44.66	gene_product=hypothetical protein
TGME49_228290	172.21	160.3	167.04	157.47	130.8	133.96	136.78	129.02	108.75	118.91	110.5	126.99	103.26	118.9	114.14	119.7	203.88	230.22	219.5	210.72	113.2	163.31	157.25	154.64	192.21	183.98	178.72	197.24	gene_product=phospholipase/carboxylesterase
TGME49_226550	109.21	98.98	106.77	94.65	126.18	117.6	129.82	121.79	90.95	91.31	102.31	93.77	115.81	114.23	106.19	124.8	115.6	110.99	103.51	108.9	96.74	105.93	99.69	103.11	104.7	105.05	106.26	96.49	gene_product=TBC domain containing protein
TGME49_235610	12.79	12.12	12.18	12.73	11.57	13.81	12.72	12.84	11.42	10.82	10.99	10.18	12.4	13.47	14.38	11.48	13.18	11.13	10.94	12.4	8.05	10.69	11.48	11.49	11.14	9.93	10.22	10.34	gene_product=ATPase, AAA family protein
TGME49_211340	27.04	23.47	22.31	23.39	26.7	23.72	25.93	24.91	26.99	25.78	26.37	25.5	33.74	32.23	31.35	29.39	19.84	20.63	21.76	20.22	21.38	19.39	20.08	20.62	19.43	16.34	21.96	19.61	gene_product=hypothetical protein
TGME49_235380	99.26	92.17	88.85	98.07	115.53	104.25	112.09	107.18	102.74	103.16	103.08	100.53	111.34	115.5	107.41	106.63	86.53	82.59	76.88	78.59	100.69	114.07	104.65	106.09	113.79	106.04	113.3	101.88	gene_product=hypothetical protein
TGME49_311060	9.21	8.58	7.92	7.93	8.66	8.66	8.26	7.96	8.87	8.42	10.18	9.17	5.91	6.29	6.53	7.77	10.51	11.05	11.63	11.55	8.17	11.03	10.04	9.43	10.53	10.94	12.86	11.49	gene_product=metal-dependent phosphohydrolase HD domain-containing protein
TGME49_224905	0	0	0	0	0	0	0	0	0	0	0	0	0.51	0	0	0	0	0	0	0	0	0	0	0	0	0	0	0	gene_product=hypothetical protein
TGME49_233695	78.94	82.8	83.92	84.93	86.43	99.17	84.58	101.28	75.93	78.96	69.88	88.5	83.88	77	94.13	90.82	96.31	94.78	81.96	85.81	88.61	97.14	102.95	88.78	101.87	99.81	81.27	83.11	gene_product=hypothetical protein
TGME49_314270	19.21	13.69	11.17	14.14	11.86	12.32	13.7	12.82	10.84	12.93	13.01	11.6	13.73	15.57	12.47	15.38	16.22	15.31	12.8	13.75	10.78	11.06	11.18	11.2	14.15	11.19	10.09	11.12	gene_product=peptidyl-tRNA hydrolase domain-containing protein
TGME49_309070	14.1	14.87	15.07	16.84	20.61	18.86	20.39	19.78	18.75	15.85	16.75	18.68	18.88	17.64	16.77	20.31	12.33	13.16	11.38	13.66	15.34	13.86	13.39	14.33	14.48	15.03	12.95	12.7	gene_product=hypothetical protein
TGME49_253410	31.87	24.42	25.73	32.44	29.15	30.79	28.35	27.73	28.22	28.32	25.19	23.2	31.22	29.73	31.49	32.02	24.3	26.72	26.6	26.61	29.46	28.9	28.6	28.76	25.93	23.93	30.17	23.53	gene_product=hypothetical protein
TGME49_286465	0	1.21	0	0	0	0.78	0	0	0	0	0.67	0	0	1.49	0	0	0	0	0.78	0	0	0.68	0	0.61	0	0	0	0	gene_product=hypothetical protein
TGME49_315730	0	0	0	0.16	0.11	0.1	0.11	0	0.09	0	0	0	0.09	0	0.09	0.27	0	0.11	0	0	0	0	0	0.08	0	0	0	0.09	gene_product=apical membrane antigen 1 protein
TGME49_218870	32.12	29.35	29.02	29.17	34.14	31.94	31.33	31.65	28.34	33.44	29.26	30.17	29.43	28.9	27.17	30.83	27.26	24.92	23.55	25.29	26.32	29.66	25.48	29.57	34.8	31.71	28.72	28.74	gene_product=TBC domain-containing protein
TGME49_206490	31.23	33.65	35.74	34.53	32.03	33.78	32.48	30.95	30.53	33.59	33.65	35.25	29.76	30.66	30.27	29.34	36.39	34.16	32.14	36.78	22.4	29.22	26.86	25.97	33.23	33.02	29.49	30.12	gene_product=ICE family protease (caspase) p20 domain-containing protein
TGME49_309210	627.28	625.72	601.17	610.79	829.01	921.36	907.3	877.92	527.09	528.68	532.32	547.97	779.72	733.61	715.86	770.98	570.41	555.61	551.44	574.6	551.11	636.95	605.31	577.48	631.85	614.54	536.28	585.62	gene_product=peroxiredoxin 6, putative
TGME49_244550	25.34	27.36	24.66	27.36	34.96	37.7	32	34.48	22.59	24.69	23.44	23.49	32.74	28.94	30.64	32.42	25.91	25.87	26.89	24.17	21.75	26.19	25.47	24.81	27.29	30.27	27.62	29.36	gene_product=hypothetical protein
TGME49_245580	17.5	18.34	18.01	18	18.5	17.85	17.32	18.44	16.97	17.49	15.6	17.7	20.02	18.77	19.19	19.07	16.05	15.6	15.79	15.46	11.33	13.02	13.28	13.2	14.72	14.12	13.55	15.18	gene_product=hypothetical protein
TGME49_240220	27.21	27.04	27.11	24.83	29.42	29.3	29.27	30.18	27.39	29.74	29.23	28.39	25.58	26.65	27.73	29.21	26.87	28.07	27.77	28.58	27.13	25.96	28.04	27.43	26.47	25.82	25.78	27.86	gene_product=hypothetical protein
TGME49_224950	53.81	50.35	51.52	46.83	65.66	63.23	63.02	64.06	75.38	67.66	73.54	65.6	72.22	65.7	73.57	75.24	54.87	53.63	59.04	58.98	70.43	58.16	67.44	62.91	52.47	55	57.91	55.65	gene_product=calcium-dependent protein kinase CDPK5
TGME49_287220	36.17	33.33	32.27	34.74	49.76	54.61	50.86	49.68	61.72	59.46	56.99	55.49	55.36	54.75	53.61	57.63	32.68	36.83	32.44	33.97	57.17	42.13	44.34	47.61	44.05	38.4	44.05	40.29	gene_product=hypothetical protein
TGME49_225005	0	1.9	4.6	3.93	5.3	0	1.33	2.42	3.18	1.06	1.58	1.8	0.54	1.17	0	5.04	0	1.4	1.23	2.48	2.29	2.16	1.42	1.45	0.55	2.02	0.51	3.17	gene_product=hypothetical protein
TGME49_306190	224.52	238.78	222.15	239.3	284.64	276.57	284.45	290.44	243.44	246.76	245.5	241.47	266.18	267.19	274.42	280.34	191.87	185.71	191.06	177.3	204.15	219.89	222.53	201.23	189.65	194.19	204.9	185.12	gene_product=hypothetical protein
TGME49_216950	15.25	13.96	18.12	15.99	17.31	21.9	18.51	18.84	17.58	18.25	16.42	18.96	20.88	17.05	18.02	16.75	20.58	20.04	19.48	18.83	15.65	14.03	14.88	14.94	17.37	16.5	14.89	16.3	gene_product=helicase
TGME49_304910	8.95	10.84	8.78	9.13	11.67	12.48	12.3	9.89	8.52	8.68	8.6	9.51	11.21	11.27	10.28	10.84	9.73	9.99	10.48	9.23	6.27	6.11	7.39	6.75	6.71	6.85	7.6	8.57	gene_product=hypothetical protein
TGME49_294898	49.04	55.07	49.2	54.45	43	47.52	45.16	47.88	39.47	41.58	40.43	43.79	44.19	44	44.99	42.47	51.41	52.47	52.25	53.13	33.21	39.77	45.63	42.5	44.87	49.46	42.92	46.27	gene_product=tetratricopeptide repeat-containing protein
TGME49_247015	36.46	41.81	43.38	39.18	38.33	40.08	37.74	40.09	31.81	35.09	28.86	33.4	40.79	41.59	36.97	41.81	36.44	38.95	37.12	37.67	33.96	29.15	31.29	31.3	32.08	35.41	30.34	35.91	gene_product=hypothetical protein
TGME49_311660	14.28	11.9	14.25	13.65	18.68	19.74	19.5	18.7	11.05	11.95	12.12	13.3	18.33	18.73	17.51	17.52	16.23	16.22	16.73	15.89	8.85	12.25	11.18	10.59	11.75	12.5	12.65	12.46	gene_product=histone lysine methyltransferase, SET, putative
TGME49_298620	45.32	42.28	74.05	57.09	68.88	73.12	67.14	87.56	32.33	31.48	39.55	44.12	53.88	68.37	66.04	58.17	67.45	59.48	73.57	69.91	42.8	51.25	55.69	47.85	49.91	57.52	59.15	47.66	gene_product=hypothetical protein
TGME49_223685	29.93	25.63	27	27.33	42.57	41.49	42.04	44.24	25.23	31.24	19.68	30.3	31.15	34.64	27.27	36.01	41.68	42.48	39.14	42.09	35.76	31.86	32.87	29.06	41.49	29.86	43.69	43.11	gene_product=hypothetical protein
TGME49_264240	0	0	0	0	0	0	2.32	0	0	0.92	0.93	0	0	0	0.95	0.98	0	0	0	0	0	0	0	0.85	0	0	0	0	gene_product=hypothetical protein
TGME49_292340	25.48	28.28	27.88	31.01	27.42	27.61	28.98	27.38	34.49	33.8	33.35	35.98	31.48	30.84	28.72	32.69	30.66	24.48	26.12	24.8	26.98	26.22	25.48	27.94	24.09	26.4	26.86	28.89	gene_product=zinc finger, C3HC4 type (RING finger) domain-containing protein
TGME49_203100	0	0	0	0	0	0	0.93	0.84	0	0	0	0	0	0	0	0	0	0	0	0	0	0	0	0	0	0.71	0	0	gene_product=hypothetical protein
TGME49_320600	788.92	788.12	803.78	804.1	1152.47	1088.48	1240.58	1160.44	588.41	581.62	604.71	605.14	1045.45	1054.9	1029.25	1100.81	862.63	754.09	800.6	787.72	675.23	758.45	764.22	742.35	809.05	630.43	744.18	702.79	gene_product=cold-shock DNA-binding domain-containing protein
TGME49_266785	0.53	0.18	0.38	0.45	0.3	0.24	0.17	0.24	0.3	0.24	0.27	0.2	0.31	0.38	0.24	0.33	0.05	0.14	0.24	0.2	0.09	0.07	0.06	0.06	0.07	0.13	0.13	0.07	gene_product=zinc finger (CCCH type) motif-containing protein
TGME49_213690	20.77	39.92	26.7	39.93	25.45	24.27	23.13	26.63	17.91	19.07	17.22	17.47	19.01	23.89	22.1	28.02	30.96	23.63	23	35.37	23.92	20.08	29.71	30.44	28.04	36.41	29.25	21.56	gene_product=ring box protein 1 family protein
TGME49_239830	64.1	63.56	69.06	67.05	63.33	58.75	63.34	61.52	65.25	66.46	63.74	67.07	55.69	63.47	56.51	59.17	71.79	82.37	74.17	71.14	54.95	76.94	66.83	68.43	82.55	70.21	84.06	78.22	gene_product=TBC domain-containing protein
TGME49_227960	137.01	133.52	121.47	130.86	101.67	110.39	94.92	101.46	111.29	109.67	118.02	108.84	99.5	92.06	98.7	95.55	153.84	156.27	143.61	151.55	130.67	138	139.48	134.32	163.29	167.83	139.61	149.07	gene_product=PCI domain-containing protein
TGME49_300650	0.24	0	0	0	0.16	0.14	0.31	0	0	0.12	0	0.28	0.13	0.28	0.13	0.26	0	0	0	0	0	0.13	0	0	0.13	0	0.12	0	gene_product=ycf24 family protein, putative
TGME49_217930	6.78	9.35	7.61	6.49	6.51	7.46	7.13	5.68	7.96	8.68	8.75	6.3	9.35	7.35	7.23	8.87	3.51	2.7	4.41	4.28	3.97	1.93	1.84	3.48	3.62	2.27	2.15	2.82	gene_product=hypothetical protein
TGME49_279370	61.4	63.73	58.08	53.92	81.59	73.7	80.4	73.03	61.77	58.36	59.96	57.87	73.78	83.73	81.01	75.86	65.21	63.58	60.25	56.68	62.32	65.2	65.18	61.37	62.83	61.81	60.86	66.76	gene_product=SNARE associated Golgi protein
TGME49_236550	343.7	372.32	381.58	375.3	291.31	341.39	328.31	316.9	310.94	356.73	352.62	351.6	321.32	305.63	315.35	312.94	395.96	360.51	380.27	377.3	420.46	429.54	425.48	428.62	473.13	425.64	408.32	423.24	gene_product=hypothetical protein
TGME49_223668	18.69	17.12	20.16	16.1	19.36	22.36	24.64	24.4	21.88	21.43	16.85	20.34	17.68	14.52	17.62	20.82	20.74	21.96	15.62	20.66	19.86	22.77	20.51	15.84	19.22	23.08	26.88	15.11	gene_product=LYAR-type C2HC zinc finger protein
TGME49_242850	9.98	14.19	17.03	14.56	17.94	8.31	7.17	16.23	13.68	19.3	20.77	16.23	8.85	9.52	7.35	14.39	10	12.33	6.68	17.6	16.05	19.69	17.9	23.57	22.19	12.28	22.2	18.64	gene_product=hypothetical protein
TGME49_283780	307.97	317.25	329.65	319.85	459.18	491.46	439.83	466.94	287.03	271.35	287.58	270.24	488.58	454.8	459.86	459.41	321.17	324.25	334.09	328.02	370.74	326.03	371.04	353.46	333.27	363.27	336.64	347.69	gene_product=glucose-6-phosphate isomerase GPI
TGME49_249710	21.9	20.33	20.57	19.98	28.56	26.68	26.25	24.21	13.74	13.43	14.28	17.06	21.77	22.28	22.95	22.4	18.47	20.2	20.46	19.94	19.92	18.44	19.51	19.27	19.96	21.8	20.24	21.38	gene_product=Parkinson disease 7 domain containing 1 family protein
TGME49_259190	15.28	15.44	13.36	14.28	21.2	22.53	23.69	19.47	16.16	17.37	17.45	17.54	24.39	23.19	24.6	24.33	12.36	12.27	13.29	11.5	9.66	12.35	11.51	11.85	12.41	12.27	11.08	10.97	gene_product=hypothetical protein
TGME49_268870	51.9	48.84	51.07	53.05	50.48	49.01	53.62	49.1	60.41	57.55	51.89	58.42	49.83	49.84	50.95	49.23	45.51	48.59	41.33	46.42	48.98	61.43	60.54	55.18	67.57	64.3	62.3	59.28	gene_product=tetratricopeptide repeat-containing protein
TGME49_227270	25.13	28.71	24.91	27.41	37.11	36.98	35.75	35.44	38.07	34.45	36.02	34.13	32.22	36.01	33.37	34.68	27.41	29.81	28.48	26.75	33.32	32.1	32.24	34.21	27.38	31.27	28.46	32.14	gene_product=hypothetical protein
TGME49_318160	296.06	332.95	294.03	304.19	309.9	346.14	314.9	310.61	275.58	275.05	271.1	280.75	295.28	297.51	308.72	317.08	360.88	354.49	362.5	358.3	301.39	318.77	337.83	333.37	354.21	398.31	359.97	372.14	gene_product=MSP (Major sperm protein) domain-containing protein
TGME49_276100	26.33	30.06	32.53	23.66	33.58	25.51	36.69	32	24.53	26.16	24.11	26.64	30.31	33.09	30.7	33.21	29.22	28.43	30.85	30.09	25.17	28.5	24.01	23.59	26.42	28.11	27.13	27.23	gene_product=hypothetical protein
TGME49_237240	67.36	72.15	64.26	73.68	96.58	107.28	115.67	103.96	63.92	71.08	69.98	88.61	101.38	84.91	91.96	100.34	82.41	84.78	81.11	67.75	67.41	74.38	69.09	71.11	72.4	74.79	76.74	79.01	gene_product=hypothetical protein
TGME49_213746	35.94	27.27	28.79	30.43	36.17	41.35	39.15	44.65	45.76	44.37	38.37	36.52	46.32	39.04	38.28	44.31	37.5	33.94	32.38	33.01	44.16	34.17	36.38	35.2	28.92	29.06	29.74	26.79	gene_product=hypothetical protein
TGME49_266800	58.16	59.61	64.25	54.41	37.94	35.72	33.51	31.67	53.68	50.17	58.14	53.04	37.86	36.33	40.41	40.33	52.68	55.62	56.6	57.18	61.93	65.84	56.33	58.88	60.56	62.81	55.79	56.11	gene_product=integral membrane protein, putative
TGME49_231600	40.01	40.76	36.02	40.11	26.33	25.73	23.2	25.6	27.05	26.16	24.79	30.65	23.68	21.76	23.32	22.91	34.82	37.32	36.92	34.09	23.17	28.31	28.02	27.2	30.87	30.33	31.11	33.64	gene_product=HEAT repeat-containing protein
TGME49_300660	0	0	0	0	0	0	0.07	0	0	0.05	0.05	0	0.05	0.06	0	0	0	0	0	0	0.09	0	0	0	0	0.05	0	0.05	gene_product=RNA polymerase B
TGME49_278900	6.43	7.45	6.42	6	11.07	11.41	9.82	10.32	8.65	9.33	8.67	5.38	8.08	9.19	10.16	9.1	8.39	8.54	8.45	7.44	9.17	7.79	8.1	9.44	8.27	10.04	8.15	7.67	gene_product=protein kinase, putative
TGME49_217728	0	1.45	0	1.48	0	0.93	2.01	2.72	0	0	3.22	0	0.83	0.89	0.82	0.85	1.12	2.13	0	0	0.69	1.63	0.72	0.73	0.83	3.05	0	0.8	gene_product=hypothetical protein
TGME49_320080	62.56	68.61	65.26	66.45	54.44	48.69	51.16	52.93	93.54	90.19	93.3	89.27	56.51	59.99	58.58	54.5	81.98	83.95	90.32	88.03	71.85	72.9	93.93	82.38	73.54	69.35	85.65	86.49	gene_product=hypothetical protein
TGME49_227800	36.33	37.79	35.95	39.92	40.74	38.8	38.2	39.98	39.89	39.27	39.64	40.91	37.28	38.17	37.76	37.48	33.34	34.25	34.49	35.83	34.16	35.36	34.65	34.26	36.52	34.81	35.93	36.92	gene_product=EF hand domain-containing protein
TGME49_314267	4.09	5.35	7.16	6.66	4.84	7.91	4.85	4.81	6.5	5.06	4.14	6.1	5.49	7.92	4.56	8.2	3.73	5.88	2.78	7	5.16	4.86	4.53	5.19	3.1	4.27	4.33	5.04	gene_product=hypothetical protein
TGME49_328200	0	0	0	0	0	0	0	0	0	0	0	0	0	0	0	0	0	0	0	0	0	0	0	0.86	0	0	0	0	gene_product=phosphatidylinositol 4-kinase
TGME49_246160	21.03	18.12	16.37	20.66	11.92	10.74	13.65	13.14	27.83	25.1	22.57	23.93	14.18	14.36	15.31	14.75	12.35	11.15	11.89	12.95	11.55	13.51	14.92	12.22	13.15	14.03	15.59	13.68	gene_product=hypothetical protein
TGME49_290850	88.25	86.02	89.04	89.64	73.82	70.14	76.39	80.42	95.55	90.88	95.43	85.92	92.9	88.08	83.66	86.97	93.8	78.63	81.75	82.57	107.26	92.96	94.65	108.36	96.44	90.33	94.98	88.57	gene_product=WD-40 repeat protein
TGME49_248640	55.26	51.35	54.14	51.22	55.08	50.41	51.07	54.07	57.33	57.08	56.28	57.67	53.21	52.36	54.22	54.59	54.62	52.59	49.99	54.2	52.74	53.67	56.6	55.54	57.04	56.02	58.15	58.18	gene_product=regulator of chromosome condensation (RCC1) repeat-containing protein
TGME49_254140	11.12	3.3	3.85	0	4.54	2.13	11.39	11.98	0	3.6	7.39	2.05	7.58	6.03	11.25	7.68	7.62	12.12	4.24	8.46	4.69	5.57	9.71	14.96	7.46	17.19	12.33	14.77	gene_product=DNA-directed RNA polymerase II RPABC4
TGME49_270350	140.15	145.13	131.21	136.96	104.02	101.93	111.84	120.52	132.63	131.07	130.88	143.62	105.16	111.4	113.38	111.89	149.03	166.27	161.23	159.32	163.31	184.58	193.71	192.37	192.02	212.07	174.73	202.76	gene_product=hypothetical protein
TGME49_264790	8.85	9.06	8.75	8.85	8.8	8.57	8.07	8.1	8.68	8.32	8.14	8.52	7.93	9.04	8.22	7.78	8.54	9.36	9.02	9.03	5.37	6.38	6.38	6.3	6.31	6.62	7.81	7.76	gene_product=hypothetical protein
TGME49_319540	28.7	29.71	28.58	28.15	26	26.57	25.69	25.38	25.58	25.15	27.08	26.73	23.97	25.71	26.53	24.76	23.02	24.01	24	24.29	20.46	20.43	18.97	21.39	23.58	21.43	21.13	24.74	gene_product=hypothetical protein
TGME49_249590	204.28	204.51	176.49	180.56	166.69	158.44	169.09	164.44	140.14	143.04	137.05	141.33	144.89	150.19	145.39	161.72	198.24	228.74	213.66	203.66	159.92	184.46	177.35	175.35	207.5	216.62	176.75	210.65	gene_product=proteasome subunit alpha type 5-2, putative
TGME49_249560	19.03	15.65	18.14	16.5	20.82	19.01	19.81	20.32	12.38	15.26	14.74	16.05	17.96	18.85	19.64	16.91	17.35	15.76	16.03	16.94	9.54	12.78	11.22	11.51	13.59	12.47	12.62	13.94	gene_product=DNA-directed RNA polymerase alpha chain rpoA
TGME49_216160	3.76	1.98	2.11	1.03	0.86	1.43	0.69	0.16	2.99	3.3	3.27	1.73	1.83	2.44	1.68	1.46	1.34	1.27	0.16	0.65	3.34	0.98	0.62	0.76	0.86	0.26	1.2	1.64	gene_product=hypothetical protein
TGME49_258010	24.43	21.13	19.61	23.19	20.25	23.75	19.75	23.12	26.42	25.81	27.32	24.87	24.17	21.43	23.17	23.47	22.18	24.09	22.48	21.52	23.01	20.31	20.26	19.47	18.74	22.14	19.44	19.65	gene_product=calcium signaling protein kinase RAD53, putative
TGME49_321170	23.37	27.4	23.64	19.65	44.38	39.07	33.04	36.84	19.81	19.96	20.64	21.15	28.67	28.89	31.96	32.32	24.33	20.81	15.19	23.49	18.5	21.77	20.84	22.64	25.41	22.56	23.68	25.66	gene_product=Toxoplasma gondii family C protein
TGME49_298040	25.86	23.03	22.62	23.59	41.09	35.77	38.26	39.7	27.27	29.38	27.44	31.52	43.2	37.66	39.49	36.51	23.49	26.07	29.63	27.65	25.89	26.4	24.45	21.05	24.86	23.34	24.81	19.8	gene_product=hypothetical protein
TGME49_207880	15.49	13.63	15.01	15.34	50.83	46.63	51.93	50.12	35.51	35.7	34.5	29.83	54.44	54.41	55.45	57.17	8.5	9.12	9.78	9.8	60.43	39.55	41.09	42.97	24.59	23.66	30.57	23.08	gene_product=hypothetical protein
TGME49_293252	1.18	0.77	1.65	1.14	0.49	0.7	0.72	0.79	0.46	0.61	0.46	0.41	0.84	0.63	1.02	0.53	1.14	0.8	0.58	0.84	0.43	0.29	0.22	0.23	0.37	0.21	0.28	0.11	gene_product=hypothetical protein
TGME49_236660	45.45	39.3	44.22	43.87	41.75	43.88	40.6	39.14	43.84	40.64	41.69	42.97	45.85	43.86	46.67	44	37.88	36.2	38.63	36.98	36.13	38.07	39.2	37.87	40.02	38.54	36.98	36.49	gene_product=START domain-containing protein
TGME49_289277	0	1.25	0.76	1.94	0	0.8	0	0.4	0.35	0.35	0	0.39	0.36	0.38	0.35	0.74	0	0.91	0	0	0	0	0	0	0	0	0	0.35	gene_product=hypothetical protein
TGME49_242640	20.14	23.1	20.91	23.51	26.02	24.89	24.19	24.95	26.33	25.88	25.39	25.36	24.01	24.87	25.13	23.74	23.91	24.26	24.25	24.64	20.31	20.6	22.55	21.36	20.05	23.48	22.69	23.35	gene_product=hypothetical protein
TGME49_274290	8.92	6.08	9.78	4.18	6.35	7.18	6.35	7.07	6.2	7.88	5.62	13.43	3.47	2.5	2.88	5.36	7.08	5.96	7.89	4.62	6.32	3.44	4.53	6.7	7	5.91	5.46	7.88	gene_product=Toxoplasma gondii family B protein
TGME49_215055	2.09	2.87	0.58	2.48	1.33	0	0.33	1.54	1.06	3.46	2.38	2.12	0.82	1.47	2.17	2.82	4.82	2.8	2.17	3.13	2.3	2.71	2.38	2.44	2.22	1.78	3.1	2.38	gene_product=hypothetical protein
TGME49_213100	9.18	8.68	12.23	8.34	11.76	8.14	11.35	11.96	13.46	11.77	14.1	12.15	13.16	12.49	11.73	13.4	8.96	10.42	10.97	11.68	14.41	10.87	8.43	9.67	9.96	8.79	7.34	10.7	gene_product=hypothetical protein
TGME49_242040	1.37	1.88	3.05	1.3	0.87	2.42	1.75	0.8	1.39	1.4	1.74	3.58	1.43	1.94	1.07	1.11	1.95	3.68	4.07	0	1.51	0.71	0.31	0.32	1.45	1.34	3.05	3.13	gene_product=hypothetical protein
TGME49_306990	37.97	46.56	35.78	43.29	40.96	35.43	30.99	44.34	39.03	46.73	42.56	47.12	41.47	37.95	41.63	31.24	45.22	43.14	39.23	43.07	34.82	37.96	35.43	36.6	44.63	39.33	44.79	40.6	gene_product=hypothetical protein
TGME49_206520	3.59	5.48	3.99	6.81	4.19	3.52	1.91	2.81	13.01	13.1	9.07	7.98	6.24	5.74	5.6	6.46	2.97	5.62	2.84	2.51	7.92	5.59	6	4.75	4.44	2.04	5.03	2.73	gene_product=hypothetical protein
TGME49_280710	308.68	306.1	329.6	323.67	288.79	318.5	303.95	301.43	233.35	224.14	218.09	264.78	270.45	274.77	260.9	274.49	331.83	348.54	354.46	326.1	248.71	303.93	303.71	289.2	356.35	353.37	319.39	342.81	gene_product=20S proteasome subunit beta 7, putative
TGME49_315710	23.53	21.16	25.24	23.33	15.33	13.32	17.49	17.81	34.31	29.8	37.66	27.11	22.13	22.65	22.55	19.11	18.41	20.88	24.66	25.46	37.3	22.56	30.12	28.68	27.81	22.33	23.34	26.06	gene_product=hypothetical protein
TGME49_252230	39.44	36.02	32.19	38.24	40.74	45.72	41.18	38.65	27.29	34.91	29.9	35.44	37.87	36.75	38.49	37.99	39.76	46.08	38.1	39.75	29.59	28.42	28.15	28.45	31.79	30.06	30.52	32.91	gene_product=hypothetical protein
TGME49_312680	9.62	19.05	8.26	12.37	25.24	15.62	21.6	12.93	17.46	15.3	13.49	18.46	15.87	21.25	10.85	12.17	16.1	21.64	21.27	15.69	17.34	17.59	19.68	16.65	18.77	19.15	15.79	23.14	gene_product=60S ribosomal protein L27, putative
TGME49_313100	60.8	64.93	61.05	62.59	62.19	66.12	62.86	63.43	59.48	61.45	56.15	61.23	59.05	55.92	55.78	59.19	76.01	73.3	71.93	72.09	59.93	66.27	61.13	64.75	72.34	74.06	70.45	77.18	gene_product=signal recognition particle SRP54 protein
TGME49_243265	4.87	4.46	4.54	4.06	5.88	5.3	5.19	4.97	4.24	3.94	4.03	3.63	4.9	5.8	4.94	4.81	5.46	6.7	5.8	5.89	3.06	4.05	3.86	3.89	4.95	3.68	4.85	4.69	gene_product=protamine P1 protein
TGME49_306520	56.37	57.36	63.33	60.33	52.87	51.82	57.87	59.19	69.18	69.46	70.37	67.96	58.87	59.85	58.96	62.68	69.49	65.23	69.18	70.89	80.69	75.69	75.05	74.2	68.85	69.35	73.97	65.09	gene_product=tRNA pseudouridine synthase B, putative
TGME49_301270	25.03	24.72	22.89	24.96	21.47	21.7	18.91	19.29	25.98	25.7	26.37	26.2	23.95	23.01	24.13	21.52	22.89	23.3	23.75	24.67	20.99	21.14	23.67	21.65	21.42	24.03	22.59	24.6	gene_product=Tyrosine kinase-like (TKL) protein
TGME49_268800	1.75	0.64	1.58	1.34	1.12	1.03	2.03	1.88	4.51	3.32	4.26	2.56	2.56	0.99	1.92	2.28	1.25	1.3	1.46	0.85	0.78	0.55	0.8	0.66	0.38	0.6	0.35	0.89	gene_product=hypothetical protein
TGME49_257720	13.68	11.96	13.72	15.28	30.21	25.96	27.36	26.9	25.65	25.12	23.61	22.53	31.72	29.32	29.58	29.93	12.71	14.32	14.42	14.5	16.24	16.64	16.09	16.87	14.74	12	15.33	15.71	gene_product=proton ATPase, putative
TGME49_237480	11.05	10.67	8.65	9.43	9.49	8.39	7.6	7.75	9.8	11.56	10.04	10.68	11.17	10.77	11.34	10.06	10.64	10.79	10.74	11.41	8.95	9.41	10.21	8.6	9.13	8.75	10.23	10.88	gene_product=BRCA1 C Terminus (BRCT) domain-containing protein
TGME49_286100	0	0.26	0.31	0	0.18	0	0	0	0	0	0	0	0.29	0.16	0	0.15	0	0	0	0	0	0	0	0	0.15	0	0	0	gene_product=hypothetical protein
TGME49_304470	17.32	21.48	19	20.46	40.56	39.27	37.47	41.51	19.23	18.8	19.5	23.78	36.29	31.31	30.26	34.67	25.36	22.75	23.23	26.45	19.98	23.48	24.69	21.87	24.04	23.71	26.22	25.67	gene_product=oxidoreductase, putative
TGME49_212980	341.45	349.56	337.64	357.69	285.4	287.84	297.77	279.52	337.34	314.51	325.42	333.26	270.95	296.58	278.45	290.24	396.97	398.1	402.9	390.33	400.91	413.38	432.11	437.49	433.47	466.32	421.33	453.63	gene_product=hypothetical protein
TGME49_310140	21.91	20.2	19.69	21.34	24.36	22.47	25.21	20.82	20.92	21.51	19.7	18.9	25.82	25.02	26.75	23.5	22.73	25.69	21.88	26.54	17.68	23.34	19.91	20.62	25.03	23.73	23.68	25.95	gene_product=hypothetical protein
TGME49_203930	224.71	234.58	244.85	233.07	148.21	139.64	152.47	142.98	190.33	207.51	194.63	206.57	130.2	148.57	143.63	137.41	249.22	253.21	244.09	238.71	239.4	313.15	283.14	282.12	343.96	303.55	325.07	315.3	gene_product=hypothetical protein
TGME49_230080	10.52	12.39	11.53	11.95	16.69	14.44	15.18	15.43	11.6	12.09	11.42	12.14	15.01	16.47	15.02	15.06	14.24	15.09	13.73	13.93	9.55	12.09	11.05	9.27	12.14	11.66	12.97	12.56	gene_product=DEAD/DEAH box helicase domain-containing protein
TGME49_279345	0	0	0	0	0	0	0	0	0	0	0	0	0	0	0	0	0	0	0	0	0.73	0	0	0	0	0	0	0	gene_product=hypothetical protein
TGME49_278540	153.12	148.84	168.45	162.63	160.82	165.97	159.42	168.98	140.73	128.86	148.92	140.33	156.83	136.3	149.5	151.75	186.98	175.46	157.26	153.58	166.93	207.32	195.61	183.55	215.42	203.51	182.39	191.4	gene_product=hypothetical protein
TGME49_246730	116.74	112.88	88.95	107.21	115.14	129.01	125.94	118.9	91.12	87.67	83.61	100.94	111.13	111.22	104.83	110.4	118.47	122.49	120.54	117.4	89.13	96.79	98.28	99.06	107.94	111.29	94.79	112.11	gene_product=hypothetical protein
TGME49_203060	196.88	201.27	184.32	194.99	101.46	102.43	94.11	103.01	275.58	250.33	263.34	221.69	132.76	114.74	146.2	136.3	225.49	215.5	238.43	240.92	365.31	251.52	266.67	291.46	202.9	230.45	219.77	207.03	gene_product=hypothetical protein
TGME49_269020	17.57	17.9	15.84	17.59	19.45	21.12	19.67	21.13	16.02	18.13	14.18	18.09	20.54	22.83	20.86	21.65	17.04	17.83	17.59	15.89	13.11	13.37	12.92	11.25	14.58	14.75	13.28	14.51	gene_product=hypothetical protein
TGME49_261440	230.87	215.19	240.3	220.62	160.23	165.5	171.34	172.87	274.21	273.09	281.8	265.71	200.03	188.57	212.29	205.36	223.02	202.39	228.99	223.24	319.77	277.44	286.1	276.91	249.71	254.24	249.54	252.62	gene_product=ARM repeats containing protein
TGME49_280522	95.77	90.67	91.93	103.06	91.74	92.26	96.51	100.82	115.18	112.17	114.91	109.08	108.78	104.29	115.33	107.34	90.84	86.33	87.51	85.25	94.04	87.8	89.75	84.64	78.28	81.67	84.72	84.27	gene_product=hypothetical protein
TGME49_202600	0	0	0	0	0	0	0	0	0	0	0	0	0	0	0	0	0	0	0	0	0	0	0	0	0	0	0.61	0	gene_product=hypothetical protein
TGME49_236780	20.07	20.25	18.79	20.75	21.04	21.85	22.36	21.85	21.08	19.12	17.69	16.57	27.81	22.03	25.25	26.45	18.99	20.05	20.03	17.78	16.21	17.45	16.59	17.29	17.09	18.35	16.27	17.3	gene_product=zinc finger, C3HC4 type (RING finger) domain-containing protein
TGME49_293340	222.14	215.68	218.74	222.47	168.3	206.01	173.03	186.74	170.96	177.62	188.43	196.26	168.65	150.53	182.3	173.81	245.41	234.9	221.27	246.14	214.83	240.95	213.61	225.25	257.83	259.64	217.58	262.39	gene_product=ran binding family protein 1, putative
TGME49_221400	86.14	88.14	85.36	86.42	142.58	130.3	135.07	132.82	113.51	104.93	106.03	100.02	167.24	151.55	164.38	157.47	92.95	92.67	94.95	96.88	88.82	84.4	88.25	86.42	73.44	67.43	84.64	79.96	gene_product=hypothetical protein
TGME49_275355	0	0	0.8	0	0.46	0	0	0	0	0	0	0.42	0	0.41	0	0	0	0	0	0	0.32	0	0	0	0	0	0.36	0	gene_product=SAG-related sequence SRS47A
TGME49_221500	23.67	22.34	21.22	19.76	28.51	27.52	27.47	25.47	25.63	23.5	24.43	23.95	29.66	28.94	30.81	28.83	21.42	21.24	21.91	19.48	20.55	20.16	21.4	20.36	18.39	19.87	22.72	20.26	gene_product=dual specificity phosphatase, catalytic domain-containing protein
TGME49_206670	64.98	62.19	66.61	69.45	76.12	71.87	73.9	75.81	74.76	74.92	75.95	70.81	81.54	84.81	82.79	75.69	62.08	61.33	61.19	60.94	53.37	56.86	56.96	60.45	56.84	59.39	62.49	59.96	gene_product=hypothetical protein
TGME49_214200	27.03	26.97	26.66	24.31	25.93	25.97	24.86	26.2	23.23	21.27	22.96	27.1	24.17	22.79	22.87	21.24	29.13	29.48	28.47	27.6	18.24	19.25	21.31	22.32	23.54	25.73	21.71	25.73	gene_product=WD domain, G-beta repeat-containing protein
TGME49_288290	31.84	34.22	26.64	28.44	31.32	30.34	38.87	30.24	33.26	30.51	31.98	32.09	27.22	28.78	28.74	31.76	37.87	36.81	33.17	34.49	34.66	31.13	33.73	28.24	29.51	33.07	29.75	34.56	gene_product=hypothetical protein
TGME49_201390	784.74	736.15	761.95	802.73	440.2	407.12	459.62	500.11	1031.4	991.76	1069.02	936.19	563.75	576.79	621.25	645.44	861.1	813.33	868.88	870	1377.33	1096.71	1112.59	1111.04	887.31	933.82	957.45	901.82	gene_product=hypothetical protein
TGME49_263060	127.01	134.2	128.56	135.48	130.95	131.86	128.73	128.38	124.54	131.66	120.72	127.86	126.24	136.02	123.05	127.96	136.7	142.31	141.55	136.4	112.65	125.36	128.78	126.26	139.19	132.65	139.65	136.6	gene_product=Proteasome/cyclosome repeat-containing protein
TGME49_271780	18.06	18.51	19.23	17.68	21.54	19.49	20.01	19.3	23.24	24.12	22.81	21.54	20.03	21.79	21.5	20.36	21.64	22.98	21.97	23.39	20.99	23.85	23.44	23.26	21.81	22.99	25.18	24.94	gene_product=Filamin/ABP280 repeat-containing protein
TGME49_294230	225.81	260.33	230.32	225.12	273.37	295.32	264.93	298.98	214.2	240.14	239.53	241.77	262.42	215.96	211.75	273.95	266.85	257.29	205.05	241.2	261.23	242.71	239.13	247.14	243.35	245.1	223.82	246.97	gene_product=hypothetical protein
TGME49_304700	22.96	22.05	19.66	19.82	21.74	23.57	23.64	22.16	18.72	20.21	18.49	19.46	21.97	22.51	22.49	22.21	20.36	19.69	20.11	21.82	15.22	17.1	18.82	19.27	21.56	22.12	21.61	20.64	gene_product=hypothetical protein
TGME49_296121	304.37	307.09	313.32	298.26	411.73	392.63	410.64	427.06	270.95	270.54	253.31	242.63	435.68	445.22	462.19	453.97	303.56	292.27	298.11	301.82	296.35	251.04	258.87	258.73	246.64	239.52	256.55	235.29	gene_product=hypothetical protein
TGME49_310760	26.87	25.95	24.04	27.98	36.12	30.33	35.61	33.96	37.54	38.47	39.31	33.74	38.08	32.8	32.45	36.36	28.35	33.19	35.71	33.83	36.4	33.39	33.82	34.53	33.06	34.71	33.98	29.4	gene_product=protein phosphatase 2C domain-containing protein
TGME49_285860	12.44	8.17	12.36	14.62	1.36	1.68	2.06	1.69	1.26	2.37	2.88	2.9	1.86	0.4	0.93	1.16	8.61	6.46	7.85	4.29	3.31	5.75	4.89	4.01	6.07	3.84	7.24	6.33	gene_product=SAG-related sequence SRS20C
TGME49_203820	81	84.45	86.04	86.15	131.43	116.98	133.73	121.61	85.44	86.41	79.99	89.98	142.95	144.22	131.2	131.44	85.25	86.36	89.41	80.65	87.63	94.77	88.42	91.17	93.97	86.27	99.7	93.43	gene_product=hypothetical protein
TGME49_281510	69.7	57.11	55.13	54.28	49.88	50.9	49.68	47.87	38.34	43.96	41.61	49.94	44.76	48.91	46.1	50.23	63.9	59.51	55.96	66.51	41.1	53.79	49.24	47.52	60.11	55.06	51.2	61.24	gene_product=ribonuclease H1 large subunit, putative
TGME49_248620	35.36	33.42	36.95	35.2	33.47	30.92	34.63	37.75	29.92	27.6	31.59	39.46	26.83	29.04	28.46	30.45	24.33	31.54	25.29	29.5	28.07	26.43	26.72	27.66	28.75	41.8	30.35	28.32	gene_product=hypothetical protein
TGME49_205000	31.91	33.6	33.07	28.5	39.07	40.36	36.97	39.08	31.83	35.85	32.98	32.46	38.79	37.88	39.59	39.17	32.28	31.24	32.95	30.8	31.28	29.96	30.77	30.49	29.56	29.45	25.78	27.23	gene_product=phosphoglycerate mutase family protein
TGME49_271580	1.14	1.05	0	2.71	1.09	1.35	1.46	1.01	0.58	0.29	0.58	1.66	2.09	0.97	0.3	2.16	0.81	0.77	0.68	0.34	0.5	1.48	0.52	1.07	0	1.39	0.57	0.58	gene_product=Toxoplasma gondii family D protein
TGME49_235390	2.47	1.77	1.8	1.61	0.92	0.99	1.08	0.77	17.1	16.95	14.92	16.02	1.05	0.55	0.88	0.74	3.94	3.34	3.54	3.34	0.25	0.25	0.18	0.41	0.17	0.39	0.64	0.65	gene_product=PAN domain-containing protein
TGME49_233157	15.06	20.21	22.19	17.91	17.5	19.96	20.3	19.66	20.96	27.43	25.59	22.5	22.75	24.63	16.51	17.45	20.26	20.23	20.47	15.82	17.59	18.75	22.1	22.4	16.57	13.13	19.71	18.56	gene_product=hypothetical protein
TGME49_240080	34.65	34.64	33.29	32.93	47.07	46.83	42.24	42.67	41.08	40.51	41.39	42.04	47.75	48.81	48.7	46.47	38.33	38.62	35.5	38.99	40.71	38.8	40.32	39.16	37.58	41.86	39.54	38.41	gene_product=hypothetical protein
TGME49_293500	24.17	24.76	23.21	26.09	23.4	25.81	24	27.25	28.87	29.57	28.7	30.05	29.71	30.41	31.53	28.22	21.84	21.53	21.51	22.11	11.96	11.33	11.49	10.93	14.47	13.16	14.61	14.49	gene_product=hypothetical protein
TGME49_211220	27.52	23.3	22.47	23.16	18.27	16.86	18.68	15	19.79	18.86	19.85	19.01	17.17	17.64	18.18	15.52	19.41	22.66	21.39	19.57	15	20.3	21.11	20.14	21.64	21.74	21.29	22.95	gene_product=hypothetical protein
TGME49_257110	15.09	13.74	14.01	12.79	12.41	12.08	9.96	12.32	10.61	9.66	10.72	10.71	9.86	9.59	11.31	11.5	15.34	15.92	14.12	13.65	8.31	11.53	9.63	8.46	13.43	12.77	10.71	12.66	gene_product=hypothetical protein
TGME49_289610	15.48	17.86	17.19	16.58	22.28	24.94	29.2	27.62	25.54	28.42	25.52	24.17	24.22	20.88	21.34	27.58	15.75	23.93	14.78	14.9	31.43	26.19	24.2	24.5	18.17	18.68	17.95	24.22	gene_product=hypothetical protein
TGME49_225470	74.44	68.32	71.04	68.38	80.01	80.04	80.29	79.47	71.92	76.97	76.56	72.38	71.16	79.92	74.23	73.74	82.66	82.39	89.19	86.52	95.88	88.46	82.81	81.93	92.8	93.5	83.97	88.31	gene_product=peptide methionine sulfoxide reductase
TGME49_253130	86.79	93.02	95.38	77.18	62.17	60.89	62.32	60.44	80.99	83.62	82.44	88.66	61	59.2	66.74	65.04	93.21	96.92	92.38	92.82	92.93	110.3	107.57	98.72	118.52	123.09	109.27	111.86	gene_product=transporter, major facilitator family protein
TGME49_294025	25.07	28.12	24.9	26.55	26.09	26.83	34.8	21.68	26.56	27.97	29.39	28.63	32.99	31.27	32.64	29.91	23.12	24.97	29.58	24	18.5	25.64	19.31	24.59	26.44	20.89	25.32	20.99	gene_product=hypothetical protein
TGME49_220175	10.53	9.86	11.53	11.49	9.58	8.28	10.14	11.3	15.69	16.23	16.68	12.62	10.05	13.42	12.48	12.93	12.13	12.51	12.51	11.42	18.72	12.69	14.25	16.32	11.9	11.78	12.94	10.73	gene_product=hypothetical protein
TGME49_306334	0	0	0	0	1.8	2.07	0.9	0.41	0	0.36	0.36	0	3.68	1.19	0.73	2.66	0	0	0.84	0	0.31	0	0	0	0	0	0.35	0	gene_product=hypothetical protein
TGME49_226560	50.85	35.75	40.13	52	53.96	50.98	54.75	58.7	52.65	51.96	55.35	45.07	66.39	62.13	68.11	65.81	47.46	44.83	43.15	43.81	60.84	55.26	51.12	52.56	42.33	36.63	48.05	38.96	gene_product=zinc finger (CCCH type) motif-containing protein
TGME49_225720	33.49	31.87	38.85	29.32	40.78	44.24	42.98	43.26	29.47	30.58	27.48	33.23	45.45	44.74	44.26	43.02	34.07	32.19	32.32	34.33	27.58	30.37	29.39	27.7	32.11	24.81	26.53	28.37	gene_product=hypothetical protein
TGME49_209510	0	0.27	0	0.14	0.28	0.17	0.19	0.09	0	0	0	0	0.15	0.08	0.23	0.56	0	0	0	0	0	0	0	0	0	0	0	0	gene_product=hypothetical protein
TGME49_254650	98.55	99.91	87.56	86.72	89.14	90.23	86.96	89.41	126.64	122.12	118.42	109.97	89.97	90.12	98.04	97.75	113.17	114.59	120.08	109.99	153.61	133.28	122.37	129.14	113.71	119.35	119.98	109.33	gene_product=zinc finger protein
TGME49_217870	57.59	64.44	58.22	60.01	57.19	58.71	63.57	61.42	79.33	74.07	83.89	72.12	54.08	64.08	56.37	61.46	73.67	74.03	72.58	76.27	93.54	83.86	83.79	94.02	76.36	81.54	82.06	79.73	gene_product=DHHC zinc finger domain-containing protein
TGME49_233735	15.18	16.1	13.04	13.8	15.16	13.76	12.5	13.79	13.32	12.8	13.07	13.98	16.91	15.49	13.88	13.97	14.67	14.58	14.41	14.6	11.25	12.76	12.45	12.53	14.52	15.19	14.14	14.49	gene_product=hypothetical protein
TGME49_248680	23.45	24.39	24.49	24.53	26.75	24.01	24.53	25.69	23.75	25.87	28.08	25.99	25.03	21.45	23.97	25.48	25.72	25.96	25.61	25.94	20.56	21.86	23.97	22.46	23.34	25.21	24.54	28.07	gene_product=hypothetical protein
TGME49_285290	116.79	113.77	121.41	125.36	90.23	89.18	83.97	82.01	104.83	95.18	105.51	114.09	77.66	80.22	70.48	73.94	142.23	149.74	145	152.5	145.01	152.68	153.74	151.77	175.2	183.35	164.37	181.51	gene_product=hypothetical protein
TGME49_240890	49.29	45.99	49.88	52.21	56.13	54.13	54.56	57.33	45.75	46.69	47.57	44.74	59.07	58.15	54.91	53.83	52.34	50.26	47.17	49.33	38.08	41.29	43.07	40.77	43.18	39.92	45.21	43.64	gene_product=6-phosphofructokinase
TGME49_319870	696.09	674.03	677.53	669.82	569.7	564.54	576.36	544.27	527.19	538.04	523.29	569.19	540.35	553.89	515	542.08	872.46	853.59	819.05	832.36	669.81	722.06	738.17	700.04	849.44	811.12	750.13	817.52	gene_product=ubiquitin-conjugating enzyme subfamily protein
TGME49_230170	43.83	44.2	45.87	41.22	51.4	49.81	50.03	53.49	66.12	62.58	64.95	57.34	59.43	55.26	60.22	56.97	50.46	48.85	49.34	51.24	64.45	51.29	51.81	57.12	40.76	44.07	47.22	44.54	gene_product=hypothetical protein
TGME49_250940	52.07	53.97	57.28	50.53	90.56	80.78	86.24	85.2	75.52	81.56	75.46	73.25	78.9	85.5	87.25	91.61	57.06	56.05	56.31	55.81	58.05	61.18	54.83	55.62	59.47	51.4	60.34	57.01	gene_product=hypothetical protein
TGME49_215885	0.69	0	2.49	1.42	1.14	1.58	2	1.32	1.58	1.95	3.16	2.34	2.56	1.89	4.41	3.48	0	0.9	0.4	0.54	1.04	0.87	2.04	1.46	0.24	0.44	0.66	0.23	gene_product=hypothetical protein
TGME49_273595	20.53	20	18.81	19.48	29.35	29.66	29.7	27.95	19.01	18.51	18.35	18.92	28.31	31.54	30.18	28.74	19.23	21.26	21.73	22.01	15.77	17.26	16.91	16.63	16.61	16.28	17.49	19.07	gene_product=hypothetical protein
TGME49_253180	500.83	529.59	445.7	539	407.37	466.69	414.97	445.92	471.25	484.26	526.51	505.59	477.2	401.93	441.47	456.91	342.87	356.98	326.53	367.34	729.13	580.36	694.06	616.44	501.56	612.04	467.53	526.7	gene_product=hypothetical protein
TGME49_251490	40.04	34.34	41.4	35.77	49.86	40.58	43.7	44.5	37.9	34.68	35.96	36.21	48.31	46.2	48.02	46.65	33.53	35.35	33.43	32	38.29	35.38	36.65	35.01	33.16	34.36	32.32	30.13	gene_product=ACR, COG2135 domain-containing protein
TGME49_225090	30.93	35.56	34.16	32.18	37.63	37.55	40.01	37.37	34.05	35.18	35.31	34.21	38.12	39.62	39.39	38.23	32.28	33.68	32.84	32.53	27.48	28.84	30.15	29.46	31.42	29.74	34.01	33.47	gene_product=hypothetical protein
TGME49_245520	21.94	24.52	18.5	21.38	18.43	18.28	25.33	19.56	11.37	17.19	19.23	19.89	17.32	19.66	16.71	15.04	22.05	24.08	25.77	24.73	18.44	20.6	18.81	16.53	19.61	17.51	18.28	21.18	gene_product=hypothetical protein
TGME49_262700	20.37	19.62	19.53	19.25	18.7	19.97	20.2	18.67	19.2	17.38	17.99	19.84	18.43	18.33	19.99	19.95	20.58	21.52	19.39	20.66	13.77	15.96	14.6	15.81	18.18	17.95	17.32	17.95	gene_product=tetratricopeptide repeat-containing protein
TGME49_257810	0	0	0	0	0	1.33	0.36	0	0	0	0	0	0.29	0.32	0	0.61	0	0	0	0	0.25	0	0	0	0	0	0	0	gene_product=hypothetical protein
TGME49_294750	43.12	37.8	31.9	34.39	36.67	42.03	49.76	32.84	32.85	33.99	36.49	32.74	42.2	37.67	38.55	47.19	47.04	37.53	39.85	35.74	35.79	31.17	30.79	35.1	33.76	35.67	31.83	37.61	gene_product=hypothetical protein
TGME49_264420	22.33	17.78	23.21	25.62	38.42	29.64	31.55	33.67	39.59	36.68	37.83	35.19	42.74	40.78	44.67	37.63	18.95	20.32	21.98	21.84	30.64	30.39	26.69	29.88	22.67	19.96	28.83	21.11	gene_product=lipoprotein, putative
TGME49_265160	17.22	16.49	15.21	17.86	14.21	17.68	20.79	14.53	10.02	11.35	10.87	14.89	20.62	15.49	18.76	16.18	13.4	14.41	13.24	13.84	11.33	10.68	12.88	9.6	9.97	14.6	9.74	9.15	gene_product=hypothetical protein
TGME49_248690	11.02	6.89	10.62	9.54	8.31	10.63	9.94	10.64	11.41	11.5	10.65	14.27	10.46	11.05	13.56	11.92	10.33	10.43	8.34	11.13	17.28	12.25	13.95	13.37	11.45	12.73	13.15	11.19	gene_product=hypothetical protein
TGME49_319700	4	2.57	1.34	2.29	1.79	0.94	4.11	0.95	2.03	1.02	1.01	0.7	2.51	2.27	1.88	2.17	0.85	0.54	0.72	1.45	0.53	1.25	0.55	0.94	0.21	0.59	0.2	0.41	gene_product=NEK kinase
TGME49_204090	3.98	9.06	5.47	2.81	1.26	1.17	1.89	2.88	3.52	3.52	2.51	6.3	0.52	3.35	2.58	4.8	2.11	2.66	2.94	2.96	2.61	0.51	2.7	1.85	2.09	1.44	3.91	3.02	gene_product=eIF2 kinase IF2K-C
TGME49_220180	13.78	11.64	13.36	11.39	15.48	13.85	12.67	15.92	14.14	10.67	13.59	11.51	11.1	12.46	15.34	10.3	8.75	7.02	8.44	9.87	13.72	11.27	11.09	14.34	10.34	6.94	7.77	8.33	gene_product=hypothetical protein
TGME49_312210	54.59	52.8	52.01	56.63	47.69	45.93	42.62	45.98	48.96	54.41	49.56	56.61	48.71	57.27	44.27	48.01	71.93	71.07	71.71	63.01	52.42	52.71	50.68	52.3	55.43	63.52	62.23	57.51	gene_product=hypothetical protein
TGME49_204472	0	0	1.05	0	0	0	0	0	0	0	0	0	0	0	0	0	0	0	0	0	0	0	0	0	0	0	0	0	gene_product=cyclic nucleotide-binding domain-containing protein
TGME49_249425	193.62	193.99	196.08	190.91	236.48	242.49	231.3	256.9	310.26	298.26	306.83	275.67	254.23	260.27	272	273.66	163.13	156.4	158.78	161.31	265.53	187.87	203.22	202.74	166.22	181.53	171.63	162.82	gene_product=hypothetical protein
TGME49_214230	11.2	11.85	10.95	11.93	11.13	10.83	10.91	10.44	11.08	12.62	11.69	11.74	12.12	13.68	12.01	10.83	12.79	12.56	12.49	12.29	10.23	10.23	11.69	11.54	12.07	12.38	12.65	12.81	gene_product=Dopey, N-terminal domain-containing protein
TGME49_289760	45.34	39.64	44.51	47.99	39.55	37.89	39.15	35.95	41.06	43.01	44.98	43.73	42.94	37.99	37.96	37.27	49.8	47.73	46.9	45.33	47.37	49.3	48.2	49.16	48.87	51.7	48.42	50.94	gene_product=hypothetical protein
TGME49_233890	27.42	26.02	24.46	28.82	27.92	27.08	26.42	28.54	25.76	28.66	26.31	24.29	26.49	25.95	27.31	24.93	32.34	30.1	27.66	25.2	27.87	29.66	27.72	26.33	27.05	28.44	24.9	25.51	gene_product=hypothetical protein
TGME49_260325	28.06	35.43	33.66	35.26	44.92	41.8	33.88	42.15	30.28	33.76	33.77	39.99	37.6	39.82	36.65	38.93	33.49	36.63	37.16	27.01	21.77	23.69	29.97	27.26	31.23	27.41	26.74	25.8	gene_product=hypothetical protein
TGME49_309790	32.1	32.58	27.71	27.34	28.26	32.4	36.76	37.64	22.16	26.07	22.66	26.31	35.32	33.58	27.1	38.43	31.48	28.11	25.19	29.81	26.69	28.12	27.56	22.79	32.61	30.21	27	30.38	gene_product=hypothetical protein
TGME49_253080	36.65	40.06	35.14	42.04	59.1	57.92	61.83	65.35	42.41	37.23	37.8	40.4	52.23	63.51	60.92	57.68	38.5	46.36	44.97	46.73	33.64	41.4	46.91	38.27	40.45	38.66	35.51	45.45	gene_product=hypothetical protein
TGME49_202830	472.95	422.71	481.76	476.71	361.87	330.88	369.78	390.48	557.4	581.54	533.27	468.49	353.05	389.31	429.81	401.35	456.32	422.75	450.06	462.43	608.9	541.68	474.64	488.72	451.78	400.75	463.93	382.39	gene_product=Elicitor-responsive protein, putative
TGME49_226370	27.32	25.13	30.68	30.81	27.98	25.11	32.98	31.08	41.96	34.99	40.34	40.6	41.94	35.33	35.63	35.78	28.78	24.12	30.08	25.83	41.69	31.25	27.71	32.41	27.92	29.52	32.32	25.48	gene_product=dgat2l1-prov protein
TGME49_258860	45.78	48.49	43.46	49.76	46.58	47.11	47.89	47.99	52.41	48.92	48.79	52.63	56.03	49.29	54.25	53.74	43.12	44.75	42.33	44.72	51.91	45.28	49.16	47.33	40.53	47.82	44.31	42.78	gene_product=hypothetical protein
TGME49_285250	210.73	196.44	206.39	208.57	168.52	154.63	161.32	162.04	232.31	222.88	226.88	212.07	198.16	186.05	184.71	174.45	185.07	179.02	187.36	176.68	187.77	195.91	188.35	204.37	192.9	168.88	190.96	185.8	gene_product=hypothetical protein
TGME49_238010	3096.03	3030.74	3020.51	3024.3	2604.32	2991.42	2762.67	2848.7	1849.06	1844.48	1945.13	1998.86	2122.53	2264.63	2164.7	2326.31	2304.33	2205.48	2028.42	2211.57	1769.63	1963.2	1786.4	1770.95	1987.3	1819.44	1639.39	1759.05	gene_product=ribosomal protein RPL23A
TGME49_320588	17.34	17.34	17.67	18.11	18.03	16.2	17.74	18.81	12.47	13.04	13.67	11.98	16.99	16.7	15.66	14.62	18.68	18.08	17.25	17.84	11.97	12.81	11.96	12.03	13.82	10.9	14.72	13.06	gene_product=glycosyl hydrolases family 35 protein
TGME49_202568	24.65	26.93	17.35	14.82	19.36	15.02	13.12	17.12	16.95	17.45	19.89	18.14	19.48	19.36	19.41	14.79	16.01	17.14	19.79	16.39	21.56	14.24	19.18	17.37	17.59	25.73	15.97	23.91	gene_product=hypothetical protein
TGME49_308810	101.6	100.87	105.38	105.71	93.88	86.5	99.95	88.79	108.98	116.93	113.25	109.42	83.58	99.4	93.33	88.34	96.88	96.75	92.57	95.71	110.91	131.01	114.95	125.66	131.52	110.57	136.06	121.74	gene_product=rhoptry neck protein RON9
TGME49_214390	58.97	57.86	71.02	75.15	55.4	40.3	62.9	44.93	43.75	49.29	64.36	60.88	55.52	55.7	53.46	52.24	70.3	82.78	72.86	59.81	60.47	79.49	51.06	56.26	65.25	64.33	56.27	63.53	gene_product=hypothetical protein
TGME49_283480	0	0	0	0	0	0.06	0.07	0	0	0	0	0	0	0.06	0	0	0.08	0	0	0	0	0	0	0	0	0	0	0	gene_product=cell-cycle-associated protein kinase DYRK2, putative
TGME49_252630	165.06	143.93	162.57	143.06	200.97	218.58	259.5	242.17	139.84	136.73	143.83	134.28	195.17	235.94	234.82	225.89	155.66	174.23	159.04	144.63	165.33	144.63	146.92	154.15	175.55	153.69	148.52	151.4	gene_product=hypothetical protein
TGME49_246660	0	0.15	0.19	0.32	0.21	0	0.11	0.1	0	0	0	0.1	0.17	0	0.43	0	0.47	0	0.3	0.3	0.07	0	0	0.16	0	0	0	0.08	gene_product=AP2 domain transcription factor AP2XII-3
TGME49_250830	90.33	90.72	74.87	84.42	76.89	91.12	73.67	76.79	58.34	69.55	68.56	75.9	73	71.68	73.39	70.08	97.9	101.99	98.84	95.47	57.07	74.98	77.36	70.95	88.7	102.89	87.57	98.16	gene_product=SAC3/GANP family protein
TGME49_201100	0	0	1.23	0.53	0	0	0.35	0.33	0	0.56	0	0	1.09	0	0	0.3	0	0	0.33	0.33	0	0	0	0	0	0	0	0	gene_product=hypothetical protein
TGME49_238380	150.46	139.81	155.48	154.3	150.06	142.69	153.16	149.84	170.19	173.63	177.59	169.35	154.44	153.81	153.29	151.22	157.42	153.12	159.79	155.87	191.75	196.52	189.35	194.4	198.84	190.11	196.52	186.9	gene_product=hypothetical protein
TGME49_261230	154.16	154.68	156.19	153.33	165	154.67	161.62	155.76	159.77	146.97	154.34	150.7	170.09	166.75	165	158.72	105.24	114.37	109.59	113.9	115.92	121.66	125.5	126.57	116.41	113.57	123	123.54	gene_product=ankyrin repeat-containing protein
TGME49_258890	0	0	0	0	0	0.42	0	0	0	0	0.72	0	0	0	0	0	0	0	0	0	0	0	0	0	0	0	0	0	gene_product=hypothetical protein
TGME49_300190	1030.79	962.48	978.74	938.45	669.22	852.99	743.8	859.14	598.52	606.23	620.25	683	589.87	513.64	609.56	658.37	822.04	755.52	764.75	789.38	664.72	695.36	641.03	648.57	706.92	816.62	522.03	600.77	gene_product=ribosomal protein RPL37A
TGME49_265480	36.14	34.04	44.67	39.02	31.99	35.22	37.34	32.74	42.2	44.52	33.92	37.27	36.25	35.17	34.12	25.56	48.66	47.6	44.17	42.56	38.38	42.66	40.07	41.77	42.04	41.23	54.69	43.55	gene_product=hypothetical protein
TGME49_290678	31.44	35.2	35.96	34.8	30.88	31.47	30.29	30.79	35.09	34.48	34.03	34.37	33.91	33.69	32.55	32.22	32.18	33.2	32.3	33.62	29.05	27.61	31.89	31.26	32.6	33.12	33.86	35.27	gene_product=hypothetical protein
TGME49_203380	53.67	55.66	51.12	57.32	44.09	47.16	42.46	46.9	47.52	46.63	42.93	46.25	43.43	45.18	42.02	42.83	54.42	47.89	51.22	50.65	37.51	41.6	41.07	40.04	45.89	42.71	43.32	41.29	gene_product=DnaJ domain-containing protein
TGME49_315802	35.4	40.5	40.98	34.37	8.11	5.98	7.14	5.46	52.99	51.71	43.63	46.35	7.54	7.3	6.3	6.88	6.67	6.16	5.35	8.47	5.63	8.35	8.22	7.43	8.45	9.29	7.76	8.82	gene_product=hypothetical protein
TGME49_276230	6.03	4.71	3.8	2.44	8.2	8.08	6.02	6.51	1.74	3.05	3.91	3.97	2.24	2.42	4.47	6.01	3.65	5.76	7.13	5.64	2.64	3.12	2.73	4	3.17	4.17	4.66	3.48	gene_product=Toxoplasma gondii family B protein
TGME49_229370	29.48	32.39	29.56	29.29	34.45	32.54	31.46	31.68	21.02	21.81	21.77	26.12	31.92	29.7	28.73	28.78	33.3	32.32	34.95	33.12	15.68	22.31	23.49	22.83	24.61	25.36	24.36	27.95	gene_product=AP2 domain transcription factor AP2VIII-1
TGME49_254390	80.87	76.46	88.89	81.73	80.06	73.39	81.2	67.86	112.63	107.51	108.71	95.34	86.1	83.71	84.73	90.44	72.78	63.77	73.91	69.5	97.47	94.1	90.15	92.61	85.46	88.56	88.07	89.3	gene_product=CRAL/TRIO domain-containing protein
TGME49_248480	3295.13	3605.96	3476.28	3298.01	2389.78	2801.4	2625.39	2608.59	1819.2	1886.1	1942.12	2062.11	2024.98	2112.14	1968.79	2268.01	2894.18	2823.64	2672.94	2678.88	1958.04	2193.64	2182.16	2108	2470.3	2412.56	2070.4	2277.82	gene_product=ribosomal protein RPS9
TGME49_263380	0	0	0	1.01	0.68	0	0.34	0	0.8	0.27	0	0.31	0	0	0.55	0	0	0.71	0.31	0.32	0	0	0	0	0	0	0	0	gene_product=Dullard family phosphatase domain-containing protein
TGME49_219800	181.09	186.15	190.94	199.26	208.6	209.75	197.93	182.49	169.75	156.07	171.24	166.65	197.45	198.73	190.21	198	184.79	188.2	202.46	190.51	181.96	184.82	182.75	193.17	200.26	204.21	193.9	198.93	gene_product=vacuolar ATP synthase subunit b, putative
TGME49_314038	8.86	9.08	8.14	4.96	5.32	4.92	7.67	7.69	9.76	9.04	8.18	9.39	8.44	7.08	8.68	7.05	5.93	9.46	7.44	6.57	5.3	8.68	10.95	8.05	7.76	7.39	7.49	10.85	gene_product=hypothetical protein
TGME49_292950	51.82	55.19	48.11	48.95	74.13	65.06	71.53	64.32	55.56	56.5	57.51	60.51	67.72	72.68	64.36	65.76	56.9	55.97	56.78	52.95	47.61	55.36	53.89	52.97	57.28	53.17	61.3	58.14	gene_product=hypothetical protein
TGME49_311850	3.53	1.59	1.9	3.25	1.1	1.02	0	1.98	0	3.52	1.77	5.99	2.73	1.95	1.81	0.93	1.23	1.17	2.06	2.06	1.52	1.8	3.14	4.03	0	0.84	2.56	0.88	gene_product=hypothetical protein
TGME49_281660	0	0	0	0	0	0.53	0	0.52	1.36	0.46	0.91	3.11	0.47	0.51	0.93	0.48	0	0.6	0.53	1.07	0	0	0.41	0	0	0.44	0.44	0.45	gene_product=hypothetical protein
TGME49_251770	55.37	53.96	51.1	53.03	38.45	37.69	38.4	37.61	72.78	65.83	74.06	69.03	46.75	45.81	44.42	44.67	62.55	61.23	64.74	62.52	77.68	71.73	72.65	78.31	60.66	67.06	64.91	66.03	gene_product=hypothetical protein
TGME49_285530	20.2	19.25	19.34	16.26	24.7	23.89	27.06	18.71	25.75	22.99	24.27	22.14	24.08	19.67	22.79	20.97	15.24	19.4	14.57	14.88	11.99	12.88	12.69	11.81	13.19	11.77	14.58	12.89	gene_product=ribosomal protein RPL35
TGME49_266390	19.77	20.21	19.38	20.44	16.62	16.99	17.92	15.75	10.92	11.65	9.83	11.76	15.84	16.25	16.45	15.65	20.2	23.25	22.67	20.07	8.34	10.46	10.52	10.59	13.28	12.06	12.55	13.11	gene_product=DNA mismatch repair protein, C-terminal domain-containing protein
TGME49_253560	12.15	11.32	11.09	11.5	12.38	12.29	11.53	10.93	17.91	17.49	17.1	15.69	14.38	13.64	13.25	13.59	13.08	14.15	12.3	12.42	15.9	13.36	14.43	15.24	11.08	13.57	14.83	13.01	gene_product=hypothetical protein
TGME49_237600	59.69	55.07	48.81	58.14	52.75	49.43	49.39	51.13	50.87	52.04	53.05	48.07	52.9	52.71	51.99	55.97	55.54	51.63	50.54	54.1	54.51	51.99	46.13	47.21	48.48	49.25	47.68	47.83	gene_product=Armadillo/beta-catenin family repeat-containing protein
TGME49_213560	0.86	0.66	0.81	0.96	1.1	0.08	0.83	1.29	0.65	0.74	0.58	0.42	0.38	1.14	0.82	0.78	0.1	0.48	0.09	0.61	0.64	0.45	0.46	0.47	0.15	0.35	0.43	0.15	gene_product=hypothetical protein
TGME49_328300	0	0	0	0	0	0	0	0	0	0	0	0	0	0	0	0	0	0	0	0	0.8	0	0	0	0	0	0	0	gene_product=hypothetical protein
TGME49_272020	0.66	0	2.19	1.87	2.09	1.93	2.51	2.69	2.65	4	2.65	3.04	0.68	1.48	2.04	1.06	1.4	0	0	1.18	0.87	0	0	0.31	0.35	0.64	0	0.33	gene_product=hypothetical protein
TGME49_305990	18.32	30.4	21.17	22	20.62	19.55	22.77	22.8	15.17	19.43	18.08	20.66	22.11	22.95	17.72	25.96	19.45	23.98	26.13	20.35	9.87	15.51	18.14	22.46	14.92	14.94	19.68	13.91	gene_product=hypothetical protein
TGME49_214950	319.1	288.8	291.89	299.82	221.23	206.02	182.4	199.75	324.68	305.69	299.04	315.82	224.71	213.22	263.71	247.64	248.91	254.94	257.3	287.33	288.59	302.68	255.95	258.27	231.97	252.95	251.25	261.67	gene_product=hypothetical protein
TGME49_278500	11.67	12.21	12.7	13.03	12.29	13.53	12.17	13.89	14.78	14.1	14.04	14.66	15.35	14.28	12.59	13.75	12.1	11.67	12.26	11.75	10.53	10.2	10.21	11.87	10.93	11.82	12.52	11.98	gene_product=ribosomal RNA large subunit methyltransferase J protein
TGME49_217630	4.89	3.14	6.13	4.82	3.89	3.47	4.6	4.21	5.61	5.36	5.89	6.37	8.93	6.06	6.9	6.38	3.04	2.58	2.36	1.68	4.75	3.13	3.68	3.17	3.09	2.26	2.13	2.22	gene_product=hypothetical protein
TGME49_226340	54.96	50.47	54.42	49.7	58.32	58.7	59.17	56.38	51.67	50.86	50.53	54.64	56.79	56.88	55.98	53.8	45.22	51.27	47.96	48.18	45	48.37	50.47	50.91	51.83	47.88	53.37	51.22	gene_product=hypothetical protein
TGME49_238460	0	0.67	0	0.69	0.46	1.29	0.47	0.43	0.37	0	0.37	0	1.14	0.82	0.38	0	0	0	0.87	0.44	0.32	0	0	0	0	0.36	0	0	gene_product=SAG-related sequence SRS22B
TGME49_244090	19.92	16.62	16.31	15.95	24.28	22.73	24.78	21.82	19.9	19.1	20.18	20.48	26.05	21.48	22.46	24.22	20	19.1	20.03	19.27	19.54	17.26	18.4	18.71	19.13	19.88	17.66	19.22	gene_product=hypothetical protein
TGME49_267690	16.64	17.56	17.18	17.14	20.97	20.4	20.99	20.6	17.52	17.46	18.23	18.28	20.29	20.09	19.97	20.47	18.67	17.07	17.19	18.11	12.88	14.72	13.7	14.08	14.84	15.08	14.18	16.81	gene_product=hypothetical protein
TGME49_222660	43.94	46.35	50.21	45.91	36.78	34.5	38.22	38.43	53.62	54.33	51.39	50.36	40.44	39.41	41.53	39.74	50.37	49.19	49.36	49.85	50.36	50.42	51.98	50.14	49.13	44.01	54.71	48.26	gene_product=leucine rich repeat-containing protein
TGME49_249320	23.21	23.9	22.71	22.35	19.09	19.88	20	17.16	22.41	26.74	22.68	25.17	19.94	19.18	21.11	18.13	19.7	21.6	22.08	21.17	21.84	22.12	18.94	19.33	19.16	19.63	21.37	21.44	gene_product=flavodoxin domain-containing protein
TGME49_227910	227.66	250.46	248.08	267.19	267.91	288.78	289.25	291.83	191.49	207	213.78	218.6	267.35	238.51	245.89	266.21	279.35	249.8	287.51	285.49	294.17	284.74	288.59	311.41	319.74	306.77	264.43	278.37	gene_product=hypothetical protein
TGME49_205230	0	1.45	1.73	0	0	0	0	0	0.81	0	0	0	0	0.89	0	0	0	0	0	0	0	0	0	0	0.83	0	0	0	gene_product=hypothetical protein
TGME49_253430	591.75	555.01	574.69	596.19	412.6	406.08	451.63	440.37	549.58	565.01	532.99	522.63	485.32	473.42	490.55	480.53	548.4	550.98	539.61	550.33	561.1	578.17	553	531.68	549.16	501.62	544.88	516.17	gene_product=asparagine synthetase, putative
TGME49_277770	11.54	14.6	15.37	12.11	12.9	12.46	15.85	13.76	14.33	13.81	12.77	11.49	12.73	15.25	15.33	12.97	12.9	12.92	13.98	14.42	11.61	12.07	11.3	10.3	11.91	10.59	11.79	11.2	gene_product=hypothetical protein
TGME49_294902	16.08	14.12	14.32	14.17	13.01	12.24	14.91	13.39	12.19	11.52	12.77	12.35	12.57	12.77	12.68	11.11	14.49	14.99	14.71	15.3	8.23	9.41	9.29	9.67	9.22	10.1	9.59	10.18	gene_product=hypothetical protein
TGME49_224970	42.28	45.2	45.49	45.3	40.85	41.53	39.32	41.68	52.27	51.61	55.77	47.75	39.51	44.48	43.08	41.1	47.08	45.02	48.67	47.23	49.81	42.94	47.8	46.74	43.5	43.17	41.8	42.77	gene_product=nucleolar protein
TGME49_261050	28.82	28.46	27.47	29.09	34.59	32.23	34.54	33.77	27.61	31.67	27.55	26.26	37.42	33.94	33.78	33.09	31.33	29.14	28.23	27.97	22.95	23.82	23.11	25.23	26.49	24.58	24.65	25.3	gene_product=RNB family domain-containing protein
TGME49_209250	191.44	193.34	200.37	190.38	190.51	194.8	191.22	182.7	205.27	197.05	199.59	209.2	184.2	183.92	184.96	186.95	165.85	173.4	181.31	165.64	172.47	184.34	194.39	182.4	187.14	197.63	196.43	199.44	gene_product=hypothetical protein
TGME49_221510	382.25	370.49	408.95	403.75	396.29	452.16	406.35	406.47	331.75	320.98	322.44	369.69	366.79	372.49	386.28	362.57	508.49	466.92	505.35	470.95	530.34	518.95	495.07	510.71	535.34	501.91	520.09	541.26	gene_product=hypothetical protein
TGME49_252850	29.68	33.14	30.63	30.96	34	34.22	34.68	32.93	37.38	33.82	33.83	32.59	34.07	35.26	32.2	33.83	33.11	33.84	33.68	30.34	32.03	26.66	30.9	30.71	29.98	28.99	30.3	28.14	gene_product=initiation factor, subunit 2 family protein
TGME49_310122	13.8	10.13	11.31	15.35	19.68	19.8	16.8	18.5	16.77	18.8	17.48	16.06	21.88	20.05	17.01	21.17	19.64	16.39	14.24	14.11	16.3	16.06	13.25	14.88	15.43	15.31	12.55	14.49	gene_product=hypothetical protein
TGME49_220300	22.04	20.07	21.11	21.82	21.33	20.39	19.28	18.65	21.49	22.79	19.81	20.29	24.97	21.66	23.32	22.13	15.55	17.26	17.34	19.01	14.34	15.7	16.03	16.05	13.43	14.88	14.99	17.66	gene_product=ribosomal protein L15 protein
TGME49_312640	120.35	128.82	113.34	111.71	110.85	121.94	110.47	123.92	101.48	102.46	106.19	111.94	117.59	116.15	119.35	122.12	123.18	118.62	123.4	126.14	90.5	98.9	113.95	106.33	110.61	110.37	99.7	114.94	gene_product=hypothetical protein
TGME49_246940	394.22	361.38	394.31	380.68	440.23	405.63	446.33	443.56	506.38	501.55	497.43	480.78	444.35	422.28	464.49	476.76	366.72	375.29	371.8	367.26	584.74	484.53	508.52	515.32	440.63	426.19	468.2	409.05	gene_product=hypothetical protein
TGME49_205080	0	0	0	0	0	0	0	0	0	0	0	0	0	0.39	0	0.75	0	0	0	0	0	0	0	0	0	0	0	0	gene_product=hypothetical protein
TGME49_245990	25.65	30.54	23.3	25.68	29.02	27.83	28.02	27.71	23.82	23.69	21.43	22.96	26.7	26.76	28.19	27.16	30.02	25.34	28.98	25.12	22.87	24.82	21.79	25.21	23.71	24.13	22.03	25.04	gene_product=hypothetical protein
TGME49_261400	215.61	226.15	215.14	203.05	247.05	252.5	255.6	249.13	331.51	332.3	317.8	309.27	267.57	247.4	248.34	251.73	168.8	162.19	175.31	174.07	275.29	229.69	236.66	224.46	198.17	197.19	198.6	192.44	gene_product=hypothetical protein
TGME49_243710	200.71	198.92	200.96	199.87	221.96	231.26	229.46	225.57	144.69	148.13	146.21	166.15	190.64	216.69	195.48	199.66	216.06	202.03	202.11	201.21	148.8	179.66	174.51	166.34	211.22	200.22	197.88	216.63	gene_product=t-complex protein beta subunit
TGME49_231120	60.49	55.66	53.52	57.38	66.61	65.27	62.2	64.56	46.76	52.4	48.91	45.93	55.37	53.26	54.12	60.01	65.22	65.53	61.59	65.62	50.41	50.1	44.78	53.35	54.86	51.82	46.24	52.93	gene_product=ribosomal protein S11, putative
TGME49_286270	18.03	19.39	18.06	19.03	19.46	17.35	17.8	18.56	25.49	25.3	23.76	22.36	21.85	22.99	22.89	21.19	20.42	21.7	23.06	23.09	21.01	18.65	22.79	21.63	18.64	17.52	20.29	20.74	gene_product=hypothetical protein
TGME49_273510	0.59	0.41	0.33	0.14	0.38	0.52	0.19	0	0.07	0.08	0	0.09	0.31	0.34	0.38	0.16	0.11	0	0.09	0	0.07	0.08	0	0.14	0	0.22	0.07	0	gene_product=hypothetical protein
TGME49_226890	11.57	10.04	10.93	10.58	12.38	11.81	11.67	10.29	7.21	8.39	7.98	8.84	9.82	10.47	10.1	10.58	11.12	12.33	11.4	11.64	5.96	7.66	8.84	7.19	8.64	9.35	9.01	10.73	gene_product=hypothetical protein
TGME49_271570	1.79	0	0.67	2.27	0	1.06	1.15	0	0	0	0	0	0	0	0	0.65	0	0.8	1.42	0.36	0	0	0	0.28	0.95	1.17	1.18	0.91	gene_product=Toxoplasma gondii family D protein
TGME49_274080	1.55	2.38	0.97	2.49	3.54	3.26	4.89	3.71	1.83	2.83	2.71	2.32	3.25	3.73	2.52	3.76	3.57	3.14	3.51	3.76	1.69	1.63	1.59	1.95	1.02	2.04	1.29	1.93	gene_product=hypothetical protein
TGME49_215090	53.6	49.96	55.61	57.59	65.5	58.85	70.31	66.84	53.67	48.97	49.33	48.93	67.8	65.67	63.05	65.6	53.32	46.13	49.57	60.28	45.09	53.04	46.01	45.33	50.66	38.82	42.47	47.68	gene_product=ATP binding protein, putative
TGME49_297230	41.19	37.34	36.25	41.66	52.29	51.91	50.71	54.53	44.71	44.75	43.74	44.45	54.27	55	54.19	53.56	37.44	34.36	32.53	34.32	34.29	36.65	37.75	36.91	37.62	41.72	35.51	38.93	gene_product=Vps53 family, N-terminal protein
TGME49_244170	20.04	12.62	17.88	15.25	18.98	16.87	19.3	18.94	17.1	19.55	19.19	17.53	18.63	17.46	19.54	21.94	21.15	22.47	21.02	17.44	19.76	15.11	15.81	19.87	15.45	14.92	17.15	16.41	gene_product=hypothetical protein
TGME49_202620	233.7	251.22	226.03	245.96	252.62	245.22	219.97	271.22	343.78	346.7	355.77	315.95	291.9	278.24	296.3	274.89	288.48	263.4	290.47	281.27	398.14	286.11	299.8	322.02	239.45	270.36	253.01	271.41	gene_product=hypothetical protein
TGME49_203860	14.24	14.57	17.56	18.87	18.98	21.52	21.83	19.03	16.25	17.04	15.14	15.74	18.59	19.14	18.99	19.06	15.65	15.38	18.78	17.08	19.12	18.45	16.2	16.61	19.5	15.57	18.47	16.46	gene_product=hypothetical protein
TGME49_215700	8.35	8.35	7.05	7.62	6.91	7.13	6.61	6.49	7.64	7.34	7.55	7.01	6.95	7.67	7.18	6.36	8.58	9.25	8.13	8.62	5.97	6.06	7.3	6.45	6.95	7.36	7.69	7.73	gene_product=phosphatidylinositol 3- and 4-kinase
TGME49_207940	28.87	26.6	29.56	35.27	33.09	36.74	33.11	35.4	31.13	30.86	32.53	30.21	34.6	33.2	33.23	30.11	28.73	28.6	26.67	26.32	25.42	27.02	23.62	25.15	25.56	24	24.74	25.28	gene_product=ribosomal protein S9, putative
TGME49_261210	136.84	128.79	139.2	129.08	165.16	153.78	152.71	157.03	114.49	119.15	119.41	121.98	149.87	146.63	139.72	155.28	146.48	155.92	146.56	145.18	118.14	132.94	131.03	133.18	147.01	135.54	142.44	139.22	gene_product=26s proteasome subunit p55, putative
TGME49_236580	295.93	284.68	276.18	286.96	280.63	300.78	300.07	292.69	216.92	224.59	241.74	264.61	252.81	256.14	253.07	283.93	336.9	287.36	299.42	317.63	290.34	277.91	302.77	268.19	274.66	313.63	265.2	269.75	gene_product=Prp31-15.5k-U4 Snrna Complex family protein
TGME49_254135	8.71	9.41	11.17	9.14	10.54	11.61	10.2	10.79	11.86	13	12.29	11.92	11.14	11.04	11.83	11.88	9.07	8.35	10.72	8.16	9.52	9.59	9.46	8.35	7.99	9.29	9.09	9.4	gene_product=hypothetical protein
TGME49_320300	61.57	63.26	59.04	62.2	57.43	57.73	58.09	59.76	54.6	57.67	59.77	59.19	65.64	59.02	58.6	56.16	58.7	59.7	58.92	60.93	45.73	49.3	49.97	50.5	52.07	54.75	56.18	55.59	gene_product=SWI2/SNF2 Brahma-like putative
TGME49_291580	2.56	2.34	2.13	0.61	0.41	0.38	2.45	0	0.32	0.65	0.65	1.48	0	0	1	0.69	2.27	0.86	0.76	0.77	0.56	0.66	0.58	0.3	0	0	0.32	0.65	gene_product=hypothetical protein
TGME49_249380	50.73	46.05	44.85	52.14	44.42	45.28	42.3	42.81	51.26	47.45	53.2	48.18	40.1	42.56	49.93	45.19	45.33	48.67	46.34	45.11	43.44	51.32	48.37	49.5	48.78	50.61	46.44	51.53	gene_product=DHHC zinc finger domain-containing protein
TGME49_292920	203.83	193.43	202.44	193.88	257.25	259.16	267.25	253.02	151.48	163.56	150.19	167.14	237.96	238.03	229.22	238.05	176.85	174.51	172.91	174.07	144.56	163.43	155.76	154.53	178.13	161.94	175.07	164.88	gene_product=heat shock protein 75, putative
TGME49_280610	74.05	78.13	80.06	74.17	68.91	67.94	70.92	67.7	71.37	70.59	72.75	69.69	74.04	65.2	66.1	68.36	77.45	76.88	69.74	76.58	75.56	79.53	75.02	72.82	74.29	75.85	72.83	79.17	gene_product=signal recognition particle receptor alpha subunit
TGME49_259860	22.1	21.63	22.36	19.94	21.39	20.63	19.15	20.53	20.65	20.68	19.78	22.09	23.52	22.47	22.24	21.59	19.48	20.96	20.42	20.87	14.71	16.74	16.09	16.46	17.48	15.87	17.45	19	gene_product=hypothetical protein
TGME49_271960	94.32	99.97	99.73	102.46	139.55	139.3	134.31	135.85	96.31	96.44	90.14	92.8	115.15	121.31	120.39	122.79	124.53	127.54	118.88	130.69	98.58	118.66	123.88	122.23	118.03	125.08	119.33	123	gene_product=hypothetical protein
TGME49_269315	1.3	1.19	1.94	0.41	0	1.53	1.11	0.26	0.22	0	0.22	0	1.36	0.74	1.58	0.94	0.31	0.29	0	0	0	0	0	0	0	0	0	0	gene_product=hypothetical protein
TGME49_325200	0	0.48	0	0	0	0.61	0	0.62	0	0	0.42	0	0	0	0	0	0	0.7	0	0	0	0.27	0	0	0	0	0	0	gene_product=pyridoxal-phosphate dependent superfamily protein
TGME49_231800	8.04	8.57	7.34	7.53	12.48	12.16	10.75	12.12	5.23	6.11	5.99	6.79	8.87	9.69	8.67	9.85	8.66	8.79	9.42	8.71	4.19	6.53	6.34	6.25	7.92	7.27	7.77	8.13	gene_product=helicase, putative
TGME49_297090	0.85	0.39	0.48	0.41	0.54	1	0.55	1.01	0.22	0.65	0.43	0.5	0.44	0.48	0.44	0.69	0	0.29	0.25	0.26	0.38	0.44	0	0.2	0.45	0.62	0.21	0	gene_product=hypothetical protein
TGME49_273990	16.48	13.17	16.31	13.74	17.15	19.5	17.78	18.62	12.94	13.81	13.23	14.09	16.56	15.88	18.09	18.41	17.05	18.82	15.59	16.49	10.35	12.16	11.83	14.2	14.26	14.58	12.5	14.48	gene_product=CobW/P47K family protein
TGME49_272490	8.9	7.07	7.95	6.58	8.84	7.78	8.15	8.26	5.08	4.74	5.73	5.77	4.83	6.37	6.6	5.47	8.36	7.82	7.87	8.35	2.96	4.45	4.67	4.89	6.07	5.41	5.89	5.38	gene_product=protoporphyrinogen oxidase
TGME49_233330	0	0	0	0	0	0	0	0	0	0	0	0	0	0	0	0	0.17	0	0	0	0	0	0	0	0	0	0	0	gene_product=radial spokehead family protein
TGME49_223140	132.67	121.51	120.89	120.42	109.43	107.74	108.11	106.89	103.37	107.37	107.57	101.99	101.16	99.09	99.95	97.16	116.08	118.28	115.14	108.98	97.44	112.42	105.79	106.03	121.21	106.61	114.73	116.65	gene_product=tRNA binding domain-containing protein
TGME49_311010	152.44	141.3	133.44	153.29	111.34	109.87	98.97	106.06	161.31	165.88	176.86	173.18	115.31	119.88	117.31	126.34	154.49	176.65	160.99	173.76	214.92	217.51	206.73	207.62	208.24	192.18	190.38	207.42	gene_product=hypothetical protein
TGME49_290870	61.24	57.43	64.15	59.77	54.66	53.61	52.19	52.51	79.28	82.38	78.37	79.27	58.62	53.93	55.52	58.09	53.42	53.51	54.59	56.15	66.58	63.33	60.02	59.79	61.48	59.52	57.6	59.88	gene_product=patched family protein
TGME49_254380	31.61	31.64	28.35	29.18	26.32	23.44	31.64	24.63	22.09	25.62	26.24	29.15	26.67	23.32	21.5	20.66	28.26	27.24	30.34	26.97	21.51	25.74	28.73	26.3	19.87	31.45	27.46	28.97	gene_product=ribosomal protein L11, putative
TGME49_204070	52.09	51.1	51.54	52.81	50.3	57.62	55.33	54.27	66.81	64.78	66.95	54.5	62.48	59.35	64.86	63.67	47	45.74	40.84	46.63	57.04	43.67	45.17	47.39	45.44	41.72	40.22	37.78	gene_product=YT521-B family protein
TGME49_285865	0	0	0	0	4.82	0	2.42	0	0	0	0	0	2.01	0	1.99	0	0	0	0	0	0	0	0	0	0	0	0	0	gene_product=hypothetical protein
TGME49_320150	3.22	3.61	1.95	3.77	6.65	4.09	5.27	5.25	7.69	8.16	8.18	7.16	5.55	6.69	6.8	5.71	2.39	2.02	2.48	2.86	3.54	3.74	2.97	2.72	2.91	2.33	2.93	2.46	gene_product=elongation factor Tu GTP binding domain-containing protein
TGME49_226755	3.38	3.94	4.3	3.58	6.37	6.5	6.71	6.1	16.9	16.55	16.32	16.79	6.89	7.15	6.16	6.33	3.29	3.1	3.18	3.3	11.29	15.31	14.83	13.99	12.78	11.62	12.79	12.71	gene_product=3'5'-cyclic nucleotide phosphodiesterase domain-containing protein
TGME49_305290	139.65	141.81	150.21	135.54	217.29	246.63	244.12	215.35	173.17	169.86	166.18	179.42	216.18	204.03	196.88	222.24	151.92	158.57	165.21	164.73	146.16	164.45	148.52	156.45	158.79	152.51	151.48	166.87	gene_product=vacuolar atp synthase subunit e, putative
TGME49_305220	0	0	0	0	0	0	0	0	2.01	0.99	0	1.13	0	0	1.02	0	0	0	0	0	1.71	0	0	0	0	0	0	0	gene_product=C-Myc-binding family protein
TGME49_247280	11.42	13.13	12.31	11.5	19.99	19.23	17.19	17.11	11.02	10.74	10.82	11.11	14.17	16.74	14.08	13.97	11.4	12.96	12.68	11.88	10.38	12.04	12.17	10.98	9.64	7.25	8.76	9.85	gene_product=hypothetical protein
TGME49_286480	60.02	62.27	51.9	56.49	51.53	54.69	41.03	57.34	73.8	73.87	75.47	58.49	52.84	51.33	52.17	43.1	63.31	57.45	67.68	70.84	96.24	87.27	87.82	72.43	70.38	66.14	64.89	70.03	gene_product=hypothetical protein
TGME49_236250	16.09	15.03	13.42	12.94	13.42	12.78	12.22	13.19	10.88	11.4	10.86	12.61	12.09	15.09	13.18	13.05	15.43	14.43	15.98	15.35	10.08	10.55	12.34	11.31	12.56	12.34	12.2	13.1	gene_product=regulator of chromosome condensation (RCC1) repeat-containing protein
TGME49_255410	58.41	57.16	65.47	63.88	63.42	58.14	57.59	72.45	60.39	53.23	80.36	62.02	63.91	65.7	61.05	60.04	67.69	60.08	76.66	68.6	63.52	67.87	73.35	66.12	62.43	71.42	63.75	76.25	gene_product=hypothetical protein
TGME49_316680	29.2	29.31	27.8	29.03	28.64	24.76	26.79	26.39	37.95	33.82	35.13	35.77	30.25	29.02	29.3	29.29	28.91	28.71	28.92	28.08	28.32	26.85	27.76	28.86	25.33	29.62	28.41	27.61	gene_product=RNA pseudouridine synthase superfamily protein
TGME49_231410	298.18	291.88	293.31	292.16	364.89	380.62	388.53	379.22	259.92	279.49	265.82	285.12	325.81	358.55	323.2	340.31	325.97	313.64	314.74	303.61	231.19	272.21	268.28	265.23	288.54	281.06	282.85	278.62	gene_product=hypothetical protein
TGME49_314700	62.99	63.26	68.9	66.93	49.66	45.35	49.83	49.36	115.69	107.63	108.67	94.84	64.19	62.84	68.52	63.46	69.51	69.69	67.74	71.03	99.9	73.63	73.73	78.29	59.09	57.21	70.27	60.27	gene_product=hypothetical protein
TGME49_305050	270.96	250.32	239.84	245.9	189.43	206.33	221.46	209.55	266.97	297.62	297.88	295.25	197.51	176.7	211.67	198.89	359.07	369.33	389.75	365.65	433.98	444.71	425.2	444.73	463.23	441.29	402.2	399.6	gene_product=calmodulin, putative
TGME49_228490	94.7	96.52	84.79	91.55	79.66	85.23	73.83	77.56	86.02	88.98	90.01	85.8	61.77	61.71	65.21	65.22	113.24	95.96	94.64	93.23	86.41	83.01	83.02	87.88	88.22	88.03	82.93	85.7	gene_product=hypothetical protein
TGME49_269840	143.64	151.1	147.4	153.51	139.21	142.36	130.55	131.43	105.64	106.53	113.8	119.24	120.99	126.01	123.53	128.54	170.94	175.23	166.1	165.09	144.72	150.11	154.76	149.11	169.83	181.22	151.71	163.53	gene_product=proteasome regulatory subunit
TGME49_318210	18.51	20.34	16.34	17.83	24.29	25.54	22.32	23.19	17.86	16	18.81	18.68	22.33	20.19	20.04	22.31	20.61	20.94	18.9	18.82	13.9	14.43	16.81	17.58	17.31	16.32	15.15	17.44	gene_product=hypothetical protein
TGME49_238940	35.26	32.43	27.92	32.55	31.23	31.43	33.19	35.4	20.72	22.41	21.39	22.24	26.2	24.48	25.61	30.94	32.54	34.55	31.38	35.14	20.42	27.96	26.28	21.91	30.8	31.69	33.2	34.11	gene_product=GDP mannose 4,6-dehydratase, putative
TGME49_318620	31.94	31.51	32.88	31.18	30.8	31.31	29.89	31.59	37.96	37.8	39.7	34.49	29	30.21	31.15	29.84	33.09	32.2	33.93	32.72	37.77	37.29	37.67	36.01	33.42	32.08	34.36	32.23	gene_product=RNA-directed RNA polymerase
TGME49_260800	20	20.95	19.99	20.39	35.59	36.32	36.5	33.08	25.71	26.9	24.35	26.13	32.96	36.85	37.29	35.16	20.86	21.25	19.39	21	19.37	19.54	20.38	21.55	20.39	20.36	22.1	21.14	gene_product=hypothetical protein
TGME49_308010	47.17	45.92	41.86	51.27	38.07	38.01	36.61	36.02	47.25	44.63	44.59	44.56	35.99	37.63	36.43	35.1	32.71	33.4	32.79	35.09	43.14	44.7	46.09	43.53	44.53	49.34	44.86	47.87	gene_product=hypothetical protein
TGME49_267800	71.32	67.02	72.61	70.04	83.33	85.48	84.04	84.84	64.34	68.38	65.06	59.25	88.03	85.65	85.69	83.45	67.69	74.24	68.05	69.87	58.96	68.29	67.44	67.08	70.48	68.27	70.32	70.49	gene_product=dynamin-related protein DRPA
TGME49_320592	15.41	14.65	15.11	16.94	18.25	17.88	18.56	17.36	18.28	16.61	15.89	17.16	18.8	20.38	19.5	18.39	15.19	14.98	15.82	15.05	11.67	12.12	11.46	11.56	11.54	12.32	12.75	11.57	gene_product=hypothetical protein
TGME49_219780	15.87	27.02	13.29	35.75	19.87	17.41	18.74	14.88	17.79	22.85	15.92	19.96	14.57	14.64	23.55	15.83	22.18	26.88	13.37	19.57	15.17	18.85	17.3	13.69	21.8	15.09	24.75	24.77	gene_product=hypothetical protein
TGME49_278550	12.22	10.69	11.27	10.89	11.88	11.92	12.84	12.02	10.72	11.04	11.43	11.7	12.23	12.27	11.66	12.81	13.23	11.94	12.29	11.35	7.98	9.65	9.29	9.09	10.42	9.34	10.13	9.88	gene_product=elongation factor Tu GTP binding domain-containing protein
TGME49_283550	23.99	26.97	24.57	24.73	22.9	21.65	20.92	22.11	31.66	32.81	31.37	30.85	26.21	26.56	27.19	24.9	27.1	29.25	28.87	28.52	27.64	25.41	26.62	27.12	24.68	25.14	31.03	28.39	gene_product=hypothetical protein
TGME49_237894	0	0.69	1.3	0	1.6	0	1.2	2.45	0	1.9	0.42	0.91	4.33	0	1.68	2.62	1.16	0.03	0	0.67	0.31	0.3	0	0.4	0	0	0	0	gene_product=OTU family cysteine protease
TGME49_268340	20.15	21.58	20.76	15.85	19.44	21.23	24.61	19.85	20.8	19.6	25.62	20.45	21.52	21.94	20.54	21.1	22.47	23.81	22.49	21.6	18.9	18.29	23.47	21.27	21	23.34	24.59	21.02	gene_product=glycosyltransferase family 28 C-terminal domain-containing protein
TGME49_306920	35.72	34.63	33.01	39.48	34.4	34.83	33.96	34.44	41.56	40.03	43.33	39.71	33.94	32.4	33.46	34.22	33.92	32.03	32.51	38.17	46.22	41.34	38.78	40.11	36.62	37.81	37.35	34.68	gene_product=hypothetical protein
TGME49_290630	12.31	12.83	11.35	12.51	13.53	13.67	13.08	12.53	12.33	11.45	11.96	12.62	14.92	14.7	14.15	13.69	11.16	11.5	11.69	11.09	9.17	8.64	10.01	9.92	10.49	11.44	9.87	11.07	gene_product=AP2 domain transcription factor AP2IX-7
TGME49_214340	58.62	48.89	49.49	46.7	70.82	62.17	68.08	65.96	59.73	59.25	59.43	58.04	68.9	64.85	69.04	69.3	53.36	55.52	55.68	59.97	57.66	54.02	47.74	46.24	53.51	51.64	49.99	49.13	gene_product=hypothetical protein
TGME49_258940	32.71	28.24	29.03	26.2	54.21	51.96	61.61	40.54	24.02	29.79	31.37	29.6	36.93	24.8	54.38	49.71	37.53	18.78	34.83	29.69	28.29	30.4	29.31	29.34	38.52	40.5	33.98	47.1	gene_product=acylphosphatase family protein
TGME49_219620	27.07	25.49	29.38	22.56	29.35	30.14	30.01	32.96	23.59	28.91	26.88	26.34	32.43	31.36	28.48	28.82	25.58	23.35	26.18	23.84	24.39	22.62	19.67	23.55	24.66	19.79	21.73	24.23	gene_product=hypothetical protein
TGME49_243550	0	0.34	0.41	0	0	0	0	0	0	0	0	0	0	0	0	0	0	0	0	0	0	0	0	0	0	0	0	0	gene_product=H-SHIPPO 1, putative
TGME49_323700	0.16	0	0	0	0	0.31	0	0.12	0.17	0	0.07	0	0.51	0.2	0.22	0.3	0	0	0	0.07	0.01	0.03	0.11	0	0.09	0	0	0	gene_product=OTU family cysteine protease
TGME49_207720	22.62	22.25	23.34	20.32	22.96	21.48	20.72	21.44	23.08	22.02	22.44	24.99	18.14	20.81	21.13	20.8	21.88	23.64	22.3	21.76	18.7	20.41	21.09	19.66	22.42	23.74	20.94	21.14	gene_product=hypothetical protein
TGME49_244140	10.85	11.87	9.62	8.5	8.06	8.35	6.6	7.99	7.07	7.88	6.54	8.72	6.5	7.59	6.56	7.69	11.96	11.4	12.71	10.05	6.57	7.72	8.2	6.29	8.83	7.41	7.81	8.77	gene_product=hypothetical protein
TGME49_223450	29.76	32.12	29.22	30.12	39.08	37.45	36.4	36.4	26.15	24.43	23.42	24.25	41.45	38.58	39.45	40.15	26.96	27.28	25.81	27.06	21.73	23.32	26.84	24.57	24.87	25.62	27.09	27.04	gene_product=ubiquitin carboxyl-terminal hydrolase
TGME49_290950	102.95	99.4	89.85	100.18	103.43	100.55	101.42	99.47	92.86	98.33	95.7	101.19	102.37	104.3	100.11	101.08	96.51	95.32	94.63	95.41	76.45	87.41	91.1	90.62	93.53	95.73	100.08	103.49	gene_product=clathrin heavy chain, putative
TGME49_210270	37.99	36.11	36.8	35.56	47.97	46.95	47.23	46.33	30.44	32.76	30.54	34.74	42.47	45.37	42.48	42.42	33.71	35.95	34.32	34.12	23.68	28.68	29.46	28.59	30.92	32.65	32.51	31.4	gene_product=hypothetical protein
TGME49_309020	5.68	7.18	7.69	5.46	8.22	8.93	9.62	8.55	7.56	8.08	7	7.42	8.67	7.94	8.47	8.57	10.08	7.55	8.25	8.45	7.81	6.72	7.31	7.35	6.71	6.71	7.2	7.69	gene_product=PP-loop family protein
TGME49_278960	52.72	59.61	60.55	53.39	59.5	54.78	62.59	61.4	40.83	41.8	39.03	45.14	57.5	57.95	52.78	49.73	59.47	53.79	57.47	53.39	36.38	47.52	48.64	45.31	53.09	55.56	50.18	54.74	gene_product=hypothetical protein
TGME49_237880	1141.35	1155.02	1170.13	1122.23	1019.36	1203.01	1069.54	1114.4	803.72	818.47	736.98	944.82	785.31	854.38	904.3	918.13	811.77	788.73	782	822.33	616.4	759.78	722.47	737.7	722.92	775.1	688.11	729.98	gene_product=hypothetical protein
TGME49_276190	17.54	16.56	17.77	14.94	20.79	18.41	17.79	18.72	10.32	14.17	12.46	15.91	19.86	19.07	17.97	17.05	18.3	19.5	16.9	19.35	8.59	9.29	11.78	11.47	18.44	18.66	14.85	19.42	gene_product=hypothetical protein
TGME49_276830	6.55	10.47	4.53	3.09	9.37	10.1	15.64	9.55	4.97	4.16	4.55	5.2	8.11	6.45	3.83	7.05	10.44	8.78	9.7	5.86	4.68	4.24	3.35	4.19	1.73	2.78	2.42	5.81	gene_product=hypothetical protein
TGME49_223870	5.11	5.83	6.99	8.29	7.51	8.68	9.55	8.15	7.16	6.5	6.22	5.44	6.84	6.97	6.82	6.23	8.27	8.53	8.86	9.78	7.21	6.63	6.19	6.61	7.95	8.23	8.8	8.57	gene_product=hypothetical protein
TGME49_265310	175.42	160.94	175.96	166.08	173.46	198.5	193.47	181.22	139.95	138.06	139.77	154.75	166.35	163.13	161.96	178.82	159.83	155.46	162.37	155.67	132.17	140.85	139.31	134.98	144.25	143.65	143.1	137.54	gene_product=heat shock protein 40, putative
TGME49_228250	47.45	42.39	44.09	44.06	48.93	50.48	46.63	45.8	50.81	50.02	50.14	52.8	53.25	49.42	48.36	47.93	41.39	40.73	39.9	39.02	34.55	39.68	41	39.82	37.87	36.53	35.36	37.5	gene_product=elongation factor Tu GTP binding domain-containing protein
TGME49_294600	1.56	0.54	1.54	0.94	0.63	0.58	0.88	0	0.89	0.8	0.7	0.57	0.72	0.11	0.41	0.11	0.42	0.26	0.35	0.47	0.17	0.41	0.36	0.74	0.42	0.48	0.68	0.4	gene_product=Toxoplasma gondii family D protein
TGME49_207100	21.96	23.71	25.52	22.99	19.23	19.13	17.91	18.44	14.62	15.48	14.13	17.13	15.26	17.32	14.93	16.13	24.61	24.82	24.67	24.52	9.3	13.36	13.44	13.43	16.97	13.66	15.87	16.31	gene_product=hypothetical protein
TGME49_295630	95.1	95.09	92.61	93.86	119.45	148.91	110.18	114.14	79.87	93.98	91.31	114.31	119.61	116.67	120.14	126.31	105.08	96.98	118.44	107.64	95.84	104.91	108.73	115.29	108.72	109.04	100.73	97.58	gene_product=hypothetical protein
TGME49_248870	41.38	35.93	38.63	35.17	25.37	25.31	22.49	27.07	46.63	49.71	45.96	48.69	19.37	26.31	26.3	29.76	44.88	39.84	45.41	45.56	55.7	48.59	54.41	49.22	48.78	56.11	47.7	51.6	gene_product=SNARE associated Golgi protein
TGME49_249870	96.25	90.21	91.44	94.48	109.27	93.88	122.59	106.65	95.02	105.88	93.94	93.69	97.58	106.18	108.61	108.17	99.69	94.97	108.94	100.64	105.33	106.61	95.37	95.81	103.42	94.09	109.01	97.93	gene_product=hypothetical protein
TGME49_280810	3.58	11.71	7.98	8.27	23.8	17.46	18.64	15.68	13.45	12.25	9.31	14.55	15.74	15.6	12.76	22.38	13.44	13.73	14.59	14.11	11.52	13.56	7.7	10.05	10.32	5.49	12.4	9.86	gene_product=hypothetical protein
TGME49_294640	261.29	280.4	265.67	264.53	214.64	210.1	207.28	199.79	159.1	161.93	160.41	179.86	178.97	189.95	167.45	165.83	303.05	301.73	298.71	297.74	162.69	225.32	217.28	227.43	280.25	268.41	270.72	291.52	gene_product=ribonucleoside-diphosphate reductase large chain
TGME49_209470	0.21	0.39	0	0.21	1.51	1.77	1.52	2.17	0	0	0	0.13	1.68	0.97	0.56	1.4	0	0	0	0.13	0	0	0	0	0	0.11	0	0	gene_product=hypothetical protein
TGME49_244300	14.8	16.41	16.94	18.17	14.78	15.93	15.16	15.88	14.86	13.83	13.99	17.54	13.63	13.99	12.83	13.29	17.43	17.54	17.73	18.67	10.52	15.16	13.31	13.52	16.02	15.5	14.66	16.43	gene_product=hypothetical protein
TGME49_207070	31.19	25.99	29.54	29.85	32.43	30.32	34.03	32.26	33.07	31.27	30.97	30.54	36.04	34.48	33.88	35.45	28.94	29.75	33.93	32.33	32.76	30.89	32.92	28.56	23.26	24.08	28.76	26.44	gene_product=glycosyl transferase, putative
TGME49_252870	5.73	5.34	5.16	5.3	6.95	7.45	6.99	6.15	2.84	3.52	2.88	3.57	5.89	5.36	4.86	5.65	6.27	5.44	5.32	5.6	2.59	3.31	3.39	2.82	3.93	3.38	2.8	5.3	gene_product=hypothetical protein
TGME49_260860	4.34	5.67	2.76	7.65	5.53	4.38	4.35	2.91	5.65	4.1	4.39	4.31	3.23	6.3	4.19	5.35	6.6	7.49	4.79	9.28	2.19	3.86	1.98	1.45	4.27	4.83	7.35	4.71	gene_product=hypothetical protein
TGME49_265500	24.63	24.9	25.69	25.14	17.42	15.89	17.55	16.69	23.37	24.05	23.22	23.73	16.95	18.06	16.79	17.31	26.77	29.74	25.99	29.85	19.9	23.73	22.51	23.56	24.5	22.26	24.83	23.51	gene_product=chloride transporter, chloride channel (ClC) family protein
TGME49_267360	6.58	6.69	6.62	5.05	6.54	7.22	6.22	6.37	4.47	5.3	4.74	6.23	5.34	6.7	4.84	5.95	6.1	6.25	6.21	5.92	3.19	4.19	3.59	3.89	5.15	4.54	4.96	5.03	gene_product=histone deacetylase SIR2-like
TGME49_245730	16	16.65	16.4	15.89	14.39	13.24	13.28	13.18	17.56	16.56	17.07	18	15.82	16.47	14.83	14.87	14.29	14.96	14.55	15.89	14.83	16.7	16.74	15.29	14.33	12.93	15.49	15.23	gene_product=phosphatidylinositol-4-phosphate 5-Kinase
TGME49_281545	9.79	10.11	9.52	10.85	8.38	10.17	10.2	9.61	10.62	10.88	10.11	11.31	10.71	8.82	10.24	9.71	10.84	11.58	11.29	10.09	10.44	10.44	9.6	10.7	11.66	11.28	10.73	12.19	gene_product=eukaryotic initiation factor 3, gamma subunit protein
TGME49_261040	0	0	2.54	1.09	0.36	1.68	0	1.01	0.29	0	0.29	0.66	0.6	0.32	0	1.23	0.41	0	0.68	0.34	0.25	0.3	0	0.27	0.61	0.56	0.57	0	gene_product=hypothetical protein
TGME49_203420	21.09	20.74	19.13	19.95	19.84	19.17	21.8	20.21	17.29	15.93	16.63	17.1	21.44	20.45	19.72	21.04	21.36	20.6	19.44	19.35	15.86	16.31	15.59	15.69	15.42	16.2	16.45	18.67	gene_product=4'-phosphopantetheinyl transferase domain-containing protein
TGME49_235720	9.27	8.53	6.51	9.99	7.42	8.05	7.08	6.04	8.95	10.69	9.7	11.34	7.13	7.4	8.31	6.77	7.23	8.2	6.92	10.14	10.43	9.24	8.64	10.77	8.21	9.82	7.93	7.22	gene_product=hypothetical protein
TGME49_270210	3.72	2.24	1.74	3.58	1.56	2.2	1.98	2.33	2.91	2.54	2.71	2.42	1.61	1.66	1.73	1.76	1.45	0.76	1.36	0.83	0.69	0.76	0.93	0.42	0.52	1.24	0.4	0.7	gene_product=kinesin motor domain-containing protein
TGME49_288870	27.45	37.29	35.17	30.97	36.98	29.06	31.89	32.1	29.85	26.2	30.37	27.78	31.86	30.76	34.13	34.37	31.44	35.18	42.04	34.49	32.15	30.96	28.32	26.18	30	27.57	34	32.26	gene_product=hypothetical protein
TGME49_278330	0.63	0.58	0.35	0.3	0	0	0	0.19	0	0.16	0	0.18	0	0	0.49	0.34	0.67	0	0.38	0	0.28	0.16	0	0	0	0	0.16	0	gene_product=Toxoplasma gondii family A protein
TGME49_251800	30.73	32.42	28.48	28.64	54.58	67.41	53.58	56.05	34.38	35.32	31.15	40.7	58.93	45.82	47.26	47.33	36.21	31.4	31.44	32	34.67	32.27	32.32	34.39	29.35	32.55	27.51	32.98	gene_product=hypothetical protein
TGME49_285272	22.16	19.01	19.97	19.09	23.6	24.05	23.52	18.43	20.03	21.5	20.47	20.74	21.29	21.37	21.95	23.22	21.66	18.16	23.2	17.89	18.74	20.65	18.55	18.08	18.76	18.96	18.96	18.5	gene_product=hypothetical protein
TGME49_263085	24.32	24.47	19.54	22.92	28.86	27.84	29.01	26.07	26.65	25.88	26.47	29.53	27.74	25.6	28.39	29.09	23.62	27.76	26.05	24.54	23.75	23.24	22.89	23.77	24.32	21.85	22.84	23.56	gene_product=hypothetical protein
TGME49_200375	12.22	32.56	25.26	21.78	24.86	27.99	29.99	30.55	14.31	11.81	16.24	11.26	45.74	30.84	34.96	42.1	22.28	23.95	16.29	13.91	17.14	24.45	26.62	18.24	20.44	16.96	19.32	12.17	gene_product=hypothetical protein
TGME49_204390	18.77	21.59	20.38	18.57	26.23	22.18	25.34	26.06	15.53	17.95	17.61	18.82	24.23	19.18	23.17	21.92	22.75	26.97	19.98	25.49	16.96	18.31	18.65	20.6	21.91	24.89	22.57	18.78	gene_product=hypothetical protein
TGME49_265650	69.18	63.5	61.6	61.92	53.59	53.28	53.64	47.16	58.44	60.85	62.29	71.08	49.48	50.95	50.68	53.63	68.49	63.98	63.91	57.6	55.25	70.5	72.4	69.27	73.58	80.73	74.67	79.08	gene_product=protein phosphatase 2C domain-containing protein
TGME49_291670	18.68	22.97	18.73	21.19	29.71	34.21	30.99	27.34	19.33	15.99	18.49	21.52	27.78	28.44	26.77	27.92	21.44	23.37	25.89	23.21	14.03	13.56	16.31	13.34	16.03	17.15	15.37	14.73	gene_product=DEAD/DEAH box helicase domain-containing protein
TGME49_225080	1832.82	1938.39	2093.32	1978.79	1813.58	2228.78	2063.43	2183.42	1269.66	1260.02	1280.39	1387.62	1640.64	1573.18	1526.6	1756.72	1824.17	1809.78	1880.9	1912.81	1296.29	1393.89	1428.36	1401	1571.74	1501.16	1382.99	1528.81	gene_product=ribosomal protein RPS18
TGME49_316400	4093.38	4022.15	4055.75	3924.33	3465.41	3679.09	3664.73	3473.99	3063.97	3059.76	3051.16	3303.04	3010.89	3143.33	2988.51	3177.22	4579.44	4608.4	4478.18	4340.34	4100.47	4864.79	4756.55	4524.22	4957.42	5094.71	4769.29	4903.11	gene_product=alpha tubulin TUBA1
TGME49_269200	39.67	39.21	42.96	39.82	39.19	40.67	41.55	44.85	33.92	37.16	36.18	36.36	41.5	41.36	42.85	39.85	38.88	38.1	39.21	40.94	35.32	34.84	38.91	40.13	42.68	41.13	39.03	41.8	gene_product=crooked neck family 1 protein isoform 2, putative
TGME49_316550	0	0	0	0	0	0.87	0	0.84	0	0	0	0	0	0	0	0	0	0.99	0	0	0.64	0	0.67	0	0	1.42	0.72	1.5	gene_product=hypothetical protein
TGME49_286560	35.28	33.44	17.95	27.31	42.95	33.39	42.88	39.58	16.85	33.25	29.77	20.98	34.48	27.71	27.62	30.36	28.5	25.81	32.44	33.57	31.9	35.87	27.28	27.94	39.14	45.81	26.92	24.2	gene_product=U6 snRNA-associated Sm family protein
TGME49_250955	130.96	133.52	133	131.86	99.42	113.21	97.54	104.48	218.99	206.83	212.75	196.45	87.84	90.55	98.52	95.87	164.84	168.54	167.58	171.62	192.5	139.4	167.15	155.64	125.45	150.33	142.61	136.61	gene_product=KRUF family protein
TGME49_305910	23.12	32.68	27.81	22.22	34.27	38.61	39.96	34.33	24.2	26.64	22.87	28.99	33.11	32.64	32.64	36.46	35.96	28.75	34.42	31.82	21.76	25.93	25.83	24.23	28.67	25.56	24.51	29.31	gene_product=hypothetical protein
TGME49_202410	23.52	22.36	20.69	24.75	29.16	27.18	25.33	24.5	21.96	23.08	21.33	25.97	27.71	26.7	27.79	25.16	19.2	21.22	20.31	19.86	15.66	18.44	18.04	19.22	18.11	18.57	18.63	20.31	gene_product=hypothetical protein
TGME49_231900	0.75	0.23	1.12	1.91	0	0.15	0	0	0.25	0.25	0	0.29	0.26	0.57	0	0.14	0.18	0.34	0.15	0	0.22	0.52	0.34	0.47	0.27	0.37	0.12	0.51	gene_product=acyl-CoA dehydrogenase domain-containing protein
TGME49_279540	0	0	0	0	0.81	0	0.81	0.73	0.65	0.65	0.65	0	0.67	0	0.66	1.37	0	0	0	0	0	0	0	0	0	0	0	0	gene_product=hypothetical protein
TGME49_309950	24.12	23.56	25.57	24.91	24.82	31.32	27.39	24.99	22.25	21.81	21.3	23.83	22.83	27.45	25.01	26.47	23.91	21.61	25.84	24.95	18.22	18.86	19.7	22.5	22.41	20.66	20.83	22.01	gene_product=NLE (NUC135) domain-containing protein
TGME49_253760	0	0	0	1.71	0	0	0	0	1.87	0	0	0	0.96	0	0	0	0	0	0	0	0.8	0	0	0	0.95	0	0	0	gene_product=hypothetical protein
TGME49_321360	28.86	20.38	18.87	27.1	26.66	25.66	22.77	22.33	32.37	29.71	30.14	32.31	24.83	25.39	24.98	21.64	32.22	26.57	27.76	28.04	40.51	31.47	28.83	34.77	30.5	31.29	30.61	32.25	gene_product=clustered-asparagine-rich protein
TGME49_250920	9.99	3.75	7.1	7.36	7.83	5.89	6.11	8.32	2.76	3.01	2.07	4.49	6.4	7.2	3.78	7.13	3.87	4.88	1.89	2.73	0.4	1.18	1.04	1.06	1.45	0.67	0.68	0.46	gene_product=tetratricopeptide repeat-containing protein
TGME49_290860	60.14	50.45	54.68	53.39	31.73	30.44	28.4	27.94	33.71	30.97	33.12	36.3	25.75	24.87	28.24	27.57	51.41	51.64	55.15	50.74	38.76	42.45	43.16	43.57	40.4	41.13	36.48	46.63	gene_product=amino acid transporter, putative
TGME49_222930	19.72	23.09	18.19	16.99	27.19	30.35	26.55	27.52	14.48	16.41	15.09	16.68	23.66	26.3	27.4	25.79	23.4	25.49	23.28	24.22	21.44	18.36	15.93	20.33	18.56	14.59	15.74	17.1	gene_product=hypothetical protein
TGME49_242240	1.05	0.96	0.96	1.02	0.67	1	0.95	0.76	0.21	0.22	0.11	0.12	0.99	0.96	0.85	0.57	0.26	0.71	0.58	0.39	0.28	0.11	0.1	0.12	0	0.41	0.11	0.21	gene_product=rhoptry kinase family protein ROP19A
TGME49_283760	13.17	14.04	15.72	15.27	18.1	15.6	15.39	17.32	19.82	19.65	17.62	19.21	19.21	18.23	21.13	18.11	13.26	12.08	11.55	12.32	13.63	11.82	10.68	11.31	10.97	10.25	10.75	11.82	gene_product=hypothetical protein
TGME49_201630	31.7	34.06	30.67	27.19	57.82	50.38	51.17	54.37	62.42	54.22	50.6	43.87	54.74	50.35	51.78	53.06	33.1	34.09	34.58	35.37	60.72	52.68	48.99	51.96	44.04	40.07	46.81	36.63	gene_product=protein phosphatase 2C domain-containing protein
TGME49_272650	33.72	35.34	32.7	33.35	38.71	39.37	36.2	37.67	41.14	40.68	41.92	42.56	36.82	40.34	36.4	37.37	34.77	33.37	35.86	32.86	39.49	41.89	46.39	43.12	43.04	47.01	44.16	46.02	gene_product=3'5'-cyclic nucleotide phosphodiesterase domain-containing protein
TGME49_260160	11.42	11.56	10.37	9.37	12	11.6	11.99	11.82	10.77	12.25	13.19	12.34	12.97	13.7	11.52	13.91	10.8	10.87	11.12	9.63	11.99	9.98	10.2	10.57	9.63	10.71	9.44	12.15	gene_product=hypothetical protein
TGME49_297150	119.15	127.61	126.19	119.29	68.35	70.45	66.75	68.85	126.74	129.47	116.74	122.45	55.21	60.06	52.82	57.47	121.11	114.2	108.86	114.77	92.07	96.11	89.97	99.43	106.79	106.52	106.76	110.65	gene_product=MORN repeat-containing protein
TGME49_253570	36.5	32.86	32.56	28.83	37.87	38.04	29.65	35.59	29.61	36.2	33.98	29.97	32.73	29.99	35.53	37.17	28.12	36.09	33.31	33.88	38.84	30.71	35.31	33.24	25.64	36.34	30.71	31.62	gene_product=hypothetical protein
TGME49_231450	0	0	0	0	0	0	0	0	0	0	0	0	0	1.52	0	0	0	0	0	0.53	0.39	0	0	0	0	0	0	0	gene_product=hypothetical protein
TGME49_260380	43.64	42.13	37.43	41.29	43.75	47.05	47.27	40.68	38.54	32.77	37.58	42.01	47.33	46.13	46.07	47.92	35.24	34.29	33.07	30.24	33.98	33.69	35.8	33.55	31.86	34.71	32.22	33.71	gene_product=hypothetical protein
TGME49_213752	17.71	20.45	22.01	18.05	29.12	29.14	27.49	24.74	15.02	18.22	14.7	20.11	20.26	20.06	21.22	21.47	25.64	25.33	24.32	24.94	12.18	19.32	18.14	18.12	23.26	23.17	23.13	23.75	gene_product=herpesviridae ul52/ul70 dna primase
TGME49_262150	33.95	35.2	34.47	32.79	36.32	33.81	36.77	33.68	29.39	29.48	29.47	30.48	34.15	32.07	33.9	31.13	32.54	33.2	32.92	33.97	30.19	34.5	32.71	32.18	36.2	37.7	36.19	38.63	gene_product=kelch repeat and K+ channel tetramerisation domain containing protein
TGME49_214580	0.69	0.72	0.69	1	0.83	1.13	1.01	1.2	2.33	3.3	3.08	3.41	0.59	0.69	0.63	0.71	0.5	0.76	0.42	0.47	0.08	0.14	0.16	0.16	0.23	0.17	0.09	0.31	gene_product=tetratricopeptide repeat-containing protein
TGME49_238420	20.79	18.7	16.38	20.61	28.41	26.05	28.49	25.94	20.35	21.8	17.65	22.15	28.04	28.85	27.84	28.23	24.56	23.4	23.67	23.17	19.5	22.14	21.95	22.48	22.73	21.71	25.89	22.79	gene_product=hypothetical protein
TGME49_293330	12.81	12.97	12.55	13.93	13.34	12.79	13.5	11.73	14.19	13.11	14.93	13.64	11.86	12.73	12.43	12.37	11.91	11.51	10.71	12.76	11.64	13.27	12.66	12.31	12.46	11.74	12.19	13.52	gene_product=hypothetical protein
TGME49_215550	26.09	26.21	26.25	24.33	13.76	13.55	14.99	12.05	17.21	16.47	14.83	18.26	11.48	12.55	11.2	13.27	27.08	27.42	24.1	26.4	11.99	17.94	17.96	17.28	22.53	20.55	20.66	22.12	gene_product=hypothetical protein
TGME49_312065	40.08	38.9	38.27	37.58	43.64	41.72	43.53	43.2	29.55	32.81	30.77	32.68	38.74	39.95	38.64	39.1	41.62	45.7	43.42	44.52	22.62	31.39	29.75	28.64	33.77	28.85	32.68	32.18	gene_product=hypothetical protein
TGME49_312500	47.17	49.2	49.25	49.29	50.79	55.38	51.73	52.65	34.08	35.86	34.98	41.69	41.47	47.98	44.6	42.6	47.11	50.41	45.52	48.1	27.16	36.45	37.34	36.52	43.42	44.16	40.79	43.61	gene_product=hypothetical protein
TGME49_233230	175.38	141.76	150.49	154.69	151.54	150.81	133.52	142.41	125.18	113.1	124.91	132.65	113.89	128.85	127.9	121.24	165.21	180.17	171.05	173.73	121.46	154.86	147.62	142.02	186.94	175.03	166.58	162.96	gene_product=RNA-binding protein 8A family protein
TGME49_258410	656.09	638.81	645.32	595.68	532.64	505.87	519.37	535.72	721.67	695.01	672.34	689.53	508.2	499.38	546.8	559.02	575.67	610.48	587.7	575.53	823.47	773.7	764.95	801.34	699.66	741.7	640.4	706.83	gene_product=photosensitized INA-labeled protein PHIL1
TGME49_265520	104.76	95.5	104.72	101.81	102.04	107.94	108.29	116.17	119.01	111.85	121.03	113.06	127.42	109.58	118.7	124.78	115.97	107.59	117.03	114.84	136.86	114.8	118.58	122.85	116.97	120.35	115.8	109.46	gene_product=hypothetical protein
TGME49_227090	1.17	0.22	1.58	1.8	1.2	1.11	1.06	1.26	0.71	0.96	1.07	1.51	2.82	0.8	1.83	0.64	0.5	0.32	0.42	0.71	0.63	0.98	0.97	0.66	1	0.58	1.17	0.48	gene_product=aspartokinase
TGME49_225102	9.3	9.12	9.59	6.93	12.69	11.33	14.84	12.47	13.45	11.83	11.76	11.54	9.01	6.37	14.84	13.25	5.18	4.46	5.52	3.97	8.2	6.55	9.68	9.61	6.33	8.41	11.48	7.07	gene_product=hypothetical protein
TGME49_259000	32.04	24.81	32.02	33.1	35.23	30.59	31.45	30.27	27.12	26.19	21.53	25.35	25.38	30.6	29.03	26.27	31.4	32.65	35.8	31.15	26.6	32.47	31.26	25.33	36.67	35.33	28.44	36.45	gene_product=hypothetical protein
TGME49_253530	14.34	17.05	19.35	18.6	27.91	32.28	20.93	22.89	15.06	13.92	16.12	13.92	24.64	17.29	21.69	27.13	15.56	16.94	18.86	18.95	20.21	18.74	16.93	23.47	18.47	19.67	15.13	22.27	gene_product=hypothetical protein
TGME49_293410	8.89	7.93	28.01	13.36	21.93	15.34	12.8	9.7	10.42	11.59	20.7	16.51	10.63	9.69	12.04	4.63	18.39	15.55	17.05	11.91	10.05	11.92	10.41	13.34	7.5	17.99	12.73	13.3	gene_product=hypothetical protein
TGME49_263050	3637.91	3808.18	3586.72	3731.22	3192.2	3909.6	3542.39	3475.08	2711.2	2698.37	2718.33	2927.46	2777.3	3022.71	2862.64	3092.97	3166.51	3158.25	3054.23	2936.18	2597.06	2657.27	2545.51	2444.33	2505.11	2764.97	2373.62	2562.12	gene_product=ribosomal protein RPL13
TGME49_311840	117.87	117.96	122.99	138.87	76.22	76.13	73.34	70.75	131.37	134.56	141.49	131.6	78.77	65.42	77.94	80.67	114.11	128.57	121.87	118.43	165.83	163.15	155.24	150.56	145.62	154.73	143.76	150.12	gene_product=hypothetical protein
TGME49_271625	24.34	21.71	22.15	25.09	26.28	25.54	28.07	28.5	20.56	21.11	20.04	22.12	25.52	26.14	26.4	27.48	22.75	21.55	21.34	21.04	17.92	20.57	20.66	20.21	19.78	17.69	18.54	20.75	gene_product=serine--tRNA ligase
TGME49_309780	37.5	32.77	38.9	39.64	54.26	50.63	52.13	52.39	37.74	42.93	39.6	43.92	39.67	46.56	46.36	45.27	36.65	38.28	40.09	47.55	46.03	40.5	39.88	42.37	44.03	42.23	43.7	43.61	gene_product=hypothetical protein
TGME49_310990	0	0	0	0	0	0	0	0	0	0	0	0	0	0	0	0	0	0	0	0	0	0	0	0	0	0	0	0	gene_product=hypothetical protein
TGME49_276880	0	0	0	0	0	0.7	0	0.69	0.6	0	0.6	0	0	0	0	1.27	0.84	0.8	0.7	0	2.6	0	0	1.1	0	0	0.58	0	gene_product=hypothetical protein
TGME49_268590	115.67	104.06	100.48	103.14	75.88	72.34	75.21	81.12	123.39	117.7	126.45	103.54	100.42	83.65	95.12	95.35	111.8	100.79	116.8	109.67	156.27	117.43	122.1	125.47	97.31	104.76	100.17	100.97	gene_product=rhomboid protease ROM4
TGME49_288340	34.36	31.02	32.53	31.66	41.56	53.69	50.55	48.77	29.5	28.59	38.34	35.81	43.26	44.75	40.38	41.46	39.62	34.35	35.63	35.49	29.38	35.01	33.76	33.34	38.16	38.73	34.35	33.48	gene_product=UBX domain-containing protein
TGME49_242460	14.53	16.35	17.91	16.82	16.85	21.68	17.37	22.44	18.8	20.82	19.54	18.62	24.28	19.53	19.74	20.95	17.28	17.56	15.85	16.73	22.08	16.41	19.39	17.17	14.46	16	15.97	16.32	gene_product=mitochondrial carrier superfamily protein
TGME49_246710	40.88	38.31	42.16	40.37	35.54	43.01	39.31	37.31	46.82	44.79	42.35	47.11	40.52	42.45	41.9	41.28	49.13	50.49	50.16	49.7	50.79	54.23	53.52	49.74	59.95	64.5	57.2	55.61	gene_product=hypothetical protein
TGME49_232520	60.56	67.56	59.71	65.96	61.09	68.54	59.71	61.93	40.5	40.54	39.7	43.4	45.46	51.42	53.35	50.76	72.11	71.18	67.03	69.68	38.36	49.28	48.89	44.76	57.61	58.1	52.88	53.64	gene_product=brix domain-containing protein
TGME49_278220	23.36	19.83	16.79	19.79	20.05	19.15	21.1	19.91	18.35	17.94	17.46	17.78	18.6	21.35	20.46	19.03	14.84	20.09	20.13	14.92	14.59	16.86	13.19	14.49	15.3	13.68	14.58	14.8	gene_product=hypothetical protein
TGME49_229140	40.46	43.88	37.59	39.72	2.1	3.01	2.57	3.68	10.33	11	11.08	7.87	4.19	3.72	3.23	2.57	6.23	10.06	6.52	7.47	13.75	11.6	17.7	12.5	12.45	9.29	12.31	13.34	gene_product=MaoC family domain-containing protein
TGME49_305240	41.64	41.78	44.3	47.85	45.24	44.74	39.5	41.75	49.79	47.92	48.93	48.15	44.42	40.45	41.62	42.82	44.37	41.73	41.93	42.79	45.82	43.92	44.2	44.66	44.36	42.72	42.31	42.73	gene_product=XPA binding protein 2 family protein
TGME49_274160	30.51	26.16	27.21	25.43	27.71	26.7	27.57	27.22	31.34	27.72	24.84	22.7	26.86	27.11	26.44	25.94	25.56	24.85	23.69	26.78	20.29	24.52	23.47	24.27	27.94	24.19	26.08	23.95	gene_product=hypothetical protein
TGME49_319890	7.45	4.39	12.47	5.57	4.41	1.88	6.13	6.59	4.58	8.42	6.2	7.42	4.72	2.11	2.77	2.59	4.16	1.43	4.75	2.56	3.76	5.82	6.56	5.73	7.35	7.54	4.22	6.48	gene_product=hypothetical protein
TGME49_319370	9.19	11.25	10.26	10.61	13.83	14.34	13.75	13.49	8.57	8.9	8.32	9.68	11.97	13.6	13.08	12.58	12.74	12.43	11.95	12.82	5.73	8.72	8.5	8.12	10.17	10.18	9.76	11.35	gene_product=hypothetical protein
TGME49_201170	399.3	409.91	430.45	425.08	427.26	407.24	459.38	429.59	468.13	465.46	439.65	409.28	355.73	406.03	432.56	449.68	380.45	384.64	410.66	393.13	568.58	574.44	520.98	553.38	479.44	455.16	532.39	441.59	gene_product=hypothetical protein
TGME49_219630	43.44	41.63	41.44	42.36	28.75	27.19	28.91	29.84	54.49	53.33	57.85	51.96	34.75	33.27	34.64	32.46	42.55	45.78	44.94	47.68	61.35	56.6	58.66	54.69	49.79	55.85	54.62	52.83	gene_product=flavodoxin domain-containing protein
TGME49_229150	11.8	10.41	9.74	15.26	14.82	15.02	15.14	13.92	9.32	9.65	7.67	9.67	13.17	13.15	14.25	13.21	10.06	10.44	10.33	11.07	7.76	8.38	7.71	7.43	9.41	8.82	8.61	10.34	gene_product=transporter, major facilitator family protein
TGME49_204160	45.71	44.59	46.03	46.29	49.36	47.25	48.46	50.5	46.84	44.39	47.28	46.4	49.85	50.75	51.4	49.69	39.63	42.5	41.88	41.14	38.52	42.65	44.68	42.31	39.66	47.68	43.04	44.29	gene_product=GYF domain-containing protein
TGME49_269730	95.52	96.2	86.95	97.59	93.36	90.93	92.96	95.38	120.34	118.11	119.13	120.27	121.94	116.4	121.14	120.52	79.72	84.47	82.06	83.08	91.69	98.99	102.68	97.93	97.87	100.65	96.48	102.85	gene_product=myosin-light-chain kinase
TGME49_278245	1.73	1.56	0	0	1.09	1.01	5.42	1.95	0.87	0.86	0	1.96	0.9	3.84	1.78	0.92	1.21	0	2.02	2.03	0	0	0	0	0	0	0	0	gene_product=hypothetical protein
TGME49_229000	177.96	172.67	184.29	174.58	183.34	169.47	181.65	182.15	198	196.9	195.96	189.43	195.68	198.17	187.54	193.52	201.75	185.95	202.73	203.98	220.49	212.59	201.91	218.02	201.81	182.63	200.52	200.86	gene_product=kelch repeat-containing protein
TGME49_270140	59.66	73.32	44.83	54.98	54.32	56.38	59.64	52.59	51.34	53.93	41.15	48.68	54.93	55.72	53.1	49.29	70.9	78.32	69.15	65.8	54.85	60.94	68.09	57.18	76.22	60.11	58.49	59.73	gene_product=splicing factor DIM1, putative
TGME49_307800	20.25	19.11	18.69	22.61	21.17	23.16	22.86	20.62	25.38	26.47	26.63	21.66	22.88	22.87	22.5	23.22	19.69	22.57	22.38	19.78	23.1	21.97	22.91	23.34	20.28	19.92	19.88	19.41	gene_product=GDA1/CD39 (nucleoside phosphatase) family protein
TGME49_233280	0	0	0	0.23	0.16	0.29	0	0	0	0	0	0	0	0	0	0.13	0	0.16	0	0	0.11	0.13	0	0	0	0	0.12	0	gene_product=hypothetical protein
TGME49_212735	22.81	21.96	23.06	21.04	22.27	18.33	19.53	19.76	14.21	15.11	14.13	16.03	17.85	20.04	16.56	17.58	20.56	21.5	19.98	18.67	9.54	14.21	12.49	11.57	16.67	15.36	16.09	17.87	gene_product=hypothetical protein
TGME49_220270	311.74	317.97	311.64	335.57	260.93	243.06	261.16	233.34	297.14	291.02	300.81	306.88	237.57	246.92	245.14	245.98	372.59	370.75	365.14	344.49	380.63	410.26	421.54	415.64	418.44	440.37	404.62	417.51	gene_product=alveolin domain containing intermediate filament IMC6
TGME49_294705	7.7	0	6.19	3.53	1.2	4.46	6	5.39	4.85	4.78	3.86	5.43	1.98	2.12	6.9	7.1	5.37	3.82	2.24	2.24	5.78	3.91	7.7	1.75	1.98	6.38	3.72	4.82	gene_product=hypothetical protein
TGME49_321460	0	0	0	0	0	1.12	0	0	0	0.97	0	1.65	0	0.54	0	0.51	0	0	0.57	0.57	0.42	0	1.73	0	1.01	0.46	0.47	0.48	gene_product=hypothetical protein
TGME49_280370	398.68	376.61	412.84	387.03	229.85	218.18	222.57	223.63	429.02	438.03	428.17	388	288.37	262.63	279.27	271.48	427.5	432.24	468.27	446.51	534	462	461.17	477.74	390.4	385.59	427.94	405.47	gene_product=hypothetical protein
TGME49_244460	60.92	61.11	65.22	64.11	50.84	47.5	45.34	46.77	58.61	59.95	58.09	59.87	43.97	50.16	46.01	46.3	73.05	74.01	72.47	70.96	53.45	60.99	65.13	59.72	62.11	61.28	66.28	63.82	gene_product=hypothetical protein
TGME49_264120	6.54	7.8	7.61	8.49	7.64	8.46	8.61	7.58	8.98	9.37	8.19	10.13	9.05	9.46	9.3	8.93	7.15	7.87	8.31	8.2	6.86	7.84	6.69	7.4	7.01	7.02	7.94	8.22	gene_product=Myb family DNA-binding domain-containing protein
TGME49_288230	10.1	10.29	7.74	9.61	12.9	12.24	11.77	10.45	10.76	10.15	11.27	10.35	11.2	10.78	12.02	11.27	13.03	9.87	12.86	11.83	11.87	10.42	11.44	12.01	9.8	12.66	9.86	11.01	gene_product=hypothetical protein
TGME49_249350	54.13	57.87	60.23	53.71	58.83	57.04	51.53	57.51	67.42	66.97	66.98	63.76	68.55	55.9	63.62	58.39	62.39	64.82	61.55	60.59	75.39	67.05	66	73.99	65.54	66.37	67.22	65.81	gene_product=esterase/lipase/thioesterase domain-containing protein
TGME49_315750	211.5	211.89	215.67	198.55	302.54	277.2	291.22	257.96	237.9	251.36	230.97	238.7	272.23	293.8	281.82	286.54	191.05	190.87	169.64	184.29	307.17	309.3	284.34	293.06	282.71	285.26	291.67	240.76	gene_product=hypothetical protein
TGME49_286520	18.39	16.27	15.67	15.53	16.91	18.15	16.59	15.36	19.06	17.8	19.83	19.5	19.45	19.54	18.99	20.7	15.84	14.51	15.32	16.1	16.85	14.44	14.76	16.31	14.4	13.9	16.92	14.97	gene_product=hypothetical protein
TGME49_211150	29.39	32.35	31.08	31.64	33.06	32.42	30.76	32.69	28.08	27.79	27.24	30.76	30.51	31.31	32.65	28.07	30.01	32.26	31.87	32.32	21.41	24.43	25.68	23.46	28.89	29	29.68	31.6	gene_product=hypothetical protein
TGME49_218410	1638.63	1665.87	1681.1	1665.12	1323.26	1473.13	1381.89	1392.84	1166.09	1176.71	1170.01	1315.57	1084.52	1186.6	1173.23	1259.34	1824.9	1851.51	1829.99	1762.23	1290.44	1423.02	1438.54	1338.81	1528.67	1595.62	1435.42	1498.7	gene_product=ribosomal protein RPP0
TGME49_280750	62.78	63.03	79.13	79.27	62.86	72.89	86.28	74.61	47.94	55.38	69.23	68.98	84.23	65.49	60.77	80.48	75.15	72.48	102.47	64.93	91.78	81.22	89.52	81.05	88.64	80.93	92.84	98.95	gene_product=rudimentary enhancer, putative
TGME49_310430	91.13	96.91	89.91	97.05	130.96	133.71	133.74	134.18	107.31	108.53	108.9	110.86	132.13	134.76	127.2	128.17	91.14	90.84	89.05	86.02	82.65	87.98	82.13	83.01	86.81	82.61	91.76	85.93	gene_product=Hsp90 domain-containing protein
TGME49_244160	23.84	21.26	20.58	21.24	28.23	28.89	25.65	26.67	20.74	20.23	21.77	24.55	25.49	26.58	25.2	25.96	20.87	21.26	19.09	18.27	16.19	19.74	20.42	19.85	19.29	22.25	18.69	20.27	gene_product=transcription initiation factor TFIID complex subunit TAF12
TGME49_249910	27.88	35.48	47.67	32.37	31.03	26.1	28.21	26.98	25.37	23.63	25.84	39.64	16.79	34.33	20.77	28.01	35.38	34.25	35.49	35	32.09	32.14	33.71	37.12	33.83	39.23	38.77	42.77	gene_product=mitochondria-associated granulocyte macrophage CSF signaling molecule, putative
TGME49_242030	27.46	25.59	30.07	26.46	20.74	23.12	21.53	24.01	18.11	19.14	16.94	19.97	21.02	21.65	21.4	20.12	25.63	28.62	26.48	26.87	15.59	21.16	19.77	20.49	24.99	21.23	23.04	21.84	gene_product=hypothetical protein
TGME49_227000	57.68	52.06	55.55	55.18	51.53	48.87	49.6	48.11	53.62	53.21	48.74	52.91	49.59	49.29	49.12	49.7	46.78	53.82	49.94	47.95	55.21	69.33	64.3	62.53	64.36	64.82	65.02	67.22	gene_product=hypothetical protein
TGME49_219570	2.34	2.14	2.6	5.17	1.49	2.75	2.99	2.74	1.58	0.79	0.79	1.35	1.22	1.76	2.03	1.68	2.77	3.14	1.85	2.33	2.4	3.24	0.71	2.91	1.65	1.14	0.39	2.37	gene_product=hypothetical protein
TGME49_223800	17.76	16.56	18.1	18.07	22.23	23.64	20.16	20.34	14.67	14.1	15.24	18.07	17.72	22.36	18.99	21.52	20.98	19.81	21.24	22.51	13.75	15.17	15.64	17.04	17.23	17.69	15.91	18.52	gene_product=hypothetical protein
TGME49_231160	757.09	716.78	679.41	767.73	660.96	686.79	766.75	698.36	517.21	555.21	501	581.48	611.84	654.37	681.88	622.48	693.81	739.28	653.74	696.41	783.19	952.58	859.48	823.34	1051.46	1037.66	875.99	928.17	gene_product=hypothetical protein
TGME49_200360	729.33	718.12	780.01	743.52	421.3	415.62	388.62	437.72	982.46	992.68	999.85	925.14	509.8	439.06	533.47	477.87	880.18	836.87	858.58	949.18	1453.46	1071.6	1049.77	1095.24	908.51	965.14	922	896.05	gene_product=hypothetical protein
TGME49_244610	22.62	19.14	17.83	17.77	17.09	19.34	17.62	19.17	21.83	21.73	21.62	23	22.17	19.81	20.49	22.47	20.28	20.04	22.83	18.33	19.59	19.93	19.65	18.51	17.91	17.82	18.24	17.73	gene_product=zinc finger, C3HC4 type (RING finger) domain-containing protein
TGME49_265390	30.68	28.46	27.46	31.47	39.33	32.82	35.74	32.39	33.84	31.59	33.06	33.83	40.29	41.1	39.06	36.94	33.6	30.59	35.43	36.22	23.21	28.82	27.52	27.63	28.95	26.37	30.9	33.5	gene_product=hypothetical protein
TGME49_275450	77.47	83.78	83.82	77.95	97.65	90.08	91.13	87.46	98.57	87.85	91.75	88.66	98.54	95.41	93.93	95.87	85.29	75.72	82.89	81.75	99.14	85.23	85.99	93.11	82.65	87.01	83.43	86.95	gene_product=hypothetical protein
TGME49_310400	69.83	77.6	77.19	67.77	53.78	66.06	64.24	49.15	41.88	45.63	42.1	43.72	38.48	44.61	40.83	49.67	93.47	77.8	90.19	90.34	53.89	62.31	59.04	61.34	72.24	62.2	61	62.92	gene_product=glycosyl transferase family 8 protein
TGME49_225360	13.59	14.12	16.31	16.65	23.78	30.49	25.75	24.52	13.91	13.23	15.98	18.62	20.1	22.15	21.9	22.37	17.79	16.6	13.96	17.07	10.85	12.75	13.56	13.98	13.37	13.61	13.85	12.98	gene_product=hypothetical protein
TGME49_305890	10.9	11.07	11.2	11.19	0.9	0.83	0.6	0.79	18.98	18.67	16.9	14.22	1.57	0.97	1.03	1.1	3.25	3.59	3.67	3.6	1.04	0.98	1.34	1.32	0.77	0.52	0.89	1.35	gene_product=hypothetical protein
TGME49_240755	0	1.67	1.99	0	3.48	1.08	5.79	1.04	0.94	0.92	0.93	2.1	5.75	4.1	2.86	1.96	0	0	1.08	2.17	0.8	4.72	0.83	2.54	0	0.88	0	0	gene_product=hypothetical protein
TGME49_228120	28.7	31.98	31.41	33.43	54.07	51.56	52.25	51	33.62	35.03	34.24	36.04	52.24	53.44	49.67	47.72	29.69	29.42	29.89	29.92	23.93	27.32	27.07	28.07	29.34	26.46	31.92	31.86	gene_product=hypothetical protein
TGME49_221905	119.48	119.46	100.67	119.7	111.52	120.27	106.52	126.98	137.76	129.08	146.95	138.88	147.31	131.71	134.56	131.53	127.74	139.37	131.39	130.37	150.25	146.39	150.52	141.43	146.55	148.29	147.71	146.46	gene_product=hypothetical protein
TGME49_278130	42.02	36.84	41.81	43.6	27.52	25.67	30.46	28.29	42.57	46.64	41.21	41.33	23.9	28.04	27.4	25.62	54.98	50.69	50.88	51.62	42.54	51.36	41.91	50.39	49.28	41.47	55.35	43.41	gene_product=hypothetical protein
TGME49_313775	3.21	0.97	4.69	2	3.38	3.13	3.38	5.55	3.78	5.94	2.15	4.29	5.55	6.58	5.53	4	3.77	3.57	5.04	5.7	3.73	3.3	3.38	1.98	1.12	5.15	4.71	4.32	gene_product=hypothetical protein
TGME49_262655	10.24	2.29	2.71	4.65	7.93	13.29	6.34	9.86	0	6.3	2.56	8.59	5.26	7.01	2.61	10.71	5.32	5.05	1.48	2.95	3.27	5.16	5.64	5.78	5.21	3.6	6.13	2.56	gene_product=hypothetical protein
TGME49_246910	10.91	10.24	9.51	9.69	10.16	12.79	13.26	12.06	7.09	6.55	7.52	6.87	9.06	8.31	8.6	8.85	13.52	13.46	14.65	13.7	8.99	10.03	10.03	10.97	10.38	12.87	12.01	11.85	gene_product=histone lysine methyltransferase, SET, putative
TGME49_262650	19.76	19.75	21.27	19.37	17.93	17.71	16.7	16.51	16.1	16.75	17.72	16.95	18.02	17.72	15.58	16.41	18.25	17.69	19.09	18.87	14.55	19.61	19.56	16.77	20.57	20.32	22.37	22.25	gene_product=WD domain, G-beta repeat-containing protein
TGME49_283810	19.95	19.27	21.13	20.46	32.9	30.43	30.99	33.08	22.11	23.37	21.68	23.89	41.3	35.45	37.06	35.52	18.97	17.86	17.29	18.55	15.78	20.72	18.98	19.83	24.37	21.1	24.29	22.8	gene_product=hypothetical protein
TGME49_280390	17.96	19.24	17.18	17.91	18.39	17.2	17.78	17.38	15.15	14.4	14.51	15.32	18.25	18.71	17.61	16.57	16.08	16.83	16.69	17.59	9.31	12.75	13.47	13.35	14.18	13.93	16.11	15.89	gene_product=HEAT repeat-containing protein
TGME49_239087	23.21	30.83	36.2	49.1	31.26	31.75	39.26	34.18	30.82	31.32	35.12	33.94	33.7	34.19	35.58	37.33	33.48	34.28	28.56	32.76	42.74	44.42	43.77	39.92	38.59	34.6	33.24	43.51	gene_product=hypothetical protein
TGME49_220730	1.49	10.76	11.29	11.03	12.15	8.66	16.8	16.05	16.52	14.15	15.68	12.69	17.69	19.01	13.02	11.83	10.43	18.78	6.97	13.1	10.93	11.4	13.32	8.87	18.49	14.92	19.52	15.7	gene_product=hypothetical protein
TGME49_264170	13.25	15.56	14.4	15	17.82	17.8	17.4	17.46	17.33	16.23	15.95	15.14	16.06	18.66	16.96	17.61	17.92	17.53	19.01	19.38	13.26	11.57	13.34	13.32	11.48	12.4	12.14	13.22	gene_product=hypothetical protein
TGME49_309600	121.08	121.15	113.17	123.63	145.25	141.36	144.39	145.47	195.69	191.23	185.12	177.42	171.96	168.13	177.96	168.1	120.4	128.27	126.35	129.07	170.17	149.06	156.92	157.12	125.57	128.29	143.79	130.12	gene_product=hypothetical protein
TGME49_262910	50.84	47.38	62.85	58.88	65.49	67.61	74.65	77.06	40.28	46.2	40.33	45.61	66.95	65.53	61.67	67.76	60.87	62.85	50.96	57.13	48.99	48.76	58.33	48.27	57.08	55.49	50.37	55.05	gene_product=NADH-cytochrome b5 reductase 1, putative
TGME49_218790	21.46	21.84	23.12	21.36	24.06	26.72	26.18	25.43	33.16	32.51	29.12	27.63	31.35	31.11	31.05	30.99	23.26	22.21	21.26	19.43	28.95	25.48	23.16	26.09	20.48	22.32	22.41	19.17	gene_product=elongation factor G C-terminus domain-containing protein
TGME49_311890	105.49	106.17	108.04	113.88	130.97	127.08	137.55	122.16	130.73	130.63	123.26	135.51	122.63	122.6	139.24	132.19	107.63	105.38	100.03	100.44	164.52	170.14	161.89	156.02	166.31	169.76	145.86	153.46	gene_product=hypothetical protein
TGME49_254260	15.42	21.22	16.68	17.9	22.76	16.19	24.07	23.06	17.07	16.97	17.81	14.01	22.4	19.63	21.07	24.25	23.99	26.88	24.09	23.16	19.83	20.07	14.09	22.8	25.89	21.91	22.21	21.53	gene_product=COX19 cytochrome c oxidase assembly family protein
TGME49_215940	36.33	40.34	38.7	36.13	34.6	34.61	36.53	34.23	27.23	26.3	30.06	27.55	33.88	29.55	31.02	29.57	40.34	39.8	43.78	37.38	26.23	31.02	33.24	29.9	38.3	43.65	38.4	40.89	gene_product=Acetyl-coenzyme A transporter, putative
TGME49_286180	16.84	16.37	16.1	15.83	21.71	20.59	20.23	21.21	13.3	15.16	15.31	15.11	21.68	21.26	21.14	19.9	16.2	15.57	15.45	15.33	11.4	12.11	12.08	12	13.02	11.66	13.31	14.51	gene_product=tRNA ligases class I (M) protein
TGME49_260000	0.16	0.19	0.23	0.12	0.18	0.14	0.08	0.05	0.1	0.1	0.14	0.02	0.06	0.07	0.13	0.13	0.06	0.19	0.17	0.1	0	0	0.04	0.04	0	0.06	0	0.04	gene_product=hypothetical protein
TGME49_310000	88.89	83.22	82.76	86.36	82.69	82.72	83.13	79	82.4	84.89	82.23	91.65	84.64	85.13	84.99	80.99	81.62	82.34	86.24	83	79.04	87.57	85.83	85.26	98.31	100.12	91.8	96.43	gene_product=membrane protein, putative
TGME49_215570	32.61	31.16	28.55	31.27	29.22	28.73	28.74	31.85	33.85	34.69	32.36	38.83	27.4	30.65	27.91	29.47	31.38	30.81	33.32	30.96	27.56	30.48	31.82	28.72	30.92	32.09	29.44	34.08	gene_product=AP2 domain transcription factor AP2X-11
TGME49_297690	14.33	13.78	14.07	13.59	14.28	13.64	13.08	14.02	16.25	14.88	16.8	16.44	15.52	13.84	14.76	15.06	14.23	14.05	14.93	13.91	12.67	12.83	13.49	12.98	13.65	13.99	13.6	14.37	gene_product=hypothetical protein
TGME49_214787	0	0	0	0	0	0	0	0	0	0	0	0	0	0	1.93	0	0	2.5	0	0	0	0	0	0	0	0	0	0	gene_product=hypothetical protein
TGME49_294920	43.22	42.4	42.03	45.75	35.22	31.95	39.17	38.69	47.46	44.33	44.7	45.35	37.27	36.05	35.31	41.78	42.57	49.22	44.78	48.41	51.55	52.24	51.46	43.82	47.94	50.84	45.05	51.78	gene_product=general transcription factor IIH polypeptide 2 GTF2H2
TGME49_295400	21.57	25.15	24.82	24.36	28.84	31.88	27.83	31.19	18.33	20.16	20.35	21.87	27.57	27.25	25.37	26.62	24.46	24.59	22.49	24.11	13.85	18.82	17.36	14.78	20.71	21.75	20.9	22.55	gene_product=hypothetical protein
TGME49_283720	18.52	17.08	17.99	17.52	18.41	18.6	18.31	16.73	17.69	17.7	16.5	17.35	20.13	20.65	19.19	18.28	17.25	16.79	18.99	18.48	12.6	14.88	16.56	13.33	18.26	15.12	17.42	18.33	gene_product=phosphotyrosyl phosphate activator (ptpa) protein
TGME49_262900	9.66	8.49	8.74	8.77	9.53	9.46	9.49	9.52	6.07	6.09	5.97	8.21	10.29	9.02	8.37	8.53	7.86	8.25	7.38	8.54	4.72	5.5	6.18	5.85	7.5	6.58	6.51	7.44	gene_product=hypothetical protein
TGME49_310230	79.25	69.81	70.02	63.19	61.3	50.93	44.84	45.17	61.55	55.47	58.15	61.76	53.04	48.86	47.82	46.71	65.29	62.54	57.15	61.26	62.47	69.79	57.36	65.31	70.26	76.7	66.42	77.95	gene_product=hypothetical protein
TGME49_231360	11.39	15.16	13.15	11.21	17.61	17.16	19.71	19.24	11.28	12.57	11.11	12.45	16.15	17.39	18.26	16.72	13.69	15.63	13.48	12.7	8.61	10.18	8.7	8	11.13	10.15	10.92	11.34	gene_product=hypothetical protein
TGME49_209880	15.55	17.82	15.42	16.95	16.52	15.44	14.57	15.87	16.7	16.26	17.09	18.02	16.98	16.57	16.39	15.41	16.75	17.16	17.8	17.48	13.28	14.55	17.22	15.09	15.73	17.14	18.71	19.58	gene_product=glutamic acid-rcih protein, putative
TGME49_286020	3.85	4.03	1.84	4.18	2.1	7.44	5.27	4.86	6.67	4.48	1.95	1.6	3.44	4.35	4.57	5.05	2.73	3.32	1.63	1.65	3.64	1.43	1.5	1.54	2.33	2.68	1.9	1.67	gene_product=hypothetical protein
TGME49_237180	208.17	203.86	168.16	179.42	144.32	154.98	163.41	158.45	188.45	199.44	206.17	208.65	161.37	151.77	176.19	168.73	224.46	235.56	224.76	229.52	281.71	291.95	289.58	271.74	332.76	303	307.15	304.61	gene_product=hypothetical protein
TGME49_236940	0	0	0	0	0	0	0	0	0.39	0	0	0	0	0	0	0	0	0	0	0	0	0	0	0	0	0	0	0	gene_product=hypothetical protein
TGME49_259840	16.42	16.23	16.44	18.15	15.24	14.41	14.33	12.79	19.57	19.6	18.06	18.16	13.41	14.49	14.64	12.54	15.21	14.43	15.11	16.49	14.55	14.29	14.32	15.3	15.24	15.54	15.03	16.14	gene_product=hypothetical protein
TGME49_217665	10.84	6.82	10.53	4.49	14.23	12.35	17.72	11.91	7.2	10.68	9.25	3.53	14.13	9.93	14.44	11.69	12.49	10	15.28	12.56	10.74	12.3	8.02	9.17	11.83	9.23	9.7	14.08	gene_product=hypothetical protein
TGME49_243220	22.57	27.72	18.21	27.01	24.25	16.81	29.24	24.75	24.16	36.53	31.12	30.03	22.15	27.82	21.62	21.45	29.48	29.06	28.77	26.89	29.7	34.11	29.13	27.84	23.31	20.2	29.9	25.48	gene_product=hypothetical protein
TGME49_285665	1.17	0	0	0	0	2.05	1.47	0	0	0	0	0	1.82	0.65	1.21	0	0	0	0.69	0	0	0	0	0	0.61	0	0	0	gene_product=hypothetical protein
TGME49_221700	35.63	31.91	32.08	39.38	45.8	40.24	44.3	46.81	44.21	42.85	49.53	45.54	46.56	45.53	45.49	48.49	45.14	44.99	43.48	40.25	44.28	50.73	40.74	48.5	46.99	40.2	42.25	42.83	gene_product=hypothetical protein
TGME49_264850	4.7	4.31	7.2	8.37	4.12	4.15	4.88	3.46	5.35	7.48	3.27	8.52	3.37	7.3	3.36	4.76	5.42	5.52	8.73	6.69	3.11	3.05	5.89	4.39	2.49	2.58	4.94	5.37	gene_product=hypothetical protein
TGME49_246500	57.91	55.99	55.58	58.06	64.82	65.11	56.6	62.67	57.15	53.43	58.39	54.84	57.48	59.58	55.73	60.28	56.42	60.2	58.17	63.29	55.35	53.82	59.53	60.36	61.01	66.14	56.7	60.53	gene_product=surp module domain-containing protein
TGME49_226440	29.75	29.23	28.73	29.34	27.57	26.26	27.21	26.13	33.32	31.44	33.05	34.95	30.41	31.05	29.86	28.35	25.46	25.15	28.33	29.06	26.66	25.98	25.36	26.68	25.32	26.66	28.18	26.52	gene_product=SWI2/SNF2-containing protein RAD16
TGME49_298070	4.88	0	0	3.01	0	0	2.04	0	0	3.25	0.82	0.92	0.84	0.9	0	0.86	2.28	3.24	0.95	5.72	2.1	1.66	1.45	2.23	0	0	2.37	0.82	gene_product=hypothetical protein
TGME49_254620	649.79	683.01	768.86	693.17	500.36	598.12	558.72	569.17	391.39	425.83	339.09	404.21	447.16	434.77	380.65	399.62	589.11	489.75	579.5	555.47	401.1	363.57	393.57	352.94	434.09	317.04	370.33	350.26	gene_product=ribosomal protein RPL39
TGME49_247550	321.07	327.53	319.44	314.67	434.01	465.52	432.23	417.81	284.1	275.42	283.88	291.63	386.5	392.09	367.47	384.98	330.1	328.61	327.18	322	259.9	260.22	273.15	271.83	293.89	296.34	281.87	294.51	gene_product=heat shock protein HSP60
TGME49_312700	11.36	12.48	11.04	11.29	12.69	11.42	10.29	11.55	11.2	11.82	11.37	12.28	11.48	12.81	11.28	11.49	10.57	11.01	10.27	10.87	6.89	8.91	9.59	9.72	10.17	9.76	10.35	10.16	gene_product=hypothetical protein
TGME49_318650	24.86	22.84	26.67	23.13	14.95	14.1	13.49	14.42	24.76	28.03	23.19	23.53	14.35	15.59	15.99	16	34.12	33.19	31.83	30.97	35.03	36.05	31.51	30.84	34.26	33.76	34.84	31.63	gene_product=transhydrogenase
TGME49_257640	7.9	8.61	6	11.22	9.15	10.43	8.61	8.31	9.78	7.79	8.75	8.59	8.97	8.56	9.75	10.81	11.39	9.44	11.01	10.21	7.4	8.9	8.59	7.89	7.8	7.28	7.89	8.12	gene_product=hypothetical protein
TGME49_248100	60.91	60.62	58.63	60.73	52.35	55.8	58.84	57.05	47.91	55.26	50.78	48.52	56.31	61	60.26	58.59	64.98	62.67	62.76	54.07	58.07	58.58	54.61	56.21	61.34	48.81	51.8	47.12	gene_product=synaptobrevin protein
TGME49_208300	30.22	22.72	38.05	23.25	30.52	28.3	25.22	30.31	16.94	20.95	21.05	20.93	25.15	19.54	27.61	19.53	22.31	33.41	21.57	32.42	17.36	28.24	21.74	17.66	19.92	28.77	24.41	26.13	gene_product=hypothetical protein
TGME49_226790	24.38	22.37	23.31	24.97	26.43	25.45	25.13	23.63	17.17	16.95	16	17.85	23.79	24.65	26.1	24.59	19.36	22.14	20.74	22.15	15.44	18.13	18.19	19.14	18.28	19.92	16.68	20.72	gene_product=ABC transporter, ATP-binding domain-containing protein
TGME49_235730	41.97	45.49	44.02	38.84	42.35	35.67	39.9	40.96	33.52	35.63	33.56	33.26	45.7	36.78	39.85	37.04	40.12	40.42	41.94	35.59	35	34.57	32.69	31.92	36.82	39.18	36.47	33.32	gene_product=hypothetical protein
TGME49_262490	245.41	226.92	265.75	238.84	247.27	235.32	246.6	226.11	255.17	239.03	233.73	231.92	215.7	224.29	239.33	229.09	284.86	273.98	291.07	305.25	260.17	284.99	291.99	295.85	284.11	303.67	297.74	295.4	gene_product=alpha/beta hydrolase, putative
TGME49_263290	39.3	42.36	42.54	49.73	87.89	86.95	84.38	91.83	65.53	63.09	62.55	57.72	96.7	79.37	87.46	82.63	46.52	40.22	48.36	47.81	69.1	63.7	59.41	62.33	54.18	60.87	56.81	52.31	gene_product=rhomboid protease ROM2
TGME49_289740	74.73	63.3	66.17	64.17	84.1	93.93	95.74	92.03	64.65	69.02	69.32	72.05	100.25	92.54	87.67	97.71	77.05	81.15	75.2	76.46	62.14	75.64	64.68	71.13	76.01	72.03	77.8	72.2	gene_product=hypothetical protein
TGME49_255740	17.05	17.16	15.51	16.65	24.87	25.68	24.4	22.98	17.24	15.72	15.95	18.27	28.34	26.86	24.96	27.15	16.51	16.21	16.54	15.55	11.49	12.61	13.25	11.98	12.67	11.7	12.33	13.67	gene_product=hypothetical protein
TGME49_289745	0	0	1.68	0	0	0	0	0	0	0.78	0	0	0	0.86	0	0	0	0	0	0	0	0	0	0	0	0	0	0	gene_product=hypothetical protein
TGME49_209460	14.06	16.69	18.06	15.68	22.17	24.44	19.1	20.88	14.77	15.75	15.34	19.03	24.23	21.03	18.68	21.92	19.13	21.19	18.53	17.58	15.41	16.62	14.59	13.48	16.07	14.52	13.44	15.93	gene_product=hypothetical protein
TGME49_289190	7.88	9.91	8.66	8.97	11	11.03	10.14	12.18	11.33	10.5	11.06	11.59	11.26	11.08	12.01	11.31	8.86	8.21	9.49	9.07	9.03	8.79	8.68	8.41	9.13	7.93	8.33	8.46	gene_product=tetratricopeptide repeat-containing protein
TGME49_320020	214.3	209.92	207.54	215.22	86.6	90.99	83.54	79.54	130.73	123.37	130.09	144.7	76.75	79.7	76.69	83.83	157.43	171.24	161.65	155.41	132.57	149.42	176.9	162.36	153.64	155.71	154.39	163.92	gene_product=transporter, major facilitator family protein
TGME49_316620	29.92	28.58	29.61	32.75	37.37	37.3	36.8	36.04	34.53	37.51	34.85	33.7	41.12	40.53	41.89	42.06	28.71	28.68	28.78	27.04	33.9	31.63	33.48	32.46	31.87	33.44	33.1	32.41	gene_product=WD domain, G-beta repeat-containing protein
TGME49_297440	0	0	0	0	0	0.68	0	0.69	0	0	0	0	0	0.87	0.8	0.42	0	0	0	0	0	0	0	0	0	0	0	0	gene_product=hypothetical protein
TGME49_254250	15.67	14.43	12.89	13.23	10.49	13	12.65	11.58	13.02	17.39	15.9	14.23	12.37	12.49	12.45	11.95	16.35	16.07	14.95	16.68	12.49	10.52	16.32	16.08	13.03	12.88	13.16	14.4	gene_product=PRELI family protein
TGME49_248260	39.85	43.76	42.06	39.67	25.8	26.96	31.37	26.49	35.97	40.22	35.6	35.01	25.64	25.11	39.7	31.16	47.59	47.23	39.03	46.5	63.51	45.16	45.36	44.33	47.82	42.69	36.75	43.1	gene_product=hypothetical protein
TGME49_262030	12.3	11.18	10.85	12.63	12.32	11.29	12.44	12.09	7.67	9.46	7.8	8	10.06	10.63	11.1	11.55	11.07	11.48	11.85	12.16	6.65	7.33	7.13	7.51	8.62	10.09	8.23	8.37	gene_product=ALG6, ALG8 glycosyltransferase family protein
TGME49_268720	64.25	65.5	62.97	63.68	73.07	84.39	76.77	84.19	59.19	53.13	65.32	62.69	80.2	71.55	79.56	76.72	63.44	61.98	62.19	68.78	64.9	58.68	60.11	61.76	61.85	69.85	54.79	71.21	gene_product=Hrf1 family protein
TGME49_230570	25.32	25.08	25.45	25.67	28.52	29.12	27.09	28.57	39.91	35.54	38.46	33.65	33.57	34.77	33.96	30.99	23.7	22.49	23.8	26.72	30.01	23.76	26.53	25.47	21.66	21.09	24.2	23.85	gene_product=transporter, major facilitator family protein
TGME49_221350	38.68	30.77	33.04	35.79	38.23	48	42.73	43.97	25.64	26.1	28.69	34.16	37.11	44.74	37.4	39.56	37.19	37.28	38.98	39.61	16.62	23.5	27.56	25.27	31.47	37.12	31.68	34.25	gene_product=Ctr copper transporter family protein
TGME49_215280	60.94	78.7	71.44	78.27	69	70.57	69.5	67.34	72.64	72.2	76.03	77.32	78.81	70.9	64.62	63.74	72.45	72.36	76.19	76.17	82.4	86.18	90.38	84.64	84.49	92.22	81.01	88.11	gene_product=succinate dehydrogenase [ubiquinone] iron-sulfur protein
TGME49_316900	48.5	55.42	54.3	53.41	57.76	53.52	53.55	54.99	39.58	45.83	39.96	45.43	47.89	54.77	52.16	51.99	51.12	49.26	46.13	49.39	34.75	44.5	37.7	42.94	50.31	41.32	47.88	45.59	gene_product=Sas10 C-terminal domain-containing protein
TGME49_225953	0.83	0.75	0	0	0	1.45	0.53	0.48	0	0	0.42	0	0.43	0	2.57	2.22	0.58	0	0	0	0	0.43	0	0.38	0.44	0	0	0	gene_product=hypothetical protein
TGME49_248210	0	0.45	0	0.47	0	0	0	0	0	0	0	0	0	0	0	0	0	0.33	0	0	0	0	0	0	0.26	0	0	0	gene_product=hypothetical protein
TGME49_262990	8.96	9.81	9.63	9.07	14.07	14.23	13.11	11.62	11.97	12.12	12.23	11.96	12.83	13.8	13.19	12.82	10.95	10.33	11.89	11.85	8.87	9.34	9.74	9.02	9.75	9.45	10.11	11.13	gene_product=hypothetical protein
TGME49_260340	10.31	12.47	9.42	10.72	11.37	10.22	8.71	13.85	12.1	14.35	11.86	13.36	13.22	13.26	10.73	15.47	11.66	8.19	10.6	10.98	10.78	8.54	8.57	8.78	9.73	9.85	9.06	11.18	gene_product=DNL zinc finger protein
TGME49_217810	88.84	84.35	85.21	80.37	73.26	81.55	80.3	69.05	65.73	67.79	53.43	72.5	69.5	85.03	84.29	60.6	86.88	113.77	103.85	91.8	59	68.45	64.95	64.38	80.86	72.41	72.79	88.7	gene_product=hypothetical protein
TGME49_274280	7.56	5.1	8.12	13.89	10.63	6.58	8.25	9.53	6.67	10.34	5.68	5.34	13.64	13.57	13.57	10.96	0	5	3.3	3.3	0.81	5.76	3.36	0.86	2.91	2.69	0.91	1.89	gene_product=hypothetical protein
TGME49_221250	75.36	78.31	79.92	80.75	80.5	82.03	83.1	81.91	87.25	84.71	85.5	91.12	75.8	82.53	82.36	80.05	51.93	56.58	52.57	54.4	70.16	75.9	73.94	77.18	83.77	90.58	80.53	84.77	gene_product=hypothetical protein
TGME49_219470	5.64	4.42	5.35	4.57	6.15	15.63	6.67	7.99	8.98	5.32	6.11	9.31	10.5	11.34	7.95	8.67	7.99	5.94	7.64	7.21	3.54	5.01	6.22	5.63	1.7	4.7	3.18	6.53	gene_product=hypothetical protein
TGME49_271590	0	4.56	0	0	1.76	0	0	0.98	1.12	0.84	0.28	0	2.02	1.25	2.3	0	0.39	0	0	0	0.98	0.57	1.01	0	0	0	0	0	gene_product=Toxoplasma gondii family D protein
TGME49_307080	0	0	0	0	1.14	0	0	1.02	0	0	0	0	0.94	1.01	0	0.96	0	0	0	0	0	0	0.81	0	0	0	0.88	0	gene_product=hypothetical protein
TGME49_215955	1.82	0	0	1.68	0	0	0	1.02	0	0.91	0	0	0	0	0	0	0	0	2.13	1.06	0.78	0	0.81	0.83	0	0	0.88	1.83	gene_product=hypothetical protein
TGME49_204500	2.85	1.19	2.91	1.24	3.48	5.05	5.66	2.01	2.75	1.99	2.36	2.42	2.17	1.91	2.84	1.69	5.91	3.14	6.96	5.63	0.69	0.68	0.83	0.24	0.55	0.51	0.77	1.45	gene_product=hypothetical protein
TGME49_226515	12.34	10.91	13.61	14.44	15.34	16.2	15.57	17.52	16.13	17.34	15.03	15.3	16.16	16.13	17.13	15.17	24.13	20.96	21.39	23.12	9.12	12.53	8.84	8.95	12.03	8.5	10.82	9.55	gene_product=hypothetical protein
TGME49_244650	125.13	132.41	128.57	123.34	136.26	133.25	127.83	118.9	119.33	112.15	116.6	106.63	116.15	121.31	117.05	119.53	134.25	135.14	149.12	143.13	110.32	127.68	128.26	124.79	130.52	126.77	133.47	139.41	gene_product=eukaryotic initiation factor-5, putative
TGME49_273140	30.82	28.77	26.69	28.11	30.9	31.07	29.31	31.46	22.94	23.6	24.95	25.91	28.29	27.34	28	27.12	28.74	26.55	28.89	27.9	17.07	19.53	17.43	18.52	20.75	23.44	20.02	22.58	gene_product=radical SAM methylthiotransferase, MiaB/RimO family protein
TGME49_248250	40.73	28.64	31.07	36.35	28.44	28.99	27.45	25.68	34.27	36.25	32.58	24.01	27.31	21.8	26.41	33.61	29.61	39.1	37.98	31	40.43	32.38	26.34	21.45	34.37	28.82	30.06	28.06	gene_product=translation initiation factor IF-2, putative
TGME49_252290	131.82	145.25	139.56	134.59	139.93	144.4	141.81	136.77	124.97	120.99	126.07	122.07	132.89	147.84	141.26	134.85	144.64	157.55	153.61	150.62	113.01	126.54	133.23	117.95	137.76	129.08	141.04	129.91	gene_product=importin alpha, putative
TGME49_284570	54.34	57.94	51.96	53.93	81.47	72.9	82.6	74.45	44.82	46.8	50.84	54.1	71.7	72.72	70.77	70.74	47.4	46.56	50.12	48.24	39.02	45.69	44.7	45.42	45.06	42.48	45.44	40.52	gene_product=hypothetical protein
TGME49_312300	31.69	33.86	33.21	32.95	33.89	33.59	31.96	33.57	37.45	35.57	36.36	38.29	34.37	33.94	35.1	33.41	33.68	34.88	34.89	34.41	29.88	31.1	34.52	33.5	31.19	32.85	35.77	34.81	gene_product=Sec7 domain-containing protein
TGME49_271030	88.25	98.37	98.98	98.37	178.6	164.1	164.38	164.22	91.74	87.49	89.39	91.15	171.44	174.85	168.12	165.01	100.63	104.88	112.71	103.35	75.46	80.64	94.94	86.45	83.48	80.22	90.2	92.94	gene_product=AP2 domain transcription factor AP2VIII-6
TGME49_277055	1.14	1.04	1.25	0	1.44	0.67	1.44	1.31	0.58	0.57	1.72	0	2.96	3.19	4.13	1.83	2.41	1.52	0.67	1.35	1.99	1.76	2.06	1.58	1.19	2.2	2.23	4.03	gene_product=hypothetical protein
TGME49_273310	75.89	56.93	80.02	77.97	74.67	78.69	74.06	78.25	110.99	100.55	123.57	91.32	102.34	82.79	90.28	94.99	50.67	63.74	62.34	59.03	126.36	95.16	92.71	94.05	67.2	70.81	75.95	75.63	gene_product=hypothetical protein
TGME49_250050	12.19	13.17	10.75	12.41	10.75	11.51	11.34	11.19	12.06	11.71	11.98	12.23	12.31	12.61	12.35	11.66	10.34	10.25	11.18	11.21	9.4	9.49	10.09	9.44	10.54	9.95	10	9.83	gene_product=hypothetical protein
TGME49_219485	29.81	30.45	31.54	27.6	38.2	36.36	35.41	34.21	29.82	30.85	29.92	29.5	35.5	36	37.61	37.09	25.75	23.43	25	24.82	16.73	17.9	19.16	18.91	20.53	21.58	21.48	22.25	gene_product=hypothetical protein
TGME49_237260	92.36	78.64	65.19	86.8	65.53	72.44	71.67	74.07	61.41	59.64	67.77	69.83	67.63	76.31	66.26	62.62	80.38	87.36	81.89	85.59	77.52	75.9	67.84	76.72	85.04	81.92	75.22	76	gene_product=Coiled-coil domain containing 124 family protein
TGME49_265150	27.55	34.47	32.59	27.56	41.03	36.2	36.53	37.8	23.73	28.5	22.82	26.44	27.49	28.37	30.84	34.57	40.99	41.25	41.22	37.71	25.99	29.07	28.12	32.27	33.8	28.49	33.31	38.83	gene_product=hypothetical protein
TGME49_248390	2585.5	2301.81	2513.45	2456.44	1944.72	2209.65	2127.34	1989.52	1615.99	1531.27	1628.76	1659.77	1710.95	1719.88	1575.46	1706.43	1980.81	1959.65	1869.29	1906.75	1600.21	1675.19	1599.62	1580.92	1689.27	1489.81	1445.07	1601.93	gene_product=ribosomal protein RPL26
TGME49_207750	29.91	26.43	28.08	28.06	43.58	42.3	46.1	47.6	37.84	40.86	36.6	36.71	46.18	42.26	45.63	45.54	29.13	25.29	27.8	26.77	24.84	23.16	23.65	27.29	27.13	25.52	25.45	23.93	gene_product=hypothetical protein
TGME49_313860	22.65	21.62	21.11	22.31	30.28	30.49	29.03	29.98	31.91	34.55	31.93	29.51	34.01	32.98	33.77	29.74	20.97	21.05	23.25	22.74	26.34	22.31	24.55	23.55	19.68	20.29	23.78	21.22	gene_product=regulator of chromosome condensation (RCC1) repeat-containing protein
TGME49_222130	58.45	48.62	50.91	54.78	52.86	53.53	54.68	49.47	45.72	54.41	58.78	54.25	58.55	57.71	60.42	56.24	60.31	56.59	56.38	50.48	65.86	64.47	67.44	57.66	52.75	60.8	58.73	68.02	gene_product=hypothetical protein
TGME49_300320	7.19	8.92	4.26	8.17	15.66	15.08	13.92	14.99	9.37	9.88	9.64	10.51	13.91	15.24	13.18	15.74	11.29	11.29	10.09	10.5	8.16	8.16	7.98	7.46	8.43	8.49	8.47	8.71	gene_product=dimethyladenosine transferase
TGME49_218770	9.18	8.05	8.32	8.1	8.4	8.73	9.9	8.47	9.07	9.2	8.25	10.85	8.99	9.34	8.96	9.18	9.68	7.1	8.46	8.38	8.32	9.15	8.79	8.24	8.24	7.49	8.48	7.59	gene_product=carrier superfamily protein
TGME49_308990	24.54	27.04	20.65	23.07	32.85	33.46	30.38	30.96	19.54	22.64	22.48	26.56	27.95	28.43	25.82	28.37	20.45	23.74	21.38	19.8	16.88	16.3	18.24	20.88	21.66	20.32	18.71	20.2	gene_product=transporter, solute:sodium symporter (SSS) family protein
TGME49_255430	30.12	29.13	23.88	26.53	40.37	37.96	40.93	35.46	22.37	24.48	24	23.31	40.84	42.45	35.17	35.96	26.97	27.63	24.19	26.52	22.4	20.14	20.95	20.35	21.21	19.47	21.65	24.62	gene_product=Rad9 protein
TGME49_254880	196.78	202.04	203.27	198.88	142.72	135.53	150.58	141.24	167.92	178.06	175.43	188.07	132.91	145.59	135.27	139.91	212.03	238.17	221.47	219.08	190.96	241.32	232.51	230.56	269.97	253.21	257.35	249.42	gene_product=Alpha-galactosidase
TGME49_305000	0.42	0.77	0.47	1.61	0	0	0	0.5	0.21	0.43	0.21	0.25	0.66	0	0.22	0.46	0	0	0	0.25	1.12	0.88	0.39	0.59	0.9	0.62	0.63	0.43	gene_product=hypothetical protein
TGME49_246170	32.26	33.36	32	34.1	37.91	37.09	35.85	38.53	35.24	33.06	33.67	34.15	39.6	38.76	39.55	35.21	33.97	33.14	33.97	34.02	29.27	28.6	31.9	30.51	32.13	33.02	32.29	33.42	gene_product=ARID/BRIGHT DNA binding domain-containing protein
TGME49_224800	40.43	48.01	43.88	51.07	48.8	43.13	45.58	39.69	38.87	48.43	42	41.16	40.56	48.82	46.38	40.06	53.49	50.26	55.24	41.79	42.36	52.6	54.76	54.23	60.3	62.61	57.57	58.73	gene_product=hypothetical protein
TGME49_321370	20.71	20.44	17.96	19.91	22.69	22.81	21.19	21.72	20.59	21.98	21.38	21.61	23.32	24.48	22.82	22.36	19.76	19.43	21.14	20.94	18.5	18.11	20.22	18.5	18.28	21.19	19.09	21.86	gene_product=hypothetical protein
TGME49_312400	10.84	14.28	11.36	11.34	12.46	13.1	13.79	14.69	13.22	14.27	12.74	12.39	14.18	12.03	14.78	12.72	11.6	13.44	14.86	15.18	14.58	12.75	13.8	13.69	12.53	13.44	11.16	12.66	gene_product=exosomal 3'-5' exoribonuclease complex subunit, putative
TGME49_238210	3.16	2.26	3.93	3.69	2.02	2.9	2.25	1.46	7.46	6.28	6.75	6.34	0.92	1.39	1.65	2.09	0	0.24	0.21	0.21	0.47	0	0.32	0	0.19	0.17	0.17	0.71	gene_product=EGF family domain-containing protein
TGME49_289110	13.8	15.5	15.21	15.84	20.38	20.11	18.17	18.06	15.37	15.33	14.34	13.88	16.19	18.84	16.22	16.64	16.79	15.37	16.17	16.37	11.67	11.67	11.67	11.51	12.01	11.59	12.74	11.52	gene_product=hypothetical protein
TGME49_232530	12.26	12.24	12.22	13.01	17.91	16.83	18.27	15.49	16.02	15.25	16.43	15.3	17.08	17.29	16.93	18.51	12.17	13.19	14.31	12.68	13.77	12.32	13.6	13.07	10.9	10.67	12.41	12.9	gene_product=hypothetical protein
TGME49_304480	0	0	0	0	0	0.22	0	0	0	0	0	0	0	0	0	0	0.52	0.25	0	0	0	0	0	0	0	0	0	0	gene_product=3-oxo-5-alpha-steroid 4-dehydrogenase
TGME49_310610	81.88	84.74	83.28	85	61.64	71.37	65.11	67.95	66.95	66.7	64.96	65.56	69.22	70.67	76.75	73.72	69.2	73.43	74.46	70.26	61.03	63.42	61.77	62.25	65.75	68.33	66.6	63.84	gene_product=hypothetical protein
TGME49_232300	2019.69	2029.7	1886.52	1868.41	1663.27	1865.71	1701.12	1735.2	1128.76	1126.94	1185.55	1227.12	1342.54	1303.76	1319.02	1411.64	1601.51	1520.1	1453.42	1604.6	1258.83	1303.2	1314.5	1284.96	1410.64	1413.47	1144.86	1314.56	gene_product=ribosomal protein RPS3
TGME49_240070	87.32	83.08	86.08	90.83	80.63	81.78	79.21	79.41	60.91	62.12	63.33	69.23	75.9	71.28	75.44	78.28	98.38	94.25	97.86	97.7	62.31	73.7	73.57	70.15	87.16	88.44	73.43	86.8	gene_product=RNA recognition motif-containing protein
TGME49_264770	128.96	127.36	127.62	106.75	110.97	107.86	111.06	94.61	86.39	91.78	81.87	101.97	101.79	87.46	98.73	100.32	116.39	130.97	121.22	125.13	79.5	110.61	102.41	99.41	121.52	124.54	118.39	134.33	gene_product=hypothetical protein
TGME49_313380	836.89	813.5	784.94	860.04	726	774.88	812.28	743.52	790.26	757.56	776.81	776.46	767.15	772.36	785.8	788.98	867.14	830.17	800.16	812.85	1112.89	1114.17	1064.58	1069.32	1129.13	1098.46	1081.39	1035.54	gene_product=hypothetical protein
TGME49_286928	33.9	31.46	36.35	40.06	20.72	15.16	21.79	21.45	41.29	45.05	43.52	39.6	24.13	24.44	25.33	18.74	39.19	35.16	36.09	40.17	48.59	37.66	37.96	46.4	32.17	34.64	39.8	36.51	gene_product=hypothetical protein
TGME49_250680	14.53	15.35	15.44	14.33	18.56	16.86	16.81	17.1	11.92	12.65	12.49	13.85	15.36	18.58	17.59	14.32	14.66	15.7	14.63	15.39	9.41	11.02	11.18	10.45	12.58	11.1	10.11	11.83	gene_product=TBC domain-containing kinase (incomplete catalytic triad)
TGME49_267460	12.35	13.53	11.33	12.3	16.87	18.44	16.49	15.77	13.58	14.81	13.13	12.01	15.11	15.69	16.32	15.59	15.16	13.39	12.32	12.54	7.49	6.86	6.71	6.63	7.21	6.93	7.27	6.24	gene_product=AP2 domain transcription factor AP2IX-1
TGME49_212300	208.07	205.5	205.39	213.22	140.43	140.7	139.93	159.13	328.5	328.93	343.09	298.33	195.86	172.13	195.7	186.2	217.76	231.59	234.56	248.41	402.95	314.24	317.58	349.51	250.62	281.1	284.99	271.88	gene_product=hypothetical protein
TGME49_280440	66.2	52.91	66.01	68.32	82.84	68.62	70.83	57.41	53.22	59.72	72.31	56.42	65.12	71.83	67.24	66.68	75.02	71	63.81	53.42	63.57	72.62	69.44	61.06	60.09	51.37	69.99	60.54	gene_product=ubiquitin conjugating enzyme E2, putative
TGME49_277970	36.82	46.61	34.72	40.97	29.45	34.84	32.53	35.19	25.2	26.72	22.84	25.32	27.09	29.04	23.76	28.61	32.07	35.54	32.09	34.88	21.33	28.61	28.18	20.15	30.6	31.17	31.09	31.6	gene_product=dolichol-phosphate-mannose synthase family protein
TGME49_297840	79.26	82.26	86.56	89.01	118.22	114.78	116.51	122.67	89.93	89.5	91.68	79.35	98.57	100.47	107.01	116.5	118.71	109.16	108.34	110.88	100.58	91.52	95.7	85.96	94.85	92.74	93.62	88.72	gene_product=DNA primase, large subunit
TGME49_224980	45.58	39.7	39.91	42.25	57.69	61.61	57.58	58.1	41.79	41.15	43.37	42.28	59.74	64.03	60.13	59.95	41.16	41.04	44.4	41.61	37.11	38.05	36.56	32.74	38.85	36.63	38.6	40.17	gene_product=hypothetical protein
TGME49_275490	25.34	26.38	24.04	26.14	27.63	26.5	25.88	27.05	23.02	21.65	23.17	22.55	26.51	26	24.74	25.94	25.67	24.16	24.4	25.88	18.07	19.2	18.7	18.18	21.09	20.76	20.56	21.48	gene_product=hypothetical protein
TGME49_313950	6.18	4.88	5.84	5.82	3.88	5	3.58	4.23	2.62	4.21	3.65	3.62	4.96	4.74	5.6	3.92	3.15	3.23	3.32	2.37	2.25	2.78	2.15	2.38	2.51	2.98	2.71	2.96	gene_product=GMC oxidoreductase
TGME49_327200	0	0	0	0	0	0	0	0	0	0	0	0	0	0	0	1.45	0	0	0	0	0	0	0	0	0	0	0	0	gene_product=rhoptry neck protein, putative
TGME49_230850	166.13	170.81	171.03	167.75	134.88	139.4	136.58	144.22	167.66	159.87	170.76	170.21	134.95	146.19	155.93	154.91	163.67	157.26	156.52	170.87	216.71	215.97	199.65	206.98	214.4	227.15	196.3	210.96	gene_product=hypothetical protein
TGME49_325800	0	0	0	0	0	0	0	0	0	0	0	0	0	0	0	0	0	0	0	0	2.15	0	0	0	0	0	0	0	gene_product=EGF family domain-containing protein
TGME49_272640	55.81	50.21	52	57.56	48.43	44.08	49.5	46.89	62.55	63.34	65.33	58.56	49.26	45.17	52.37	49.72	45.78	54.28	47.71	49.59	76.01	68.96	65.78	65.88	62.6	65.47	67.27	63.77	gene_product=eukaryotic initiation factor-2B, epsilon subunit, putative
TGME49_234260	3.2	2.89	0	7.41	2.01	1.86	5.02	0	2.42	3.2	1.61	0.91	1.66	3.55	2.47	1.7	2.24	2.13	3.75	3.75	3.46	4.9	2.15	3.67	3.31	2.29	1.55	3.22	gene_product=hypothetical protein
TGME49_214300	29.73	31.08	29.61	30.19	36.81	37	39.65	38.68	32.75	31.63	32.21	30.87	39.02	41.09	39.32	40.34	28.97	28.93	30.13	28.88	29.3	30.82	32.32	28.74	31.44	29.81	31.84	31.44	gene_product=hypothetical protein
TGME49_213680	22.86	13.58	18.53	18.05	22.19	22.24	23.95	23.74	25.65	26.2	22.88	26.26	30.67	32.44	35.25	36.04	24.25	20.88	21.84	24.81	20.08	18.68	19.15	18.53	26.57	23.13	22.26	22.52	gene_product=MmgE/PrpD family protein
TGME49_203362	27.88	35.65	28.46	35.87	35.54	30.1	35.27	32.47	29.69	37.29	33.5	35.39	26.07	22.97	24.47	24.47	37.95	30.81	28.31	26.81	36.93	30.8	30.73	32.59	29.28	40.24	31.32	31.83	gene_product=hypothetical protein
TGME49_217920	0	0.23	0	0	0.48	0.88	0.32	0.59	0	0	0	0	0.39	0.98	0.39	0	0.35	0	0	0.15	0	0	0	0	0	0	0	0	gene_product=hypothetical protein
TGME49_219670	0.37	0.17	0	0.53	0	0.11	0.12	0.11	0.37	0.09	0	0.22	0.1	0	0.1	0.1	0.26	0	0.11	0.34	0	0	0	0.09	0.1	0	0.09	0	gene_product=zinc finger (CCCH type) motif-containing protein
TGME49_290260	34.92	47.38	41.61	31.96	44.49	41.47	49.78	47.62	32.5	35.88	37.53	32.9	37.09	42.94	40.85	39.71	43.81	30.55	40	32.12	41.8	32.06	36.37	45.15	35.69	33.43	37.3	33.84	gene_product=thioredoxin family Trp26 protein
TGME49_223690	170.43	141.28	153.72	159.41	161.88	166.34	186.84	150.38	133.3	145.48	138.56	135.83	171.06	157.8	142.75	167.92	197.07	167.21	185.89	178.55	168.67	163.86	157.59	160.4	171.8	144.39	163.6	137.67	gene_product=hypothetical protein
TGME49_254555	39.5	37.94	39.11	38.99	36.53	38.29	35.81	38.82	48.6	45.12	49.33	43.7	41.15	39.58	42.92	41.05	37.42	39.17	40.69	40.07	42.22	38.79	42.02	38.43	36.55	36.97	38.35	37.14	gene_product=histone lysine acetyltransferase GCN5-A
TGME49_234510	81.42	81.84	80.94	93.5	137.11	157.72	137.4	144.46	89.41	80.55	85.44	85.8	133.94	127.64	127.31	125.62	84.66	88.47	89.33	99.93	91.4	87.57	85.07	83.47	79.95	80.76	70.82	79.48	gene_product=ankyrin repeat-containing protein
TGME49_253320	25.53	27.1	26.46	23.93	23.04	28.51	27.11	23.07	24.31	26.62	25.71	27.14	27.82	24.85	28.15	28.12	24.5	25.06	21.61	23.23	29.03	24.28	24.5	20.51	22.78	25.44	21.07	22.88	gene_product=hypothetical protein
TGME49_232035	0	0	0	0	0	0	0.7	0	0	1.11	0	0	1.15	1.24	0	0	0	0	0	0	0.96	0	0	1.02	0.58	0	0.54	0	gene_product=hypothetical protein
TGME49_269420	125.43	138.21	136.76	137.95	234.97	213.31	213.17	220.95	165.02	150.07	157.12	148.95	298.81	289.35	285.04	280.95	137.09	146.1	146.62	146.55	134.31	132.11	155.51	142.51	114.84	106.41	139.79	130.59	gene_product=hypothetical protein
TGME49_205060	27.26	27.9	23.52	26.19	41.23	39.27	43.14	39.02	29.33	35.42	31.11	29.07	40.68	36.36	41.53	41.76	36.78	32.83	37.33	35.61	36.2	32.99	30.86	33.42	28.74	29.81	29.25	26.53	gene_product=hypothetical protein
TGME49_316200	39.78	38.66	33	34.78	24.49	28.45	28.82	29.45	43.5	44.58	47.41	43.33	32.03	29.94	29.96	34.57	38.43	34.28	36.09	34	48.05	40.21	43.3	42.82	36.19	47.35	40.84	40.62	gene_product=phosphoglycerate mutase family protein
TGME49_286730	82.12	66.82	74.84	69.86	91.53	97.4	98.03	91.61	67.72	73.17	72.94	73	83.64	87.61	87.23	92.76	97.89	87.53	89.09	83.68	78.61	79.72	73.61	78.68	91.43	83.22	81.84	80.71	gene_product=SRP19 protein
TGME49_224050	54.03	52.05	49.68	55.57	54.56	49.12	54.54	51.19	56.43	56.65	56.65	56.58	56.53	55.89	55.84	49.53	52.12	53.87	55.75	53.62	52.24	54.86	52.89	55.1	56.09	57.07	56.34	54.65	gene_product=AP2 domain transcription factor AP2X-4
TGME49_306040	50.71	46.12	50.02	50.43	57.44	61.67	57.02	61.24	57.53	55.51	58.28	56.28	65.49	62.27	58.65	66.87	49.92	52.66	46.54	48.58	53.92	51.35	54.08	54.29	50.73	54.5	49.56	56.04	gene_product=CHY zinc finger protein
TGME49_262980	45.58	47.48	42.15	39.3	38.91	36.45	40.74	38.13	33.5	34.03	34.41	35.47	33.67	33.75	31.27	36.8	44.28	44.79	44.9	43.5	37.47	37.01	40.89	40.08	44.12	45.48	38.48	44.09	gene_product=hypothetical protein
TGME49_204480	100.06	107.21	98.65	102.08	119.44	109.22	110.98	110.37	114.62	114.17	112.04	114.16	111.56	107.28	100.02	105.21	118.92	120.87	129.43	116.15	118.05	118.92	127.64	130.13	131.61	130.76	132.22	131.41	gene_product=thioredoxin domain-containing protein
TGME49_261480	53.74	54.03	51.96	54.22	41.54	38.86	35.43	36.92	50.99	55.16	56.38	53.52	37.84	42.06	44.81	39.77	64.47	62.89	65.74	63.94	60.51	55.33	56.15	55.07	65.62	66.8	60.04	62.77	gene_product=phosphatidyl serine synthase
TGME49_230205	1.92	0	2.06	5.3	2.4	0	1.2	0	0	0	0	0	0	1.06	0.99	0	0	0	0	0	1.65	2.93	0.86	0	0.99	0	1.86	2.89	gene_product=hypothetical protein
TGME49_242610	12.6	13.89	9.89	12.65	17.99	17.27	15.5	13.47	10.15	11.17	11.14	12.07	16.7	14.44	16.34	13.61	14.44	13.25	10.96	12.12	9.87	12.49	11.32	11.25	13	11.09	10.47	10.69	gene_product=WD domain, G-beta repeat-containing protein
TGME49_262680	13.79	14.53	11.29	13.38	11.99	12.28	14.93	12.18	13.2	12.78	14.45	13.5	13.04	12.49	12.08	12.61	14.82	15.24	16.9	13.95	16.48	14.75	14.45	15.59	11.91	14.73	12.14	13.61	gene_product=hypothetical protein
TGME49_315540	0.33	0	0	0	0	0	0	0	0	0	0	0	0	0	0	0	0	0.22	0	0	0	0	0	0	0	0	0	0	gene_product=calcium binding egf domain-containing protein
TGME49_202630	54.12	56.11	53.33	54.87	59.33	63.64	63	63.44	58.47	55.7	56.71	55.22	59.14	57.87	57.36	55.4	49.58	50.39	48.62	49.67	50.26	49.65	48.63	47.57	48.69	47.58	46.82	48.96	gene_product=ATP-dependent metallopeptidase HflB subfamily protein
TGME49_289770	110.95	113.56	112.58	100.53	95.43	93.22	82.61	86.14	79.99	83	86.04	92.35	78.69	80.73	81.19	80.41	128.32	130.97	124.8	126.53	88.14	108.17	119.08	110.18	126.7	130.11	127.17	129.61	gene_product=mu1 adaptin
TGME49_295910	112.63	119.68	112.58	109.29	113.74	116.16	103.03	105.43	90.57	99.95	89.81	98.44	104.6	109.77	106.1	108.72	112.56	108.7	119.13	104.56	99.35	114.19	103.34	107.93	104.83	109.19	112.67	108.3	gene_product=ATP-dependent Clp protease adaptor protein ClpS protein
TGME49_273430	14.35	14.54	15.39	15.17	16.68	14.13	16.22	16.34	13.67	13.28	11.54	14.66	16.9	17.07	18.41	15.25	14.62	14.57	14.79	15.58	11.98	12.81	12.16	11.07	13.2	14.57	12.12	12.89	gene_product=SAM-dependent methyltransferase
TGME49_239670	0.11	0	0.13	0.22	0	0.2	0.07	0.13	0	0.06	0	0.07	0.23	0.19	0.23	0.18	0	0.08	0.07	0	0	0	0.05	0	0	0	0	0	gene_product=hypothetical protein
TGME49_203370	51.21	54.05	49.61	52.75	39.85	40.89	36.01	38.46	43.89	44.02	45.21	43.52	32.91	31.93	35.28	32.24	55.73	57.6	59.88	55.45	46.88	50.18	50.99	51.25	54.79	56	52.02	52.55	gene_product=hypothetical protein
TGME49_269960	28.08	24.12	23.9	24.22	29.64	22.47	25.07	25.91	19.36	24.33	20.96	20.84	24.72	25.75	26.48	22.2	21.39	23.53	19.88	20.11	20.17	23.71	23.63	20.56	24.15	25.65	24.57	23.07	gene_product=14-3-3 superfamily protein
TGME49_257040	113.46	109.88	113.82	88.13	110.73	112.04	115.95	95.94	106.78	102.07	109.13	98.75	130.77	115.16	98.97	122.55	122.11	115.05	106.05	116.89	130.42	138.52	139.85	129.84	127.58	132.3	111.66	124.71	gene_product=TB2/DP1, HVA22 family protein
TGME49_264730	20.91	23.57	25.18	30.86	23.33	28	23.35	28.81	18.63	21.65	24.6	30.91	23.29	25.68	26.3	26.13	29.52	35.27	28.8	30.74	32.64	26.19	32.42	29.07	32.9	34.63	32.73	27.67	gene_product=hypothetical protein
TGME49_310802	33.16	30.95	29	36.33	45.23	44.65	46.31	43.61	38.23	41.83	36.72	43	44	46.99	41.05	41.56	35.81	35.48	38.03	33.18	38.01	39.28	38.6	39.9	42.98	43.43	35.83	43.46	gene_product=CRAL/TRIO domain-containing protein
TGME49_209060	40.15	40.65	40.92	37.82	42.67	42.69	40.53	42.21	26.72	28.19	27.48	34.89	39.08	39.25	39.72	39.71	38.5	37.41	36.2	38.65	20.16	30.43	27.84	28.09	38.03	34.9	31.6	36	gene_product=thrombospondin type 1 domain-containing protein
TGME49_328400	0	0	0	0	0	1.01	0	0	0	0	0	0	0.98	0	0	0	0	0	0	0	0	0	0	0	0.79	0	0	0	gene_product=aminotransferase, class V family protein
TGME49_260470	71.24	62.09	64.57	70.15	76.75	79	80.09	81.67	107.88	105.92	106.38	91.49	95.36	87.08	95.97	91.73	68.65	71.4	71.76	71.97	112.89	88.51	93.26	98.62	72.59	73.04	83.13	73.21	gene_product=heat shock protein DNAJ pfj4, putative
TGME49_220025	0	0	0	0	0.08	0	0	0	0	0.06	0	0	0	0	0	0	0	0	0	0	0	0	0	0	0	0	0	0	gene_product=hypothetical protein
TGME49_205530	13.8	10.77	7.59	12.97	13.12	9.24	8.75	9.7	14.46	14.46	17.9	8.5	13.84	11.61	15.32	13.73	1.39	1.98	2.33	1.17	4.31	5.09	3.57	4.57	5.69	3.34	1.45	2.49	gene_product=hypothetical protein
TGME49_216650	314.99	303.14	308.89	281.04	326.89	343.04	334.93	340.11	238.15	235.21	257.33	244.39	339.1	322.73	315.29	331.87	324.33	322.59	340.11	318.03	313.84	331	322.4	329.43	351.88	343.58	318.32	347.26	gene_product=S15 sporozoite-expressed protein
TGME49_205580	65.71	65.91	66.12	70.18	58.26	68.4	58.69	65.84	71.22	65.45	70.91	77.03	63.76	58.71	62.13	63.78	64.56	58.38	57.56	57.82	60.52	58.65	62.23	54.28	60.65	62.99	57.4	60.72	gene_product=nuclear factor NF4
TGME49_292250	0.55	0	0.62	0	0.7	0.33	0	0.65	0	0	0	0	0	0	0.57	0	0	0	0	0	0	0	0	0	0	0	0	0	gene_product=SAG-related sequence SRS36A
TGME49_318760	51.4	41.42	48.42	59.09	66.21	65.08	61.45	55.93	42.43	41.16	44.93	36.06	65.26	62.93	67.95	65.86	46.42	47.87	50.19	51.84	45.94	48.01	49.3	46.01	54.07	53.69	53.29	55.48	gene_product=hypothetical protein
TGME49_205720	19.01	17.48	15.65	14.86	22.51	24.33	24.84	23.56	20.53	21.25	19.12	20.72	29.34	23.19	24.62	28.21	14.9	15.36	15.13	18.54	18.3	13.74	16.41	16.54	14.05	17.11	13.55	13.38	gene_product=Adenosine/AMP deaminase domain-containing protein
TGME49_295450	129.6	118.92	135.21	139.12	129.33	149.09	130.03	143.45	123.28	125.27	123.42	109.61	129.77	125.37	117.77	122.86	146.89	153.93	136.54	169.52	155.72	163.21	140.49	158.77	182.8	162.73	152.44	170.6	gene_product=sjoegren syndrome nuclear autoantigen 1 family protein
TGME49_305770	21.41	20.84	20.53	22.87	30.09	36.83	36.65	32.66	21.07	17.84	20.62	23.34	30.83	30.14	28.32	28.05	21.87	23.28	19.34	18.67	17.33	19.35	21.01	21.2	19.94	23.21	20.48	20.44	gene_product=ABC transporter, ATP-binding domain-containing protein
TGME49_309140	72.39	78.29	69.15	70.95	60.57	61.35	63.79	67.23	70.92	70.06	67.39	69.28	67.92	65.26	62.87	65.21	63.76	63.3	63.81	63.69	60	60.81	64.45	64.31	65.81	68.57	62.23	70.18	gene_product=transducin beta-like protein TBL1
TGME49_209710	61.81	57.56	52.58	60.23	74.38	72.38	72.92	69.96	37.18	39.81	37.89	41.98	57.35	57.82	55.29	63.55	70.74	68.06	73.89	59.26	49.59	44.35	41.78	41.79	50.57	51.07	45.77	50.29	gene_product=ribosomal protein RPL28
TGME49_261260	38.47	33.25	37.21	34.01	52.85	50.99	50.7	51.26	37.75	36.87	40.53	41.06	44.88	45.43	45.98	46.36	39.19	37.23	37.12	42.43	37.27	35.83	36.72	38.55	35.14	36.97	35.9	31.61	gene_product=histone lysine demethylase JMJD6a
TGME49_203280	37.33	32.24	33.76	34.05	38.27	33.74	28.66	29.97	31.84	37.27	32.15	37.62	40.37	42.1	42.39	42.1	29.41	31.53	35.27	33.07	36.23	39.09	41.84	42.24	39.13	40.7	39.59	40.99	gene_product=hypothetical protein
TGME49_201660	0.94	0.35	0.21	0.18	0	0	0	0	0.19	0.19	0.1	0.22	0.1	0.11	0.2	0	0.27	0	0.11	0	0	0	0.26	0.35	0.1	0	0.09	0	gene_product=hypothetical protein
TGME49_254850	2.32	2.77	1.83	1.78	1.48	0.55	0.9	0.97	2.7	3.09	0.82	2.44	0.97	0.53	1.45	0.5	0.5	1.56	0.97	0.56	0.41	0.24	0.96	0.76	0.5	0.68	0.92	0.47	gene_product=myosin heavy chain, putative
TGME49_297460	34.07	24.76	26.51	29.48	35.12	30.14	35.94	36.36	28.02	31.91	25.08	30.41	38.09	37.99	35.69	37.6	31.98	37.8	34.74	38.69	30.43	31.89	27.99	29.67	35.52	36.9	36.99	35.08	gene_product=hypothetical protein
TGME49_267610	81.63	71.77	73.18	63.38	54.75	56.2	54.19	48.98	57.61	65.33	56.02	55.72	47.89	44.75	43.78	51.4	52.98	61.58	56.64	57.55	56.92	60.76	57.57	70.45	86.25	69.32	69	70.05	gene_product=hypothetical protein
TGME49_219270	919.7	914.45	913.59	893.87	685.88	680.92	660.59	644.55	775.13	743.29	752.09	820.33	626.51	627.91	602.95	625.52	970.63	938.45	924.45	909.13	922.26	959.24	950.53	966.46	1117.51	1113.87	1044.59	1115.77	gene_product=multi-pass transmembrane protein
TGME49_273380	14.32	15.16	13.27	13.85	17.18	18.42	16.54	17.28	16.97	17.09	17.08	16.45	16.72	16.49	17.41	16.08	13.51	14.69	14.07	14.86	15.58	14.9	16.42	15.71	13.09	16.37	15.02	16.26	gene_product=ion channel protein
TGME49_289800	135.54	132.13	138.54	127.4	110.13	103.94	98.42	104.95	110.53	114.38	109.44	113.73	102.79	101.26	99.08	94.79	169.31	149.57	153.85	132.99	121.23	122.28	135.52	138.19	172	174.94	145.68	163.25	gene_product=hypothetical protein
TGME49_246490	169.6	165.22	184.77	175.66	144.43	143.31	157.91	136.35	244.46	242.62	256.14	221.84	157.11	163.04	162.15	168.44	181.97	189.38	203.11	199.96	347.26	257.4	280.88	265.61	214.62	248.21	236.82	217.78	gene_product=hypothetical protein
TGME49_261475	27.11	26.77	18.61	20.84	30.6	25.81	29.36	29.52	22.96	20.48	21.38	19.39	23.69	26.53	26.05	25.09	29.27	31.17	31.94	26.29	23.51	17.91	21.66	18.3	18.29	20.12	16.53	20.64	gene_product=hypothetical protein
TGME49_209200	77.16	73.4	76.37	78.77	93.39	89.81	92.03	90.64	75.03	69.31	73.62	76.23	91.35	90.62	95.85	92.93	63.34	65.31	64.14	64.67	72.69	77.5	81.46	74.12	84.89	87.4	83.46	79.44	gene_product=hypothetical protein
TGME49_225020	66.73	64.88	67.3	67.3	67.21	64.37	68.26	61.93	62.47	60.54	65.17	68.78	55.83	61.49	60.93	58.18	56.37	59.11	53.66	56.31	64.16	74.38	76.22	71.16	74.59	82.49	75.71	74.05	gene_product=hypothetical protein
TGME49_277990	40.15	43.29	36.02	43.83	55.43	55.33	50.02	46.64	42.23	40.75	43.22	44.28	52.81	47.29	46.07	51.85	50.39	42.08	46.81	47.09	39.79	41.11	41.86	42.42	43.16	45.49	41.44	42.58	gene_product=OTU family cysteine protease
TGME49_274020	0.28	0.26	0	0	0	0	0	0	0	0	0	0	0	0	0	0	0	0	0	0	0	0.15	0	0	0	0	0	0	gene_product=kinesin motor domain-containing protein
TGME49_215030	21	20.42	22.05	20.25	20.43	19.68	19.5	18.65	16.93	16.05	16.16	17.47	18.83	18.55	18.12	18.43	19.67	20.11	19.93	22.09	13.14	14.55	16.11	15.83	18.36	17.26	17.52	18.93	gene_product=hypothetical protein
TGME49_259660	145.25	121.6	136.22	121.48	191.61	215.48	201.36	195.8	119.6	130.33	118.17	146.3	175.08	169.39	165.8	182.39	112.49	120.66	117.07	126.72	127.21	126.06	127.82	123.05	124.97	125.3	118.93	108.97	gene_product=orotate phosphoribosyltransferase
TGME49_230660	0	0	0	0	0.16	0.15	0	0.15	0	0	0	0	0.13	0	0.13	0	0	0	0	0	0	0	0.12	0	0	0	0	0	gene_product=hypothetical protein
TGME49_217520	96.91	124.3	102.39	98.15	96.56	93.36	87.91	84.63	80.12	99.47	86.14	106.49	95.3	97.59	91.99	90.75	135.78	111.86	126.93	99.19	113.78	129.61	133.16	122.22	131.69	119.69	120.52	136.33	gene_product=hypothetical protein
TGME49_242800	102.14	95.46	99.85	95.54	137.07	149.44	134.81	151.2	88.57	94.89	86.45	93.81	126.5	135.96	122.62	124.14	87.11	104.89	87.55	84.7	88.33	82.76	90.13	83.55	89.08	95.29	92.84	79.73	gene_product=ribosome biogenesis protein NSA2, putative
TGME49_211300	40	33.65	37.95	35.62	41.28	46.16	48.43	42.43	26.06	24.29	32.7	29.33	41.54	39.42	40.75	36.37	41.77	35.28	34.97	37.23	27	38.07	33.98	32.95	33.98	37.14	33.46	33.6	gene_product=DUF74 family protein, putative
TGME49_202420	51.95	47.69	49.58	44.85	40.34	43.32	38.76	43.46	44.67	40.73	43.56	38.07	43.07	41.34	40.12	42.21	62.78	63.54	57.35	57.1	57.33	50.88	60.83	54.81	69.17	76.94	56.65	65.76	gene_product=hypothetical protein
TGME49_231070	82.95	86.68	82.06	77.7	85.57	82.95	82.44	80.03	82.58	80.85	78.9	87.93	77.33	85.9	78.24	81.54	96.01	99.95	93.74	93.91	87.02	103.18	102.26	100.89	100.66	109.33	104.58	109.86	gene_product=protein kinase
TGME49_240550	20.74	18.51	15.56	29.4	18.27	25.57	20.11	38.79	16.38	17.39	19.22	24.76	28.85	24.23	30.1	26.23	22.47	25.27	27.28	30.62	18.84	14.9	14.31	24.02	20.99	19.37	18.39	14.78	gene_product=copper chaperone COX17-1, putative
TGME49_210345	7.99	9.37	9.19	8	7.97	7.3	7.92	7.34	9.29	8.92	9.91	9.61	7.24	7.28	6.99	6.47	9.97	10.03	10.58	10.94	8.1	10.5	10.15	10.48	10.46	10.45	10.74	11.5	gene_product=hypothetical protein
TGME49_232610	28.53	21.88	27.78	37.52	27.14	35.15	29.21	27.54	22.58	24.34	24.94	25.32	26.28	22.29	28.35	28.05	22.12	28.57	24.07	27.09	29.35	26.72	23.92	31.08	21.78	31.68	28.26	25.28	gene_product=histone acetyltransferase subunit nua4 protein
TGME49_286550	25.13	28.25	35.62	28.77	21.84	31.95	24.1	21.18	27.75	30.85	28.03	25.86	28.02	25.81	25.55	28.38	41.37	32.59	32.25	42.12	39.09	30.28	33.86	33.65	26.67	41.8	26	28.11	gene_product=hypothetical protein
TGME49_314820	82.47	97	110.28	91.85	77.05	85.27	77.19	94.77	62.96	61.06	82.26	54.98	81.03	78.91	71.9	87.37	93	92.91	100.35	84.94	72.51	97.66	69.34	77.08	108.16	73.69	94.28	75.62	gene_product=atp synthase F1, epsilon subunit, putative
TGME49_293430	334.83	348.81	327.3	328.03	200.53	217.76	206.63	205.62	445.9	432.16	418.77	437.32	208.15	214.46	237.6	229.37	355.31	367.94	363.56	369.97	596.72	534.93	542.32	528.98	484.71	562.26	481.82	489.11	gene_product=hypothetical protein
TGME49_272380	136.82	141.83	148.21	149.48	118.15	114.41	120.09	125.96	220.47	207.77	216.46	182.48	164.35	151.55	176.28	158.78	151.49	151.09	167.61	159.04	252.02	189.43	194.29	202.32	149.63	167.08	170.21	151.65	gene_product=hypothetical protein
TGME49_318390	59.32	61.38	59.8	63.04	72.55	71.85	72.32	72.8	70.21	67.98	69.97	66.85	85.12	75.75	81.04	80.26	47.44	49.45	51.25	50.95	53.82	54	61.66	52.8	49.76	54.01	54.13	53.77	gene_product=hypothetical protein
TGME49_261580	73.29	73.77	61.77	88.66	25.66	19.13	24.95	30.51	31.35	32.99	26.69	21.33	30.44	26.5	41.99	30.73	24.64	20.32	17.94	23.36	42.76	31.33	37.64	26.06	31.24	28.24	22.08	19.34	gene_product=histone H2AX
TGME49_219230	61.7	65.3	54.06	58.82	58.37	53.77	58.24	58.97	66.2	70.56	71.43	65.31	57.66	64.04	61.22	61.83	51.78	54.74	51.38	52.51	77.23	65.49	63.46	69.91	55.83	54.57	56.97	48.95	gene_product=AMP-binding enzyme domain-containing protein
TGME49_283900	31.96	26.19	26.14	28.63	27.82	31.3	29.81	30.53	28.62	29.02	28.49	28.51	30.16	31.39	28.7	30.05	30.44	32.84	30.84	31.08	26.51	27.9	26.19	25.09	24.65	26.7	24.98	26.21	gene_product=ATPase, AAA family protein
TGME49_207950	106.99	114.61	126.15	106.95	134.55	151.05	139.69	149.69	89.58	103.58	105.39	109.42	144.38	129.6	146.27	161.96	137.95	123.28	135.01	139.67	124.85	125.99	122.75	125.82	118.64	124.13	115.34	125.91	gene_product=hypothetical protein
TGME49_316670	3.91	3.13	2.49	2.29	1.52	2.71	2.85	2.34	1.98	2.44	1.9	3.18	3.11	2.42	3.19	2.22	1.33	2.06	1.02	1.75	1.29	1.51	1.02	1.44	1.28	0.92	1.1	1.47	gene_product=Toxoplasma gondii family D protein
TGME49_238510	18.05	17.74	18.29	18.99	17.57	18.01	17.36	17.31	16.6	14.98	13.16	16.87	17.44	17.55	17.59	16.64	20.48	21.98	19.86	17.31	15.99	15.13	17.71	15.57	16.88	16.65	17.84	18.15	gene_product=hypothetical protein
TGME49_311335	0.93	0.12	0.45	0.77	0.68	0.47	0.43	0.64	0.13	0.07	0	0.16	0.35	0.45	0.55	0.43	0.38	0.27	0.32	0.48	0	0.14	0.06	0.06	0.07	0.2	0	0	gene_product=dual specificity phosphatase, catalytic domain-containing protein
TGME49_271210	0	0	0.2	0.17	0.34	0.31	0.11	0	0	0	0	0	0	0.1	0	0.1	0	0.12	0	0.21	0	0	0	0	0	0.17	0.09	0	gene_product=4-alpha-glucanotransferase
TGME49_278660	81.28	88.03	80.35	82.11	80.86	76.59	75.98	77.94	75.61	75.68	75.68	85.37	71.27	78.74	71.65	70.7	77.42	80.4	81.07	76.33	64.13	74.37	78.57	73.82	77.98	70.93	83.5	81.68	gene_product=P-type ATPase4, putative
TGME49_208410	19.41	19.18	16.9	17.36	18.93	19.04	18.76	17.25	19.13	19.96	19.29	21.97	21.41	21.51	19.79	22.68	15.09	14.32	13.59	13.83	14.4	15.19	15.58	15.78	15.29	12.56	14.41	14.98	gene_product=hypothetical protein
TGME49_272570	14.1	12.15	15.14	15.37	22.29	24.56	23.24	18.45	11.92	13.06	13.08	16.2	20.28	19.98	17.6	21.35	17.99	19.89	16.88	15.96	11.86	12.9	12.98	14.09	14.97	14.48	14.14	14.37	gene_product=dihydrouridine synthase (dus) protein
TGME49_253300	20.38	21.27	21.55	23.37	27.2	23.62	32.56	22.99	14.43	12.7	15.84	21.06	23.43	26.14	20.52	25.58	22.57	20.61	23	20.88	14.45	20.36	18.54	15.69	24.87	18.53	19.18	22.67	gene_product=hypothetical protein
TGME49_255690	40.98	43.37	39.29	37.12	28.69	27.35	23.28	26.37	25.44	26.74	26.66	31.37	19.7	24.02	22.6	26.3	43.8	48.44	48.24	43.72	13.2	23.65	21.63	19.61	36.5	30.2	27.23	31.78	gene_product=2-C-methyl-D-erythritol 2,4-cyclodiphosphate synthase domain-containing protein
TGME49_270010	52.55	52.09	52.93	54.48	42.11	40.51	44.5	41.52	54.33	60.37	56.88	53.72	48.91	46.64	50.09	45.18	55.42	54.21	60.7	57.32	53.12	57.22	53.98	49.73	59.35	64.28	61.22	54.44	gene_product=hypothetical protein
TGME49_213550	34.84	37.44	34.42	35.21	43.12	38.44	37.82	40.51	45.16	44.06	43.33	40.55	39.62	40.99	42.84	38.78	39.94	44.53	41.42	38.48	40.8	42.49	44.35	42.5	44.1	44.55	43.08	47.35	gene_product=DHHC zinc finger domain-containing protein
TGME49_258710	32.15	32.46	34.68	32.33	32.34	33.16	32.1	32.85	28.62	29.41	29.17	35.24	30.65	33.31	30.86	29.96	32.74	34.87	34.11	35.39	25.93	32.38	30.56	31.2	31.49	32.47	32.89	36.8	gene_product=T-complex protein 10 C-terminus protein
TGME49_286580	166.34	163.68	158.24	151.32	131.83	122.14	129.38	125.48	156.73	146.99	159.17	162.71	118.75	126.71	125.54	125.5	134.8	138.7	131.46	129.44	183.43	194.15	183.87	184.01	187.92	187.73	185.27	193.85	gene_product=hypothetical protein
TGME49_300240	27	41.74	42.52	38.29	36.14	34.32	34.56	27.47	23.32	25.12	29.21	27.69	32.07	32.03	28.38	30.06	45.15	52.64	41.25	41	19.43	37.19	33.6	37.92	42.48	45.26	37.76	43	gene_product=syntaxin 6, n-terminal protein
TGME49_323310	233.71	253.85	230.92	246.04	33.47	38.18	35.06	38.86	117.12	105.6	92.55	99.52	55.86	44.17	45.65	48.19	39.42	45.53	40.6	44.44	9.82	12.33	13.17	11.64	25.76	24.07	24.39	27.41	gene_product=hypothetical protein
TGME49_270060	69.15	71.91	72.52	76.26	63.21	61.19	65.15	63.08	57.95	56.35	55.55	64	54.27	54.55	47.98	55.22	99.02	101.81	100.22	99.81	73.06	80.16	91.73	78.72	73.15	78.26	73.15	78.54	gene_product=hypothetical protein
TGME49_202640	12.5	10.95	13.16	10.68	8.68	9.16	8.17	8.91	8.95	8.81	8.2	9.4	9.58	9.7	8.95	8.36	11.32	10	10.73	10.64	6.27	8.36	8.08	7.37	10.08	8.73	10.22	9.57	gene_product=RNA pseudouridine synthase superfamily protein
TGME49_261200	12.96	12.74	13.27	13.05	17.1	16.71	17.98	16.2	15.52	13.88	14.58	15.2	16.83	16.69	17.28	16.04	15.58	14.22	13.92	14.46	15.3	14.29	13.72	13.9	13.99	14.69	12.52	12.96	gene_product=TBC domain-containing protein
TGME49_275990	25.86	29.94	24.85	28.12	26.68	24.71	26.13	25.86	28.53	27.71	25.27	29.57	27.27	25.93	27.18	26.64	23.13	23.72	24.45	23.17	20.33	21.61	22.25	24.27	21.57	26.46	22.46	25.64	gene_product=hypothetical protein
TGME49_270150	19.54	19.98	19.36	18.95	17.03	18.29	18.23	16.52	17.85	17.29	18.19	18.14	17.86	17.86	19.31	16.39	19.94	21.03	20.3	19.81	15.09	16.12	16.69	16.64	18.48	17.74	18.41	18.43	gene_product=hypothetical protein
TGME49_246550	462.33	413.95	438.69	438.47	292.17	313.26	307.5	300.61	536.8	554.71	562.73	507.05	359.75	338.85	366.45	356.74	474.53	477.24	479.55	488.09	708.65	596.3	616	606.7	520.91	569.65	537.2	510.73	gene_product=aspartyl protease ASP3
TGME49_304520	44.15	38.9	44.08	45.44	43.36	43.35	46.92	44.31	53.49	49.93	50.13	46.09	45.09	46.54	48.23	46.15	43.41	40.48	44.15	44.13	56.67	49.52	49.6	47.07	45.28	42.59	45.52	43.2	gene_product=hypothetical protein
TGME49_281955	5.86	5.3	4.77	4.08	4.61	2.56	4.6	8.33	6.66	4.41	3.68	7.51	3.03	4.08	4.53	3.11	10.28	3.9	3.43	5.17	5.07	0.75	4.6	4.04	5.32	6.31	4.28	5.16	gene_product=hypothetical protein
TGME49_268770	24.95	25.88	24.81	27.35	25.06	27.71	26.59	24.06	25.76	24.79	27.47	24.86	24.66	23.53	25.77	23.5	29.61	26.66	24.45	25.11	24.09	20.73	25.18	22.67	24.19	23.26	22	25.5	gene_product=dual specificity phosphatase, catalytic domain-containing protein
TGME49_269110	0.51	0.47	0.29	0	0	0	0	0	0	0	0	0	0	0.15	0	0.14	0.18	0	0	0.31	0	0	0	0	0	0	0	0	gene_product=ornithine aminotransferase, mitochondrial precursor, putative
TGME49_253820	424.56	391.63	406.13	409.5	229.18	237.17	249.6	252.68	539.79	526.76	521.24	419.65	343.62	286.59	361.42	358.39	443.22	435.59	445.37	461.81	581.71	448.57	412.26	451.57	358.66	359.36	363	327.73	gene_product=hypothetical protein
TGME49_228050	1.79	1.29	1.57	1.53	1.41	0.47	1.54	1.07	1.01	2.25	1.82	1.17	1.88	1.59	1.15	1.3	0.14	0.27	0.6	0.36	0.36	0.21	0.09	0.09	0.21	0.2	0.1	0.2	gene_product=hypothetical protein
TGME49_202910	0.74	0.34	0	0.36	0.24	0.44	0.24	0.44	0.19	0	0.57	0.22	0.58	0	0.58	0.2	0.27	0.25	0.22	0.45	0	0	0.51	0	0	0.73	0.19	0.38	gene_product=zinc carboxypeptidase superfamily protein
TGME49_280550	80.3	65.47	80.93	63.11	50.35	60.19	49.68	50.11	57.79	51.11	55.22	60.01	54.01	56.31	53.17	51.8	84.6	84.63	70.05	75.14	61.43	73.31	74.04	70.33	88.43	82.55	74.43	80.18	gene_product=clathrin adaptor complex small chain subfamily protein
TGME49_271170	30.93	28.77	31.2	28.74	23.06	24	24.96	26.58	29.73	27.05	26.93	25.7	25.11	21.5	22.62	23.96	40.53	37.55	38.04	39.95	35.53	34.22	38.95	34.36	36.55	37.9	32.71	34.54	gene_product=dolichol kinase
TGME49_220490	15.05	20.92	15.48	17.86	21.83	21.6	15.66	19.52	16.06	18.09	19.58	17.3	17.22	17.05	17.38	18.08	24.61	19.97	22.06	20.32	16.23	16.33	21.59	15.46	16.26	22.71	17.16	21.29	gene_product=pre-rRNA-processing protein PNO1, putative
TGME49_263650	22.98	19.89	18.7	17.9	24.33	20.93	22.82	23.36	21.52	20.64	22.78	22.12	26.46	21.82	23.01	22.73	22.56	23.36	23.18	23.16	19.75	21.86	22.06	22.15	20.6	21.77	22.39	22.7	gene_product=pre-mRNA-processing protein 8, putative
TGME49_214370	23.4	23.81	20.25	24.47	20	21.31	20.51	19.67	23.83	22.61	22.02	20.66	21	20.64	20	21	26.35	23.16	25.42	22.73	25.14	23.47	23.77	25.34	23.03	23.95	21.71	21.9	gene_product=hypothetical protein
TGME49_265810	7.71	5.75	6.42	7.23	13.07	15.1	11.24	12.52	10.6	10.65	8.39	7.31	12.89	13.89	14.77	16.59	10.88	9.16	10.65	8.44	8.67	7.6	6.92	8.49	5.42	6.6	6.5	5.99	gene_product=hypothetical protein
TGME49_320450	73.85	62.75	58.23	66.68	64.31	83.03	77.67	68.94	67.83	66.64	67.72	68.17	67.16	74.49	69.44	71.86	79.03	68.17	81.65	68.2	66.36	61.01	65.95	65.54	69.12	71.69	58.26	67.36	gene_product=ribosome biogenesis regulatory protein (rrs1) protein
TGME49_312450	0	0	0	1.38	1.55	1.71	2.79	0.57	0.25	0.25	0.49	0	1.26	0.55	1.01	1.83	0	0.65	0	0.29	0	0	0	0	0	0	0	0	gene_product=hypothetical protein
TGME49_226000	153.16	146.71	142.01	150.47	139.08	141.95	118.7	134.34	108.8	112.24	122.42	130.3	126.26	100.81	100.58	128.47	161.24	164.86	138.82	153.07	142.52	156.47	146.29	150.64	166.89	169.66	133.65	167.85	gene_product=ATP synthase, putative
TGME49_293770	97.77	96.74	101.05	94.75	63.9	60.48	63.74	67.3	135.31	130.98	132.72	125.04	79.69	75.21	79.19	76.96	109.82	106.75	115.73	110.14	172	153.25	150.83	153.05	130.06	131.22	136.1	128.14	gene_product=chitinase-like protein CLP1
TGME49_295105	13.06	12.02	8.08	8.92	5.8	3.18	8.14	5.19	14.28	10.03	8.51	9.53	8.67	7.15	6.74	8.03	16.24	20.62	12.71	9.16	18.19	17.53	12.81	27.7	19.59	19.03	26.05	19.8	gene_product=rhoptry protein, putative
TGME49_269920	120.36	116.74	129	121.39	126.51	113.11	122.09	121.21	177.08	168.38	174.62	150.66	128.29	132.59	132.18	127.88	148.27	151.85	154.68	157.69	188.78	177.02	179.92	175.86	164.72	150.24	181.68	152.19	gene_product=phosphatidylserine decarboxylase
TGME49_219450	0.59	0.43	0.44	0.72	0.33	0.39	0.28	0.24	0.16	0.14	0.14	0.14	0.29	0.22	0.18	0.17	0.42	0.29	0.4	0.31	0.02	0.04	0.05	0.11	0.11	0.06	0.14	0.08	gene_product=WD domain, G-beta repeat-containing protein
TGME49_260530	0	0	0.31	0.53	3.9	3.11	3.39	4.95	0.14	0	0	0.32	4.06	3.31	4.19	2.71	0.2	0	0.17	0	0	0	0	0	0	0	0	0	gene_product=Sel1 repeat-containing protein
TGME49_248340	804.91	772.12	856.51	775.39	688.05	708.78	714.48	728.08	621.89	648.96	668.8	699.72	661.11	671.35	687.57	717.47	894.88	822.95	856.32	863.37	658.27	755.98	763.6	767.9	855.73	793.2	791.96	817.82	gene_product=GTP-binding nuclear protein ran/tc4
TGME49_227890	22.02	19.35	13.61	24.11	29.32	26.24	30.62	26.59	30.36	23.45	28.71	26.99	31.09	30.23	24.15	25.11	20.66	18.58	17.85	18.02	25.51	23.19	25.7	25.03	20.7	21.54	19.05	19.75	gene_product=hypothetical protein
TGME49_249530	134.89	127.27	132.56	130.83	126.9	124.92	129.25	126.17	101.82	104.91	102.6	102.66	122.85	126.39	117.86	116.17	138.06	135.71	132.74	131.85	88.95	99.25	99.5	99.92	115.11	100.88	114.48	110.5	gene_product=exportin 1, putative
TGME49_306600	44.46	49.04	50.11	56.13	41.76	53.53	71.09	42.56	45.35	48.08	45.66	45.33	47.09	46.15	49.49	40.68	45.03	47.79	49.39	37.97	41.01	45.38	42.7	53.64	45.9	45.31	49.46	44.34	gene_product=RNA recognition motif-containing protein
TGME49_312410	10.89	10.25	10.58	9.73	9.51	11.12	8.28	8.56	14.16	12.18	13.81	13.75	10.75	11.25	12.4	10.9	10.06	10.17	12.12	10.17	16.74	11.91	12.95	14.68	11.4	16.18	11.58	11.34	gene_product=hypothetical protein
TGME49_240660	30.19	27.37	30.58	33.2	35.41	33.23	35.73	37.01	30.57	33.7	30.76	29.48	36.73	38.01	39.15	40.16	29.99	30.98	27.06	30.32	30.19	26.49	24.96	26.91	25.63	19.3	27.18	24.47	gene_product=hypothetical protein
TGME49_246982	34.18	35.97	35.17	32.62	23.13	24.23	23.06	23.94	35.56	34.31	34.26	34.37	25.25	26.8	24.74	27.49	34.65	32.15	36.97	32.3	34.77	33.46	33.98	37.02	28.81	30.96	30.27	30.43	gene_product=hypothetical protein
TGME49_310750	225.2	221.21	217.56	218.83	210	210.21	207.76	207.15	170.85	185.29	181.2	198.55	189.7	200.02	188.77	187.76	219.6	217.57	202.96	194.2	175.23	206.51	200.2	201.63	244.1	243.26	222.4	230.54	gene_product=emp24/gp25L/p24 family protein
TGME49_237140	56.27	53.48	53.04	49.31	47.39	48.56	46.58	45.58	33.4	28.78	35.4	35.74	44.45	42.46	47.53	45.03	47.81	44.12	48.12	44.41	28.75	31.59	35.72	31.52	41.61	42.8	36.43	33.34	gene_product=ethylene inducible protein, putative
TGME49_253925	0.74	1.71	1.66	1.42	2.14	1.53	0.95	1.54	0.56	1.33	0.94	0.87	1.36	1.68	1.93	1.41	0.79	0.5	0.44	0	0.66	0.39	1.02	0.7	0.59	0.18	0.55	0.19	gene_product=zonadhesin family protein
TGME49_273950	60.56	71.18	68.04	69.39	102.77	102.39	109	88.51	46.51	48.54	41.44	53.15	91.45	93.94	85.4	87.36	81.81	81.56	73.69	70.49	32.46	51.8	46.13	44.44	60.6	60.06	47.86	57.35	gene_product=replication factor C subunit 5, putative
TGME49_228420	0	0.65	0	0	0	0	0	0	0	0	0	0	0.18	0	0	0	0	0	0	0	0	0	0	0	0	0	0.18	0.18	gene_product=protein kinase, cAMP-dependent, catalytic chain
TGME49_327700	0	0.21	3.54	0	1.6	0.4	0.09	3.26	1.14	2.25	2.22	1.29	4.6	1.66	2.43	0	8.28	4.15	1.64	0	0.86	6.45	1	4.09	4.17	3.42	2.68	2.91	gene_product=hypothetical protein
TGME49_228750	26.65	28.44	27.63	28.71	28.43	25.24	25.64	25.5	31.89	30.67	30.86	29	29.24	28.73	30.12	28.09	22.14	24.34	22.98	23.07	21.85	23.85	24.31	26.11	23.85	22.82	26.48	26.37	gene_product=calcium dependent protein kinase CDPK7
TGME49_290210	0	0	0	0	0	0	0	0	0	0	0	0	0	0	0	0	0	0	0	0	0	0	0	0	0.49	0	0.45	0	gene_product=hypothetical protein
TGME49_250690	67.66	71.78	70.32	68.97	65.57	59.25	63.61	61.8	75.31	72.17	69.95	72.85	66.46	67.72	64.15	60.89	69.21	70.68	71.52	70.9	58.28	65.28	73.69	69.03	69.32	69.3	74.88	76.85	gene_product=zinc finger (CCCH type) motif-containing protein
TGME49_263120	14.58	11.67	11.03	8.24	15.4	15.49	14.23	14.82	14.84	14.99	15.37	14	16.43	15.38	16.94	16.16	13.44	15.69	13.06	13.3	14.8	13.27	14.43	13.21	10.62	11.41	12.46	11.12	gene_product=hypothetical protein
TGME49_300180	21.84	34.26	17.3	26.27	24.56	24.23	27.08	22.35	16.02	21.58	23.1	22.4	24.62	19.86	24.93	21.04	36.48	28.63	32.78	29.04	24.39	25.94	27.94	27.41	30.75	31.75	28.43	32.55	gene_product=hypothetical protein
TGME49_203760	19.5	19.12	21.97	23.66	27.18	26.23	28.02	26.97	24.91	28.08	25.29	24.36	25.28	26.91	24.92	25.68	20.41	21.75	22.11	20.65	20.26	20	19.29	18.76	18.92	18.7	20.06	19.78	gene_product=hypothetical protein
TGME49_278750	40.58	35.87	40.77	36.87	39.56	38.67	40.59	42.72	43.61	46.28	44.27	44.52	38	45.96	39.21	43.88	35.27	41.22	41.84	34.89	39.53	42.03	40.94	38.79	37.73	40.6	42.11	42.18	gene_product=AT hook motif domain-containing protein
TGME49_276840	0	0.7	0	0.73	0.98	0	0.98	0.45	0	0	0	0	2.01	0.87	0.4	0.83	0	0	0.91	0	0	0	0	0.36	0	0	0	0	gene_product=hypothetical protein
TGME49_209515	0	0	0	0.67	0	0.41	0	0	0	0	0	0	0	0	0	0	0	0	0	0	0	0	0	0	0	0	0	0	gene_product=hypothetical protein
TGME49_249400	84.51	84.69	85.91	77.37	79.49	87.82	83.63	78.49	93.39	98.87	93.02	79.7	80.96	73.87	74.42	83.91	67.17	72.99	72.58	68.66	77.18	62.4	72.81	59.57	56.23	73.73	61.52	64.52	gene_product=hypothetical protein
TGME49_236120	1.21	0.37	0.9	0.38	0.77	0.71	1.8	1.91	0.2	0.21	0.61	0.47	1.26	0.68	1.05	1.31	0.86	0	0.48	0.73	0.36	0.84	0.37	1.13	0.43	1.38	0	0.82	gene_product=hypothetical protein
TGME49_257980	16.59	17.05	18.4	16.61	29.27	26.87	26.16	24.68	14.61	18.49	15.86	18	24.93	28.42	26.73	29.16	28.14	23.33	23.42	24.41	16.27	17.36	16.89	21.97	21.77	21.99	20	21.42	gene_product=ribosome recycling factor protein
TGME49_299270	27.05	27.25	24.98	28.26	35.54	35.04	34.44	33.28	28.13	29.68	28.94	30.69	34.67	33.16	31.76	33.46	36.37	33.04	31.78	34.6	27.4	29.14	29.18	27.63	31.05	31.31	30.45	29.57	gene_product=hypothetical protein
TGME49_251870	1.45	5.23	1.57	2.68	0.91	1.68	0.91	0.82	0.73	1.45	1.45	0	0.75	1.61	2.98	1.54	1.01	0.96	1.69	0.85	1.25	2.22	1.94	1.99	0	2.07	0.7	0.73	gene_product=histone H2Bb
TGME49_273690	49.84	45.34	52.28	44.16	68.24	68.75	70.1	70.57	51.94	51.36	49.59	48.42	74.68	72.92	70.74	70.09	52.5	48.74	51.78	48.14	48.48	46.57	46.44	45.27	52.6	47.07	45.96	45.54	gene_product=Wee kinase
TGME49_313677	0	0	0	0	0	1.02	0	0	0.89	0	0	0	0	0	0	0	1.23	0	0	1.03	0	0	0.79	0	0	0	0	0	gene_product=hypothetical protein
TGME49_300310	197.81	205.61	187.39	191.14	212.98	212.92	194.94	203.93	186.59	188.32	187.6	176.18	196.67	184.2	194.2	190.88	201.29	201.94	194.47	198.75	186.76	196.87	203.84	200.65	210.19	214.21	204.77	221.4	gene_product=26S proteasome regulatory subunit, S6a family AAA ATpase
TGME49_257610	1.35	1.24	1.68	0.68	1.23	1.05	1.6	0.98	0.97	1.06	1.04	1.46	0.63	1.09	0.74	1.35	1.37	1.67	1.78	1.42	0.57	0.78	0.46	0.64	0.88	0.94	0.71	1.12	gene_product=hypothetical protein
TGME49_236975	0	0	0	0	0	0	0.12	0	0.1	0	0	0	0	0	0	0.1	0	0	0	0	0	0.1	0	0.09	0	0	0.09	0.1	gene_product=Toxoplasma gondii family D protein
TGME49_217450	37.86	30.99	30.25	35.26	28.76	31.65	30.1	24.54	27.23	27.38	36.27	33.47	30.14	22.48	26.58	28.3	35.34	38.32	33.12	39.35	32.78	31.37	36.9	33.48	24.61	32.67	36.09	26.26	gene_product=general transcription factor IIH polypeptide 5 GTF2H5
TGME49_248970	0.33	0	0	0	0.21	0	0.21	0.2	0	0	0	0.19	0.52	0.37	0	0.54	0.47	0	0.79	0.4	0.15	0	0	0	0	0.16	0	0	gene_product=leucine rich repeat-containing protein
TGME49_273640	45.8	49.33	42.45	41.7	62.03	63.92	61.7	53.33	47.3	43.75	41.46	44.35	55.78	56.94	56.21	51.37	48.41	46.24	44.1	43.54	40.81	34.37	36.64	35.52	39.55	40.7	35.88	37.87	gene_product=hypothetical protein
[truncated: 6,236 more rows]

## Sheet: Pru stress vs unstress
Gene ID	Pru (pH 7.4) FPKM	Pru (pH 8.2) FPKM	log2 (Pru (pH 8.2) vs Pru (pH 7.4))	Qvalue (Pru (pH 7.4) vs Pru (pH 8.2))	Pvalue (Pru (pH 7.4) vs Pru (pH 8.2))	gene_product
[truncated: 4,779 more rows]

[truncated: 5 more sheets: PruΔPP2A-C stress vs unstress, PruΔCDPK2 stress vs unstress, Pru vs PruΔPP2A-C stress, PruΔCDPK2 vs PruΔPP2A-C stress, PruΔBFD1 vs PruΔPP2A-C stress]
