# Supplementary material for: The protein phosphatase 2A holoenzyme is a key regulator of starch metabolism and bradyzoite differentiation in Toxoplasma gondii
Source: Nat Commun. 2022 Dec 8;13:7560. doi: 10.1038/s41467-022-35267-5 (PMC9729606; doi:10.1038/s41467-022-35267-5)
Supplement: Supplementary file 6 — Supplementary Data 3 [file 41467_2022_35267_MOESM6_ESM.xlsx]

## Sheet: Summary
Header line description of table 1			Table 1. MS/MS spetrum database search analysis summary
Total spectrums	Number of spectrums produced by mass spectrometer
Matched spectrums	Number of spectrums matched with alignment protein		Total spectrums	Matched spectrums	Peptides	Unique peptides	Identified proteins	Quantifiable proteins
Peptides	Number of peptides which spectrums hit		2016666	114277	37757	37562	3367	2559
Unique peptides	Number of unique peptides which spectrums hit
Identified proteins	Number of proteins detected by spectrum search analysis
Quantifiable proteins	Number of proteins quantifiable		Table 2. Differentially expressed protein summary (Filtered with threshold value of expression fold change and P value < 0.05)
Header line description of worksheet "Protein_quant"			Compare group	Regulated type	fold change >1.2	fold change >1.3	fold change >1.5	fold change >2
Protein accession	Protein accession number of database used for search		PruΔPP2A-C/PruΔCDPK2	up-regulated	35	31	19	8
Protein description	Protein functional description			down-regulated	1577	1552	1443	910
Gene name	Indicates the name of the gene that code for the protein sequence		PruΔPP2A-C/Pru	up-regulated	55	48	35	15
MW [kDa]	Protein molecular weight ,unit [kDa]			down-regulated	1386	1330	1146	569
			PruΔCDPK2/Pru	up-regulated	554	315	84	8
				down-regulated	28	16	4	1

## Sheet: Protein_quant
Protein accession	Protein description	MW [kDa]	PruΔPP2A-C_1 vs PruΔCDPK2_1	PruΔPP2A-C_2 vs PruΔCDPK2_2	PruΔPP2A-C_3 vs PruΔCDPK2_3	PruΔPP2A-C_4 vs PruΔCDPK2_4	PruΔPP2A-C_1 vs Pru_1	PruΔPP2A-C_2 vs Pru_2	PruΔPP2A-C_3 vs Pru_3	PruΔPP2A-C_4 vs Pru_4	PruΔCDPK2_1 vs Pru_1	PruΔCDPK2_2 vs Pru_2	PruΔCDPK2_3 vs Pru_3	PruΔCDPK2_4 vs Pru_4	PruΔPP2A-C/PruΔCDPK2 Ratio	PruΔPP2A-C/PruΔCDPK2 P value	PruΔPP2A-C/Pru Ratio	PruΔPP2A-C/Pru P value	PruΔCDPK2/Pru Ratio	PruΔCDPK2/Pru P value
TGME49_217770-t26_1-p1	hypothetical protein GN=TGME49_217770	165.16
TGME49_291030-t26_1-p1	"zinc finger, C3HC4 type (RING finger) domain-containing protein GN=TGME49_291030"	109.23		0.637	0.665			0.614	0.699			0.953	1.017		0.651	0.0450137	0.6565	0.1359	0.985	0.791167
TGME49_204410-t26_1-p1	endonuclease/exonuclease/phosphatase family protein GN=TGME49_204410	121.57	0.261	0.275	0.29	0.344	0.313	0.3	0.37	0.347	1.176	1.057	1.19	1.051	0.2925	0.000383077	0.3325	0.000272846	1.1185	0.0647189
TGME49_210810-t26_1-p1	hypothetical protein GN=TGME49_210810	11.929
TGME49_219140-t26_1-p1	EF-1 guanine nucleotide exchange domain-containing protein GN=TGME49_219140	20.734
TGME49_256865-t26_1-p1	WD repeat domain 35 family protein GN=TGME49_256865	148.04
TGME49_270960-t26_1-p1	DEAD-box RNA helicase-like protein or U3 small nucleolar RNA-associated protein 25(predict) GN=TGME49_270960	138.43	0.413	0.417	0.474	0.381	0.465	0.515	0.52	0.484	1.094	1.201	1.097	1.03	0.4213	0.000472291	0.496	0.000180572	1.1055	0.0736594
TGME49_244020-t26_1-p1	activator of hsp90 atpase 1 family protein GN=TGME49_244020	16.391
TGME49_278960-t26_1-p1	Putative transmembrane protein(predict) GN=TGME49_278960	58.35	0.327	0.541	0.424		0.344	0.673	0.403		1.337	1.365	1.04		0.4307	0.0399856	0.4733	0.0859364	1.2473	0.184106
TGME49_228470-t26_1-p1	ribosomal protein RPL15 GN=TGME49_228470	24.325
TGME49_245580-t26_1-p1	Protein kinase domain-containing protein(predict) GN=TGME49_245580	248.49
TGME49_220270-t26_1-p1	alveolin domain containing intermediate filament IMC6 GN=TGME49_220270	48.634	0.562	0.665	0.537	0.465	0.673	0.767	0.75	0.675	1.256	1.247	1.352	1.318	0.5573	0.00606644	0.7163	0.00348012	1.2933	0.0014262
TGME49_320630-t26_1-p1	phosphotransferase enzyme family protein GN=TGME49_320630	69.383
TGME49_266366-t26_1-p1	BT1 family protein GN=TGME49_266366	106.65			0.576				0.848				1.412		0.576		0.848		1.412
TGME49_294440-t26_1-p1	NOL1/NOP2/sun family protein GN=TGME49_294440	105.74			0.564				0.691				1.288		0.564		0.691		1.288
TGME49_247590-t26_1-p1	methyltransferase domain-containing protein GN=TGME49_247590	95.947		0.472				0.087				0.173			0.472		0.087		0.173
TGME49_271290-t26_1-p1	SURP motif domain-containing protein(predict) GN=TGME49_271290	120.85
TGME49_289310-t26_1-p1	cullin family protein GN=TGME49_289310	103.66	0.576	0.624	0.577	0.641	0.515	0.601	0.741	0.795	0.982	0.897	0.964	1.169	0.6045	0.000530336	0.663	0.0338846	1.003	0.979096
TGME49_258580-t26_1-p1	rhoptry protein ROP17 GN=TGME49_258580	69.087	0.997	1.046	1.043	0.922	1.113	1.072	1.282	1.35	1.119	1.067	1.231	1.312	1.002	0.984538	1.2043	0.0655551	1.1823	0.0551812
TGME49_286230-t26_1-p1	hypothetical protein GN=TGME49_286230	279.3	0.571	0.689	0.61	0.548	0.735	0.719	0.832	0.689	1.277	1.089	1.377	1.221	0.6045	0.00311108	0.7438	0.00778002	1.241	0.0332047
TGME49_311240-t26_1-p1	"DnaJ family chaperone, putative GN=TGME49_311240"	47.448	0.54	0.646	0.64	0.548	0.722	0.709	0.723	0.645	1.062	1.021	1.081	1.112	0.5935	0.00255249	0.6998	0.0014416	1.069	0.0489499
TGME49_261610-t26_1-p1	ERCC4 domain-containing protein(predict) GN=TGME49_261610	153.51
TGME49_268290-t26_1-p1	DEAD/DEAH box helicase domain-containing protein GN=TGME49_268290	90.269
TGME49_248670-t26_1-p1	V-type H(+)-translocating pyrophosphatase VP1 GN=TGME49_248670	85.295	0.298	0.363	0.335	0.326	0.363	0.347	0.408	0.436	1.068	1	1.281	1.248	0.3305	0.000166235	0.3885	0.000563724	1.1493	0.149062
TGME49_209140-t26_1-p1	"anti-silencing protein, ASF1 family protein GN=TGME49_209140"	28.9	0.247	0.502	0.545	0.437	0.463	0.518	0.526	0.452	2.603	0.993	0.922	1.002	0.4328	0.0235455	0.4898	0.000521578	1.38	0.501082
TGME49_273595-t26_1-p1	hypothetical protein GN=TGME49_273595	235.49			0.144				0.18				0.856		0.144		0.18		0.856
TGME49_228150-t26_1-p1	hypothetical protein GN=TGME49_228150	214.73	0.369		0.686		0.315		0.525		0.829		0.796		0.5275	0.36167	0.42	0.243031	0.8125	0.0874244
TGME49_211300-t26_1-p1	"DUF74 family protein, putative GN=TGME49_211300"	39.748	0.228	0.231	0.339	0.244	0.267	0.275	0.417	0.314	1.12	1.229	1.288	1.218	0.2605	0.00108389	0.3183	0.00220566	1.2138	0.010546
TGME49_216590-t26_1-p1	HEAT repeat-containing protein GN=TGME49_216590	111.19	0.69	0.778	0.699	0.763	0.805	0.787	0.761	0.803	1.11	1.062	1.094	1.05	0.7325	0.00296971	0.789	0.000549161	1.079	0.0145754
TGME49_313990-t26_1-p1	CBF/Mak21 family protein GN=TGME49_313990	148.85	0.532	0.618	0.558	0.494	0.61	0.703	0.705	0.775	1.028	1.147	1.234	1.366	0.5505	0.00157481	0.6983	0.00784096	1.1938	0.0891321
TGME49_292020-t26_1-p1	GCC2 and GCC3 domain-containing protein GN=TGME49_292020	817.09	0.479	0.619	0.497	0.518	0.615	0.61	0.743	0.724	1.226	1.029	1.399	1.175	0.5283	0.00225395	0.673	0.00700916	1.2073	0.0881128
TGME49_264752-t26_1-p1	HEAT repeat-containing protein GN=TGME49_264752	367.86	0.924	1.384	1.41	1.221	0.965	1.221	1.364	1.277	1.077	1.022	0.959	1.037	1.2348	0.17798	1.2068	0.13061	1.0238	0.477162
TGME49_242900-t26_1-p1	Toxoplasma gondii family A protein GN=TGME49_242900	84.027
TGME49_230340-t26_1-p1	Putative high molecular mass nuclear antigen(predict) GN=TGME49_230340	102.41	0.538	0.634	0.586	0.527	0.671	0.771	0.798	0.707	1.264	1.203	1.267	1.418	0.5713	0.00141494	0.7368	0.00671068	1.288	0.00824254
TGME49_223910-t26_1-p1	acyltransferase domain-containing protein GN=TGME49_223910	44.062	0.733	0.473	0.804		0.559	0.44	0.134		0.799	0.984	0.158		0.67	0.167518	0.3777	0.170186	0.647	0.42967
TGME49_259000-t26_1-p1	ER membrane protein complex subunit 4(predict) GN=TGME49_259000	24.253			0.299				0.433				1.414		0.299		0.433		1.414
TGME49_235980-t26_1-p1	ARIADNE family protein GN=TGME49_235980	74.991
TGME49_322010-t26_1-p1	myosin-light-chain kinase GN=TGME49_322010	62.099	0.421	0.463	0.408		0.695	0.595	0.663		1.447	1.253	1.456		0.4307	0.00303087	0.651	0.0166257	1.3853	0.0327827
TGME49_264430-t26_1-p1	Virulent strain associated lipoprotein(predict) GN=TGME49_264430	285.1	0.334	0.33	0.481	0.463	0.446	0.366	0.263	0.54	1.124	1.175	1.074	1.169	0.402	0.00425771	0.4038	0.0130722	1.1355	0.0134518
TGME49_262010-t26_1-p1	calmodulin CAM2 GN=TGME49_262010	15.407	0.517				0.525				1.055				0.517		0.525		1.055
TGME49_238240-t26_1-p1	bystin protein GN=TGME49_238240	50.444			0.459				0.316				0.781		0.459		0.316		0.781
TGME49_202070-t26_1-p1	hypothetical protein GN=TGME49_202070	841.8	0.46	0.693	0.668	0.534	0.592	1.003	0.822	0.729	1.208	1.178	1.18	1.24	0.5888	0.0165607	0.7865	0.135768	1.2015	0.000942161
TGME49_213069-t26_1-p1	ATP synthase mitochondrial F1 complex assembly factor 1(predict) GN=TGME49_213069	12.732		0.349				0.382				1.078			0.349		0.382		1.078
TGME49_240650-t26_1-p1	"coatomer protein complex, subunit alpha, putative GN=TGME49_240650"	142.95	0.531	0.553	0.535	0.559	0.565	0.579	0.585	0.577	1.046	1.109	1.095	1.044	0.5445	2.93233e-05	0.5765	7.8989e-06	1.0735	0.0293273
TGME49_240570-t26_1-p1	Putative transmembrane protein(predict) GN=TGME49_240570	57.406			0.428	0.357			0.642	0.43			1.453	1.423	0.3925	0.086393	0.536	0.264083	1.438	0.025844
TGME49_243970-t26_1-p1	hypothetical protein GN=TGME49_243970	161.12
TGME49_309380-t26_1-p1	Nuf2 GN=TGME49_309380	69.946
TGME49_253080-t26_1-p1	Putative replication protein A2(predict) GN=TGME49_253080	28.747	0.401		0.486		0.473		0.496		0.953		1.057		0.4435	0.10488	0.4845	0.0294633	1.005	0.968324
TGME49_247250-t26_1-p1	RbAp46 GN=TGME49_247250	70.936	0.392	0.366	0.417	0.345	0.326	0.367	0.41	0.373	0.986	0.895	0.989	0.943	0.38	0.000256903	0.369	0.000349446	0.9533	0.169675
TGME49_278890-t26_1-p1	Protein CASP(predict) GN=TGME49_278890	119.4	0.255	0.175	0.315	0.24	0.302	0.226	0.397	0.339	1.046	1.222	1.462	1.282	0.2463	0.00204486	0.316	0.0033758	1.253	0.071566
TGME49_229630-t26_1-p1	eIF2 kinase IF2K-A (incomplete catalytic triad) GN=TGME49_229630	541.89	0.324	0.403	0.359	0.281	0.362	0.266	0.456	0.43	1.088	1.017	1.204	1.188	0.3418	0.00117598	0.3785	0.00573853	1.1243	0.0870542
TGME49_226220-t26_1-p1	alveolin domain containing intermediate filament IMC9 GN=TGME49_226220	80.158	0.449				0.644				1.141				0.449		0.644		1.141
TGME49_265240-t26_1-p1	Putative transmembrane protein(predict) GN=TGME49_265240	133.79			0.611				0.562				1.039		0.611		0.562		1.039
TGME49_221460-t26_1-p1	phosphoglycerate mutase family protein GN=TGME49_221460	48.719	0.581	0.709	0.765		0.71	0.89	0.786		1.129	1.102	1.015		0.685	0.0618639	0.7953	0.100282	1.082	0.18744
TGME49_310080-t26_1-p1	AMP-binding enzyme domain-containing protein GN=TGME49_310080	87.847	0.621	0.661	0.668	0.663	0.963	1.069	1.095	1.016	1.515	1.553	1.62	1.544	0.6533	0.000209378	1.0358	0.378895	1.558	0.000109681
TGME49_205398-t26_1-p1	"DNA repair and recombination protein RAD54, putative GN=TGME49_205398"	26.519
TGME49_268660-t26_1-p1	hypothetical protein GN=TGME49_268660	11.184
TGME49_235150-t26_1-p1	"transporter, major facilitator family protein GN=TGME49_235150"	60.553	0.27	0.365		0.614	0.461	0.529		0.621	1.71	1.409		1.001	0.4163	0.0862094	0.537	0.0269524	1.3733	0.265524
TGME49_319530-t26_1-p1	splicing factor SF2 GN=TGME49_319530	53.353
TGME49_298970-t26_1-p1	"LSM3, U6 small nuclear RNA associated isoform 2 family protein GN=TGME49_298970"	10.752	0.379				0.486				1.064				0.379		0.486		1.064
TGME49_293180-t26_1-p1	NADP-specific glutamate dehydrogenase GN=TGME49_293180	63.798	0.879	1.046	1.009	0.767	0.776	0.947	0.89	0.875	0.851	0.905	0.878	0.962	0.9253	0.374531	0.872	0.0624323	0.899	0.0377618
TGME49_286220-t26_1-p1	GDP-L-fucose synthetase GN=TGME49_286220	48.523			0.677	0.49			0.565	0.521			0.799	0.806	0.5835	0.250054	0.543	0.0595134	0.8025	0.017841
TGME49_289780-t26_1-p1	"ATP-dependent hsl protease ATP-binding subunit hslU, putative GN=TGME49_289780"	101.62	0.511	0.353	0.466	0.463	0.567	0.408	0.495	0.551	1.026	1.145	1.104	1.176	0.4483	0.00308607	0.5053	0.00403893	1.1128	0.0538271
TGME49_226950-t26_1-p1	IgA-specific metalloendopeptidase GN=TGME49_226950	281.26	0.423				0.323				0.727				0.423		0.323		0.727
TGME49_207140-t26_1-p1	SAG-related sequence SRS49B GN=TGME49_207140	38.656	0.099	0.109	0.09	0.07	0.137	0.147	0.188	0.112	1.552	1.506	1.657	1.455	0.092	0.000210157	0.146	0.000558561	1.5425	0.000867198
TGME49_309820-t26_1-p1	ribosomal protein RPL11 GN=TGME49_309820	20.199			0.518	0.539			0.744	0.807			1.338	1.34	0.5285	0.0280257	0.7755	0.141093	1.339	0.00230327
TGME49_280490-t26_1-p1	U-box domain-containing protein GN=TGME49_280490	122	0.452	0.492	0.524	0.413	0.458	0.482	0.516	0.377	1.109	0.978	0.937	0.981	0.4703	0.00105362	0.4583	0.00206264	1.0013	0.986659
TGME49_211640-t26_1-p1	Putative transmembrane protein(predict) GN=TGME49_211640	312.79
TGME49_274060-t26_1-p1	2-oxoglutarate/malate translocase OMT GN=TGME49_274060	35.041	0.298	0.326	0.304	0.252	0.437	0.417	0.454	0.448	1.236	1.281	1.302	1.388	0.295	0.000297207	0.439	3.9724e-05	1.3018	0.0025621
TGME49_212930-t26_1-p1	NifU family domain-containing protein GN=TGME49_212930	40.509	0.436		0.545	0.406	0.574		0.645	0.552	1.315		1.12	1.316	0.4623	0.0188678	0.5903	0.01151	1.2503	0.0783805
TGME49_322100-t26_1-p1	myosin-light-chain kinase GN=TGME49_322100	60.011				0.248				0.419				1.667	0.248		0.419		1.667
TGME49_293700-t26_1-p1	"WD domain, G-beta repeat-containing protein GN=TGME49_293700"	52.759	0.386	0.355	0.409	0.484	0.504	0.378	0.576	0.652	1.267	1.145	1.326	1.208	0.4085	0.00126954	0.5275	0.0164383	1.2365	0.0102405
TGME49_221470-t26_1-p1	hypothetical protein GN=TGME49_221470	61.517	0.558	0.512	0.546	0.519	0.546	0.532	0.497	0.522	0.935	1.048	0.854	0.863	0.5338	0.000115882	0.5243	9.80746e-05	0.925	0.233027
TGME49_320760-t26_1-p1	hypothetical protein GN=TGME49_320760	39.389
TGME49_257740-t26_1-p1	UMP-CMP kinase GN=TGME49_257740	50.995		0.659	0.648			0.616	0.641			0.963	1.029		0.6535	0.0178058	0.6285	0.0384975	0.996	0.9383
TGME49_308890-t26_1-p1	transcription elongation factor SPT6 GN=TGME49_308890	366.02	0.38	0.415	0.46	0.423	0.493	0.467	0.567	0.568	1.208	1.21	1.297	1.178	0.4195	0.000306494	0.5238	0.00147281	1.2233	0.00351538
TGME49_323100-t26_1-p1	mitochondrial association factor 1(predict) GN=TGME49_323100	15.886				1.468				1.576				0.993	1.468		1.576		0.993
TGME49_295380-t26_1-p1	hypothetical protein GN=TGME49_295380	209.97
TGME49_310030-t26_1-p1	"cyclase-associated protein, putative GN=TGME49_310030"	22.483	0.752	0.803	0.723	0.66	0.683	0.745	0.776	0.706	0.954	0.962	0.998	0.99	0.7345	0.00716844	0.7275	0.00227604	0.976	0.147331
TGME49_212310-t26_1-p1	vacuolar ATP synthetase GN=TGME49_212310	16.779
TGME49_211670-t26_1-p1	S1 RNA binding domain-containing protein GN=TGME49_211670	42.217			0.406	0.481			0.566	0.617			1.378	1.268	0.4435	0.0927786	0.5915	0.0735036	1.323	0.132274
TGME49_269840-t26_1-p1	proteasome regulatory subunit GN=TGME49_269840	35.261	0.591	0.542	0.682	0.56	0.656	0.668	0.668	0.634	1.006	1.108	0.979	0.983	0.5938	0.00293011	0.6565	8.45841e-05	1.019	0.636214
TGME49_288630-t26_1-p1	"nucleosome assembly protein (NAP), putative GN=TGME49_288630"	32.081	0.404	0.485	0.515	0.503	0.483	0.484	0.522	0.498	0.941	0.945	0.994	0.973	0.4768	0.00133901	0.4968	5.83868e-05	0.9633	0.0855677
TGME49_200450-t26_1-p1	hypothetical protein GN=TGME49_200450	144.56
TGME49_230430-t26_1-p1	"vesicle-associated membrane protein, putative GN=TGME49_230430"	24.96	0.445	0.504	0.502	0.411	0.575	0.851	0.882	0.597	1.272	1.218	1.599	1.325	0.4655	0.000894316	0.7263	0.0811539	1.3535	0.0232254
TGME49_277500-t26_1-p1	"26S proteasome regulatory subunit 7, putative GN=TGME49_277500"	52.367	0.524	0.629	0.579	0.577	0.572	0.626	0.659	0.579	1.058	1.047	1.001	0.992	0.5773	0.00103063	0.609	0.00101222	1.0245	0.288506
TGME49_277790-t26_1-p1	Dishevelled/Egl-10/leckstrin domain protein(predict) GN=TGME49_277790	157.28	0.592		0.577	0.226	0.701		0.225	0.358	1.1		0.984	1.245	0.465	0.158752	0.428	0.141137	1.1097	0.354596
TGME49_209650-t26_1-p1	RNA-directed DNA polymerase GN=TGME49_209650	508.35		6.193				3.637				0.603			6.193		3.637		0.603
TGME49_209950-t26_1-p1	"thioredoxin, putative GN=TGME49_209950"	47.699	0.505	0.556	0.535	0.469	0.701	0.788	0.782	0.745	1.472	1.388	1.432	1.447	0.5163	0.000582433	0.754	0.00280162	1.4348	0.000135431
TGME49_321370-t26_1-p1	hypothetical protein GN=TGME49_321370	304.67
TGME49_265180-t26_1-p1	hypothetical protein GN=TGME49_265180	48.374	0.429	0.509	0.688	0.571	0.523	0.523	0.603	0.471	0.949	0.952	0.843	0.81	0.5493	0.0127256	0.53	0.00164985	0.8885	0.0849322
TGME49_314390-t26_1-p1	BSD domain-containing protein(predict) GN=TGME49_314390	99.428	0.367				0.258				0.601				0.367		0.258		0.601
TGME49_274130-t26_1-p1	TBC domain-containing protein GN=TGME49_274130	226.43	0.319			0.492	0.483			0.61	0.945			0.862	0.4055	0.203434	0.5465	0.167975	0.9035	0.359705
TGME49_234640-t26_1-p1	"Not1 amine-terminal domain, CCR4-NOT complex component(predict) GN=TGME49_234640"	169.46		0.623		0.39		0.848		0.543		1.358		1.385	0.5065	0.278767	0.6955	0.434527	1.3715	0.0280399
TGME49_295690-t26_1-p1	ubiquinone/menaquinone biosynthesis methyltransferase subfamily protein GN=TGME49_295690	59.069	0.17	0.232	0.219	0.221	0.237	0.291	0.269	0.297	1.144	1.114	1.244	1.168	0.2105	0.000301201	0.2735	0.000204953	1.1675	0.0108615
TGME49_281930-t26_1-p1	SAG-related sequence SRS39 GN=TGME49_281930	33.924	0.07	0.153	0.112	0.164	0.086	0.174	0.159	0.165	1.084	1.139	1.322	1.186	0.1248	0.00245157	0.146	0.0019664	1.1828	0.0428557
TGME49_268280-t26_1-p1	'chromo' (CHRromatin Organization MOdifier) domain-containing protein GN=TGME49_268280	154.32
TGME49_293780-t26_1-p1	Glyco_hydro_19_cat domain-containing protein(predict) GN=TGME49_293780	35.99
TGME49_227030-t26_1-p1	IMP2_N domain-containing protein(predict) GN=TGME49_227030	18.687	0.559	0.596		0.56	0.536	0.516		0.511	0.992	0.926		0.873	0.5717	0.00211982	0.521	0.000747955	0.9303	0.245279
TGME49_269700-t26_1-p1	NLI interacting factor family phosphatase GN=TGME49_269700	132.26	0.572	0.518		0.458	0.533	0.535		0.493	0.955	1.086		0.936	0.516	0.0136998	0.5203	0.00248161	0.9923	0.878225
TGME49_233838-t26_1-p1	"PET112 family, C terminal region domain-containing protein GN=TGME49_233838"	113.84	0.476				0.621				1.285				0.476		0.621		1.285
TGME49_239890-t26_1-p1	SCP family extracellular subfamily protein GN=TGME49_239890	26.623
TGME49_248130-t26_1-p1	hypothetical protein GN=TGME49_248130	93.452	0.441	0.566	0.703	0.567	0.559	0.622	0.647	0.593	1.246	1.088	0.036	0.971	0.5693	0.013517	0.6053	0.000817197	0.8353	0.496485
TGME49_202770-t26_1-p1	RNA recognition motif-containing protein GN=TGME49_202770	55.868	0.501	0.536	0.664	0.678	0.519	0.638	0.677	0.621	1.024	1.115	1.085	0.996	0.5948	0.00917694	0.6138	0.0049852	1.055	0.177104
TGME49_275860-t26_1-p1	Putative dense granule protein GRA12(predict) GN=TGME49_275860	43.159	0.383	0.539	0.508	0.527	0.693	0.689	0.679	0.712	1.321	1.301	1.329	1.264	0.4893	0.00425743	0.6933	6.71323e-05	1.3038	0.000253604
TGME49_308093-t26_1-p1	rhoptry kinase family protein (incomplete catalytic triad) GN=TGME49_308093	59.866	0.343	0.299	0.262	0.283	0.424	0.314	0.37	0.317	1.225	1.027	1.283	1.182	0.2968	0.000339144	0.3563	0.00107191	1.1793	0.0617544
TGME49_261000-t26_1-p1	MutS domain V domain-containing protein GN=TGME49_261000	102.26	0.547	0.521	0.708	0.53	0.617	0.524	0.612	0.555	0.998	1.312	0.961	0.641	0.5765	0.00669317	0.577	0.00121363	0.978	0.773242
TGME49_313100-t26_1-p1	signal recognition particle SRP54 protein GN=TGME49_313100	62.79	0.68	0.633	0.601	0.501	0.675	0.685	0.779	0.589	1.051	1.086	1.224	1.068	0.6038	0.00655162	0.682	0.00984876	1.1073	0.0878455
TGME49_251490-t26_1-p1	"ACR, COG2135 domain-containing protein GN=TGME49_251490"	49.161	0.565	0.579	0.61	0.754	0.428	0.499	0.5	0.558	0.714	0.828	0.735	0.702	0.627	0.00829155	0.4963	0.00152494	0.7448	0.00623822
TGME49_203240-t26_1-p1	Putative transmembrane protein(predict) GN=TGME49_203240	80.262	0.511	0.56	0.664		0.812	0.737	0.927		1.621	1.515	1.681		0.5783	0.0276374	0.8253	0.137312	1.6057	0.00617464
TGME49_230570-t26_1-p1	"transporter, major facilitator family protein GN=TGME49_230570"	128.55			0.918				1.063				1.308		0.918		1.063		1.308
TGME49_207370-t26_1-p1	hypothetical protein GN=TGME49_207370	143.07	0.401		0.55	0.759	0.462		0.672	0.719	1.003		0.874	0.745	0.57	0.118427	0.6177	0.0972978	0.874	0.309621
TGME49_269420-t26_1-p1	TTF-type domain-containing protein(predict) GN=TGME49_269420	79.095
TGME49_312270-t26_1-p1	rhoptry protein ROP13 GN=TGME49_312270	44.802	0.716	0.882	0.853	0.804	0.871	1.117	1.126	1.128	1.099	1.084	1.171	1.22	0.8138	0.0288628	1.0605	0.523955	1.1435	0.0252363
TGME49_229010-t26_1-p1	rhoptry neck protein RON4 GN=TGME49_229010	107.17	0.815	0.906	0.904	0.839	0.921	1.053	1.191	1.172	1.195	1.176	1.245	1.27	0.866	0.0182414	1.0843	0.349813	1.2215	0.0023175
TGME49_308090-t26_1-p1	rhoptry protein ROP5 GN=TGME49_308090	61.101	0.565	0.829	0.799	0.69	0.87	1.041	1.127	1.155	1.261	1.226	1.482	1.45	0.7208	0.0434715	1.0483	0.617022	1.3548	0.012409
TGME49_210380-t26_1-p1	Putative transmembrane protein(predict) GN=TGME49_210380	70.878			0.619	0.479			0.852	0.592			1.554	1.441	0.549	0.184538	0.722	0.410601	1.4975	0.0838236
TGME49_294050-t26_1-p1	Putative transmembrane protein(predict) GN=TGME49_294050	61.947			0.34				0.552				1.612		0.34		0.552		1.612
TGME49_319920-t26_1-p1	2-oxo acid dehydrogenases acyltransferase (catalytic domain) domain-containing protein GN=TGME49_319920	70.289	0.534	0.648	0.505	0.517	0.64	0.773	0.699	0.688	1.271	1.21	1.345	1.334	0.551	0.00275955	0.7	0.00408673	1.29	0.00291327
TGME49_216180-t26_1-p1	Putative transmembrane protein(predict) GN=TGME49_216180	16.441	0.311	0.394	0.434	0.395	0.801	0.789	0.843	0.831	2.019	1.649	1.906	1.975	0.3835	0.00131849	0.816	0.00144374	1.8873	0.00123923
TGME49_206480-t26_1-p1	Putative transmembrane protein (Fragment)(predict) GN=TGME49_206480	22.522				0.47				0.693				1.323	0.47		0.693		1.323
TGME49_287270-t26_1-p1	Putative transmembrane protein(predict) GN=TGME49_287270	75.127	0.272	0.427	0.378	0.25	0.442	0.497	0.529	0.504	1.326	1.223	1.378	1.432	0.3318	0.00471079	0.493	0.000519106	1.3398	0.0049658
TGME49_245680-t26_1-p1	ribosomal protein RPL21 GN=TGME49_245680	17.894	0.676	0.623	1.558	0.444	0.728	0.68	1.462	0.61	0.866	1.08	0.83	1.24	0.8253	0.390337	0.87	0.43741	1.004	0.935921
TGME49_255300-t26_1-p1	hypothetical protein GN=TGME49_255300	265.04	0.536	0.487	0.57	0.564	0.585	0.541	0.66	0.601	1.057	1.075	1.202	1.024	0.5393	0.000652317	0.5968	0.00162897	1.0895	0.128589
TGME49_300140-t26_1-p1	"elongation factor 1-gamma, putative GN=TGME49_300140"	44.039	0.698	0.908	0.822	0.979	0.838	0.922	0.866	1.02	0.977	0.96	0.903	0.86	0.8518	0.140124	0.9115	0.151721	0.925	0.100519
TGME49_219790-t26_1-p1	pre-mRNA processing factor PRP3 GN=TGME49_219790	76.833				0.506				0.509				0.848	0.506		0.509		0.848
TGME49_200430-t26_1-p1	cytidine and deoxycytidylate deaminase zinc-binding region domain-containing protein GN=TGME49_200430	54.976	0.774		0.692	0.658	0.91		0.842	0.891	1.399		1.157	1.421	0.708	0.0274075	0.881	0.0463754	1.3257	0.0754377
TGME49_300240-t26_1-p1	"syntaxin 6, n-terminal protein GN=TGME49_300240"	26.932
TGME49_263850-t26_1-p1	Cathepsin J(predict) GN=TGME49_263850	25.122	0.967	0.913	0.945	0.81	0.874	0.841	0.796	0.756	0.899	0.946	0.847	0.873	0.9088	0.1203	0.8168	0.0114324	0.8913	0.0236212
TGME49_252350-t26_1-p1	hypothetical protein GN=TGME49_252350	78.82
TGME49_309290-t26_1-p1	5'-deoxynucleotidase(predict) GN=TGME49_309290	33.682
TGME49_214850-t26_1-p1	"1-deoxy-D-xylulose 5-phosphate reductoisomerase, putative GN=TGME49_214850"	68.923
TGME49_289650-t26_1-p1	PEP-carboxykinase I GN=TGME49_289650	75.342	0.433	0.549	0.577	0.534	0.468	0.529	0.605	0.489	0.992	0.965	0.986	0.93	0.5233	0.00294412	0.5228	0.00210084	0.9683	0.148487
TGME49_289510-t26_1-p1	H/ACA ribonucleoprotein complex non-core subunit NAF1(predict) GN=TGME49_289510	101.56
TGME49_255180-t26_1-p1	ubiquitin carboxyl-terminal hydrolase GN=TGME49_255180	454.31	0.529	0.647			0.585	0.73			0.893	1.065			0.588	0.165267	0.6575	0.22451	0.979	0.873418
TGME49_236200-t26_1-p1	"DNA mismatch repair protein, C-terminal domain-containing protein GN=TGME49_236200"	180.74
TGME49_239580-t26_1-p1	hypothetical protein GN=TGME49_239580	244.22
TGME49_232710-t26_1-p1	ribosomal protein RPS3A GN=TGME49_232710	29.371	0.641	0.694	0.748	0.688	0.824	0.91	1.012	0.967	1.225	1.219	1.176	1.292	0.6928	0.00206011	0.9283	0.228588	1.228	0.00276166
TGME49_263000-t26_1-p1	Beige/BEACH domain-containing protein GN=TGME49_263000	206.63	0.819	0.936	0.859	1.028	0.772	0.95	0.855	0.877	1.022	1.282	1.008	1.119	0.9105	0.189942	0.8635	0.0565009	1.1078	0.22396
TGME49_207770-t26_1-p1	PCI domain-containing protein GN=TGME49_207770	55.462	0.536				0.508				0.964				0.536		0.508		0.964
TGME49_238400-t26_1-p1	endonuclease/exonuclease/phosphatase domain-containing protein GN=TGME49_238400	290.21			0.847				0.915				1.099		0.847		0.915		1.099
TGME49_211690-t26_1-p1	AAA family protein GN=TGME49_211690	167.15	0.697	0.758	0.666	0.65	0.738	0.879	0.797	0.825	1.106	1.177	1.228	1.193	0.6928	0.00251868	0.8098	0.0148668	1.176	0.00795659
TGME49_247648-t26_1-p1	Sybindin family protein GN=TGME49_247648	25.998
TGME49_246690-t26_1-p1	"alpha amylase, catalytic domain-containing protein GN=TGME49_246690"	99.928
TGME49_252360-t26_1-p1	rhoptry kinase family protein ROP24 (incomplete catalytic triad) GN=TGME49_252360	60.795	0.752	0.934	0.864	0.93	0.951	1.02	1.184	1.162	0.981	1.06	1.236	1.174	0.87	0.0918648	1.0793	0.320113	1.1128	0.183437
TGME49_222340-t26_1-p1	NOL1/NOP2/sun family protein GN=TGME49_222340	69.577	0.263				0.281				1.061				0.263		0.281		1.061
TGME49_209960-t26_1-p1	glycosyltransferase GN=TGME49_209960	188.85	0.365	0.361	0.441	0.411	0.381	0.452	0.437	0.388	0.944	1.238	0.926	0.828	0.3945	0.000463268	0.4145	0.000375397	0.984	0.798792
TGME49_246090-t26_1-p1	hypothetical protein GN=TGME49_246090	104.89	0.346	0.429	0.577		0.452	0.388	0.491		0.998	1.124	0.878		0.4507	0.045781	0.4437	0.0105079	1	0.958973
TGME49_292120-t26_1-p1	membrane occupation and recognition nexus protein MORN2 GN=TGME49_292120	49.235	0.463	0.307	0.439		0.329	0.25	0.431		0.788	0.807	0.988		0.403	0.0279743	0.3367	0.0286429	0.861	0.219981
TGME49_280570-t26_1-p1	SAG-related sequence SRS35A GN=TGME49_280570	18.53	0.05	0.021	0.02	0.02	0.053	0.03	0.022	0.032	0.926	1.367	0.95	1.064	0.0278	0.000771085	0.0343	0.000503433	1.0768	0.590814
TGME49_266030-t26_1-p1	"pre-mRNA splicing factor, putative GN=TGME49_266030"	63.044	0.447	0.371	0.374		0.614	0.439	0.869		1.361	1.087	2.048		0.3973	0.00639867	0.6407	0.182974	1.4987	0.245224
TGME49_309950-t26_1-p1	NLE (NUC135) domain-containing protein GN=TGME49_309950	65.351	0.435	0.494	0.491	0.456	0.493	0.542	0.633	0.545	1.125	1.079	1.271	1.145	0.469	0.000221397	0.5533	0.00213236	1.155	0.0384068
TGME49_231100-t26_1-p1	Putative transmembrane protein(predict) GN=TGME49_231100	53.823	0.089	0.052	0.117	0.07	0.135	0.118	0.232	0.081	1.63	2.827	1.743	1.091	0.082	0.00103727	0.1415	0.00398426	1.8228	0.0952299
TGME49_288860-t26_1-p1	RuvB family 2 protein GN=TGME49_288860	55.446	0.519	0.468	0.505	0.459	0.503	0.466	0.594	0.515	0.983	1.053	1.086	0.96	0.4878	0.000232844	0.5195	0.0015033	1.0205	0.607491
TGME49_212770-t26_1-p1	hypothetical protein GN=TGME49_212770	99.777	0.397				0.662				1.677				0.397		0.662		1.677
TGME49_205100-t26_1-p1	Putative transmembrane protein(predict) GN=TGME49_205100	60.125		0.762		0.667		1.03		1.155		1.308		1.588	0.7145	0.172769	1.0925	0.477869	1.448	0.228559
TGME49_240870-t26_1-p1	"beta adaptin protein, putative GN=TGME49_240870"	101.99	0.549	0.644	0.682	0.536	0.615	0.719	0.834	0.733	1.057	1.135	1.14	1.192	0.6028	0.00493905	0.7253	0.0200445	1.131	0.0237512
TGME49_271120-t26_1-p1	endonuclease/exonuclease/phosphatase family protein GN=TGME49_271120	133.46
TGME49_269885-t26_1-p1	rhoptry metalloprotease toxolysin TLN1 GN=TGME49_269885	182.01	0.773	0.928	0.781	0.748	0.946	1.003	1.035	1.036	1.129	1.081	1.208	1.238	0.8075	0.030195	1.005	0.872042	1.164	0.0247103
TGME49_222410-t26_1-p1	Lipase maturation factor(predict) GN=TGME49_222410	77.523			0.473				0.902				1.36		0.473		0.902		1.36
TGME49_305340-t26_1-p1	corepressor complex CRC230 GN=TGME49_305340	207.3	0.368	0.426	0.41	0.379	0.487	0.479	0.551	0.477	1.122	1.221	1.264	1.129	0.3958	0.000164617	0.4985	0.000397354	1.184	0.0159332
TGME49_304680-t26_1-p1	ubiquitin family protein GN=TGME49_304680	56.733
TGME49_280610-t26_1-p1	signal recognition particle receptor alpha subunit GN=TGME49_280610	60.814				0.784				1.214				1.491	0.784		1.214		1.491
TGME49_212820-t26_1-p1	ubiquitin family protein GN=TGME49_212820	119	0.513	0.549	0.661	0.501	0.665	0.584	0.513	0.547	1.134	1.196	1.029	1.056	0.556	0.0038171	0.5773	0.00324472	1.1038	0.0912645
TGME49_236560-t26_1-p1	hypothetical protein GN=TGME49_236560	259.59	0.668	0.392	0.679	0.5	0.667	0.614	0.746	0.542	1.013	0.991	1.077	0.911	0.5598	0.0279744	0.6423	0.0103114	0.998	0.930456
TGME49_273520-t26_1-p1	PCI domain-containing protein GN=TGME49_273520	67.341	0.626	0.649	0.692	0.619	0.731	0.691	0.919	0.744	1.168	1.106	1.189	1.096	0.6465	0.000633305	0.7713	0.0346308	1.1398	0.0111144
TGME49_319860-t26_1-p1	DNA polymerase family B protein GN=TGME49_319860	334.35				0.822				0.659				0.755	0.822		0.659		0.755
TGME49_297230-t26_1-p1	"Vps53 family, N-terminal protein GN=TGME49_297230"	110.19	0.547	0.549	0.8	0.583	0.551	0.575	0.788	0.676	1.039	1.123	0.932	1.157	0.6198	0.0182546	0.6475	0.0180808	1.0628	0.37872
TGME49_249170-t26_1-p1	Ras family protein GN=TGME49_249170	82.3	0.322	0.509	0.355	0.312	0.485	0.506	0.583	0.484	1.278	1.084	1.539	1.344	0.3745	0.00451322	0.5145	0.000943693	1.3113	0.0513352
TGME49_308000-t26_1-p1	"Gpi16 subunit, GPI transamidase component protein GN=TGME49_308000"	83.156	0.664	0.557	0.439		1.078	0.828	0.526		1.541	1.425	1.304		0.5533	0.0540113	0.8107	0.429626	1.4233	0.0272295
TGME49_214470-t26_1-p1	"Ulp1 protease family, C-terminal catalytic domain-containing protein GN=TGME49_214470"	85.26
TGME49_261950-t26_1-p1	ATP synthase beta subunit ATP-B GN=TGME49_261950	59.916	0.417	0.5	0.463	0.413	0.545	0.651	0.643	0.618	1.299	1.196	1.327	1.3	0.4483	0.000603824	0.6143	0.00187352	1.2805	0.00265818
TGME49_291980-t26_1-p1	HECT-domain (ubiquitin-transferase) domain-containing protein GN=TGME49_291980	445.27	0.281	0.274	0.32	0.239	0.292	0.291	0.374	0.269	1.125	1.233	1.164	1.03	0.2785	0.000339788	0.3065	0.00072458	1.138	0.0611853
TGME49_319850-t26_1-p1	"splicing factor U2AF family SnRNP auxilary factor large subunit, RRM domain-containing protein GN=TGME49_319850"	51.681	0.611	0.64	0.695	0.414	0.671	0.682	0.792	0.761	1.089	1.129	1.089	1.581	0.59	0.0260517	0.7265	0.00636952	1.222	0.171013
TGME49_290670-t26_1-p1	leucyl aminopeptidase LAP GN=TGME49_290670	83.236	0.412	0.428	0.497	0.388	0.399	0.425	0.469	0.417	0.992	0.963	0.923	0.937	0.4313	0.000809327	0.4275	0.000217048	0.9538	0.0801764
TGME49_259880-t26_1-p1	hypothetical protein GN=TGME49_259880	88.024	1.271			1.387	1.229			1.411	0.958			0.984	1.329	0.136561	1.32	0.217034	0.971	0.363096
TGME49_227560-t26_1-p1	"IWS1 transcription factor, putative GN=TGME49_227560"	54.331		0.683	0.609	0.466		0.826	0.747	0.735		1.422	1.396	1.377	0.586	0.058727	0.7693	0.0275939	1.3983	0.00115681
TGME49_316330-t26_1-p1	superoxide dismutase SOD2 GN=TGME49_316330	31.462
TGME49_250750-t26_1-p1	tRNA (uracil-5-)-methyltransferase GN=TGME49_250750	121.27	0.575				0.319				0.574				0.575		0.319		0.574
TGME49_297340-t26_1-p1	hypothetical protein GN=TGME49_297340	126.27
TGME49_229200-t26_1-p1	Carboxy-terminal domain cyclin(predict) GN=TGME49_229200	73.842
TGME49_268850-t26_1-p1	enolase 2 GN=TGME49_268850	52.113	0.897	0.862	1.048	0.95	0.982	0.85	0.995	0.914	0.979	0.986	0.991	0.967	0.9393	0.274021	0.9353	0.199272	0.9808	0.050348
TGME49_236540-t26_1-p1	RNA recognition motif-containing protein GN=TGME49_236540	53.438	0.44	0.454	0.531	0.479	0.51	0.569	0.606	0.628	1.108	1.191	1.244	1.125	0.476	0.000567082	0.5783	0.00187058	1.167	0.0155416
TGME49_275770-t26_1-p1	B-cell receptor-associated 31-like protein(predict) GN=TGME49_275770	32.426		0.314				0.385				1.197			0.314		0.385		1.197
TGME49_232450-t26_1-p1	SWI2/SNF2-containing protein RAD54 GN=TGME49_232450	96.577
TGME49_301400-t26_1-p1	C3H1-type domain-containing protein(predict) GN=TGME49_301400	237.46	0.141	0.124	0.146	0.101	0.148	0.208	0.106	0.024	1.047	1.003	0.724	0.21	0.128	0.000221395	0.1215	0.0230914	0.746	0.368804
TGME49_294330-t26_1-p1	EGF family domain-containing protein GN=TGME49_294330	122.81
TGME49_251930-t26_1-p1	enoyl-acyl carrier reductase ENR GN=TGME49_251930	43.658	0.26	0.308	0.276	0.289	0.313	0.337	0.3	0.325	1.24	1.083	1.322	1.19	0.2833	7.72228e-05	0.3188	3.51866e-05	1.2088	0.0304262
TGME49_265360-t26_1-p1	Putative acyl-CoA thioesterase 9(predict) GN=TGME49_265360	57.88	0.542	0.625			0.735	0.72			1.095	1.122			0.5835	0.117165	0.7275	0.0291503	1.1085	0.105549
TGME49_257090-t26_1-p1	NAC domain-containing protein GN=TGME49_257090	38.782	0.471	0.466	0.676	0.476	0.424	0.553	0.605	0.463	0.943	1.104	0.881	0.885	0.5223	0.00792105	0.5113	0.00537621	0.9533	0.454447
TGME49_307850-t26_1-p1	6-phosphogluconate dehydrogenase GN=TGME49_307850	54.701	0.42	0.479	0.576	0.526	0.356	0.387	0.458	0.458	0.73	0.869	0.757	0.74	0.5003	0.00292081	0.4148	0.00119316	0.774	0.0113444
TGME49_213030-t26_1-p1	Clathrin light chain(predict) GN=TGME49_213030	35.155
TGME49_281980-t26_1-p1	phosphatidate cytidylyltransferase GN=TGME49_281980	114.64	0.159		0.284	0.317	0.222		0.611	0.637	1.257		2.192	1.889	0.2533	0.0326293	0.49	0.192812	1.7793	0.114078
TGME49_265330-t26_1-p1	"cell-cycle-associated protein kinase GSK, putative GN=TGME49_265330"	44.467	0.588	0.612	0.608	0.623	0.561	0.597	0.612	0.602	0.936	0.935	1.015	0.962	0.6078	4.83888e-05	0.593	0.000162283	0.962	0.174833
TGME49_246550-t26_1-p1	aspartyl protease ASP3 GN=TGME49_246550	69.155	0.79	0.863	1.048	0.823	1.033	1.445	1.219	1.102	1.293	1.577	1.167	1.424	0.881	0.163331	1.1998	0.131568	1.3653	0.0263518
TGME49_229750-t26_1-p1	Fms-interacting protein(predict) GN=TGME49_229750	146.07	0.295	0.703	0.515	0.409	0.312	0.675	0.678	0.35	1.17	0.972	1.201	0.877	0.4805	0.0343774	0.5038	0.0526159	1.055	0.639707
TGME49_292200-t26_1-p1	RNA recognition motif-containing protein GN=TGME49_292200	222.41	0.479	0.415	0.605	0.531	0.516	0.562	0.752	0.63	1.106	1.088	1.069	0.978	0.5075	0.00497792	0.615	0.0132591	1.0603	0.167765
TGME49_223040-t26_1-p1	"ATP synthase-associated protein, putative(predict) GN=TGME49_223040"	27.437	0.326	0.361	0.394	0.336	0.514	0.597	0.675	0.663	1.444	1.518	1.682	1.695	0.3543	0.000224317	0.6123	0.00631271	1.5848	0.00207301
TGME49_319312-t26_1-p1	EF-hand domain-containing protein(predict) GN=TGME49_319312	178.88
TGME49_255650-t26_1-p1	DHHC zinc finger domain-containing protein GN=TGME49_255650	53.072
TGME49_218240-t26_1-p1	Putative transmembrane protein(predict) GN=TGME49_218240	132.28	0.471	0.73	0.634	0.545	0.619	0.798	0.847	0.669	1.252	1.216	1.342	1.316	0.595	0.0165043	0.7333	0.0330795	1.2815	0.00249037
TGME49_223510-t26_1-p1	Alpha/beta hydrolase family protein(predict) GN=TGME49_223510	49.382
TGME49_219850-t26_1-p1	prolyl-tRNA synthetase (ProRS) GN=TGME49_219850	93.478	0.589	0.63	0.589	0.553	0.561	0.655	0.668	0.609	1.052	1.023	0.962	0.955	0.5903	0.000429056	0.6233	0.00190865	0.998	0.923581
TGME49_310280-t26_1-p1	Phosphoethanolamine-cytidyltransferase GN=TGME49_310280	121.47
TGME49_230420-t26_1-p1	sarco/endoplasmic reticulum Ca2+-ATPase GN=TGME49_230420	118.88	0.255	0.321	0.304	0.284	0.401	0.393	0.497	0.468	1.439	1.384	1.644	1.642	0.291	0.000216585	0.4398	0.0011263	1.5273	0.00384564
TGME49_266920-t26_1-p1	3'5'-cyclic nucleotide phosphodiesterase domain-containing protein GN=TGME49_266920	119.88
TGME49_275710-t26_1-p1	hypothetical protein GN=TGME49_275710	63.41
TGME49_280380-t26_1-p1	poly(ADP-ribose) glycohydrolase GN=TGME49_280380	61.836	1.281	1.148	1.301	1.285	1.627	1.666	1.635	1.344	1.201	1.381	1.166	0.868	1.2538	0.00683694	1.568	0.00461515	1.154	0.333832
TGME49_297430-t26_1-p1	Fop carboxy-terminal duplication domain protein(predict) GN=TGME49_297430	25.336		0.536				0.823				1.375			0.536		0.823		1.375
TGME49_297160-t26_1-p1	hypothetical protein GN=TGME49_297160	60.493			0.328				0.534				1.495		0.328		0.534		1.495
TGME49_232600-t26_1-p1	"phospholipase, patatin family protein GN=TGME49_232600"	70.81	0.593	0.642	0.628	0.594	0.834	0.717	0.902	0.819	1.386	1.255	1.424	1.364	0.6143	0.00023224	0.818	0.0340022	1.3573	0.00234151
TGME49_224600-t26_1-p1	GTP binding protein GN=TGME49_224600	50.623				0.597				0.731				1.196	0.597		0.731		1.196
TGME49_270280-t26_1-p1	hypothetical protein GN=TGME49_270280	68.722
TGME49_261220-t26_1-p1	transcription elongation factor SPT4 GN=TGME49_261220	15.97
TGME49_222020-t26_1-p1	phosphoglycerate kinase PGKII GN=TGME49_222020	63.029	0.456	0.513	0.544	0.457	0.553	0.583	0.635	0.581	1.184	1.172	1.2	1.223	0.4925	0.000780316	0.588	0.000525334	1.1948	0.000464963
TGME49_321660-t26_1-p1	"mannosyltransferase, putative GN=TGME49_321660"	86.038	0.33		0.243		0.407		0.278		1.273		1.23		0.2865	0.108138	0.3425	0.154395	1.2515	0.068727
TGME49_205558-t26_1-p1	NAC domain-containing protein GN=TGME49_205558	20.507	0.377	0.409	0.546		0.327	0.416	0.573		0.861	0.985	0.949		0.444	0.0267236	0.4387	0.050607	0.9317	0.278586
TGME49_249270-t26_1-p1	"protein disulfide isomerase-related protein (provisional), putative GN=TGME49_249270"	59.94	0.352	0.449	0.37	0.402	0.568	0.755	0.689	0.674	1.538	1.664	1.614	1.64	0.3933	0.000611269	0.6715	0.0098012	1.614	0.000154417
TGME49_291040-t26_1-p1	lactate dehydrogenase LDH2 GN=TGME49_291040	35.334	0.054	0.043	0.063	0.078	0.052	0.042	0.056	0.065	0.927	0.93	0.878	0.83	0.0595	0.00028923	0.0538	0.000100335	0.8913	0.0331419
TGME49_297745-t26_1-p1	Putative transmembrane protein(predict) GN=TGME49_297745	413.77	0.412	0.534	0.483	0.438	0.608	0.661	0.719	0.757	1.325	1.261	1.513	1.508	0.4668	0.00134879	0.6863	0.00640938	1.4018	0.00813346
TGME49_268182-t26_1-p1	Putative transmembrane protein(predict) GN=TGME49_268182	79.714
TGME49_250830-t26_1-p1	SAC3/GANP family protein GN=TGME49_250830	41.072		0.576	0.599	0.577		0.548	0.7	0.547		0.948	1.108	0.97	0.584	0.000844242	0.5983	0.0351973	1.0087	0.926189
TGME49_218070-t26_1-p1	NOC3p domain-containing protein(predict) GN=TGME49_218070	186.09	0.495	0.567	0.502	0.469	0.596	0.445	0.617	0.632	1.209	0.767	1.199	1.405	0.5083	0.000684806	0.5725	0.00921943	1.145	0.513745
TGME49_276130-t26_1-p1	cathepsin CPC2 GN=TGME49_276130	82.982	1.214	1.643			1.371	1.522			0.989	0.956			1.4285	0.353235	1.4465	0.126207	0.9725	0.450755
TGME49_263300-t26_1-p1	eukaryotic porin protein GN=TGME49_263300	31.352	0.398	0.49	0.44	0.458	0.575	0.656	0.695	0.676	1.338	1.323	1.449	1.43	0.4465	0.00051994	0.6505	0.00296269	1.385	0.0011766
TGME49_310290-t26_1-p1	regulator of chromosome condensation (RCC1) repeat-containing protein GN=TGME49_310290	80.702	0.399	0.502	0.422	0.396	0.486	0.54	0.549	0.596	1.179	1.072	1.37	1.329	0.4298	0.000914787	0.5428	0.00105811	1.2375	0.049563
TGME49_243580-t26_1-p1	"Hit family protein involved in cell-cycle regulation, putative GN=TGME49_243580"	30.516	0.663	0.751	0.786	0.662	0.591	0.662	0.725	0.624	0.931	0.928	0.929	0.855	0.7155	0.00683973	0.6505	0.00333863	0.9108	0.0297343
TGME49_306610-t26_1-p1	"3' exoribonuclease family, domain 1 domain-containing protein GN=TGME49_306610"	41.697	0.579	0.584		0.568	0.583	0.58		0.732	1.03	1.106		1.182	0.577	0.000334168	0.6317	0.0384418	1.106	0.178508
TGME49_268330-t26_1-p1	Transport protein Trs120(predict) GN=TGME49_268330	310.84	0.473	0.719	0.644	0.689	0.532	0.846	0.673	0.704	1.123	1.439	1.036	0.994	0.6313	0.0228154	0.6888	0.0393032	1.148	0.275292
TGME49_214210-t26_1-p1	rRNA pseudouridine synthase GN=TGME49_214210	56.744	0.452	0.322	0.364	0.344	0.59	0.406	0.457	0.431	1.09	1.027	1.323	1.104	0.3705	0.00130716	0.471	0.00401763	1.136	0.146581
TGME49_205625-t26_1-p1	Putative transmembrane protein(predict) GN=TGME49_205625	101.77
TGME49_238100-t26_1-p1	transmembrane protein GN=TGME49_238100	26.92	0.416	0.454	0.403	0.417	0.545	0.51	0.577	0.517	1.236	1.035	1.429	1.446	0.4225	8.7508e-05	0.5373	0.000309527	1.2865	0.0742364
TGME49_223590-t26_1-p1	proteasome subunit GN=TGME49_223590	39.397	0.524	0.597	0.719	0.674	0.565	0.579	0.682	0.647	1.003	1.054	0.98	0.958	0.6285	0.00995371	0.6183	0.00258616	0.9988	0.94149
TGME49_251540-t26_1-p1	dense granule protein GRA9 GN=TGME49_251540	35.338	0.079	0.077	0.096	0.104	0.125	0.127	0.122	0.116	1.36	1.687	1.313	1.071	0.089	9.40381e-05	0.1225	2.83744e-06	1.3578	0.0721963
TGME49_214610-t26_1-p1	ER-trafficking TRAPP I complex 85 kDa subunit(predict) GN=TGME49_214610	354.77	0.506	0.552	0.518	0.477	0.58	0.578	0.614	0.554	1.123	1.063	1.197	1.07	0.5133	0.000310104	0.5815	0.000198175	1.1133	0.0440609
TGME49_321450-t26_1-p1	Myb family DNA-binding domain-containing protein GN=TGME49_321450	437.02	0.415	0.297	0.507	0.459	0.362	0.41	0.538	0.467	1.207	1.284	1.25	1.124	0.4195	0.00701971	0.4443	0.00358691	1.2163	0.00996902
TGME49_250340-t26_1-p1	centrin 2 GN=TGME49_250340	19.153	0.615	0.688	0.718	0.615	0.703	0.198	0.274	0.673	1.14	0.303	0.382	0.879	0.659	0.00272309	0.462	0.0892278	0.676	0.240502
TGME49_281630-t26_1-p1	hydroxyacylglutathione hydrolase GN=TGME49_281630	48.164			0.318				0.313				0.851		0.318		0.313		0.851
TGME49_235160-t26_1-p1	Importin N-terminal domain-containing protein (Fragment)(predict) GN=TGME49_235160	168.3	0.886	0.985	0.933	0.804	0.864	0.852	0.932	0.756	1.04	1.001	1.023	0.988	0.902	0.123876	0.851	0.0462862	1.013	0.404478
TGME49_273730-t26_1-p1	"phospholipase, patatin family protein GN=TGME49_273730"	72.003	0.188		0.189		0.222		0.231		1.151		1.192		0.1885	0.00143115	0.2265	0.0120436	1.1715	0.0988377
TGME49_320050-t26_1-p1	ribosomal protein RPL5 GN=TGME49_320050	35.341	0.8	0.763	0.713	0.674	0.873	0.975	0.782	0.811	1.091	1.301	1.126	1.136	0.7375	0.0058554	0.8603	0.0711516	1.1635	0.0453232
TGME49_251850-t26_1-p1	serine/threonine protein phosphatase GN=TGME49_251850	117.36	0.476	0.492	0.557	0.475	0.51	0.469	0.578	0.527	0.88	0.985	0.975	0.953	0.5	0.000528624	0.521	0.000954683	0.9483	0.163799
TGME49_240700-t26_1-p1	ubiquitin family protein GN=TGME49_240700	65.666			0.496	0.435			0.165	0.311			0.496	0.623	0.4655	0.0766677	0.238	0.186621	0.5595	0.170566
TGME49_316650-t26_1-p1	hypothetical protein GN=TGME49_316650	139.76	0.286	0.256		0.379	0.272	0.238		0.319	0.979	0.957		0.868	0.307	0.0140286	0.2763	0.00636724	0.9347	0.266913
TGME49_259870-t26_1-p1	SAC domain-containing protein(predict) GN=TGME49_259870	230.6			0.693				0.849				1.254		0.693		0.849		1.254
TGME49_277000-t26_1-p1	"transport protein Sec24, putative GN=TGME49_277000"	108.03	0.425	0.531	0.525	0.479	0.516	0.538	0.563	0.578	1.014	1.035	1.033	0.937	0.49	0.00123193	0.5488	0.000243693	1.0048	0.89398
TGME49_320190-t26_1-p1	SAG-related sequence SRS16B GN=TGME49_320190	41.479	0.033	0.023	0.041	0.051	0.034	0.029	0.044	0.052	1.106	1.078	1.265	0.799	0.037	0.000440782	0.0398	0.000217057	1.062	0.7049
TGME49_246460-t26_1-p1	Putative transmembrane protein(predict) GN=TGME49_246460	68.739	0.296	0.281	0.31	0.311	0.387	0.297	0.41	0.445	1.313	1.041	1.355	1.23	0.2995	2.6075e-05	0.3848	0.0024219	1.2348	0.0561954
TGME49_255400-t26_1-p1	Putative transmembrane protein(predict) GN=TGME49_255400	32.825
TGME49_226350-t26_1-p1	hypothetical protein GN=TGME49_226350	168.11
TGME49_246178-t26_1-p1	Sulfite exporter TauE/SafE protein(predict) GN=TGME49_246178	41.546		0.551	0.493	0.427		0.564	0.692	0.645		1.054	1.278	1.279	0.4903	0.0154757	0.6337	0.0246001	1.2037	0.148134
TGME49_321300-t26_1-p1	"autophagy-related 12 variant 1, putative GN=TGME49_321300"	73.431
TGME49_258640-t26_1-p1	adenylate kinase superfamily protein GN=TGME49_258640	61.125	0.307	0.365	0.325	0.24	0.363	0.395	0.447	0.392	1.163	1.094	1.399	1.429	0.3093	0.00137232	0.3993	0.000343214	1.2713	0.0559909
TGME49_236860-t26_1-p1	haloacid dehalogenase family hydrolase domain-containing protein GN=TGME49_236860	270.99	0.229				0.342				1.41				0.229		0.342		1.41
TGME49_268890-t26_1-p1	citrate synthase I GN=TGME49_268890	60.381	0.388	0.474	0.486	0.455	0.552	0.544	0.57	0.592	1.285	1.193	1.329	1.296	0.4508	0.000840279	0.5645	0.000119033	1.2758	0.00284478
TGME49_226590-t26_1-p1	"cytochrome C oxidase subunit IIa, putative GN=TGME49_226590"	34.502
TGME49_220910-t26_1-p1	HEAT repeat-containing protein GN=TGME49_220910	190.43			0.93	0.81			0.947	0.879			1.021	1.083	0.87	0.384359	0.913	0.331972	1.052	0.440811
TGME49_299110-t26_1-p1	cleft lip and palate transmembrane protein 1 (clptm1) protein GN=TGME49_299110	71.268	0.448	0.54	0.419	0.455	0.702	0.679	0.689	0.777	1.428	1.398	1.637	1.654	0.4655	0.00114941	0.7118	0.00232643	1.5293	0.00372106
TGME49_266410-t26_1-p1	Putative transmembrane protein(predict) GN=TGME49_266410	63.916
TGME49_219170-t26_1-p1	hypothetical protein GN=TGME49_219170	33.334
TGME49_314710-t26_1-p1	carrier superfamily protein GN=TGME49_314710	47.303
TGME49_201200-t26_1-p1	zinc finger (CCCH type) motif-containing protein GN=TGME49_201200	68.064
TGME49_318690-t26_1-p1	RNA recognition motif-containing protein GN=TGME49_318690	124.64	0.278	0.263	0.334	0.288	0.246	0.463	0.556	0.429	1.327	1.467	1.561	1.342	0.2908	0.000236057	0.4235	0.0211808	1.4243	0.00422503
TGME49_306960-t26_1-p1	"phenylalanine--tRNA ligase, beta subunit protein GN=TGME49_306960"	74.584	0.539	0.607	0.594	0.55	0.636	0.642	0.666	0.634	1.114	1.122	1.075	1.037	0.5725	0.000463087	0.6445	5.78485e-05	1.087	0.0287435
TGME49_256840-t26_1-p1	Putative transmembrane protein (Fragment)(predict) GN=TGME49_256840	82.787	0.277	0.307	0.311	0.279	0.366	0.415	0.503	0.456	1.384	1.253	1.618	1.495	0.2935	5.2799e-05	0.435	0.00173623	1.4375	0.0107771
TGME49_216080-t26_1-p1	apical complex lysine methyltransferase GN=TGME49_216080	79.432	0.533	0.514	0.528	0.543	0.764	0.672	0.663	0.651	1.433	1.333	1.281	1.201	0.5295	1.96775e-05	0.6875	0.00293827	1.312	0.00803408
TGME49_321480-t26_1-p1	SAG-related sequence SRS12B GN=TGME49_321480	40.535	0.081	0.107	0.088	0.108	0.106	0.122	0.122	0.157	1.302	1.177	1.387	1.366	0.096	9.62286e-05	0.1268	0.000206108	1.308	0.00833726
TGME49_213790-t26_1-p1	CRAL/TRIO domain protein(predict) GN=TGME49_213790	190.49	0.407			1.258	0.463				1.097				0.8325	0.747152	0.463		1.097
TGME49_213410-t26_1-p1	"small nuclear ribonucleoprotein f (snrnp-f), putative GN=TGME49_213410"	10.069	0.891	1.501	1.52	0.409	0.943	1.41	1.954	0.437	0.902	0.955	1.011	0.768	1.0803	0.905209	1.186	0.937532	0.909	0.237916
TGME49_267270-t26_1-p1	"divalent metal transporter, putative GN=TGME49_267270"	132.88
TGME49_255670-t26_1-p1	methyltransferase domain-containing protein GN=TGME49_255670	29.138		0.13		0.118		0.191		0.197		1.328		1.41	0.124	0.0208662	0.194	0.00848937	1.369	0.0854799
TGME49_248340-t26_1-p1	GTP-binding nuclear protein ran/tc4 GN=TGME49_248340	25.997	0.691	0.803	0.733	0.639	0.668	0.769	0.697	0.623	0.968	0.994	0.929	0.948	0.7165	0.00904686	0.6893	0.00515187	0.9598	0.089536
TGME49_295730-t26_1-p1	tetratricopeptide repeat-containing protein GN=TGME49_295730	47.414	0.262		0.372	0.455	0.149		0.332	0.235	0.553		0.884	0.474	0.363	0.0343138	0.2387	0.0347247	0.637	0.167693
TGME49_294730-t26_1-p1	Sec16 Sec23-binding domain protein(predict) GN=TGME49_294730	217.38	0.348	0.38	0.373	0.395	0.412	0.416	0.52	0.475	1.053	1.102	1.175	1.076	0.374	6.60392e-05	0.4558	0.00117366	1.1015	0.039483
TGME49_258130-t26_1-p1	Rab1 protein GN=TGME49_258130	23.872	0.451	0.448	0.496	0.487	0.635	0.529	0.679	0.688	1.248	1.268	1.284	1.346	0.4705	0.000139175	0.6328	0.00700445	1.2865	0.000902356
TGME49_260570-t26_1-p1	REPA_OB_2 domain-containing protein(predict) GN=TGME49_260570	58.41
TGME49_226050-t26_1-p1	RING-type domain-containing protein(predict) GN=TGME49_226050	83.892
TGME49_319910-t26_1-p1	"WD domain, G-beta repeat-containing protein GN=TGME49_319910"	57.342
TGME49_229900-t26_1-p1	Macro domain-containing protein(predict) GN=TGME49_229900	75.826	0.432	0.647			0.51	0.567			0.955	0.896			0.5395	0.268199	0.5385	0.0765088	0.9255	0.333947
TGME49_228080-t26_1-p1	dihydrouridine synthase (dus) protein GN=TGME49_228080	131.46	0.298	0.413	0.521	0.383	0.27	0.513	0.902	0.755	0.856	1.288	1.82	1.858	0.4038	0.00605445	0.61	0.151533	1.4555	0.215539
TGME49_216560-t26_1-p1	methyltransferase domain-containing protein GN=TGME49_216560	58.65
TGME49_285272-t26_1-p1	FAS1 domain-containing protein(predict) GN=TGME49_285272	76.045	0.581				0.59				0.968				0.581		0.59		0.968
TGME49_206320-t26_1-p1	Putative transmembrane protein(predict) GN=TGME49_206320	32.301	0.431	0.365	0.488	0.437	0.596	0.519	0.721	0.733	1.293	1.241	1.341	1.402	0.4303	0.00116539	0.6423	0.0176046	1.3193	0.0027181
TGME49_312160-t26_1-p1	hypothetical protein GN=TGME49_312160	22.261	0.514	0.75	0.772	0.776	0.657	0.906	1.072	1	1.146	1.129	1.266	1.347	0.703	0.0503525	0.9088	0.435059	1.222	0.0264843
TGME49_297070-t26_1-p1	Putative duplicated carbonic anhydrase(predict) GN=TGME49_297070	58.104	0.942	1.121	0.843	0.905	1.078	1.133	1.246	1.302	1.129	1.141	1.314	1.342	0.9528	0.496261	1.1898	0.0415197	1.2315	0.0299702
TGME49_220430-t26_1-p1	Putative transmembrane protein(predict) GN=TGME49_220430	170.93
TGME49_309730-t26_1-p1	thioredoxin reductase GN=TGME49_309730	70.781	0.571	0.63	0.61	0.593	0.445	0.443	0.377	0.438	0.714	0.75	0.667	0.686	0.601	0.000232044	0.4258	0.00034004	0.7043	0.00125998
TGME49_263450-t26_1-p1	Coilin(predict) GN=TGME49_263450	120.99		0.396		0.388		0.426		0.543		1.281		1.318	0.392	0.00980891	0.4845	0.146592	1.2995	0.0488503
TGME49_225860-t26_1-p1	Putative clumping factor B(predict) GN=TGME49_225860	111.62
TGME49_232370-t26_1-p1	CW-type Zinc Finger protein GN=TGME49_232370	118.71	0.27	0.282	0.468	0.311	0.244	0.299	0.417	0.371	0.886	1.041	0.932	0.94	0.3328	0.0044531	0.3328	0.00381291	0.9498	0.265294
TGME49_221350-t26_1-p1	Ctr copper transporter family protein GN=TGME49_221350	32.176
TGME49_202160-t26_1-p1	ABC1 family protein GN=TGME49_202160	99.862	0.493				0.698				1.35				0.493		0.698		1.35
TGME49_320110-t26_1-p1	proliferating cell nuclear antigen PCNA2 GN=TGME49_320110	32.264	0.518	0.53	0.506	0.566	0.636	0.701	0.569	0.772	1.186	1.23	1.216	1.248	0.53	0.000184383	0.6695	0.0124664	1.22	0.000532851
TGME49_239100-t26_1-p1	ribosomal protein RPS7 GN=TGME49_239100	22.587	0.601	0.628	0.742	0.673	0.699	0.747	0.976	0.734	1.128	1.234	1.237	1.119	0.661	0.00428198	0.789	0.0660718	1.1795	0.0140727
TGME49_262660-t26_1-p1	Putative transmembrane protein(predict) GN=TGME49_262660	84.657
TGME49_260510-t26_1-p1	ubiquitin thioesterase otubain-like family protein GN=TGME49_260510	55.389				0.452				0.452				0.979	0.452		0.452		0.979
TGME49_290030-t26_1-p1	Putative transmembrane protein(predict) GN=TGME49_290030	26.565	0.428	0.486	0.474	0.45	0.742	0.737	0.892	0.868	1.678	1.601	1.933	1.946	0.4595	0.000161188	0.8098	0.0346746	1.7895	0.0020622
TGME49_270770-t26_1-p1	PWI domain-containing protein GN=TGME49_270770	86.917			0.59	0.466			0.656	0.602			1.138	1.222	0.528	0.16099	0.629	0.0827731	1.18	0.188707
TGME49_263170-t26_1-p1	CS domain protein(predict) GN=TGME49_263170	34.523
TGME49_239020-t26_1-p1	ABC transporter transmembrane region domain-containing protein GN=TGME49_239020	151.63	0.092	0.139	0.123	0.117	0.136	0.153	0.159	0.163	1.268	1.113	1.38	1.345	0.1178	0.000219757	0.1528	3.28099e-05	1.2765	0.0224701
TGME49_224900-t26_1-p1	"adenylate kinase, putative GN=TGME49_224900"	28.56	0.432	0.572	0.479	0.471	0.61	0.698	0.683	0.65	1.256	1.236	1.316	1.29	0.4885	0.00178698	0.6603	0.00122854	1.2745	0.000634822
TGME49_201680-t26_1-p1	"eukaryotic initiation factor-3 subunit 10, putative GN=TGME49_201680"	119.13	0.629	0.739	0.781	0.682	0.688	0.781	0.811	0.787	1.063	1.139	1.103	1.091	0.7078	0.00774646	0.7668	0.00784469	1.099	0.010714
TGME49_285200-t26_1-p1	cleavage and polyadenylation specifity factor protein GN=TGME49_285200	116.74	0.368	0.433	0.426	0.394	0.404	0.424	0.422	0.477	1.135	0.971	1.036	1.107	0.4053	0.000240946	0.4318	0.00025393	1.0623	0.244104
TGME49_228490-t26_1-p1	p21-carboxy-terminal region-binding protein(predict) GN=TGME49_228490	43.287	0.291				0.673				2.135				0.291		0.673		2.135
TGME49_216370-t26_1-p1	hypothetical protein GN=TGME49_216370	64.633	0.509				0.497				0.932				0.509		0.497		0.932
TGME49_251890-t26_1-p1	hypothetical protein GN=TGME49_251890	180.8			0.511				0.644				1.305		0.511		0.644		1.305
TGME49_254580-t26_1-p1	UDP-galactose transporter family protein GN=TGME49_254580	45.522	0.313	0.298	0.421	0.345	0.42	0.347	0.639	0.418	1.372	1.237	1.44	1.231	0.3443	0.00118902	0.456	0.012176	1.32	0.00871118
TGME49_265510-t26_1-p1	Glutaredoxin domain-containing protein(predict) GN=TGME49_265510	29.706
TGME49_238940-t26_1-p1	"GDP mannose 4,6-dehydratase, putative GN=TGME49_238940"	41.717	0.684	0.638	0.589	0.564	0.545	0.65	0.573	0.488	0.861	0.976	0.948	0.935	0.6188	0.00227729	0.564	0.00351358	0.93	0.0982129
TGME49_263110-t26_1-p1	Mitochondrial ribosomal protein l27(predict) GN=TGME49_263110	43.894
TGME49_217050-t26_1-p1	ADA2-A transcriptional co-activator SAGA component GN=TGME49_217050	126.32	0.372	0.965		0.616	0.426	1.086		0.676	1.214	1.168		1.136	0.651	0.274307	0.7293	0.362224	1.1727	0.0213219
TGME49_316760-t26_1-p1	hypothetical protein GN=TGME49_316760	59.512
TGME49_268900-t26_1-p1	dense granular protein GRA10 GN=TGME49_268900	94.226
TGME49_278830-t26_1-p1	glucose-6-phosphate 1-dehydrogenase GN=TGME49_278830	98.279	0.594	0.623	0.621	0.625	0.575	0.603	0.598	0.583	0.935	0.986	0.954	0.91	0.6158	5.10806e-05	0.5898	3.08668e-05	0.9463	0.064956
TGME49_281520-t26_1-p1	"zinc finger, C3HC4 type (RING finger) domain-containing protein GN=TGME49_281520"	41.043				0.451				0.674				1.424	0.451		0.674		1.424
TGME49_234520-t26_1-p1	"U2 snRNP auxilliary factor, large subunit, splicing factor subfamily protein GN=TGME49_234520"	59.988	0.67	0.7	0.631	0.56	0.672	0.742	0.645	0.607	0.982	1.053	1.046	0.957	0.6403	0.00402009	0.6665	0.00356292	1.0095	0.771874
TGME49_221320-t26_1-p1	acetyl-CoA carboxylase ACC1 GN=TGME49_221320	287.68	0.264	0.296	0.289	0.246	0.357	0.34	0.428	0.363	1.304	1.172	1.433	1.338	0.2738	0.000119169	0.372	0.000428396	1.3118	0.0113831
TGME49_267350-t26_1-p1	LSM domain-containing protein GN=TGME49_267350	13.536
TGME49_218730-t26_1-p1	Putative transmembrane protein(predict) GN=TGME49_218730	27.496		0.197	0.201	0.143		0.33	0.366	0.266		1.577	1.843	1.543	0.1803	0.00607839	0.3207	0.00994169	1.6543	0.0182504
TGME49_207680-t26_1-p1	"suppressor of kinetochore protein 1, putative GN=TGME49_207680"	19.424	0.57	0.815	0.61	0.829	0.692	0.752	0.657	0.679	0.975	1.028	1.076	1.061	0.706	0.0480307	0.695	0.00161247	1.035	0.274263
TGME49_234280-t26_1-p1	AMP deaminase GN=TGME49_234280	129.57	0.391	0.261	0.476	0.265	0.557	0.423	0.531	0.518	1.308	1.575	0.989	1.911	0.3483	0.00790659	0.5073	0.00228147	1.4458	0.126759
TGME49_314750-t26_1-p1	Ribosomal L1p/L10e family protein(predict) GN=TGME49_314750	49.994	0.418	0.335	0.397	0.395	0.487	0.392	0.505	0.521	1.141	1.12	1.289	1.171	0.3863	0.00042795	0.4763	0.0020931	1.1803	0.0198547
TGME49_203630-t26_1-p1	ribosomal protein RPL44 GN=TGME49_203630	12.062	0.657			0.916	0.714			1	1.137			1.139	0.7865	0.475388	0.857	0.608173	1.138	0.00611977
TGME49_216260-t26_1-p1	"eukaryotic initiation factor-2B, gamma subunit, putative GN=TGME49_216260"	58.016	0.416	0.479	0.53	0.56	0.498	0.339	0.612	0.567	1.091	0.996	1.072	0.983	0.4963	0.00256823	0.504	0.0184205	1.0355	0.342109
TGME49_232120-t26_1-p1	Putative transmembrane protein(predict) GN=TGME49_232120	222.55	0.291	0.277	0.235	0.248	0.272	0.342	0.309	0.292	1.165	0.995	1.23	1.148	0.2628	0.00016618	0.3038	0.000223133	1.1345	0.0995441
TGME49_299810-t26_1-p1	cysteine-tRNA synthetase (CysRS) GN=TGME49_299810	101.37	0.561	0.625	0.581	0.587	0.521	0.582	0.554	0.501	1.006	1.014	0.974	0.931	0.5885	0.00025649	0.5395	0.00051236	0.9813	0.448288
TGME49_285230-t26_1-p1	PRP38 family protein GN=TGME49_285230	68.773	0.417			0.434	0.631			0.595	1.263			1.073	0.4255	0.0210381	0.613	0.0538587	1.168	0.413136
TGME49_243530-t26_1-p1	pentatricopeptide repeat domain-containing protein GN=TGME49_243530	157.39			2.281				1.432				0.615		2.281		1.432		0.615
TGME49_290970-t26_1-p1	8-amino-7-oxononanoate synthase GN=TGME49_290970	64.698	0.069	0.049	0.067	0.111	0.14	0.114	0.142	0.165	1.747	2.097	1.962	1.733	0.074	0.000860839	0.1403	0.000192358	1.8848	0.00131324
TGME49_312380-t26_1-p1	tetratricopeptide repeat-containing protein GN=TGME49_312380	59.688			0.693				0.551				0.792		0.693		0.551		0.792
TGME49_240070-t26_1-p1	RNA recognition motif-containing protein GN=TGME49_240070	32.075	0.357	0.43	0.444	0.397	0.412	0.462	0.53	0.467	1.128	1.112	1.18	1.158	0.407	0.000523051	0.4678	0.00101764	1.1445	0.00309654
TGME49_320080-t26_1-p1	hypothetical protein GN=TGME49_320080	170.76	0.311	0.43	0.561	0.417	0.324	0.447	0.553	0.417	1.048	1.065	1.017	0.946	0.4298	0.0083867	0.4353	0.0068451	1.019	0.598158
TGME49_308950-t26_1-p1	histidine acid phosphatase superfamily protein GN=TGME49_308950	66.302		0.243				0.371				1.587			0.243		0.371		1.587
TGME49_228230-t26_1-p1	MYND-type domain-containing protein(predict) GN=TGME49_228230	128.65		0.406	0.635	0.45		0.652	0.671	0.614		1.241	1.096	1.017	0.497	0.0493147	0.6457	0.00530188	1.118	0.267631
TGME49_306670-t26_1-p1	NADH-ubiquinone reductase complex protein(predict) GN=TGME49_306670	25.833	0.637	0.723	0.647	0.646	0.66	0.809	0.806	0.934	1.065	1.128	1.28	1.296	0.6633	0.00120516	0.8023	0.0698119	1.1923	0.053142
TGME49_272520-t26_1-p1	hypothetical protein GN=TGME49_272520	43.707
TGME49_248720-t26_1-p1	hypothetical protein GN=TGME49_248720	326.63	0.305		0.79		0.417		1.013		1.175		1.275		0.5475	0.48225	0.715	0.616993	1.225	0.177201
TGME49_244460-t26_1-p1	HTH La-type RNA-binding domain-containing protein(predict) GN=TGME49_244460	127.3	0.456	0.476	0.627	0.478	0.67	0.576	0.845	0.642	1.264	1.475	1.401	1.254	0.5093	0.00390971	0.6833	0.0247114	1.3485	0.0075072
TGME49_312560-t26_1-p1	Eukaryotic initiation factor 4E(predict) GN=TGME49_312560	213.87
TGME49_249780-t26_1-p1	Cyclic phosphodiesterase-like protein(predict) GN=TGME49_249780	35.574	0.574	0.614	0.604	0.551	0.61	0.546	0.573	0.509	0.926	0.974	0.937	0.765	0.5858	0.000328413	0.5595	0.000940296	0.9005	0.17884
TGME49_217880-t26_1-p1	"RNA-binding protein Nova-1, putative GN=TGME49_217880"	41.467	0.716	0.723	0.998	0.946	0.73	0.715	0.903	0.92	0.912	0.643	0.878	0.826	0.8458	0.174396	0.817	0.0745948	0.8148	0.0999652
TGME49_225970-t26_1-p1	mediator complex subunit MED31 GN=TGME49_225970	24.079
TGME49_202370-t26_1-p1	"T-complex protein 1, epsilon subunit (TCP-1-epsilon), putative GN=TGME49_202370"	58.617	0.548	0.603	0.649	0.576	0.56	0.539	0.561	0.589	1.024	0.967	0.97	0.969	0.594	0.00107805	0.5623	0.000105988	0.9825	0.34504
TGME49_304660-t26_1-p1	prostaglandin-E synthase GN=TGME49_304660	57.273
TGME49_271800-t26_1-p1	serine esterase (DUF676) protein GN=TGME49_271800	87.532		0.161	0.184	0.167		0.162	0.196	0.178		0.985	1.13	1.019	0.1707	0.00075931	0.1787	0.00152091	1.0447	0.493905
TGME49_321650-t26_1-p1	Protein kinase domain-containing protein(predict) GN=TGME49_321650	153.57		0.629	0.755			0.619	0.792			0.779	1.102		0.692	0.212493	0.7055	0.289512	0.9405	0.807981
TGME49_254600-t26_1-p1	ubiquitin family protein GN=TGME49_254600	8.7612	0.411				0.353				0.982				0.411		0.353		0.982
TGME49_245460-t26_1-p1	ribosomal protein RPS8 GN=TGME49_245460	23.561	0.478	0.646	0.621	0.573	0.651	0.799	0.785	0.807	1.266	1.239	1.21	1.264	0.5795	0.00562738	0.7605	0.0179831	1.2448	0.000380563
TGME49_300190-t26_1-p1	ribosomal protein RPL37A GN=TGME49_300190	10.404	0.545	0.511	0.693	0.509	0.718	0.689	0.813	0.571	1.198	1.23	1.161	1.139	0.5645	0.00624261	0.6978	0.022413	1.182	0.00341174
TGME49_310850-t26_1-p1	MYND finger domain-containing protein GN=TGME49_310850	28.311	0.323		0.389	0.355	0.407		0.466	0.437	0.991		1.027	1.125	0.3557	0.00399731	0.4367	0.00331062	1.0477	0.432067
TGME49_207180-t26_1-p1	indole-3-glycerol phosphate synthase domain-containing protein GN=TGME49_207180	179.41
TGME49_248100-t26_1-p1	synaptobrevin protein GN=TGME49_248100	29.483
TGME49_226600-t26_1-p1	"syntaxin 5, putative GN=TGME49_226600"	32.253	0.313		0.411	0.343	0.469		0.539	0.456	1.202		1.218	1.216	0.3557	0.00876157	0.488	0.00764135	1.212	0.000701905
TGME49_310670-t26_1-p1	"glycogen phosphorylase 1, putative GN=TGME49_310670"	105.54	0.19	0.223	0.215	0.205	0.262	0.292	0.342	0.318	1.345	1.421	1.507	1.428	0.2083	3.6131e-05	0.3035	0.000368954	1.4253	0.000944405
TGME49_225360-t26_1-p1	hypothetical protein GN=TGME49_225360	82.31	0.527	0.527			0.423	0.637			1.028	1.154			0.527		0.53	0.264685	1.091	0.486028
TGME49_264970-t26_1-p1	Putative transmembrane protein(predict) GN=TGME49_264970	138.2
TGME49_297150-t26_1-p1	MORN repeat-containing protein GN=TGME49_297150	50.394
TGME49_289300-t26_1-p1	methionyl-tRNA synthetase GN=TGME49_289300	106.1	0.554	0.494	0.544	0.521	0.593	0.577	0.599	0.59	1.01	1.108	1.053	1.012	0.5283	0.000214235	0.5898	1.1381e-05	1.0458	0.177891
TGME49_288245-t26_1-p1	Putative transmembrane protein(predict) GN=TGME49_288245	5.8829
TGME49_255960-t26_1-p1	BRCT domain-containing protein(predict) GN=TGME49_255960	238.61
TGME49_311100-t26_1-p1	zinc finger (CCCH type) motif-containing protein GN=TGME49_311100	98.854	0.099	0.085	0.116	0.088	0.09	0.096	0.129	0.083	0.996	1.129	1.061	0.9	0.097	9.11467e-05	0.0995	0.00023868	1.0215	0.770941
TGME49_229930-t26_1-p1	p25-alpha family protein GN=TGME49_229930	17.34	0.751	0.772	1.256	0.885	0.415	0.386	0.628	0.476	0.548	0.498	0.547	0.521	0.916	0.479732	0.4763	0.00873561	0.5285	0.000153438
TGME49_267430-t26_1-p1	DnaJ domain-containing protein GN=TGME49_267430	48.939			0.463	0.428			0.704	0.685			1.425	1.508	0.4455	0.0436518	0.6945	0.0337429	1.4665	0.0663884
TGME49_237010-t26_1-p1	RAP domain-containing protein(predict) GN=TGME49_237010	71.972	0.445	0.549	0.491	0.416	0.576	0.619	0.648	0.609	1.22	1.141	1.254	1.269	0.4753	0.00172523	0.613	0.000409254	1.221	0.00543517
TGME49_244650-t26_1-p1	"eukaryotic initiation factor-5, putative GN=TGME49_244650"	46.803	0.607	0.663	0.658	0.551	0.734	0.724	0.757	0.686	1.066	1.072	1.023	1.09	0.6198	0.00236023	0.7253	0.000868949	1.0628	0.0300298
TGME49_259010-t26_1-p1	"vacuolar ATP synthase subunit d, putative GN=TGME49_259010"	44.951	0.378	0.467	0.44	0.369	0.445	0.513	0.591	0.549	1.204	1.131	1.339	1.366	0.4135	0.00090042	0.5245	0.0026029	1.26	0.021432
TGME49_245530-t26_1-p1	Putative transmembrane protein(predict) GN=TGME49_245530	274.9	0.138	0.213	0.194	0.176	0.141	0.178	0.185	0.161	1.191	0.815	0.889	0.85	0.1803	0.000529485	0.1663	0.000129211	0.9363	0.491865
TGME49_258980-t26_1-p1	"Cell differentiation protein Rcd1, putative(predict) GN=TGME49_258980"	37.806	0.578	0.57			0.634	0.639			1.103	1.079			0.574	0.0113004	0.6365	0.00782693	1.091	0.112595
TGME49_220090-t26_1-p1	DIX domain-containing protein(predict) GN=TGME49_220090	28.05
TGME49_289250-t26_1-p1	"cyclophilin, putative GN=TGME49_289250"	18.378
TGME49_270550-t26_1-p1	"gamma-glutamyl phosphate reductase, putative GN=TGME49_270550"	54.409			0.721	1.058			0.848	1.235			1.248	0.959	0.8895	0.705243	1.0415	0.944823	1.1035	0.71389
TGME49_314100-t26_1-p1	tetratricopeptide repeat-containing protein GN=TGME49_314100	64.292	0.555	0.581	0.722	0.472	0.629	0.592	0.678	0.575	1.017	1.021	0.982	1.045	0.5825	0.012096	0.6185	0.00142448	1.0163	0.362542
TGME49_249180-t26_1-p1	bifunctional dihydrofolate reductase-thymidylate synthase GN=TGME49_249180	68.751	0.984	1.106	1.021	0.975	0.899	1.049	0.973	0.918	0.862	0.888	0.959	0.883	1.0215	0.588303	0.9598	0.361259	0.898	0.0268516
TGME49_297940-t26_1-p1	single-strand binding protein GN=TGME49_297940	60.318	0.399				0.521				1.296				0.399		0.521		1.296
TGME49_293710-t26_1-p1	Zn-finger in Ran binding protein and others domain-containing protein GN=TGME49_293710	70.603	0.364	0.263	0.311	0.467	0.442	0.336	0.328	0.55	1.231	1.263	1.065	1.202	0.3513	0.00475989	0.414	0.00777088	1.1903	0.0289797
TGME49_207880-t26_1-p1	Putative transmembrane protein(predict) GN=TGME49_207880	196.11
TGME49_267300-t26_1-p1	COPI associated protein(predict) GN=TGME49_267300	28.915			0.321				0.494				1.535		0.321		0.494		1.535
TGME49_316340-t26_1-p1	Inner membrane complex protein 22(predict) GN=TGME49_316340	26.849	0.364	0.401	0.464	0.367	0.559	0.519	0.626	0.62	1.29	1.24	1.246	1.041	0.399	0.000758012	0.581	0.00180483	1.2043	0.0465724
TGME49_215360-t26_1-p1	Putative transmembrane protein(predict) GN=TGME49_215360	43.321
TGME49_259520-t26_1-p1	Protein FAM33A(predict) GN=TGME49_259520	48.19
TGME49_292260-t26_1-p1	SAG-related sequence SRS36B GN=TGME49_292260	38.679		0.071				0.092				1.294			0.071		0.092		1.294
TGME49_272650-t26_1-p1	3'5'-cyclic nucleotide phosphodiesterase domain-containing protein GN=TGME49_272650	141.3	0.439	0.549	0.556		0.624	0.824	0.983		1.499	1.568	1.757		0.5147	0.0191137	0.8103	0.295482	1.608	0.0146606
TGME49_226550-t26_1-p1	TBC domain containing protein GN=TGME49_226550	35.99			0.621	0.288			0.536	0.538			0.884	1.533	0.4545	0.3585	0.537	0.00269648	1.2085	0.763063
TGME49_219810-t26_1-p1	Putative transmembrane protein(predict) GN=TGME49_219810	106.33	0.33	0.264	0.332	0.396	0.473	0.533	0.568	0.357	1.513	2.226	1.607	0.905	0.3305	0.00135809	0.4828	0.00821703	1.5628	0.161704
TGME49_309170-t26_1-p1	TAF7-like RNA polymerase II TAF7L GN=TGME49_309170	76.533
TGME49_289190-t26_1-p1	tetratricopeptide repeat-containing protein GN=TGME49_289190	151.87
TGME49_226030-t26_1-p1	AGC kinase GN=TGME49_226030	39.41	0.677	0.726	0.686	0.674	0.939	0.96	1.114	1.182	1.242	1.282	1.534	1.503	0.6908	0.000333733	1.0488	0.556199	1.3903	0.0137048
TGME49_278720-t26_1-p1	hypothetical protein GN=TGME49_278720	71.676	0.303	0.337	0.308	0.424	0.428	0.413	0.447	0.74	1.251	1.183	1.282	1.561	0.343	0.00122132	0.507	0.0207286	1.3193	0.0300235
TGME49_305270-t26_1-p1	hypothetical protein GN=TGME49_305270	82.314	0.756	0.804	0.972	0.838	1.086	0.973	1.223	1.259	1.195	1.164	1.269	1.453	0.8425	0.0653189	1.1353	0.172494	1.2703	0.0258867
TGME49_310710-t26_1-p1	small ribosomal subunit Rsm22 protein GN=TGME49_310710	80.821
TGME49_231980-t26_1-p1	hypothetical protein GN=TGME49_231980	184.16		0.419	0.494	0.45		0.447	0.649	0.597		0.853	1.192	1.19	0.4543	0.00540206	0.5643	0.0517362	1.0783	0.686915
TGME49_232760-t26_1-p1	protein phosphatase inhibitor IPP2 GN=TGME49_232760	16.629
TGME49_287210-t26_1-p1	"proteasome subunit alpha2, protease of the acylase family and NTN hydrolase fold, putative GN=TGME49_287210"	25.867	0.488	0.544	0.605	0.511	0.52	0.556	0.587	0.545	0.96	1.04	0.961	0.979	0.537	0.00136265	0.552	0.000252388	0.985	0.523771
TGME49_313540-t26_1-p1	Putative transmembrane protein(predict) GN=TGME49_313540	134.4	0.4		0.423	0.367	0.658		0.691	0.733	1.668		1.577	1.876	0.3967	0.00296861	0.694	0.0107137	1.707	0.0135814
TGME49_290980-t26_1-p1	"glycine C-acetyltransferase, putative GN=TGME49_290980"	63.65
TGME49_222952-t26_1-p1	phosphohistidine phosphatase GN=TGME49_222952	42.099	0.353	0.399	0.425	0.396	0.378	0.369	0.412	0.385	1.002	0.952	0.953	0.964	0.3933	0.000237505	0.386	5.18742e-05	0.9678	0.0975844
TGME49_262410-t26_1-p1	"WD domain, G-beta repeat-containing protein GN=TGME49_262410"	209.08
TGME49_207830-t26_1-p1	MORN repeat-containing protein GN=TGME49_207830	39.833	0.391	0.347	0.344	0.336	0.592	0.464	0.546	0.601	1.465	1.348	1.589	1.57	0.3545	0.00011784	0.5508	0.00310493	1.493	0.00278446
TGME49_276890-t26_1-p1	hypothetical protein GN=TGME49_276890	129.51	0.399	0.471	0.41	0.445	0.488	0.597	0.593	0.533	1.108	1.076	1.335	1.169	0.4313	0.000307903	0.5528	0.00171974	1.172	0.0670357
TGME49_312830-t26_1-p1	hypothetical protein GN=TGME49_312830	106.96
TGME49_298050-t26_1-p1	Nse4(predict) GN=TGME49_298050	54.865
TGME49_247520-t26_1-p1	Putative transmembrane protein(predict) GN=TGME49_247520	26.535	0.505	0.472	0.796	0.679	0.555	0.608	0.884	0.617	0.845	1.3	0.916	0.791	0.613	0.0368165	0.666	0.0375593	0.963	0.68535
TGME49_240430-t26_1-p1	glyoxalase family protein GN=TGME49_240430	122.36		0.356		0.41		0.44		0.721		1.227		1.821	0.383	0.0658353	0.5805	0.34793	1.524	0.386445
TGME49_253470-t26_1-p1	alveolin domain containing intermediate filament IMC13 GN=TGME49_253470	45.788			0.954				1.254				1.207		0.954		1.254		1.207
TGME49_246940-t26_1-p1	Gliding-associated protein 80(predict) GN=TGME49_246940	44.459	0.619	0.758	0.635		0.852	1.102	0.786		1.348	1.549	1.27		0.6707	0.0353907	0.9133	0.502277	1.389	0.0457861
TGME49_211860-t26_1-p1	Putative transmembrane protein(predict) GN=TGME49_211860	70.135
TGME49_313030-t26_1-p1	Inositol phospholipid synthesis protein Scs3p(predict) GN=TGME49_313030	173.6	0.329			0.362	0.411			0.483	1.173			1.262	0.3455	0.0403902	0.447	0.089293	1.2175	0.164119
TGME49_209210-t26_1-p1	KH domain-containing protein(predict) GN=TGME49_209210	165.81	0.433	0.555	0.532	0.503	0.479	0.648	0.654	0.539	1.052	1.103	1.161	1.145	0.5058	0.00162685	0.58	0.00791927	1.1153	0.0238072
TGME49_278640-t26_1-p1	MIZ/SP-RING zinc finger domain-containing protein GN=TGME49_278640	186.09	0.406			0.489	0.495			0.512	0.928			1.019	0.4475	0.10268	0.5035	0.022139	0.9735	0.745478
TGME49_233080-t26_1-p1	G-patch domain-containing protein GN=TGME49_233080	156.43	0.479	0.46	0.486	0.527	0.579	0.548	0.533	0.585	1.272	1.302	1.264	1.206	0.488	0.000210585	0.5613	0.00019113	1.261	0.00110659
TGME49_290850-t26_1-p1	WD-40 repeat protein GN=TGME49_290850	58.308	0.435	0.59	0.559	0.728	0.588	0.649	0.727	0.937	1.054	1.067	1.121	1.111	0.578	0.0190802	0.7253	0.0622636	1.0883	0.0167597
TGME49_238150-t26_1-p1	Putative transmembrane protein(predict) GN=TGME49_238150	37.062
TGME49_223760-t26_1-p1	hypothetical protein GN=TGME49_223760	168.7	0.343				0.456				1.306				0.343		0.456		1.306
TGME49_265000-t26_1-p1	phosphotransferase enzyme family protein GN=TGME49_265000	90.5
TGME49_205650-t26_1-p1	AP2 domain transcription factor AP2VIIa-3 GN=TGME49_205650	105.8			0.541	0.58			0.875	0.753			1.709	1.255	0.5605	0.05394	0.814	0.299723	1.482	0.330905
TGME49_216540-t26_1-p1	dolichyl-phosphate beta-glucosyltransferase GN=TGME49_216540	75.838
TGME49_312420-t26_1-p1	Putative transmembrane protein(predict) GN=TGME49_312420	117.81	0.818	0.673	0.962	0.808	1.091	1.046	0.962	0.633	1.236	1.58	1.214	0.803	0.8153	0.0864472	0.933	0.572801	1.2083	0.393717
TGME49_219720-t26_1-p1	"Ras-related protein Rab-5C, putative GN=TGME49_219720"	25.801	0.808	0.592	0.958		1.357	0.672	1.051		1.38	1.187	1.121		0.786	0.270768	1.0267	0.960226	1.2293	0.116443
TGME49_212725-t26_1-p1	Two-pore potassium channel 1(predict) GN=TGME49_212725	25.85
TGME49_223620-t26_1-p1	"golgi SNARE, putative GN=TGME49_223620"	29.139
TGME49_218810-t26_1-p1	histidyl-tRNA synthetase GN=TGME49_218810	24.878		0.363		0.612		0.319		0.371		0.923		0.557	0.4875	0.29058	0.345	0.0634953	0.74	0.52258
TGME49_219430-t26_1-p1	"tRNA ligase class II core domain (G, H, P, S and T) domain-containing protein GN=TGME49_219430"	131.84
TGME49_209260-t26_1-p1	"cytochrome c oxidase subunit, putative GN=TGME49_209260"	34.706	0.624	0.807	0.642	0.667	0.714	0.758	0.832	0.877	1.112	1.098	1.154	1.213	0.685	0.0105678	0.7953	0.02224	1.1443	0.0138751
TGME49_279410-t26_1-p1	hypothetical protein GN=TGME49_279410	41.831			0.653	0.485			0.753	0.556			1.201	1.059	0.569	0.223268	0.6545	0.291406	1.13	0.405563
TGME49_205460-t26_1-p1	AN1 family Zinc finger domain-containing protein GN=TGME49_205460	23.866
TGME49_202550-t26_1-p1	NLI interacting factor family phosphatase GN=TGME49_202550	233.1	0.161	0.135	0.231	0.146	0.216	0.221	0.276	0.186	1.189	1.296	1.303	1.008	0.1683	0.000946117	0.2248	0.000531487	1.199	0.0840336
TGME49_267980-t26_1-p1	Putative transmembrane protein (Fragment)(predict) GN=TGME49_267980	40.508	0.093	0.095	0.113	0.1	0.138	0.129	0.161	0.151	1.524	1.435	1.476	1.375	0.1003	2.30331e-05	0.1448	5.42691e-05	1.4525	0.000671799
TGME49_285510-t26_1-p1	"ATP synthase-associated protein, putative(predict) GN=TGME49_285510"	18.4	0.392	0.399	0.417	0.363	0.626	0.62	0.695	0.712	1.604	1.516	1.699	1.896	0.3928	9.98162e-05	0.6633	0.00208325	1.6788	0.00260726
TGME49_235690-t26_1-p1	hypothetical protein GN=TGME49_235690	24.969		1.125				1.811				2.006			1.125		1.811		2.006
TGME49_239590-t26_1-p1	"WD domain, G-beta repeat-containing protein GN=TGME49_239590"	74.724
TGME49_276200-t26_1-p1	hypothetical protein GN=TGME49_276200	448.6
TGME49_290870-t26_1-p1	patched family protein GN=TGME49_290870	130.57	0.412		0.182		0.744		0.538		1.76		2.991		0.297	0.267093	0.641	0.295533	2.3755	0.270004
TGME49_309760-t26_1-p1	hypothetical protein GN=TGME49_309760	34.544	0.521	0.515	0.515	0.47	0.676	0.564	0.704	0.614	1.153	1.241	1.256	1.269	0.5053	0.000145727	0.6395	0.00431121	1.2298	0.00377701
TGME49_261240-t26_1-p1	histone H3 GN=TGME49_261240	15.402		3.745	2.001	1.966		3.684	1.908	1.206		0.927	0.925	1.015	2.5707	0.0745402	2.266	0.214492	0.9557	0.342129
TGME49_268720-t26_1-p1	Hrf1 family protein GN=TGME49_268720	49.28			0.314				0.59				1.683		0.314		0.59		1.683
TGME49_264040-t26_1-p1	"Cytochrome c oxidase subunit ApiCOX25, putative(predict) GN=TGME49_264040"	24.595		0.638	0.912	0.604		0.625	0.35	0.725		1.026	0.358	1.029	0.718	0.158489	0.5667	0.152747	0.8043	0.529789
TGME49_254720-t26_1-p1	dense granule protein GRA8 GN=TGME49_254720	28.628	1.89	1.899	1.867	1.877	2.132	1.992	2.434	2.557	1.043	1.056	1.14	1.132	1.8833	7.03153e-07	2.2788	0.00116469	1.0928	0.0456496
TGME49_285980-t26_1-p1	glucosephosphate-mutase GPM1 GN=TGME49_285980	70.586	0.241	0.31	0.301	0.267	0.29	0.32	0.357	0.317	1.057	1.105	1.126	1.024	0.2798	0.000311841	0.321	0.000176106	1.078	0.0576444
TGME49_252420-t26_1-p1	histone arginine methyltransferase PRMT3 GN=TGME49_252420	87.683	0.59	0.609	0.568		0.556	0.619	0.543		1.012	0.942	0.854		0.589	0.00216268	0.5727	0.00770544	0.936	0.37322
TGME49_268880-t26_1-p1	hypothetical protein GN=TGME49_268880	44.063	0.066			0.06	0.094			0.099	1.395			1.477	0.063	0.0155097	0.0965	0.00997524	1.436	0.0708422
TGME49_230910-t26_1-p1	Putative transmembrane protein(predict) GN=TGME49_230910	48.384		0.506	0.423	0.376		0.453	0.631	0.622		1.005	1.482	1.62	0.435	0.0154795	0.5687	0.0490762	1.369	0.243579
TGME49_244250-t26_1-p1	hypothetical protein GN=TGME49_244250	62.902	0.703	0.85	0.709	0.646	0.868	0.924	0.526	0.774	1.091	1.086	0.928	1.066	0.727	0.0166647	0.773	0.15089	1.0428	0.437337
TGME49_246670-t26_1-p1	hypothetical protein GN=TGME49_246670	37.283
TGME49_313050-t26_1-p1	"oxidoreductase, short chain dehydrogenase/reductase family protein GN=TGME49_313050"	40.367	0.285	0.449	0.37	0.359	0.203	0.358	0.297	0.316	0.792	0.8	0.957	0.829	0.3658	0.00249487	0.2935	0.00305427	0.8445	0.0424089
TGME49_222310-t26_1-p1	DUF1084 domain-containing protein(predict) GN=TGME49_222310	58.691
TGME49_307570-t26_1-p1	"glycerol-3-phosphate dehydrogenase (gpdh), putative GN=TGME49_307570"	98.813	0.382	0.414	0.454	0.373	0.389	0.39	0.461	0.372	1.065	0.949	1.16	1.026	0.4058	0.000397798	0.403	0.000465108	1.05	0.408252
TGME49_259690-t26_1-p1	orotidine-5-phosphate decarboxylase/orotate phosphoribosyltransferase GN=TGME49_259690	34.39	0.617		0.667		0.532		0.604		0.94		0.96		0.642	0.078613	0.568	0.0998328	0.95	0.179644
TGME49_209420-t26_1-p1	hypothetical protein GN=TGME49_209420	26.853				0.868				0.975				0.944	0.868		0.975		0.944
TGME49_263785-t26_1-p1	phosphatidate cytidylyltransferase GN=TGME49_263785	109.78	0.326				0.393				1.209				0.326		0.393		1.209
TGME49_213310-t26_1-p1	Putative transmembrane protein(predict) GN=TGME49_213310	170.25	0.347	0.432		0.724	0.428	0.482		0.867	1.179	1.277		1.025	0.501	0.109208	0.5923	0.164925	1.1603	0.207437
TGME49_220260-t26_1-p1	RMI1_N domain-containing protein(predict) GN=TGME49_220260	63.403	0.567	0.52		0.604	0.698	0.602		0.821	1.409	1.139		1.159	0.5637	0.00843339	0.707	0.0838262	1.2357	0.131591
TGME49_224720-t26_1-p1	SPOC domain-containing protein GN=TGME49_224720	73.464				0.329				0.36				1.029	0.329		0.36		1.029
TGME49_225570-t26_1-p1	Putative myosin heavy chain(predict) GN=TGME49_225570	82.192
TGME49_209945-t26_1-p1	Putative transmembrane protein(predict) GN=TGME49_209945	6.4815
TGME49_285970-t26_1-p1	"30S ribosomal protein S5, putative GN=TGME49_285970"	127.14
TGME49_304720-t26_1-p1	SWIM-type domain-containing protein(predict) GN=TGME49_304720	649.35	0.328				0.78				2.345				0.328		0.78		2.345
TGME49_312230-t26_1-p1	"DNA topoisomerase 2, putative GN=TGME49_312230"	185.76	0.533	0.487	0.556	0.56	0.624	0.609	0.661	0.707	1.189	1.393	1.229	1.239	0.534	0.000446354	0.6503	0.00150209	1.2625	0.0102261
TGME49_229990-t26_1-p1	"T-complex protein 1 subunit alpha, putative GN=TGME49_229990"	59.215	0.507	0.505	0.533	0.49	0.511	0.534	0.566	0.538	0.983	1.039	1.05	1.008	0.5088	5.7914e-05	0.5373	0.00012896	1.02	0.341763
TGME49_314500-t26_1-p1	subtilisin SUB2 GN=TGME49_314500	141.58
TGME49_254650-t26_1-p1	zinc finger protein GN=TGME49_254650	44.657	0.443	0.473	0.508	0.519	0.558	0.544	0.641	0.655	1.133	1.107	1.272	1.18	0.4858	0.000413203	0.5995	0.002529	1.173	0.0205721
TGME49_313400-t26_1-p1	DnaJ domain-containing protein GN=TGME49_313400	31.966		0.599	0.587	0.564		0.656	0.723	0.545		1.132	1.212	1.271	0.5833	0.00160977	0.6413	0.047131	1.205	0.0459533
TGME49_258826-t26_1-p1	Thioredoxin domain protein(predict) GN=TGME49_258826	111.84				1.385				0.643				0.462	1.385		0.643		0.462
TGME49_305290-t26_1-p1	"vacuolar atp synthase subunit e, putative GN=TGME49_305290"	39.083	0.369	0.533	0.363	1.466	0.501	0.612	0.399	2.123	1.17	1.187	1.115	1.298	0.6828	0.232842	0.9088	0.491683	1.1925	0.0175599
TGME49_289080-t26_1-p1	HEAT repeat-containing protein GN=TGME49_289080	129.38	0.478	0.662	0.698	0.537	0.448	0.627	0.613	0.679	0.806	0.949	0.792	1.014	0.5938	0.0138236	0.5918	0.014732	0.8903	0.181454
TGME49_262450-t26_1-p1	Dymeclin(predict) GN=TGME49_262450	176.28	0.29	0.34	0.377	0.358	0.398	0.384	0.467	0.438	1.271	1.147	1.101	1.171	0.3413	0.000486028	0.4218	0.000459205	1.1725	0.0201975
TGME49_286790-t26_1-p1	nuclear factor NF2 GN=TGME49_286790	36.024	0.305	0.266		0.422	0.388	0.392		0.532	1.316	1.301		1.299	0.331	0.0214921	0.4373	0.0221377	1.3053	0.000355297
TGME49_223070-t26_1-p1	hypothetical protein GN=TGME49_223070	23.925	0.543	0.631	0.594	0.451	0.635	0.721	0.669	0.59	1.111	1.058	1.121	1.023	0.5548	0.0058384	0.6538	0.00313478	1.0783	0.0571579
TGME49_320750-t26_1-p1	GDP dissociation inhibitor(predict) GN=TGME49_320750	148.6	0.555	0.633	0.497	0.387	0.515	0.317	0.532	0.37	1.002	0.803	1.011	0.963	0.518	0.0113026	0.4335	0.00982514	0.9448	0.398529
TGME49_266070-t26_1-p1	ribosomal protein RPL31 GN=TGME49_266070	14.355	0.489	0.531	0.554		0.53	0.577	0.66		1.138	1.217	1.214		0.5247	0.0047857	0.589	0.020827	1.1897	0.0233018
TGME49_311720-t26_1-p1	chaperonin protein BiP GN=TGME49_311720	73.252	0.636	0.65	0.583	0.543	0.856	0.894	0.864	0.91	1.463	1.518	1.62	1.597	0.603	0.00177693	0.881	0.00461383	1.5495	0.000518427
TGME49_263870-t26_1-p1	glutamate-tRNA ligase GN=TGME49_263870	95.127	0.627	0.703	0.707	0.606	0.698	0.783	0.789	0.72	1.08	1.077	1.077	0.988	0.6608	0.0027513	0.7475	0.00366108	1.0555	0.124488
TGME49_310220-t26_1-p1	"Guanylate binding protein, putative(predict) GN=TGME49_310220"	149.82	0.318	0.359	0.483	0.398	0.59	0.494	0.77	0.394	1.503	1.299	1.402	1.449	0.3895	0.00259568	0.562	0.0340777	1.4133	0.00239543
TGME49_277760-t26_1-p1	"adenylosuccinate lyase, putative GN=TGME49_277760"	74.233	0.529	0.64	0.657	0.573	0.518	0.633	0.648	0.637	1.063	1.036	1.031	1.052	0.5998	0.00301737	0.609	0.00380128	1.0455	0.0119767
TGME49_224190-t26_1-p1	cation-transporting atpase family protein GN=TGME49_224190	139.82
TGME49_216210-t26_1-p1	DRIM domain-containing protein(predict) GN=TGME49_216210	603.66	0.574		0.91	0.6	0.871		1.143	0.912	1.257		1.177	1.099	0.6947	0.164371	0.9753	0.783921	1.1777	0.0762263
TGME49_252440-t26_1-p1	peptidase c13 family protein GN=TGME49_252440	66.483			0.435				0.951				1.793		0.435		0.951		1.793
TGME49_214790-t26_1-p1	glycoprotein GN=TGME49_214790	31.444
TGME49_213680-t26_1-p1	MmgE/PrpD family protein GN=TGME49_213680	57.155	0.485				0.442				0.811				0.485		0.442		0.811
TGME49_306235-t26_1-p1	Putative transmembrane protein(predict) GN=TGME49_306235	66.182
TGME49_261440-t26_1-p1	ARM repeats containing protein GN=TGME49_261440	30.509	0.915	1.386	1.315	1.019	1.313	1.459	1.441	1.134	1.393	1.056	1.14	0.973	1.1588	0.333339	1.3368	0.0238896	1.1405	0.261501
TGME49_239630-t26_1-p1	cytidine and deoxycytidylate deaminase zinc-binding region domain-containing protein GN=TGME49_239630	47.343	0.5		0.975	0.429	0.446		0.939	0.449	0.874		0.934	0.964	0.6347	0.23315	0.6113	0.20698	0.924	0.152494
TGME49_257340-t26_1-p1	Ras family protein GN=TGME49_257340	23.581	0.467	0.49		0.406	0.298	0.473		0.719	0.829	0.928		1.652	0.4543	0.00752135	0.4967	0.133975	1.1363	0.788818
TGME49_269190-t26_1-p1	glyceraldehyde-3-phosphate dehydrogenase GAPDH2 GN=TGME49_269190	105.12	0.243	0.31	0.296	0.273	0.416	0.42	0.462	0.365	1.312	1.291	1.385	1.406	0.2805	0.000246416	0.4158	0.000555198	1.3485	0.00109719
TGME49_258050-t26_1-p1	actin like protein ALP2a GN=TGME49_258050	60.412	0.399	0.495	0.437	0.442	0.455	0.517	0.503	0.446	1.174	1.196	1.258	1.145	0.4433	0.000530534	0.4803	0.000408962	1.1933	0.00463349
TGME49_269180-t26_1-p1	MIF4G domain-containing protein GN=TGME49_269180	273.01	0.363	0.39	0.477	0.416	0.434	0.489	0.61	0.557	1.163	1.156	1.21	1.144	0.4115	0.000913878	0.5225	0.0046545	1.1683	0.001623
TGME49_230705-t26_1-p1	Putative transmembrane protein(predict) GN=TGME49_230705	28.566
TGME49_254500-t26_1-p1	"WD domain, G-beta repeat protein(predict) GN=TGME49_254500"	60.687	0.505	0.549	0.536	0.521	0.611	0.545	0.614	0.527	1.12	1.126	1.113	0.991	0.5278	7.58885e-05	0.5743	0.00115351	1.0875	0.101734
TGME49_205690-t26_1-p1	Putative transmembrane protein(predict) GN=TGME49_205690	45.023
TGME49_207210-t26_1-p1	hypothetical protein GN=TGME49_207210	13.039	0.042	0.042	0.072	0.034	0.038	0.037	0.049	0.025	0.77	0.859	0.731	0.699	0.0475	0.000468737	0.0373	0.000247039	0.7648	0.0131655
TGME49_234930-t26_1-p1	SAG-related sequence SRS43 GN=TGME49_234930	40.871
TGME49_309250-t26_1-p1	AT hook motif-containing protein(predict) GN=TGME49_309250	407.39	0.308	0.431	0.519	0.461	0.353	0.052	0.712	0.442	1.107	0.119	1.06	0.923	0.4298	0.00685689	0.3898	0.147586	0.8023	0.471736
TGME49_276140-t26_1-p1	ADP ribosylation factor ARF1 GN=TGME49_276140	62.072	0.964	1.136	1.124	1.179	1.213	1.209	1.214	1.172	1.026	1.152	1.08	1.019	1.1008	0.167341	1.202	0.000324675	1.0693	0.138622
TGME49_220900-t26_1-p1	hypothetical protein GN=TGME49_220900	78.151	0.249	0.476	0.575	0.488	0.885	1.233	1.369	1.479	2.613	3.047	3.254	2.915	0.447	0.0281734	1.2415	0.226426	2.9573	0.000261275
TGME49_226500-t26_1-p1	Putative transmembrane protein(predict) GN=TGME49_226500	11.037
TGME49_233160-t26_1-p1	Homeodomain-like domain protein(predict) GN=TGME49_233160	198.67			0.41	0.288			0.427	0.29			1.021	0.953	0.349	0.146217	0.3585	0.163095	0.987	0.825799
TGME49_286240-t26_1-p1	"kelch repeat protein, putative GN=TGME49_286240"	67.37	0.804				0.878				1.043				0.804		0.878		1.043
TGME49_227360-t26_1-p1	ribosomal protein RPL3 GN=TGME49_227360	44.056	0.472	0.547	0.551	0.484	0.567	0.585	0.652	0.634	1.17	1.163	1.219	1.162	0.5135	0.000732503	0.6095	0.000966603	1.1785	0.00112254
TGME49_289150-t26_1-p1	Putative transmembrane protein(predict) GN=TGME49_289150	111.43			0.383	0.404			0.48	0.484			1.245	1.148	0.3935	0.0257401	0.482	0.00511865	1.1965	0.197846
TGME49_273150-t26_1-p1	"zinc finger, C3HC4 type (RING finger) domain-containing protein GN=TGME49_273150"	78.602			0.666	0.819			0.908	1.108			1.365	1.247	0.7425	0.286184	1.008	0.986331	1.306	0.15019
TGME49_310630-t26_1-p1	Putative CDK5 regulatory subunit-associated protein 3(predict) GN=TGME49_310630	57.002	0.377	0.416	0.434	0.409	0.549	0.59	0.677	0.627	1.366	1.213	1.423	1.355	0.409	0.000120743	0.6108	0.00236741	1.3393	0.00517845
TGME49_285220-t26_1-p1	CAP-Gly domain-containing protein GN=TGME49_285220	84.617				0.58				0.581				0.97	0.58		0.581		0.97
TGME49_229940-t26_1-p1	"cyclophilin, putative GN=TGME49_229940"	66.211	0.61		0.951	0.595	0.687		1.11	0.706	1.12		1.127	1.045	0.7187	0.197751	0.8343	0.39193	1.0973	0.0895459
TGME49_279330-t26_1-p1	DEAD/DEAH box helicase family protein GN=TGME49_279330	51.648	0.531		0.578	0.558	0.694		0.821	0.657	1.253		1.347	1.214	0.5557	0.00261352	0.724	0.0574797	1.2713	0.0239477
TGME49_206450-t26_1-p1	"autophagy-related cysteine peptidase atg4, putative GN=TGME49_206450"	397.38	0.694	0.296			0.628	0.289			0.926	0.98			0.495	0.414289	0.4585	0.363864	0.953	0.439379
TGME49_305050-t26_1-p1	"calmodulin, putative GN=TGME49_305050"	15.277
TGME49_319710-t26_1-p1	kinesin motor domain-containing protein GN=TGME49_319710	143.53			0.644	0.481			0.917	0.832			1.191	1.716	0.5625	0.215558	0.8745	0.299449	1.4535	0.398335
TGME49_262640-t26_1-p1	Cg8 family protein GN=TGME49_262640	23.76
TGME49_281675-t26_1-p1	"protein kinase, putative GN=TGME49_281675"	192.82				1.582				1.523				0.928	1.582		1.523		0.928
TGME49_277510-t26_1-p1	cytoplasmic dynein intermediate chain GN=TGME49_277510	73.462	0.443	0.335	0.459	0.336	0.398	0.374	0.483	0.425	0.995	1.132	1.047	1.107	0.3933	0.00243841	0.42	0.000823601	1.0703	0.140484
TGME49_247240-t26_1-p1	"ubiquitin carboxyl-terminal hydrolase, family 1 protein GN=TGME49_247240"	45.341	1.063	1.235	0.894	0.985	0.473	1.005	0.783	1.13	0.371	0.93	0.878	0.916	1.0443	0.676588	0.8478	0.403292	0.7738	0.303451
TGME49_318260-t26_1-p1	transcription initiation factor TFIID subunit TAF5 GN=TGME49_318260	117.95	0.416	0.378	0.489	0.556	0.471	0.539	0.566	0.714	1.177	1.101	1.119	1.282	0.4598	0.00410682	0.5725	0.0107654	1.1698	0.0294836
TGME49_289690-t26_1-p1	glyceraldehyde-3-phosphate dehydrogenase GAPDH1 GN=TGME49_289690	53.339	0.633	0.714	0.693	0.821	0.485	0.667	0.61	0.658	0.844	0.964	0.939	0.813	0.7153	0.0121006	0.605	0.00930353	0.89	0.0868501
TGME49_261750-t26_1-p1	rhoptry neck protein RON10 GN=TGME49_261750	91.369	0.294		0.312	0.286	0.415		0.406	0.396	1.189		1.252	1.258	0.2973	0.000670593	0.4057	0.000337418	1.233	0.011002
TGME49_265270-t26_1-p1	hypothetical protein GN=TGME49_265270	38.529
TGME49_288030-t26_1-p1	Putative transmembrane protein(predict) GN=TGME49_288030	42.621	0.439	0.406	0.416	0.376	0.652	0.555	0.641	0.67	1.222	1.224	1.507	1.489	0.4093	0.000156856	0.6295	0.0024206	1.3605	0.0208141
TGME49_305490-t26_1-p1	"programmed cell death protein 2, c-terminal domain-containing protein GN=TGME49_305490"	52.446			0.569	0.437			0.561	0.453			1.018	1.045	0.503	0.166826	0.507	0.138313	1.0315	0.343328
TGME49_219860-t26_1-p1	"replication licensing factor, putative GN=TGME49_219860"	108.25	0.326	0.311	0.391	0.258	0.427	0.426	0.521	0.399	1.236	1.274	1.189	1.341	0.3215	0.00137015	0.4433	0.00116458	1.26	0.00430437
TGME49_309200-t26_1-p1	zinc finger (CCCH type) motif-containing protein GN=TGME49_309200	101.66	0.974		1.318		1.34		1.287		1.366		1.046		1.146	0.663534	1.3135	0.0664257	1.206	0.517865
TGME49_202740-t26_1-p1	tRNA pseudouridine(55) synthase(predict) GN=TGME49_202740	119.36		0.58	0.62			0.896	0.772			1.453	1.34		0.6	0.0585414	0.834	0.330544	1.3965	0.108338
TGME49_234360-t26_1-p1	"DNA topoisomerase I, putative GN=TGME49_234360"	99.705				0.696				0.574				0.83	0.696		0.574		0.83
TGME49_211680-t26_1-p1	protein disulfide isomerase GN=TGME49_211680	52.801	0.413	0.454	0.457	0.399	0.667	0.683	0.673	0.671	1.489	1.471	1.492	1.522	0.4308	0.00022057	0.6735	7.02431e-06	1.4935	1.84822e-05
TGME49_253520-t26_1-p1	U3 small nucleolar RNA-associated protein 6 protein GN=TGME49_253520	140.5	1.648	0.991	0.592	0.544	1.522	1.023	0.881	0.785	1.051	0.995	1.351	1.451	0.9438	0.625776	1.0528	0.918666	1.212	0.191655
TGME49_240690-t26_1-p1	S-adenosyl methionine synthetase GN=TGME49_240690	45.894	0.539				0.183				0.304				0.539		0.183		0.304
TGME49_288210-t26_1-p1	PUL domain-containing protein GN=TGME49_288210	98.167	0.391	0.457	0.576	0.439	0.418	0.482	0.498	0.496	0.954	0.992	0.948	0.987	0.4658	0.00372366	0.4735	0.000561258	0.9703	0.107461
TGME49_309590-t26_1-p1	rhoptry protein ROP1 GN=TGME49_309590	47.994	1.359	1.499	1.807	1.428	1.095	1.643	1.664	1.794	0.797	1.029	0.909	0.984	1.5233	0.0103339	1.549	0.0470185	0.9298	0.317113
TGME49_242460-t26_1-p1	mitochondrial carrier superfamily protein GN=TGME49_242460	51.461
TGME49_272383-t26_1-p1	hypothetical protein GN=TGME49_272383	45.55		0.576	0.828			0.638	0.803			1.153	1.064		0.702	0.385878	0.7205	0.288187	1.1085	0.322946
TGME49_222170-t26_1-p1	dense-granule antigen DG32 GN=TGME49_222170	33.651			0.453	0.571			0.631	0.705			1.369	1.146	0.512	0.151221	0.668	0.121749	1.2575	0.32418
TGME49_202680-t26_1-p1	"peptidase M16, alpha subunit, putative GN=TGME49_202680"	62.203	0.544	0.547	0.5	0.466	0.678	0.668	0.657	0.65	1.199	1.252	1.33	1.407	0.5143	0.000624232	0.6633	3.89565e-05	1.297	0.00773739
TGME49_227948-t26_1-p1	peptidase M16 inactive domain-containing protein GN=TGME49_227948	142.76	0.396	0.396	0.42	0.409	0.558	0.547	0.562	0.519	1.383	1.491	1.308	1.241	0.4053	1.32383e-05	0.5465	8.89478e-05	1.3558	0.00690801
TGME49_232150-t26_1-p1	Dna topoisomerase 2(predict) GN=TGME49_232150	107.55	0.472	0.505	0.563	0.469	0.663	0.647	0.725	0.679	1.318	1.334	1.448	1.286	0.5023	0.000769898	0.6785	0.00083074	1.3465	0.00213759
TGME49_226890-t26_1-p1	ORC_WH_C domain-containing protein(predict) GN=TGME49_226890	223.88	0.429	0.568	0.452	0.477	0.58	0.696	0.669	0.641	1.179	1.203	1.58	1.226	0.4815	0.00186248	0.6465	0.00233783	1.297	0.04993
TGME49_225260-t26_1-p1	DNA-directed RNA polymerase II RPB1 GN=TGME49_225260	209	0.342	0.403	0.433	0.348	0.366	0.601	0.427	0.359	1.069	1.092	1.057	0.95	0.3815	0.000689684	0.4383	0.00863181	1.042	0.349174
TGME49_211240-t26_1-p1	"peptidyl-tRNA hydrolase, putative GN=TGME49_211240"	21.158			0.441				0.869				1.948		0.441		0.869		1.948
TGME49_219460-t26_1-p1	Diphthamide biosynthesis protein 2(predict) GN=TGME49_219460	136.33	0.504				0.601				1.115				0.504		0.601		1.115
TGME49_282210-t26_1-p1	AP2 domain transcription factor AP2VIIa-8 GN=TGME49_282210	87.939
TGME49_262460-t26_1-p1	PX domain-containing protein(predict) GN=TGME49_262460	274.35	0.793	0.596		0.527	1.037	1.325		0.804	1.285	1.357		1.465	0.6387	0.0889118	1.0553	0.868267	1.369	0.0214755
TGME49_247580-t26_1-p1	glutaredoxin domain-containing protein GN=TGME49_247580	34.25
TGME49_203830-t26_1-p1	FHA domain-containing protein GN=TGME49_203830	214.19
TGME49_255160-t26_1-p1	hypothetical protein GN=TGME49_255160	116.52	0.533		1.034		0.567		1.086		1.02		1.156		0.7835	0.639486	0.8265	0.690942	1.088	0.522788
TGME49_253750-t26_1-p1	PLU-1 family protein GN=TGME49_253750	856.69	0.438	0.581	0.571	0.448	0.574	0.658	0.735	0.618	1.194	1.199	1.37	1.244	0.5095	0.00441765	0.6463	0.00532354	1.2518	0.0090961
TGME49_251810-t26_1-p1	"translation initiation factor eIF-5A, putative GN=TGME49_251810"	17.468	1.103	1.164	1.13	1.201	1.03	1.133	1.129	1.183	0.916	1.048	0.923	0.951	1.1495	0.00731768	1.1188	0.0458045	0.9595	0.317301
TGME49_235680-t26_1-p1	peptidase M16 inactive domain-containing protein GN=TGME49_235680	186.53	0.351	0.381	0.296	0.349	0.425	0.485	0.386	0.477	1.33	1.229	1.217	1.285	0.3443	0.000405111	0.4433	0.000929734	1.2653	0.00221148
TGME49_262540-t26_1-p1	"protein kinase, putative GN=TGME49_262540"	85.169
TGME49_319560-t26_1-p1	microneme protein MIC3 GN=TGME49_319560	40.528	0.646	0.993	0.77	0.717	0.928	1.041	1.069	1.015	1.48	1.243	1.356	1.305	0.7815	0.091303	1.0133	0.761843	1.346	0.00617267
TGME49_242840-t26_1-p1	membrane protein GN=TGME49_242840	13.904
TGME49_237000-t26_1-p1	"polyphosphoinositide binding protein, putative GN=TGME49_237000"	37.999		0.679				0.449				0.679			0.679		0.449		0.679
TGME49_263070-t26_1-p1	"CMGC kinase, CK2 family GN=TGME49_263070"	59.824	0.519	0.503	0.567	0.504	0.58	0.555	0.689	0.6	0.916	1.076	0.948	0.883	0.5233	0.000273099	0.606	0.00259223	0.9558	0.403965
TGME49_257350-t26_1-p1	"eukaryotic translation initiation factor, putative GN=TGME49_257350"	89.775	0.634	0.686	0.887	0.128	0.546	0.711	0.933	0.262	1.071	1.106	1.007	0.938	0.5838	0.23574	0.613	0.158709	1.0305	0.551299
TGME49_248460-t26_1-p1	"ubiquitin, putative GN=TGME49_248460"	24.405		0.336				0.437				1.326			0.336		0.437		1.326
TGME49_214760-t26_1-p1	erythronate-4-phosphate dehydrogenase domain-containing protein GN=TGME49_214760	42.223
TGME49_261430-t26_1-p1	Putative transmembrane protein(predict) GN=TGME49_261430	117.41		0.705	0.723			0.858	0.871			1.192	1.273		0.714	0.0336504	0.8645	0.0464007	1.2325	0.139656
TGME49_278770-t26_1-p1	hypothetical protein GN=TGME49_278770	106.32	0.383	0.34	0.492	0.224	0.328	0.591	0.636	0.248	1.054	1.736	1.208	1.079	0.3598	0.011277	0.4508	0.0456596	1.2693	0.201268
TGME49_214290-t26_1-p1	DJ-1 family protein GN=TGME49_214290	27.938	0.399	0.397	0.461	0.419	0.433	0.402	0.47	0.471	1.066	1.072	1.046	1.026	0.419	0.000211757	0.444	0.000338299	1.0525	0.021233
TGME49_283780-t26_1-p1	glucose-6-phosphate isomerase GPI GN=TGME49_283780	74.384	0.21	0.27	0.255	0.229	0.187	0.264	0.202	0.174	0.89	0.957	0.78	0.786	0.241	0.000202996	0.2068	0.000628314	0.8533	0.0662828
TGME49_231170-t26_1-p1	RecF/RecN/SMC N terminal domain-containing protein GN=TGME49_231170	170.44	0.386	0.405	0.51		0.532	0.539	0.741		1.174	1.3	1.351		0.4337	0.0152448	0.604	0.06015	1.275	0.0423953
TGME49_207440-t26_1-p1	ribosomal protein RPS4 GN=TGME49_207440	35.507	0.478	0.539	0.561	0.612	0.653	0.683	0.719	0.719	1.203	1.224	1.223	1.262	0.5475	0.00199063	0.6935	0.000842878	1.228	0.000386462
TGME49_212980-t26_1-p1	KH domain protein(predict) GN=TGME49_212980	75.774		0.307	0.382	0.364		0.226	0.556	0.518		0.76	1.636	1.524	0.351	0.00591203	0.4333	0.123663	1.3067	0.55073
TGME49_291950-t26_1-p1	RNA recognition motif-containing protein GN=TGME49_291950	73.852	0.568	0.657	0.759	0.637	0.592	0.664	0.752	0.7	0.989	0.998	1.021	0.973	0.6553	0.00839863	0.677	0.00658993	0.9953	0.700426
TGME49_270320-t26_1-p1	protein phosphatase 2C domain-containing protein GN=TGME49_270320	58.673	0.283	0.25	0.296	0.272	0.399	0.427	0.392	0.372	1.472	1.765	1.433	1.166	0.2753	7.23783e-05	0.3975	9.8887e-05	1.459	0.033231
TGME49_217460-t26_1-p1	glutaminyl-tRNA synthetase (GlnRS) GN=TGME49_217460	95.526	0.801	0.804	0.853	0.747	0.802	0.837	0.88	0.904	0.945	1.051	1.055	0.994	0.8013	0.00573491	0.8558	0.0145139	1.0113	0.757768
TGME49_248610-t26_1-p1	Putative transmembrane protein(predict) GN=TGME49_248610	104.36	0.434	0.488	0.493	0.493	0.586	0.574	0.812	0.796	1.436	1.38	1.655	1.839	0.477	0.00024848	0.692	0.0395454	1.5775	0.0097726
TGME49_310900-t26_1-p1	AP2 domain transcription factor AP2XI-2 GN=TGME49_310900	232.85	0.245	0.35	0.393	0.386	0.34	0.421	0.55	0.473	1.371	1.31	1.22	1.3	0.3435	0.00336345	0.446	0.00592766	1.3003	0.00252038
TGME49_278975-t26_1-p1	ICE family protease (caspase) p20 domain-containing protein GN=TGME49_278975	145.02	0.448	0.807	0.689	0.971	0.375	0.7	0.526	1.817	0.769	0.842	0.732	1.663	0.7288	0.159465	0.8545	0.442435	1.0015	0.8054
TGME49_270530-t26_1-p1	ubiquitin fusion degradation protein UFD1CY GN=TGME49_270530	36.503	0.455	0.474		0.421	0.449	0.475		0.435	0.977	0.978		0.926	0.45	0.00282408	0.453	0.00157652	0.9603	0.206148
TGME49_244110-t26_1-p1	nucleosome assembly protein (nap) protein GN=TGME49_244110	48.586	0.53	0.656	0.593	0.612	0.646	0.604	0.644	0.623	0.968	1.005	0.96	1.011	0.5978	0.00207663	0.6293	0.000134173	0.986	0.411168
TGME49_285760-t26_1-p1	U-snRNP-associated cyclophilin family protein GN=TGME49_285760	22.971			0.532				0.597				1.09		0.532		0.597		1.09
TGME49_231480-t26_1-p1	"GCN1, putative GN=TGME49_231480"	362.62	0.788	0.925	0.992	0.78	0.862	0.926	0.978	0.887	1.092	0.986	1.029	1.102	0.8713	0.128994	0.9133	0.0627504	1.0523	0.197492
TGME49_207450-t26_1-p1	"DNA segment, Chr 10, Wayne State University 52, expressed family protein GN=TGME49_207450"	56.365	0.591		0.906	0.706	0.704		0.949	0.898	1.113		1.179	1.1	0.7343	0.166095	0.8503	0.268812	1.1307	0.0430729
TGME49_232020-t26_1-p1	Putative transmembrane protein(predict) GN=TGME49_232020	135.25				0.84				0.833				0.968	0.84		0.833		0.968
TGME49_256000-t26_1-p1	endoplasmic reticulum retention receptor GN=TGME49_256000	26.148	0.423	0.386	0.379	0.395	0.56	0.557	0.591	0.632	1.327	1.299	1.661	1.445	0.3958	5.87652e-05	0.585	0.000548665	1.433	0.0117534
TGME49_289750-t26_1-p1	ribosomal-ubiquitin protein RPL40 GN=TGME49_289750	14.685	0.814	1.08	0.857	0.881	0.988	1.411	0.934	0.955	1.169	1.333	1.05	1.039	0.908	0.247836	1.072	0.66096	1.1478	0.142235
TGME49_219440-t26_1-p1	Cleavage and polyadenylation specificity factor subunit 2(predict) GN=TGME49_219440	181.4	0.313	0.393	0.463	0.895	0.463	0.416	0.56	0.932	1.228	0.97	1.358	0.981	0.516	0.064905	0.5928	0.0689424	1.1343	0.317538
TGME49_297060-t26_1-p1	phosphoglycerate mutase PGMII GN=TGME49_297060	38.159	0.581	0.588	0.666	0.597	0.593	0.499	0.575	0.557	0.946	0.924	0.899	0.827	0.608	0.000827357	0.556	0.000865954	0.899	0.0499726
TGME49_285500-t26_1-p1	Putative transmembrane protein(predict) GN=TGME49_285500	206.44
TGME49_216790-t26_1-p1	"ATP-binding cassette sub-family E member 1, putative GN=TGME49_216790"	69.219	0.702	0.699	0.843	0.75	0.654	0.551	0.809	0.768	0.913	0.972	0.894	0.893	0.7485	0.0101966	0.6955	0.0334173	0.918	0.0331938
TGME49_323110-t26_1-p1	Mitochondrial association factor 1(predict) GN=TGME49_323110	36.337
TGME49_285950-t26_1-p1	Putative RNA methyltransferase(predict) GN=TGME49_285950	91.323	0.234	0.223	0.212	1.438	0.3	0.305	0.246	1.874	1.279	1.39	1.215	1.15	0.5268	0.150425	0.6813	0.245263	1.2585	0.016364
TGME49_264890-t26_1-p1	Putative transmembrane protein (Fragment)(predict) GN=TGME49_264890	199.93	0.444	0.698	0.815	0.54	0.481	0.682	0.741	0.457	1.062	1.083	0.938	0.862	0.6243	0.0492695	0.5903	0.0297968	0.9863	0.789371
TGME49_261080-t26_1-p1	kringle domain-containing protein GN=TGME49_261080	345.98	0.473	0.566	0.478	0.428	0.595	0.59	0.759	0.632	1.304	1.056	1.482	1.419	0.4863	0.0016743	0.644	0.00712678	1.3153	0.0550898
TGME49_259240-t26_1-p1	ribosomal protein RPS21 GN=TGME49_259240	9.0341	0.689	0.647	0.727	0.631	0.774	0.73	0.697	0.74	0.935	1.094	0.93	1.054	0.6735	0.00171087	0.7353	0.00113666	1.0033	0.989811
TGME49_215230-t26_1-p1	RNA recognition motif-containing protein GN=TGME49_215230	80.732	0.451		0.413	0.307	0.438		0.521	0.357	1.009		1.169	1.17	0.3903	0.0215969	0.4387	0.0246787	1.116	0.216756
TGME49_214940-t26_1-p1	MIC2-associated protein M2AP GN=TGME49_214940	34.552
TGME49_253030-t26_1-p1	"glycosyl hydrolase, family 31 protein GN=TGME49_253030"	183.34
TGME49_224840-t26_1-p1	3'5'-cyclic nucleotide phosphodiesterase domain-containing protein GN=TGME49_224840	146.8	0.198	0.43	0.167	0.267	0.199	0.417	0.251	0.581	1.098	0.995	1.583	1.967	0.2655	0.0100874	0.362	0.0290934	1.4108	0.193703
TGME49_230490-t26_1-p1	phosphatidylinositol-4-phosphate 5-kinase GN=TGME49_230490	143.17			0.298				0.459				1.561		0.298		0.459		1.561
TGME49_293590-t26_1-p1	"3-oxoacyl-acyl-carrier protein synthase I/II, putative GN=TGME49_293590"	58.394	0.238		0.27	0.276	0.363		0.361	0.346	1.222		1.27	1.193	0.2613	0.00176393	0.3567	0.000323679	1.2283	0.011602
TGME49_233220-t26_1-p1	Putative transmembrane protein(predict) GN=TGME49_233220	159.7			1.624				2.195				1.347		1.624		2.195		1.347
TGME49_203690-t26_1-p1	AP2 domain transcription factor AP2VIIa-5 GN=TGME49_203690	266.61	0.584	0.594	0.744	0.681	0.624	0.963	1.033	0.74	1.25	1.278	1.347	1.283	0.6508	0.00731373	0.84	0.245582	1.2895	0.000795737
TGME49_270930-t26_1-p1	Transcription factor/nuclear export subunit 2(predict) GN=TGME49_270930	317.11	0.503	0.516	0.605	0.714	0.549	0.521	0.746	0.914	1.11	1.073	1.181	1.068	0.5845	0.0099954	0.6825	0.0756208	1.108	0.0320186
TGME49_294710-t26_1-p1	RNA recognition motif-containing protein GN=TGME49_294710	122.11	0.257	0.312	0.403	0.383	0.274	0.39	0.414	0.363	1.049	1.144	1.091	0.951	0.3388	0.0026891	0.3603	0.00225974	1.0588	0.313124
TGME49_245470-t26_1-p1	"mitotic checkpoint protein, BUB3 family protein GN=TGME49_245470"	36.574	0.56	0.563	0.643	0.412	0.56	0.638	0.673	0.281	0.975	1.054	1.072	0.572	0.5445	0.0107002	0.538	0.063326	0.9183	0.550629
TGME49_221480-t26_1-p1	Putative transmembrane protein(predict) GN=TGME49_221480	31.704	1.138				1.318				1.094				1.138		1.318		1.094
TGME49_286260-t26_1-p1	tetratricopeptide repeat-containing protein GN=TGME49_286260	75.95
TGME49_228130-t26_1-p1	START domain protein(predict) GN=TGME49_228130	84.132		0.429	0.524	0.329		0.434	0.581	0.466		1.005	1.21	1.061	0.4273	0.0343187	0.4937	0.0219593	1.092	0.335232
TGME49_227840-t26_1-p1	Memo family protein GN=TGME49_227840	33.336		0.391				0.194				0.457			0.391		0.194		0.457
TGME49_286160-t26_1-p1	non-specific serine/threonine protein kinase GN=TGME49_286160	310.36	0.472	0.48	0.591	0.462	0.515	0.569	0.399	0.65	1.134	1.191	0.683	1.251	0.5013	0.00182101	0.5333	0.0124037	1.0648	0.839442
TGME49_313060-t26_1-p1	"eukaryotic translation initiation factor 2B, putative GN=TGME49_313060"	78.858	3.377			1.754	3.916			1.581	1.173			0.937	2.5655	0.30567	2.7485	0.390326	1.055	0.815948
TGME49_272290-t26_1-p1	pyruvate dehydrogenase complex subunit PD-HE1Beta GN=TGME49_272290	50.016	0.406		0.461	0.298	0.664		0.718	0.495	1.462		1.6	1.474	0.3883	0.0261375	0.6257	0.0739051	1.512	0.00722956
TGME49_253000-t26_1-p1	ELMO/CED-12 family protein GN=TGME49_253000	57.006	0.405	0.398	0.342	0.399	0.435	0.417	0.46	0.515	1.171	1.158	1.389	1.295	0.386	0.000243569	0.4568	0.000655712	1.2533	0.0209786
TGME49_268650-t26_1-p1	"chaperone clpB protein, putative GN=TGME49_268650"	113.34	0.226	0.191	0.245	0.174	0.266	0.234	0.307	0.249	1.086	1.093	1.252	1.269	0.209	0.000405829	0.264	0.000278023	1.175	0.0472937
TGME49_246540-t26_1-p1	"cytochrome c1, heme protein GN=TGME49_246540"	45.968	0.46	0.523	0.502	0.507	0.752	0.701	0.773	0.859	1.499	1.245	1.34	1.547	0.498	0.000206	0.7713	0.0125226	1.4078	0.0100617
TGME49_291590-t26_1-p1	Putative MYND finger protein(predict) GN=TGME49_291590	114.98		0.561	0.595	0.602		0.651	0.861	0.998		1.176	1.473	1.616	0.586	0.00248794	0.8367	0.334185	1.4217	0.097206
TGME49_267620-t26_1-p1	multi-pass transmembrane protein GN=TGME49_267620	57.684	0.587	0.93	0.697	0.632	0.873	1.173	0.888	0.915	1.254	1.267	1.328	1.367	0.7115	0.0550811	0.9623	0.605396	1.304	0.00147374
TGME49_226440-t26_1-p1	SWI2/SNF2-containing protein RAD16 GN=TGME49_226440	187.78	0.512	0.643	0.622	0.515	0.701	0.738	0.791	0.687	1.201	1.224	1.22	1.212	0.573	0.00400823	0.7293	0.00315606	1.2143	3.39398e-05
TGME49_297925-t26_1-p1	HesB-like domain-containing protein GN=TGME49_297925	62.353		0.732	0.655	0.64		0.81	0.921	0.744		1.14	1.378	1.177	0.6757	0.0162178	0.825	0.12286	1.2317	0.103958
TGME49_202920-t26_1-p1	p-aminobenzoic acid synthase GN=TGME49_202920	107.11	0.474	0.534	0.553	0.506	0.497	0.518	0.52	0.514	0.898	0.972	0.941	1.011	0.5168	0.00043945	0.5123	1.23999e-05	0.9555	0.207301
TGME49_221510-t26_1-p1	"Cytochrome c oxidase subunit ApiCOX18, putative(predict) GN=TGME49_221510"	17.913				0.739				0.941				1.169	0.739		0.941		1.169
TGME49_202025-t26_1-p1	hypothetical protein GN=TGME49_202025	132.06
TGME49_226860-t26_1-p1	SAG-related sequence SRS67 GN=TGME49_226860	23.135		0.64				0.732				1.138			0.64		0.732		1.138
TGME49_226800-t26_1-p1	"eukaryotic glutathione synthase, atp binding domain-containing protein GN=TGME49_226800"	161.39	0.572	0.65	0.682	0.704	0.814	0.801	0.813	0.695	1.024	1.364	1.044	1.003	0.652	0.00383568	0.7808	0.010958	1.1088	0.337345
TGME49_266080-t26_1-p1	hypothetical protein GN=TGME49_266080	81.157	0.701	0.869	0.768	0.737	0.791	0.871	0.972	0.983	1.067	1.072	1.237	1.3	0.7688	0.0151986	0.9043	0.175126	1.169	0.0784897
TGME49_233930-t26_1-p1	CAF1 family ribonuclease GN=TGME49_233930	111.29	0.562	0.574		0.487	0.803	0.602		0.549	1.383	1.082		1.135	0.541	0.0103416	0.6513	0.0876004	1.2	0.19498
TGME49_202690-t26_1-p1	DNA-directed RNA polymerase II RPB9 GN=TGME49_202690	28.17				0.444				0.611				1.366	0.444		0.611		1.366
TGME49_294898-t26_1-p1	tetratricopeptide repeat-containing protein GN=TGME49_294898	88.632	0.553	0.603	0.649	0.537	0.668	0.657	0.642	0.63	1.108	1.074	0.98	1.022	0.5855	0.0016798	0.6493	8.89769e-05	1.046	0.255062
TGME49_263740-t26_1-p1	ABC transporter transmembrane region domain-containing protein GN=TGME49_263740	105.54	0.617		0.515		0.606		0.513		1.139		0.92		0.566	0.139621	0.5595	0.126684	1.0295	0.902181
TGME49_229480-t26_1-p1	"calcium binding protein precursor, putative GN=TGME49_229480"	38.291	0.454	0.518	0.527	0.466	0.754	0.659	0.813	0.665	1.364	1.379	1.418	1.379	0.4913	0.00048155	0.7228	0.0112758	1.385	5.59556e-05
TGME49_313665-t26_1-p1	PUB domain-containing protein(predict) GN=TGME49_313665	49.488
TGME49_205740-t26_1-p1	ER membrane protein complex subunit 1(predict) GN=TGME49_205740	140.94	0.324	0.434	0.363	0.352	0.494	0.566	0.589	0.602	1.371	1.293	1.644	1.591	0.3683	0.000767199	0.5628	0.00149298	1.4748	0.0104661
TGME49_201270-t26_1-p1	hypothetical protein GN=TGME49_201270	103.7			0.307	0.3			0.469	0.436			1.344	1.326	0.3035	0.00870683	0.4525	0.041326	1.335	0.0210012
TGME49_270690-t26_1-p1	arginyl-tRNA synthetase GN=TGME49_270690	130.25
TGME49_222360-t26_1-p1	"E3 UFM1-protein ligase 1 homolog, related(predict) GN=TGME49_222360"	83.332	0.355	0.383	0.357	0.325	0.537	0.562	0.524	0.55	1.456	1.371	1.502	1.452	0.355	0.000115208	0.5433	5.12966e-05	1.4453	0.000463714
TGME49_223020-t26_1-p1	coproporphyrinogen III oxidase GN=TGME49_223020	41.676		1.783		1.69		1.587		1.58		0.914		0.951	1.7365	0.0436556	1.5835	0.00432938	0.9325	0.242451
TGME49_229020-t26_1-p1	"cell-cycle-associated protein kinase CDK, putative GN=TGME49_229020"	138.01			0.281				0.393				1.495		0.281		0.393		1.495
TGME49_232050-t26_1-p1	DnaJ domain-containing protein GN=TGME49_232050	96.128	0.416	0.446	0.421	0.389	0.595	0.513	0.549	0.558	1.319	1.279	1.441	1.392	0.418	0.00011191	0.5538	0.00045545	1.3578	0.00220598
TGME49_222160-t26_1-p1	aldehyde dehydrogenase GN=TGME49_222160	53.701	0.254	0.299	0.3	0.286	0.274	0.274	0.284	0.267	0.993	0.905	0.933	0.939	0.2848	9.98968e-05	0.2748	3.20826e-06	0.9425	0.0752278
TGME49_310760-t26_1-p1	protein phosphatase 2C domain-containing protein GN=TGME49_310760	37.632	0.447	0.452	0.444	0.487	0.502	0.544	0.591	0.515	1.155	1.142	1.268	1.05	0.4575	6.89614e-05	0.538	0.000653766	1.1538	0.050934
TGME49_227270-t26_1-p1	Mitotic checkpoint prcc-carboxy-term protein(predict) GN=TGME49_227270	58.112
TGME49_236070-t26_1-p1	pyrroline-5-carboxylate reductase GN=TGME49_236070	36.211	0.253	0.24	0.277	0.242	0.249	0.228	0.238	0.241	0.934	0.991	0.956	0.922	0.253	4.61342e-05	0.239	6.99812e-06	0.9508	0.0688007
TGME49_318440-t26_1-p1	helicase associated domain (ha2) protein GN=TGME49_318440	236.96	0.837	0.826	0.915	0.822	0.762	0.839	1.117	0.926	0.922	1.057	1.036	0.986	0.85	0.0111189	0.911	0.35314	1.0003	0.976433
TGME49_258410-t26_1-p1	photosensitized INA-labeled protein PHIL1 GN=TGME49_258410	18.844	0.556	0.624	0.559	0.538	0.702	0.722	0.84	0.843	1.139	1.172	1.312	1.281	0.5693	0.000622699	0.7768	0.01973	1.226	0.0143453
TGME49_219290-t26_1-p1	"F-actin-capping protein subunit beta, putative GN=TGME49_219290"	36.258	0.453				0.443				1.087				0.453		0.443		1.087
TGME49_306410-t26_1-p1	Component of oligomeric Golgi complex 3(predict) GN=TGME49_306410	118.05
TGME49_245720-t26_1-p1	SWI2/SNF2-containing protein GN=TGME49_245720	338.11	0.231	0.248	0.402	0.292	0.201	0.222	0.395	0.256	0.901	0.942	0.933	0.882	0.2933	0.00310506	0.2685	0.0043065	0.9145	0.0147444
TGME49_235730-t26_1-p1	hypothetical protein GN=TGME49_235730	37.946
TGME49_283550-t26_1-p1	hypothetical protein GN=TGME49_283550	455.71		0.697				0.6				1.068			0.697		0.6		1.068
TGME49_318460-t26_1-p1	"Golgi-ER-type, P-type ATPase(predict) GN=TGME49_318460"	162.84	0.262	0.407	0.321	0.391	0.418	0.574	0.638	0.695	1.516	1.396	1.679	1.632	0.3453	0.00269809	0.5813	0.0222378	1.5558	0.00270704
TGME49_255930-t26_1-p1	DPH-type MB domain-containing protein(predict) GN=TGME49_255930	47.847
TGME49_244850-t26_1-p1	GMC oxidoreductase GN=TGME49_244850	107.53
TGME49_285710-t26_1-p1	4HBT domain-containing protein(predict) GN=TGME49_285710	34.897	0.449		0.568		0.629		0.804		1.487		1.437		0.5085	0.151956	0.7165	0.299822	1.462	0.0404995
TGME49_260200-t26_1-p1	helicase associated domain (ha2) protein GN=TGME49_260200	141.77	0.548	0.588	0.433	0.383	0.444	0.583	0.439	0.334	1.18	1.039	1.001	0.902	0.488	0.00795811	0.45	0.00834805	1.0305	0.718108
TGME49_304630-t26_1-p1	ATG C terminal domain-containing protein GN=TGME49_304630	874.8
TGME49_213800-t26_1-p1	"protein phosphatase 2b regulatory subunit, putative GN=TGME49_213800"	19.994	0.522	0.345	0.548	0.658	0.476	0.315	0.52	0.58	0.868	0.801	0.981	0.846	0.5183	0.0225366	0.4728	0.0151576	0.874	0.069045
TGME49_313970-t26_1-p1	Phytanoyl-CoA dioxygenase (PhyH) superfamily protein GN=TGME49_313970	96.235	0.477	0.5	0.46	0.463	0.659	0.682	0.822	0.734	1.345	1.327	1.572	1.515	0.475	5.61462e-05	0.7243	0.0103014	1.4398	0.00512595
TGME49_258930-t26_1-p1	peptidylprolyl isomerase GN=TGME49_258930	13.003	0.201	0.249	0.228	0.249	0.19	0.211	0.224	0.24	0.89	1.003	0.879	0.903	0.2318	0.000139252	0.2163	0.000113264	0.9188	0.090164
TGME49_305800-t26_1-p1	6-pyruvoyl tetrahydrobiopterin synthase GN=TGME49_305800	49.002
TGME49_214250-t26_1-p1	Putative transmembrane protein(predict) GN=TGME49_214250	9.4449		0.586				0.642				0.97			0.586		0.642		0.97
TGME49_216620-t26_1-p1	EF hand domain-containing protein GN=TGME49_216620	411.98	0.615	0.745	0.621	0.632	0.677	0.733	0.84	0.861	1.028	1.105	1.258	1.266	0.6533	0.00377358	0.7778	0.0300237	1.1643	0.086315
TGME49_222910-t26_1-p1	phosphoglycerate mutase GN=TGME49_222910	55.861	0.291	0.3	0.278	0.223	0.429	0.398	0.389	0.348	1.33	1.31	1.446	1.395	0.273	0.00045634	0.391	0.000326339	1.3703	0.00123109
TGME49_253700-t26_1-p1	"transporter, major facilitator family protein GN=TGME49_253700"	138.23	0.443	0.584	0.617	0.581	0.416	0.246	0.737	0.679	1.254	0.453	1.178	1.528	0.5563	0.00620737	0.5195	0.0848198	1.1033	0.986957
TGME49_301420-t26_1-p1	SAS-6_N domain-containing protein(predict) GN=TGME49_301420	29.494	0.477	0.62	0.534	0.565	0.584	0.665	0.767	0.756	1.212	1.143	1.341	1.329	0.549	0.00244037	0.693	0.0148467	1.2563	0.0145314
TGME49_201770-t26_1-p1	"cullin 3, putative GN=TGME49_201770"	103.76
TGME49_209250-t26_1-p1	Putative transmembrane protein(predict) GN=TGME49_209250	108.85			0.865	0.368			1.203	0.507			1.384	1.338	0.6165	0.517297	0.855	0.755234	1.361	0.0492922
TGME49_293470-t26_1-p1	Immune mapped protein 1(predict) GN=TGME49_293470	43.492	0.338	0.378	0.393	0.386	0.422	0.461	0.515	0.53	1.079	1.11	1.205	1.176	0.3738	0.000137222	0.482	0.00120839	1.1425	0.0204828
TGME49_281640-t26_1-p1	Putative transmembrane protein(predict) GN=TGME49_281640	99.958	0.33		0.376	0.395	0.252		0.486	0.569	0.765		1.318	1.434	0.367	0.00424345	0.4357	0.100766	1.1723	0.660974
TGME49_290940-t26_1-p1	EMP/nonaspanin domain family protein GN=TGME49_290940	73.612	1.068	0.32	0.452	0.498	1.196	0.412	0.768	0.811	1.386	1.211	1.622	1.527	0.5845	0.11672	0.7968	0.329921	1.4365	0.0168382
TGME49_300110-t26_1-p1	Putative carnitine deficiency-associated protein(predict) GN=TGME49_300110	31.561			1.309				1.043				0.805		1.309		1.043		0.805
TGME49_305870-t26_1-p1	DAD family protein GN=TGME49_305870	19.754		0.423	0.322	0.391		0.589	0.596	0.588		1.451	1.76	1.473	0.3787	0.0101608	0.591	9.79169e-05	1.5613	0.0283131
TGME49_289110-t26_1-p1	hypothetical protein GN=TGME49_289110	130.63
TGME49_264450-t26_1-p1	"DNA topoisomerase III beta-1, putative GN=TGME49_264450"	94.885	0.478	0.513	0.556	0.413	0.731	0.627	0.758	0.635	1.215	1.194	1.341	1.189	0.49	0.00221048	0.6878	0.0065912	1.2348	0.00768468
TGME49_275430-t26_1-p1	Putative transmembrane protein (Fragment)(predict) GN=TGME49_275430	294.52
TGME49_217820-t26_1-p1	PCI domain-containing protein GN=TGME49_217820	51.722	0.763	0.671	0.736	0.795	0.746	0.76	0.834	0.985	1.022	1.184	1.162	1.174	0.7413	0.00548194	0.8313	0.0800324	1.1355	0.0522727
TGME49_227260-t26_1-p1	RIO1 family protein GN=TGME49_227260	57.951
TGME49_313130-t26_1-p1	Nop14-like family protein(predict) GN=TGME49_313130	133.69	0.613				0.613				0.99				0.613		0.613		0.99
TGME49_249840-t26_1-p1	"dynein heavy chain 2, putative GN=TGME49_249840"	470.74
TGME49_270840-t26_1-p1	poly(ADP-ribose) polymerase catalytic domain-containing protein GN=TGME49_270840	113.43	0.457	0.494	0.722	0.583	0.691	0.607	0.974	0.644	1.45	1.148	1.306	1.184	0.564	0.0151032	0.729	0.0718841	1.272	0.0303695
TGME49_282130-t26_1-p1	hypothetical protein GN=TGME49_282130	148.69	0.205				0.265				1.407				0.205		0.265		1.407
TGME49_232730-t26_1-p1	acyl-CoA:diacylglycerol acyltransferase 1-related enzyme GN=TGME49_232730	63.293		0.275	0.182			0.457	0.322			1.508	1.741		0.2285	0.122554	0.3895	0.16098	1.6245	0.132083
TGME49_232130-t26_1-p1	collagen alpha-1(III) chain(predict) GN=TGME49_232130	47.865	0.514	0.662	0.774	0.808	0.528	0.631	0.768	0.865	1.107	0.983	1.108	1.116	0.6895	0.0465901	0.698	0.057606	1.0785	0.125761
TGME49_214750-t26_1-p1	hypothetical protein GN=TGME49_214750	119.98	0.434	0.43	0.544	0.603	0.505	0.396	0.531	0.592	1.075	1.131	0.974	0.982	0.5028	0.00554217	0.506	0.00586362	1.0405	0.433128
TGME49_310450-t26_1-p1	"myosin heavy chain, putative GN=TGME49_310450"	148.06			0.218				0.347				1.434		0.218		0.347		1.434
TGME49_312430-t26_1-p1	60 kDa inner membrane protein(predict) GN=TGME49_312430	70.159
TGME49_227420-t26_1-p1	4-hydroxy-3-methylbut-2-enyl diphosphate reductase GN=TGME49_227420	75.777	0.323	0.397	0.346	0.348	0.413	0.493	0.481	0.469	1.354	1.291	1.345	1.276	0.3535	0.000237719	0.464	0.000448733	1.3165	0.00051733
TGME49_266300-t26_1-p1	hypothetical protein GN=TGME49_266300	23.311	0.389		0.576	0.351	0.561		0.879	0.607	1.533		1.533	1.56	0.4387	0.0444124	0.6823	0.141126	1.542	0.000270803
TGME49_312590-t26_1-p1	CLASP amine-terminal protein(predict) GN=TGME49_312590	155.65
TGME49_258720-t26_1-p1	"Ubiquitin family protein, putative GN=TGME49_258720"	8.5708	0.428		0.779		0.61		0.665		1.195		0.913		0.6035	0.418175	0.6375	0.0856217	1.054	0.856755
TGME49_294200-t26_1-p1	glucose-6-phosphate 1-dehydrogenase GN=TGME49_294200	62.736	1.513	1.15	1.468	1.364	1.874	1.8	1.834	1.492	1.263	1.526	1.148	1.048	1.3738	0.0217604	1.75	0.00274359	1.2463	0.108427
TGME49_271190-t26_1-p1	bicoid-interacting protein BIN3 GN=TGME49_271190	84.385
TGME49_228210-t26_1-p1	26S proteasome regulatory subunit GN=TGME49_228210	44.455	0.522	0.717	0.715	0.69	0.607	0.745	0.704	0.764	1.023	1.056	0.97	0.965	0.661	0.0173466	0.705	0.00953154	1.0035	0.91852
TGME49_245730-t26_1-p1	phosphatidylinositol-4-phosphate 5-Kinase GN=TGME49_245730	232.51
TGME49_318720-t26_1-p1	"pyridoxal phosphate enzyme, YggS family protein GN=TGME49_318720"	60.644
TGME49_242435-t26_1-p1	hypothetical protein GN=TGME49_242435	330.63		0.695	0.673			0.973	0.996			1.272	1.351		0.684	0.0380672	0.9845	0.516414	1.3115	0.0993781
TGME49_262070-t26_1-p1	"ribosomal rna assembly protein mis3, putative GN=TGME49_262070"	45.14	0.474				0.596				1.115				0.474		0.596		1.115
TGME49_266435-t26_1-p1	"Conserved Plasmodium protein, related(predict) GN=TGME49_266435"	507.85	0.962	1.229	1.269	1.163	0.509	1.178	1.761	1.354	0.53	1.007	1.276	1.331	1.1558	0.147045	1.2005	0.791688	1.036	0.926583
TGME49_265840-t26_1-p1	Putative 200 kDa antigen p200(predict) GN=TGME49_265840	149.06	0.373	0.545	0.679	0.489	0.593	0.651	0.815	0.777	1.451	1.233	1.19	1.37	0.5215	0.018343	0.709	0.0264216	1.311	0.0150247
TGME49_292080-t26_1-p1	leucyl-tRNA synthetase GN=TGME49_292080	141.14	0.807	0.877	0.867	0.814	0.913	0.934	0.924	0.823	1.104	1.092	0.979	1.027	0.8413	0.00586147	0.8985	0.048937	1.0505	0.234301
TGME49_316260-t26_1-p1	Putative transmembrane protein(predict) GN=TGME49_316260	96.162
TGME49_211040-t26_1-p1	Sec61beta family protein GN=TGME49_211040	10.103	0.348	0.399	0.583	0.471	0.47	0.653	0.852	0.718	1.123	1.102	1.205	1.47	0.4503	0.00786111	0.6733	0.0627066	1.225	0.0818304
TGME49_200310-t26_1-p1	Putative transmembrane protein(predict) GN=TGME49_200310	18.815
TGME49_229030-t26_1-p1	Microsomal signal peptidase 25 kDa subunit(predict) GN=TGME49_229030	25.424	0.396	0.534	0.445	0.383	0.579	0.662	0.708	0.65	1.239	1.122	1.489	1.432	0.4395	0.00240799	0.6498	0.00291175	1.3205	0.0369271
TGME49_230450-t26_1-p1	bifunctional GMP synthase/glutamine amidotransferase protein GN=TGME49_230450	62.294	0.667	0.621	0.671	0.662	0.615	0.629	0.661	0.623	0.995	1.009	1.002	0.916	0.6553	0.000256822	0.632	0.000136695	0.9805	0.490647
TGME49_265420-t26_1-p1	hypothetical protein GN=TGME49_265420	28.688			0.855	0.625			1.335	0.972			1.433	1.301	0.74	0.391847	1.1535	0.665145	1.367	0.137496
TGME49_216380-t26_1-p1	"phospholipid-translocating P-type ATPase, flippase subfamily protein GN=TGME49_216380"	198.08
TGME49_218230-t26_1-p1	"histone lysine methyltransferase, SET, putative GN=TGME49_218230"	67.257
TGME49_220360-t26_1-p1	FAD binding domain-containing protein GN=TGME49_220360	148.57		0.678	0.587			0.518	0.604			0.756	1.044		0.6325	0.138602	0.561	0.117654	0.9	0.695509
TGME49_203790-t26_1-p1	hypothetical protein GN=TGME49_203790	34.133
TGME49_249730-t26_1-p1	Putative ARM repeat protein(predict) GN=TGME49_249730	100.87
TGME49_221610-t26_1-p1	ubiquitin carboxyl-terminal hydrolase GN=TGME49_221610	87.236		0.293	0.444			0.335	0.503			1.07	1.255		0.3685	0.178643	0.419	0.198773	1.1625	0.415756
TGME49_214800-t26_1-p1	Erythrocyte membrane protein related(predict) GN=TGME49_214800	82.463			0.385				0.346				0.804		0.385		0.346		0.804
TGME49_299050-t26_1-p1	ribosomal protein RPL17 GN=TGME49_299050	22.269	0.48	0.609	0.519	0.497	0.666	0.699	0.726	0.697	1.169	1.311	1.304	1.283	0.5263	0.00177273	0.697	0.000391009	1.2668	0.00472089
TGME49_273690-t26_1-p1	Wee kinase GN=TGME49_273690	88.179	0.274	0.312	0.298	0.366	0.254	0.308	0.286	0.351	0.929	0.955	0.953	0.926	0.3125	0.000472317	0.2998	0.000584899	0.9408	0.0074446
TGME49_230010-t26_1-p1	Suppressor of forked protein SUF(predict) GN=TGME49_230010	140.37	0.393				0.501				1.244				0.393		0.501		1.244
TGME49_314540-t26_1-p1	Protein phosphatase 2C(predict) GN=TGME49_314540	66.386	0.541	0.646	0.565	0.557	0.497	0.658	0.714	0.446	0.914	0.941	1.247	0.882	0.5773	0.00120153	0.5788	0.0220766	0.996	0.88909
TGME49_228200-t26_1-p1	vacuolar (h+)-atpase g subunit protein GN=TGME49_228200	52.597	0.174	0.225	0.239	0.214	0.215	0.243	0.307	0.293	1.258	1.139	1.44	1.246	0.213	0.000293777	0.2645	0.000788059	1.2708	0.0241983
TGME49_218520-t26_1-p1	microneme protein MIC6 GN=TGME49_218520	36.669	1.651	2.064	1.406	1.888	1.904	1.805	1.609	2.082	1.169	1.111	1.136	1.064	1.7523	0.0107066	1.85	0.00224199	1.12	0.0161049
TGME49_235020-t26_1-p1	"COPI protein, putative GN=TGME49_235020"	137.06	0.474	0.503	0.497	0.481	0.494	0.543	0.572	0.52	0.954	1.031	1.079	0.951	0.4888	2.44863e-05	0.5323	0.000403666	1.0038	0.952449
TGME49_234380-t26_1-p1	hypothetical protein GN=TGME49_234380	38.656	0.188	0.196	0.225	0.164	0.274	0.266	0.27	0.22	1.407	1.375	1.441	1.276	0.1933	0.000207025	0.2575	0.000183258	1.3748	0.00187408
TGME49_277720-t26_1-p1	GDA1/CD39 (nucleoside phosphatase) family protein GN=TGME49_277720	92.538	0.385	0.527	0.438	0.394	0.495	0.599	0.566	0.507	1.229	1.162	1.115	1.177	0.436	0.00204197	0.5418	0.00130689	1.1708	0.00654421
TGME49_294930-t26_1-p1	leucine rich repeat-containing protein GN=TGME49_294930	83.266	0.448	0.561	0.56	0.49	0.559	0.688	0.754	0.639	1.256	1.19	1.204	1.176	0.5148	0.001819	0.66	0.0103277	1.2065	0.00147773
TGME49_261580-t26_1-p1	histone H2AX GN=TGME49_261580	14.51	0.645	0.679	0.641	0.597	1.062	0.895	1.008	0.964	1.455	1.213	1.402	1.436	0.6405	0.000694349	0.9823	0.667291	1.3765	0.00727932
TGME49_291640-t26_1-p1	aspartate carbamoyltransferase GN=TGME49_291640	46.921	0.39	0.355	0.358	0.437	0.403	0.361	0.402	0.46	1.017	1.038	0.996	0.947	0.385	0.00043069	0.4065	0.000553036	0.9995	0.965168
TGME49_278950-t26_1-p1	LSM domain-containing protein GN=TGME49_278950	13.335
TGME49_254440-t26_1-p1	ribosomal protein RPL12 GN=TGME49_254440	17.821	0.611	0.748	0.587	0.766	0.848	0.964	0.818	0.909	1.367	1.321	1.319	1.159	0.678	0.0152489	0.8848	0.0600577	1.2915	0.00908922
TGME49_233460-t26_1-p1	SAG-related sequence SRS29B GN=TGME49_233460	34.731	2.621	4.066	2.896	2.718	2.533	4.186	3.144	2.961	0.949	0.837	1.035	1.085	3.0753	0.00244606	3.206	0.00249429	0.9765	0.69346
TGME49_293190-t26_1-p1	endonuclease/exonuclease/phosphatase family protein GN=TGME49_293190	76.226	0.512	0.637	0.593	0.429	0.541	0.727	0.688	0.535	1.012	1.045	1.224	1.204	0.5428	0.00858815	0.6228	0.0134992	1.1213	0.141712
TGME49_291120-t26_1-p1	trafficking protein mon1 subfamily protein GN=TGME49_291120	116.48	0.193	0.258			0.269	0.276			1.193	1.093			0.2255	0.0865777	0.2725	0.0088937	1.143	0.277877
TGME49_299070-t26_1-p1	pyruvate kinase PyKII GN=TGME49_299070	106.81	0.295	0.311	0.361	0.254	0.358	0.379	0.415	0.311	1.267	1.152	1.255	1.222	0.3053	0.000747882	0.3658	0.000713337	1.224	0.00385863
TGME49_258920-t26_1-p1	Putative transmembrane protein(predict) GN=TGME49_258920	52.352
TGME49_309265-t26_1-p1	"oxidoreductase, short chain dehydrogenase/reductase family protein GN=TGME49_309265"	89.335			0.648	0.47			0.394	0.372			0.619	0.697	0.559	0.232313	0.383	0.0269227	0.658	0.125458
TGME49_219540-t26_1-p1	cytosolic tRNA-Ala synthetase GN=TGME49_219540	139.51	1.09	1.186	1.134	0.985	1.182	1.304	1.153	1.269	1.082	1.087	1.037	1.116	1.0988	0.138186	1.227	0.00897422	1.0805	0.0218592
TGME49_301270-t26_1-p1	Tyrosine kinase-like (TKL) protein GN=TGME49_301270	386.16	0.614	0.673	0.611	0.616	0.514	0.427	0.571	0.506	0.829	1.029	1.372	0.893	0.6285	0.000412636	0.5045	0.0021724	1.0308	0.936898
TGME49_312110-t26_1-p1	apicoplast-associated thioredoxin family protein Atrx1 GN=TGME49_312110	86.833	0.33	0.34	0.318	0.303	0.436	0.388	0.431	0.481	1.29	1.171	1.449	1.459	0.3228	3.58401e-05	0.434	0.000483541	1.3423	0.0172343
TGME49_245620-t26_1-p1	ribosomal-ubiquitin protein RPS27A GN=TGME49_245620	17.321		0.824	0.871			0.888	0.928			1.101	0.993		0.8475	0.147848	0.908	0.19832	1.047	0.650888
TGME49_204100-t26_1-p1	eIF2 kinase IF2K-C GN=TGME49_204100	349.04
TGME49_205290-t26_1-p1	serine/threonine specific protein phosphatase GN=TGME49_205290	57.918
TGME49_321520-t26_1-p1	p23 co-chaperone(predict) GN=TGME49_321520	24.783
TGME49_215170-t26_1-p1	"serine/threonine-protein phosphatase 2A catalytic subunit beta isoform, putative GN=TGME49_215170"	60.376	0.591	0.537	0.65	0.622	0.795	0.687	0.844	0.592	1.347	1.353	1.234	0.968	0.6	0.00168348	0.7295	0.0382496	1.2255	0.121467
TGME49_311150-t26_1-p1	SURF1-like protein(predict) GN=TGME49_311150	74.764
TGME49_226910-t26_1-p1	"Amylo-alpha-1,6-glucosidase GN=TGME49_226910"	208.02	0.326	0.335	0.311	0.373	0.451	0.486	0.525	0.522	1.422	1.465	1.529	1.36	0.3363	0.000148064	0.496	0.00043871	1.444	0.00101359
TGME49_293570-t26_1-p1	"translocation protein sec62, putative GN=TGME49_293570"	44.881	0.395	0.679	0.435	0.406	0.49	0.819	0.853	0.765	1.155	1.163	1.751	1.652	0.4788	0.0137465	0.7318	0.108481	1.4303	0.077737
TGME49_268570-t26_1-p1	zinc finger (CCCH type) motif-containing protein GN=TGME49_268570	47.062	0.257	0.544	0.414	0.399	0.324	0.5	0.517	0.481	1.039	0.93	1.128	1.115	0.4035	0.013395	0.4555	0.00780296	1.053	0.411191
TGME49_227960-t26_1-p1	PCI domain-containing protein GN=TGME49_227960	55.708	0.669	0.584	0.632	0.546	0.522	0.548	0.664	0.607	0.872	1.003	0.992	0.989	0.6078	0.00229575	0.5853	0.00318511	0.964	0.389742
TGME49_244470-t26_1-p1	Putative viral A-type inclusion protein(predict) GN=TGME49_244470	290.4
TGME49_239760-t26_1-p1	ribosomal protein RPL22 GN=TGME49_239760	15.073
TGME49_207430-t26_1-p1	"ATP-dependent RNA helicase DDX1, putative GN=TGME49_207430"	82.791	0.738	1.03	1.012	0.807	0.817	0.954	1.045	0.915	1.086	1.037	1.065	1.107	0.8968	0.301497	0.9328	0.300969	1.0738	0.0218077
TGME49_224090-t26_1-p1	enoyl-CoA hydratase/isomerase family protein GN=TGME49_224090	59.226	0.514	0.879	0.595	0.606	0.549	0.842	0.582	0.773	1.081	1.02	1.081	1.26	0.6485	0.0413427	0.6865	0.047748	1.1105	0.146969
TGME49_244880-t26_1-p1	DNA-directed RNA polymerase I RPA1 GN=TGME49_244880	302.09	0.602	0.568	0.587	0.524	0.495	0.631	0.683	0.595	1.027	1.068	1.029	0.973	0.5703	0.000516256	0.601	0.0073152	1.0243	0.367942
TGME49_245500-t26_1-p1	dipeptidyl peptidase iv (dpp iv) n-terminal region domain-containing protein GN=TGME49_245500	205.66	0.578	0.709	0.654	0.659	0.506	0.796	0.667	0.775	1.044	1.195	1.038	1.125	0.65	0.00302911	0.686	0.0467411	1.1005	0.0930944
TGME49_242660-t26_1-p1	"vacuolar sorting protein 35, putative GN=TGME49_242660"	95.635	0.501	0.504	0.526	0.48	0.484	0.564	0.536	0.566	0.946	1.006	0.982	1.004	0.5028	6.80998e-05	0.5375	0.000671331	0.9845	0.405526
TGME49_227660-t26_1-p1	"DNA methyltransferase 2, putative GN=TGME49_227660"	90.469			0.655				0.676				1.038		0.655		0.676		1.038
TGME49_261400-t26_1-p1	Transmembrane protein(predict) GN=TGME49_261400	50.289			0.133	0.066			0.25	0.084			1.888	1.313	0.0995	0.131321	0.167	0.241827	1.6005	0.327789
TGME49_232780-t26_1-p1	hypothetical protein GN=TGME49_232780	77.671	0.405		0.451		0.536		0.483		1.051		0.991		0.428	0.0568177	0.5095	0.0690936	1.021	0.71015
TGME49_272030-t26_1-p1	kelch repeat-containing protein GN=TGME49_272030	90.417	0.636	0.655	0.682	0.656	0.939	0.688	0.752	0.751	1.145	1.066	1.028	1.166	0.6573	0.000133896	0.7825	0.0461413	1.1013	0.0692392
TGME49_220350-t26_1-p1	"tRNA ligases class II (D, K and N) domain-containing protein GN=TGME49_220350"	127.45	0.37		0.406	0.385	0.423		0.466	0.541	1.173		1.307	1.134	0.387	0.00120001	0.4767	0.0135207	1.2047	0.0722638
TGME49_256990-t26_1-p1	glycyl-tRNA synthetase GN=TGME49_256990	86.373	0.846	0.963	0.896	0.995	0.819	0.707	0.904	1.002	0.958	0.966	0.966	0.809	0.925	0.153442	0.858	0.156451	0.9248	0.206681
TGME49_289360-t26_1-p1	Putative transmembrane protein(predict) GN=TGME49_289360	38.595			0.22	0.233			0.432	0.345			1.774	1.369	0.2265	0.0173941	0.3885	0.105389	1.5715	0.249365
TGME49_288830-t26_1-p1	NADH dehydrogenase (NDH2-II) GN=TGME49_288830	72.107	0.458	0.621	0.542	0.51	1.603	1.45	1.966	1.947	3.324	3.003	3.574	3.47	0.5328	0.00322902	1.7415	0.00800957	3.3428	0.000106464
TGME49_248120-t26_1-p1	"Putative RSC6/BAF60A-like with A SWIB domain, related protein(predict) GN=TGME49_248120"	100.76	0.439	0.544	0.444	0.501	0.477	0.758	0.581	0.564	1.171	1.206	1.077	1.16	0.482	0.00113188	0.595	0.017007	1.1535	0.0145026
TGME49_284780-t26_1-p1	Fusaric acid resistance-like protein(predict) GN=TGME49_284780	174.75	0.136	0.17	0.119	0.138	0.237	0.146	0.173	0.201	1.496	1.184	1.342	1.467	0.1408	0.000176611	0.1893	0.000779259	1.3723	0.0147985
TGME49_218820-t26_1-p1	alba 2 GN=TGME49_218820	15.391	0.461	0.492	0.513	0.532	0.545	0.569	0.628	0.648	1.125	1.363	1.245	1.238	0.4995	0.000290355	0.5975	0.00160483	1.2428	0.0176961
TGME49_225890-t26_1-p1	PWWP domain-containing protein(predict) GN=TGME49_225890	223.32	0.303	0.299			0.205	0.188			0.676	0.58			0.301	0.00498234	0.1965	0.0239252	0.628	0.144734
TGME49_206640-t26_1-p1	Putative at hook motif protein(predict) GN=TGME49_206640	144.1	0.249	0.213	0.272	0.219	0.268	0.195	0.366	0.3	1.149	1.417	1.259	1.245	0.2383	0.000209789	0.2823	0.00343855	1.2675	0.0182745
TGME49_230960-t26_1-p1	"splicing factor 3b, subunit 3, putative GN=TGME49_230960"	135.74	0.488	0.53	0.537	0.481	0.537	0.6	0.635	0.582	1.099	1.106	1.171	1.109	0.509	0.000241252	0.5885	0.000942784	1.1213	0.00672231
TGME49_253430-t26_1-p1	"asparagine synthetase, putative GN=TGME49_253430"	65.868	0.594	0.689	0.685	0.594	0.534	0.638	0.613	0.588	0.904	0.965	0.891	0.914	0.6405	0.00268218	0.5933	0.00127852	0.9185	0.0238658
TGME49_227610-t26_1-p1	Trafficking particle complex subunit 10(predict) GN=TGME49_227610	390.36	0.473	0.477	0.524		0.54	0.55	0.594		1.174	1.263	1.174		0.4913	0.00317427	0.5613	0.00380156	1.2037	0.0250895
TGME49_271910-t26_1-p1	DnaJ domain-containing protein GN=TGME49_271910	56.114	0.527				0.532				1.004				0.527		0.532		1.004
TGME49_230710-t26_1-p1	cell division protein CDC48 GN=TGME49_230710	143.88			0.659	0.646			0.727	0.727			1.036	1.156	0.6525	0.0209973	0.727		1.096	0.451989
TGME49_214180-t26_1-p1	ENTH domain-containing protein GN=TGME49_214180	65.927
TGME49_223940-t26_1-p1	GAP45 GN=TGME49_223940	27.334
TGME49_216870-t26_1-p1	DNA excision repair helicase GN=TGME49_216870	119.38
TGME49_297110-t26_1-p1	kinesin motor domain-containing protein GN=TGME49_297110	177.01			0.674	0.577			0.803	0.334			1.23	0.574	0.6255	0.145539	0.5685	0.481218	0.902	0.80112
TGME49_225290-t26_1-p1	GDA1/CD39 (nucleoside phosphatase) family protein GN=TGME49_225290	69.756
TGME49_217650-t26_1-p1	Growth arrest-specific protein 8(predict) GN=TGME49_217650	58.087
TGME49_311260-t26_1-p1	"myosin light chain MLC1, putative GN=TGME49_311260"	14.269			0.466				0.516				1.151		0.466		0.516		1.151
TGME49_262920-t26_1-p1	trypsin domain-containing protein GN=TGME49_262920	104.52	0.476	0.546	0.567	0.531	0.641	0.635	0.733	0.689	1.278	1.188	1.203	1.232	0.53	0.00068729	0.6745	0.00202245	1.2253	0.00163804
TGME49_223390-t26_1-p1	"activating signal cointegrator 1 complex subunit 3 family 1 ASCC3L1, putative GN=TGME49_223390"	248.4	0.443	0.543	0.549	0.481	0.59	0.614	0.695	0.615	1.209	1.144	1.207	1.199	0.504	0.00136778	0.6285	0.00145571	1.1898	0.00142562
TGME49_216730-t26_1-p1	MCM2/3/5 family protein GN=TGME49_216730	113.22	0.266	0.32	0.291	0.288	0.384	0.404	0.449	0.392	1.357	1.301	1.397	1.271	0.2913	9.71522e-05	0.4073	0.000193883	1.3315	0.00134135
TGME49_265110-t26_1-p1	"ribosome biogenesis protein, putative GN=TGME49_265110"	117.85
TGME49_244200-t26_1-p1	"2-oxoglutarate dehydrogenase e1 component, mitochondrial precursor, putative GN=TGME49_244200"	124.26	0.388	0.437	0.407	0.417	0.487	0.5	0.603	0.563	1.281	1.134	1.396	1.284	0.4123	7.37153e-05	0.5383	0.00172657	1.2738	0.0168034
TGME49_251760-t26_1-p1	"subunit of proteaseome activator complex, putative GN=TGME49_251760"	30.711	0.385	0.433	0.548	0.363	0.532	0.562	0.641	0.523	1.111	1.142	1.182	1.26	0.4323	0.00393538	0.5645	0.00169404	1.1738	0.0147729
TGME49_298020-t26_1-p1	DEAD-family helicase GN=TGME49_298020	130.97	0.463	0.55	0.658	0.431	0.537	0.501	0.634	0.536	0.984	0.918	0.989	1.096	0.5255	0.0091895	0.552	0.00193308	0.9968	0.908417
TGME49_305460-t26_1-p1	"methionine aminopeptidase 2, putative GN=TGME49_305460"	52.4	0.238	0.241	0.275	0.242	0.208	0.258	0.261	0.255	0.939	0.924	0.967	0.902	0.249	4.88008e-05	0.2455	0.000190474	0.933	0.0257039
TGME49_200470-t26_1-p1	Secondary thiamine-phosphate synthase enzyme (Fragment)(predict) GN=TGME49_200470	65.106
TGME49_202340-t26_1-p1	proline dehydrogenase GN=TGME49_202340	53.606
TGME49_232815-t26_1-p1	Erv1 / Alr family protein GN=TGME49_232815	27.685	0.263	0.494	0.381	0.257	0.405	0.522	0.519	0.465	1.357	1.022	1.429	1.422	0.3488	0.00920976	0.4778	0.00169349	1.3075	0.067511
TGME49_290950-t26_1-p1	"clathrin heavy chain, putative GN=TGME49_290950"	194.5	0.59	0.639	0.619	0.57	0.637	0.654	0.721	0.654	1.052	1.146	1.173	1.114	0.6045	0.000423603	0.6665	0.00100331	1.1213	0.0247772
TGME49_254220-t26_1-p1	"RNA recognition motif (A.K.A RRM, RBD, or RNP domain) protein(predict) GN=TGME49_254220"	84.22	0.543				0.668				1.049				0.543		0.668		1.049
TGME49_320490-t26_1-p1	N-acyl-phosphatidylethanolamine-hydrolyzing phospholipase D family protein GN=TGME49_320490	126.22	0.349	0.328	0.292	0.389	0.433	0.581	0.573	0.391	1.265	1.777	1.876	0.938	0.3395	0.000562423	0.4945	0.00831372	1.464	0.162461
TGME49_261760-t26_1-p1	CDP-alcohol phosphatidyltransferase superfamily protein GN=TGME49_261760	49.301
TGME49_206380-t26_1-p1	hypothetical protein GN=TGME49_206380	267.35
TGME49_315780-t26_1-p1	"myosin regulatory light chain, putative GN=TGME49_315780"	23.124	0.526		0.66	0.645	0.25		0.806	0.638	0.466		1.186	1.054	0.6103	0.0299538	0.5647	0.258915	0.902	0.666213
TGME49_297460-t26_1-p1	WD_REPEATS_REGION domain-containing protein(predict) GN=TGME49_297460	47.762				0.43				0.753				1.46	0.43		0.753		1.46
TGME49_238380-t26_1-p1	hypothetical protein GN=TGME49_238380	96.534	0.584	1.56	0.655	0.512	0.685	1.327	0.847	0.622	0.929	0.85	1.215	1.008	0.8278	0.383518	0.8703	0.413897	1.0005	0.930202
TGME49_223540-t26_1-p1	importin-beta N-terminal domain-containing protein GN=TGME49_223540	122.22	0.515	0.611	0.654	0.583	0.625	0.593	0.663	0.646	1.083	0.987	1.015	0.989	0.5908	0.00278912	0.6318	0.000479272	1.0185	0.531947
TGME49_270150-t26_1-p1	hypothetical protein GN=TGME49_270150	197.66	0.407		0.863	0.55	0.61		0.891	0.58	1.361		1.037	1.06	0.6067	0.177004	0.6937	0.146229	1.1527	0.335594
TGME49_219590-t26_1-p1	RuvB family 1 protein GN=TGME49_219590	52.949	0.448	0.504	0.496	0.48	0.485	0.522	0.522	0.52	1.043	1.119	1.11	1.103	0.482	0.000153757	0.5123	6.66838e-05	1.0938	0.0168753
TGME49_209880-t26_1-p1	"glutamic acid-rcih protein, putative GN=TGME49_209880"	534.67	0.519				0.682				1.281				0.519		0.682		1.281
TGME49_263650-t26_1-p1	"pre-mRNA-processing protein 8, putative GN=TGME49_263650"	117.53		0.192	0.2			0.216	0.223			1.091	1.149		0.196	0.0112737	0.2195	0.00946635	1.12	0.199554
TGME49_215775-t26_1-p1	rhoptry protein ROP8 GN=TGME49_215775	65.912	0.631	0.326	0.374	0.421	0.93	0.422	0.472	0.483	1.151	1.118	1.194	1.009	0.438	0.0136794	0.5768	0.0618426	1.118	0.0785909
TGME49_263560-t26_1-p1	Putative transmembrane protein(predict) GN=TGME49_263560	61.305			0.501				1.001				1.885		0.501		1.001		1.885
TGME49_239330-t26_1-p1	ribosomal protein RPL37 GN=TGME49_239330	11.221	0.456		0.628		0.606		0.847		1.235		1.201		0.542	0.221088	0.7265	0.393045	1.218	0.0635426
TGME49_231410-t26_1-p1	BT1 folate biopterin transporter family related protein(predict) GN=TGME49_231410	64.727	0.524	0.57	0.478	0.551	0.81	0.935	0.886	0.898	1.6	1.551	1.921	1.81	0.5308	0.000729547	0.8823	0.0361715	1.7205	0.00269389
TGME49_295400-t26_1-p1	MINDY_DUB domain-containing protein(predict) GN=TGME49_295400	83.986	0.355	0.378	0.418		0.513	0.444	0.458		1.123	1.171	1.14		0.3837	0.00366219	0.4717	0.00505412	1.1447	0.0121165
TGME49_225560-t26_1-p1	hypothetical protein GN=TGME49_225560	124.05
TGME49_227060-t26_1-p1	Putative transmembrane protein(predict) GN=TGME49_227060	139.25	0.424	0.429	0.45	0.42	0.454	0.528	0.6	0.602	1.134	1.313	1.392	1.373	0.4308	2.03684e-05	0.546	0.00416851	1.303	0.0169605
TGME49_287040-t26_1-p1	PAN domain-containing protein(predict) GN=TGME49_287040	36.23		0.32				0.283				0.897			0.32		0.283		0.897
TGME49_232420-t26_1-p1	hypothetical protein GN=TGME49_232420	50.149
TGME49_306320-t26_1-p1	Myb family DNA-binding domain-containing protein GN=TGME49_306320	214.8	0.463				0.752				1.643				0.463		0.752		1.643
TGME49_319880-t26_1-p1	MORN repeat-containing protein GN=TGME49_319880	203.54	0.762				0.837				1.074				0.762		0.837		1.074
TGME49_263630-t26_1-p1	"Conserved Plasmodium protein, related(predict) GN=TGME49_263630"	15.488
TGME49_263180-t26_1-p1	myosin D GN=TGME49_263180	91.051	0.37	0.405	0.405	0.385	0.471	0.478	0.554	0.549	1.228	1.241	1.345	1.318	0.3913	4.30176e-05	0.513	0.000913155	1.283	0.00236868
TGME49_269990-t26_1-p1	C2 domain-containing protein(predict) GN=TGME49_269990	216.24	0.399	0.487	0.528	0.513	0.394	0.384	0.461	0.377	0.928	0.788	0.829	0.965	0.4818	0.00207044	0.404	0.000433192	0.8775	0.0916398
TGME49_211290-t26_1-p1	rhoptry protein ROP15 GN=TGME49_211290	36.588	1.096				1.153				0.981				1.096		1.153		0.981
TGME49_230590-t26_1-p1	chitobiosyldiphosphodolichol beta-mannosyltransferase GN=TGME49_230590	102.05			0.516				0.829				1.557		0.516		0.829		1.557
TGME49_225320-t26_1-p1	hypothetical protein GN=TGME49_225320	54.458	0.676		0.791		0.811		0.88		1.054		1.22		0.7335	0.217114	0.8455	0.209975	1.137	0.438235
TGME49_258970-t26_1-p1	Glycosylphosphatidylinositol anchor attachment protein 1 (Fragment)(predict) GN=TGME49_258970	327.07	0.513	0.608	0.512	0.402	0.588	0.732	0.619	0.578	1.197	1.174	1.254	1.219	0.5088	0.00601905	0.6293	0.0048869	1.211	0.00130567
TGME49_209450-t26_1-p1	TLD protein GN=TGME49_209450	92.258	0.311	0.301	0.456	0.442	0.388	0.364	0.457	0.454	0.958	1.255	1.031	0.983	0.3775	0.00448677	0.4158	0.000898704	1.0568	0.534611
TGME49_229360-t26_1-p1	transaldolase GN=TGME49_229360	61.447	0.467	0.421	0.474	0.425	0.47	0.444	0.495	0.474	1.023	1.078	0.996	0.999	0.4468	0.000189636	0.4708	8.79761e-05	1.024	0.352388
TGME49_297220-t26_1-p1	AMP-binding enzyme domain-containing protein GN=TGME49_297220	100.75		0.076	0.086	0.09		0.092	0.119	0.106		1.275	1.357	1.207	0.084	0.000622063	0.1057	0.00163231	1.2797	0.0273441
TGME49_246100-t26_1-p1	"phosducin, putative GN=TGME49_246100"	36.272
TGME49_306020-t26_1-p1	"Amine-terminal region of chorein, A TM vesicle-mediated sorter(predict) GN=TGME49_306020"	953.26	0.345	0.366	0.472		0.517	0.509	0.573		1.369	1.342	1.241		0.3943	0.0153344	0.533	0.00516623	1.3173	0.0173743
TGME49_290160-t26_1-p1	"sortilin, putative GN=TGME49_290160"	113.51	0.522	0.561	0.49	0.483	0.633	0.74	0.804	0.833	1.337	1.344	1.513	1.516	0.514	0.00045149	0.7525	0.0261027	1.4275	0.00319765
TGME49_203950-t26_1-p1	Myb family DNA-binding domain-containing protein GN=TGME49_203950	264.43	0.428		0.544	0.46	0.534		0.705	0.684	1.253		1.265	1.335	0.4773	0.0133792	0.641	0.0523688	1.2843	0.00922873
TGME49_315885-t26_1-p1	"glycosyltransferase, putative GN=TGME49_315885"	164.65
TGME49_289680-t26_1-p1	Ras-related protein Rab11 GN=TGME49_289680	24.996	0.521	0.538	0.491	0.479	0.69	0.676	0.715	0.766	1.151	1.23	1.468	1.478	0.5073	0.0002029	0.7118	0.00171171	1.3318	0.0309432
TGME49_278870-t26_1-p1	myosin F GN=TGME49_278870	216.4	0.396	0.491	0.44	0.441	0.599	0.611	0.644	0.673	1.379	1.216	1.458	1.399	0.442	0.000515019	0.6318	0.000625073	1.363	0.0064842
TGME49_252340-t26_1-p1	"Putative MBOAT domain, related protein(predict) GN=TGME49_252340"	138.87	0.392		0.366		0.564		0.766		1.526		2.049		0.379	0.0317962	0.665	0.303183	1.7875	0.223131
TGME49_226730-t26_1-p1	aconitate hydratase ACN/IRP GN=TGME49_226730	114.88	0.445	0.573	0.528	0.503	0.64	0.668	0.617	0.728	1.262	1.197	1.241	1.267	0.5123	0.00159831	0.6633	0.00210711	1.2418	0.000717484
TGME49_237520-t26_1-p1	Putative Myb-like DNA-binding domain protein(predict) GN=TGME49_237520	114.77	0.341	0.301	0.394		0.423	0.379	0.488		1.295	1.279	1.296		0.3453	0.00784559	0.43	0.0109526	1.29	0.000423256
TGME49_312622-t26_1-p1	DUF803 domain-containing protein GN=TGME49_312622	86.817	0.287	0.306	0.365	0.318	0.259	0.382	0.443	0.417	0.85	1.207	1.375	1.165	0.319	0.000293038	0.3753	0.0055681	1.1493	0.369068
TGME49_263090-t26_1-p1	14-3-3 protein GN=TGME49_263090	37.173	0.683	0.807	0.852	0.745	0.677	0.863	0.85	0.79	0.976	1.067	0.918	0.994	0.7718	0.0180588	0.795	0.0355176	0.9888	0.744873
TGME49_310780-t26_1-p1	dense granule protein GRA4 GN=TGME49_310780	36.329	1.032	1.502	1.719	1.293	1.335	1.694	1.826	1.357	1.132	1.297	1.088	0.909	1.3865	0.0917167	1.553	0.0178542	1.1065	0.35096
TGME49_209870-t26_1-p1	"HAD hydrolase, family IIA protein GN=TGME49_209870"	95.119			0.564	0.346			0.545	0.389			0.988	1.024	0.455	0.254699	0.467	0.189883	1.006	0.856046
TGME49_293730-t26_1-p1	DHHC zinc finger domain-containing protein GN=TGME49_293730	107.09	0.582	0.803	0.524	0.475	0.895	1.26	1.273	0.364	1.336	1.603	1.688	0.664	0.596	0.0264683	0.948	0.665743	1.3228	0.443558
TGME49_272180-t26_1-p1	3-oxo-5-alpha-steroid 4-dehydrogenase GN=TGME49_272180	57.21
TGME49_305820-t26_1-p1	SGS domain-containing protein GN=TGME49_305820	29.999	0.453	0.412	0.378	0.442	0.422	0.392	0.323	0.491	0.996	0.965	0.878	0.817	0.4213	0.000345491	0.407	0.00284153	0.914	0.172772
TGME49_278540-t26_1-p1	hypothetical protein GN=TGME49_278540	20.884
TGME49_242380-t26_1-p1	fatty acid elongase GN=TGME49_242380	39.564		0.342				0.6				1.769			0.342		0.6		1.769
TGME49_312190-t26_1-p1	histone-lysine N-methyltransferase 2D(predict) GN=TGME49_312190	249.43	0.424	0.532	0.562	0.474	0.605	0.624	0.733	0.814	1.386	1.217	1.377	1.382	0.498	0.00231904	0.694	0.0189995	1.3405	0.00414793
TGME49_230860-t26_1-p1	Autophagy protein 5(predict) GN=TGME49_230860	96.992
TGME49_246340-t26_1-p1	DnaJ domain-containing protein GN=TGME49_246340	95.359
TGME49_247510-t26_1-p1	fructose-bisphospatase II GN=TGME49_247510	42.397	0.554	0.57	0.563	0.491	0.585	0.57	0.481	0.486	0.978	1.007	0.869	0.908	0.5445	0.000600501	0.5305	0.00174015	0.9405	0.204184
TGME49_248480-t26_1-p1	ribosomal protein RPS9 GN=TGME49_248480	21.684	0.535	0.655	0.61	0.618	0.739	0.914	0.717	0.713	1.194	1.243	1.132	1.19	0.6045	0.0019743	0.7708	0.0300941	1.1898	0.00433916
TGME49_212800-t26_1-p1	Putative Ppg3(predict) GN=TGME49_212800	73.067	0.155			0.287	0.299			0.326	1.4			1.101	0.221	0.173747	0.3125	0.0334015	1.2505	0.423785
TGME49_250740-t26_1-p1	Yip1 domain-containing protein GN=TGME49_250740	25.361		0.475	0.416			0.566	0.61			1.161	1.6		0.4455	0.0733145	0.588	0.063172	1.3805	0.402437
TGME49_224260-t26_1-p1	PHD-finger domain-containing protein GN=TGME49_224260	602.43	0.285	0.358	0.514	0.4	0.36	0.423	0.582	0.432	1.117	1.115	1.292	1.041	0.3893	0.00642767	0.4493	0.00585181	1.1413	0.0911583
TGME49_239410-t26_1-p1	RNA recognition motif protein(predict) GN=TGME49_239410	256.13	0.738	0.581	0.642	0.525	0.855	0.84	0.675	0.549	1.148	1.486	1.087	1.071	0.6215	0.0103742	0.7298	0.0711374	1.198	0.146811
TGME49_226710-t26_1-p1	Putative transmembrane protein(predict) GN=TGME49_226710	33.272	1.456	1.792	1.347	1.275	1.952	2.545	2.558	2.225	1.392	1.411	1.545	1.646	1.4675	0.022401	2.32	0.00150128	1.4985	0.00308918
TGME49_234230-t26_1-p1	hypothetical protein GN=TGME49_234230	490.82	0.303	0.35	0.452	0.351	0.376	0.377	0.514	0.397	1.09	1.079	1.11	0.944	0.364	0.00177512	0.416	0.00195108	1.0558	0.309702
TGME49_255890-t26_1-p1	pyridine nucleotide-disulfide oxidoreductase domain-containing protein GN=TGME49_255890	85.897	0.121	0.121	0.161	0.136	0.116	0.132	0.164	0.141	0.954	1.097	1.057	0.953	0.1348	0.000127851	0.1383	0.000160806	1.0153	0.771235
TGME49_248420-t26_1-p1	Putative transporter(predict) GN=TGME49_248420	79.034	0.328			0.399	0.697			0.936	1.7			1.818	0.3635	0.0862218	0.8165	0.49234	1.759	0.05342
TGME49_306980-t26_1-p1	hypothetical protein GN=TGME49_306980	26.33	0.584			0.514	0.636			0.67	1.128			1.209	0.549	0.0948151	0.653	0.0548298	1.1685	0.194918
TGME49_258230-t26_1-p1	rhoptry kinase family protein ROP20 GN=TGME49_258230	61.206	0.135		0.229	0.136	0.219		0.33	0.215	1.416		1.409	1.366	0.1667	0.0135196	0.2547	0.0148848	1.397	0.00169495
TGME49_245510-t26_1-p1	"phospholipid-translocating P-type ATPase, flippase subfamily protein GN=TGME49_245510"	265.77	1.588				0.892				0.544				1.588		0.892		0.544
TGME49_218580-t26_1-p1	"RNA methyltransferase, TrmH family protein GN=TGME49_218580"	310.82	0.626	0.792	0.683	0.859	0.861	0.82	0.81	1.033	1.171	1.094	1.135	1.062	0.74	0.0331423	0.881	0.135886	1.1155	0.0215807
TGME49_310350-t26_1-p1	PGAP1 family protein GN=TGME49_310350	302.66
TGME49_220110-t26_1-p1	hypothetical protein GN=TGME49_220110	270.23
TGME49_266450-t26_1-p1	lysine decarboxylase family protein GN=TGME49_266450	40.382
TGME49_314780-t26_1-p1	myosin G GN=TGME49_314780	227.27	0.498	0.616	0.538	0.482	0.649	0.61	0.701	0.693	1.143	1.005	1.139	1.26	0.5335	0.00209953	0.6633	0.00157556	1.1368	0.101606
TGME49_296010-t26_1-p1	phosphatidylinositol 3- and 4-kinase GN=TGME49_296010	169.56				0.392				0.382				0.961	0.392		0.382		0.961
TGME49_281400-t26_1-p1	phosphofructokinase domain-containing protein GN=TGME49_281400	380.17	0.316	0.337	0.438	0.598	0.293	0.259	0.41	0.714	0.896	0.857	0.985	0.974	0.4223	0.0128618	0.419	0.0358772	0.928	0.142571
TGME49_322110-t26_1-p1	Putative transmembrane protein(predict) GN=TGME49_322110	37.496
TGME49_320180-t26_1-p1	SAG-related sequence SRS16C GN=TGME49_320180	42.345	0.069	0.067	0.082	0.136	0.076	0.078	0.114	0.172	1.09	1.137	1.291	1.121	0.0885	0.000973145	0.11	0.00200103	1.1598	0.043303
TGME49_291330-t26_1-p1	RNA recognition motif-containing protein GN=TGME49_291330	25.512		0.405				0.498				1.211			0.405		0.498		1.211
TGME49_235380-t26_1-p1	hypothetical protein GN=TGME49_235380	65.183	0.364	0.437	0.427	0.378	0.463	0.486	0.578	0.599	1.261	1.17	1.381	1.322	0.4015	0.000395727	0.5315	0.00317904	1.2835	0.00907298
TGME49_283830-t26_1-p1	type I inorganic pyrophosphatase PPase GN=TGME49_283830	53.861				0.478				0.607				1.121	0.478		0.607		1.121
TGME49_216510-t26_1-p1	"thioredoxin, putative GN=TGME49_216510"	78.649	0.41	0.522	0.529	0.451	0.531	0.674	0.681	0.706	1.264	1.225	1.352	1.302	0.478	0.00182596	0.648	0.00994597	1.2858	0.0019427
TGME49_225420-t26_1-p1	histidine triad domain-containing protein GN=TGME49_225420	24.006	0.38				0.534				1.064				0.38		0.534		1.064
TGME49_277680-t26_1-p1	protein SEY1 homolog(predict) GN=TGME49_277680	20.391
TGME49_262380-t26_1-p1	"elongation factor Tu, putative GN=TGME49_262380"	59.629	0.318	0.398	0.38	0.338	0.407	0.44	0.508	0.446	1.163	1.215	1.281	1.223	0.3585	0.000424778	0.4503	0.000630784	1.2205	0.00319551
TGME49_233890-t26_1-p1	Putative transmembrane protein (Fragment)(predict) GN=TGME49_233890	73.696
TGME49_316310-t26_1-p1	superoxide dismutase GN=TGME49_316310	22.55	0.518	0.456	0.716	0.52	0.472	0.366	0.681	0.455	0.838	1.015	0.866	0.918	0.5525	0.0120017	0.4935	0.016069	0.9093	0.137268
TGME49_223880-t26_1-p1	"zinc finger, C3HC4 type (RING finger) domain-containing protein GN=TGME49_223880"	407.22	0.378	0.396	0.544	0.415	0.431	0.453	0.585	0.433	1.014	0.948	1.043	0.9	0.4333	0.00290848	0.4755	0.00294088	0.9763	0.551484
TGME49_213830-t26_1-p1	"Ufm1-conjugating enzyme 1, putative GN=TGME49_213830"	17.889		0.581	0.586			0.625	0.597			1.047	1.011		0.5835	0.00716004	0.611	0.0417981	1.029	0.455852
TGME49_230150-t26_1-p1	ChAPs (Chs5p-Arf1p-binding proteins) protein GN=TGME49_230150	154.24			3.271				0.783				0.256		3.271		0.783		0.256
TGME49_255920-t26_1-p1	"GINS complex subunit Psf3, putative GN=TGME49_255920"	41.662			0.346	0.268			0.405	0.35			1.223	1.233	0.307	0.0959774	0.3775	0.0670111	1.228	0.0178443
TGME49_267690-t26_1-p1	Putative transmembrane protein(predict) GN=TGME49_267690	211.59	0.276		0.332	0.318	0.351		0.418	0.406	1.169		1.215	1.133	0.3087	0.00334572	0.3917	0.00491789	1.1723	0.0235006
TGME49_246970-t26_1-p1	3'-5' exonuclease domain-containing protein GN=TGME49_246970	146.18			0.773	0.498			0.863	0.581			1.21	1.161	0.6355	0.367536	0.722	0.433624	1.1855	0.108435
TGME49_211730-t26_1-p1	histone lysine methyltransferase SET8 GN=TGME49_211730	203.94	0.306			0.346	0.377			0.4	1.137			1.073	0.326	0.0491596	0.3885	0.0281644	1.105	0.248811
TGME49_224280-t26_1-p1	CPSF A subunit region protein GN=TGME49_224280	301.89	0.469	0.615	0.714	0.641	0.516	0.726	1.007	0.76	1.12	1.207	1.183	1.181	0.6098	0.016215	0.7523	0.142994	1.1728	0.0032989
TGME49_237460-t26_1-p1	Der1-like family protein(predict) GN=TGME49_237460	75.254
TGME49_255940-t26_1-p1	CSL zinc finger domain protein(predict) GN=TGME49_255940	34.855
TGME49_315510-t26_1-p1	hypothetical protein GN=TGME49_315510	51.663
TGME49_226690-t26_1-p1	Putative transmembrane protein(predict) GN=TGME49_226690	113.19	0.916	1.006	0.926	0.91	1.225	1.004	1.158	1.217	1.35	1.08	1.268	1.314	0.9395	0.100738	1.151	0.0821199	1.253	0.0310575
TGME49_299190-t26_1-p1	B-box zinc finger domain-containing protein GN=TGME49_299190	81.266	0.587				0.543				0.903				0.587		0.543		0.903
TGME49_250850-t26_1-p1	"CMGC kinase, putative GN=TGME49_250850"	286.62
TGME49_215160-t26_1-p1	hypothetical protein GN=TGME49_215160	31.176			1.189				1.52				1.313		1.189		1.52		1.313
TGME49_288750-t26_1-p1	ubiquinol-cytochrome c reductase GN=TGME49_288750	26.741	0.602	0.614	0.54	0.593	0.631	0.606	0.65	0.725	1.087	1.082	1.013	1.29	0.5873	0.00050889	0.653	0.00235383	1.118	0.169347
TGME49_278440-t26_1-p1	SWI2/SNF2 Brahma-like putative GN=TGME49_278440	285.45	0.225	0.38	0.514	0.389	0.416	0.548	0.593	0.486	1.368	1.454	1.173	1.089	0.377	0.014495	0.5108	0.00466342	1.271	0.0567818
TGME49_207620-t26_1-p1	pyridine nucleotide-disulfide oxidoreductase domain-containing protein GN=TGME49_207620	71.158	0.421	0.608	0.609	0.527	0.613	0.83	0.871	0.714	1.381	1.314	1.331	1.338	0.5413	0.00837476	0.757	0.0518352	1.341	0.000157635
TGME49_253310-t26_1-p1	Actin-binding transcription modulator(predict) GN=TGME49_253310	90.218
TGME49_246800-t26_1-p1	"acylaminoacyl-peptidase, putative GN=TGME49_246800"	92.718	0.388	0.421	0.493	0.434	0.406	0.368	0.493	0.442	1.026	0.945	0.999	1.028	0.434	0.000696353	0.4273	0.00126829	0.9995	0.965229
TGME49_297730-t26_1-p1	"transcription elongation factor 1, putative GN=TGME49_297730"	25.165	0.394		0.414	0.355	0.184		0.579	0.404	0.947		1.243	1.029	0.3877	0.00339743	0.389	0.127168	1.073	0.583338
TGME49_255260-t26_1-p1	apical membrane antigen AMA1 GN=TGME49_255260	63.02	1.134	1.206	1.258	1.321	1.355	1.49	1.431	1.493	1.145	1.292	1.037	1.115	1.2298	0.0118919	1.4423	0.000804071	1.1473	0.0846124
TGME49_213910-t26_1-p1	Putative transmembrane protein(predict) GN=TGME49_213910	43.684	0.353		0.369		0.537		0.648		1.37		1.647		0.361	0.0195743	0.5925	0.156988	1.5085	0.197173
TGME49_255880-t26_1-p1	HEPN_Swt1 domain-containing protein(predict) GN=TGME49_255880	85.748	0.42	0.537	0.534	0.366	0.398	0.473	0.451	0.342	0.856	0.914	0.95	0.855	0.4643	0.0055921	0.416	0.00181044	0.8938	0.0322317
TGME49_315770-t26_1-p1	cytochrome p450 superfamily protein GN=TGME49_315770	62.584	0.604	0.725	0.652	0.647	0.84	0.871	1.033	1.033	1.321	1.231	1.464	1.34	0.657	0.00232638	0.9443	0.40152	1.339	0.00585268
TGME49_232620-t26_1-p1	TYR_PHOSPHATASE_2 domain-containing protein(predict) GN=TGME49_232620	96.971	0.595				0.516				0.958				0.595		0.516		0.958
TGME49_231370-t26_1-p1	"phospholipase, patatin family protein GN=TGME49_231370"	315.25
TGME49_269250-t26_1-p1	Mov34/MPN/PAD-1 family protein GN=TGME49_269250	38.438	0.602	0.584	0.577	0.531	0.593	0.592	0.588	0.551	0.986	1.024	0.977	0.995	0.5735	0.000375414	0.581	0.000115013	0.9955	0.717665
TGME49_254540-t26_1-p1	CDP-alcohol phosphatidyltransferase superfamily protein GN=TGME49_254540	110.74		0.38				0.544				1.302			0.38		0.544		1.302
TGME49_306970-t26_1-p1	thymidylate kinase GN=TGME49_306970	30.171	0.423	0.485	0.446	0.438	0.45	0.423	0.429	0.402	0.987	0.872	0.911	0.945	0.448	0.000158801	0.426	6.7868e-05	0.9288	0.0907279
TGME49_228070-t26_1-p1	C2H2-type domain-containing protein(predict) GN=TGME49_228070	441.56
TGME49_248840-t26_1-p1	"transporter, major facilitator family protein GN=TGME49_248840"	79.984			0.406				0.553				1.323		0.406		0.553		1.323
TGME49_293460-t26_1-p1	ATP-dependent DNA ligase domain-containing protein GN=TGME49_293460	151.34
TGME49_246130-t26_1-p1	serpin (serine proteinase inhibitor) superfamily protein GN=TGME49_246130	47.407
TGME49_203760-t26_1-p1	hypothetical protein GN=TGME49_203760	151.2		0.773	0.604			0.776	0.86			1	1.04		0.6885	0.273457	0.818	0.219652	1.02	0.608173
TGME49_266640-t26_1-p1	"Acetyl-coenzyme A synthetase 2, putative GN=TGME49_266640"	79.99	1.069	1.105	1.095	1.091	1.04	1.058	1.245	1.164	0.965	1.009	0.959	0.934	1.09	0.00176374	1.1268	0.0964082	0.9668	0.161843
TGME49_301010-t26_1-p1	"serine/threonine protein phosphatase, putative GN=TGME49_301010"	97.378	0.6	0.648			0.522	0.382			0.871	0.627			0.624	0.0730241	0.452	0.170174	0.749	0.417112
TGME49_306380-t26_1-p1	U1 zinc finger protein GN=TGME49_306380	22.084	0.6	0.55	0.563	0.506	0.412	0.579	0.567	0.586	0.68	1.066	1.134	1.095	0.5548	0.000706334	0.536	0.007435	0.9938	0.862033
TGME49_269010-t26_1-p1	AP2 domain transcription factor AP2VIII-7 GN=TGME49_269010	89.26		0.381		0.735		0.51		0.708		1.415		0.963	0.558	0.40146	0.609	0.272057	1.189	0.670881
TGME49_274190-t26_1-p1	"eukaryotic initiation factor 2B epsilon subunit, putative GN=TGME49_274190"	88.811	0.694	0.657	0.832	0.615	0.754	0.713	0.833	0.728	1.095	1.089	1.001	1.028	0.6995	0.0166554	0.757	0.00589515	1.0533	0.137316
TGME49_211470-t26_1-p1	Fcf2 pre-rRNA processing protein GN=TGME49_211470	48.308			0.562	0.628			0.766	0.647			1.195	1	0.595	0.0952714	0.7065	0.208723	1.0975	0.608173
TGME49_313080-t26_1-p1	Putative transmembrane protein(predict) GN=TGME49_313080	49.527	0.29	0.345	0.304	0.311	0.431	0.484	0.523	0.552	1.494	1.378	1.637	1.606	0.3125	0.000105364	0.4975	0.00147386	1.5288	0.00260071
TGME49_268860-t26_1-p1	enolase 1 GN=TGME49_268860	48.341	0.012	0.022	0.032	0.03	0.014	0.026	0.031	0.035	1.084	1.083	0.997	0.926	0.024	0.000686176	0.0265	0.000563442	1.0225	0.676231
TGME49_224000-t26_1-p1	hypothetical protein GN=TGME49_224000	82.202	0.442		0.446		0.54		0.694		1.257		1.561		0.444	0.00499473	0.617	0.220849	1.409	0.271543
TGME49_207170-t26_1-p1	Putative transmembrane protein(predict) GN=TGME49_207170	15.231	0.618	0.715	0.676	0.616	0.623	0.722	0.722	0.701	1.016	0.979	1.079	1.002	0.6563	0.00207223	0.692	0.00277997	1.019	0.503375
TGME49_217680-t26_1-p1	hypothetical protein GN=TGME49_217680	246.14	0.215	0.25	0.273	0.273	0.276	0.311	0.364	0.356	1.204	1.155	1.282	1.178	0.2528	0.000229123	0.3268	0.000627915	1.2048	0.00574785
TGME49_313010-t26_1-p1	DEAD (Asp-Glu-Ala-Asp) box polypeptide DDX6 GN=TGME49_313010	53.434	0.655	0.686	0.661	0.582	0.632	0.763	0.733	0.759	1.005	1.205	1.105	1.149	0.646	0.00175548	0.7218	0.00758352	1.116	0.0942511
TGME49_221620-t26_1-p1	"beta-tubulin, putative GN=TGME49_221620"	50.037	0.501	0.691	0.571	0.523	0.662	0.657	0.673	0.619	1.154	1.07	1.15	1.031	0.5715	0.00626163	0.6528	0.000262108	1.1013	0.0588263
TGME49_234440-t26_1-p1	"aminotransferase, putative GN=TGME49_234440"	45.631	0.078	0.08	0.109		0.073	0.092	0.118		0.898	1.021	1.017		0.089	0.00292426	0.0943	0.0050524	0.9787	0.695779
TGME49_224110-t26_1-p1	"adhesion regulating molecule region protein, putative GN=TGME49_224110"	43.125	0.309	0.82	0.736	0.764	0.451	0.69	0.639	0.685	1.117	0.869	0.943	0.887	0.6573	0.164211	0.6163	0.0234003	0.954	0.486176
TGME49_242290-t26_1-p1	"proteasome subunit alpha1, putative GN=TGME49_242290"	28.114			0.856				0.78				0.914		0.856		0.78		0.914
TGME49_255660-t26_1-p1	EF hand domain-containing protein GN=TGME49_255660	16.143			0.455	0.415			0.543	0.553			1.158	1.104	0.435	0.0495991	0.548	0.0136546	1.131	0.170812
TGME49_313240-t26_1-p1	"ethylene-responsive RNA helicase, putative GN=TGME49_313240"	85.533	0.472	0.562	0.672	0.518	0.452	0.494	0.631	0.555	0.981	0.944	1.064	0.984	0.556	0.0063058	0.533	0.00468078	0.9933	0.807045
TGME49_222660-t26_1-p1	leucine rich repeat-containing protein GN=TGME49_222660	192.58
TGME49_246140-t26_1-p1	Probable alpha-ketoglutarate-dependent dioxygenase ABH4(predict) GN=TGME49_246140	111.73
TGME49_297420-t26_1-p1	"beta-tubulin cofactor D, putative GN=TGME49_297420"	220.97			0.762				0.794				0.924		0.762		0.794		0.924
TGME49_253650-t26_1-p1	DnaJ C terminal region domain-containing protein GN=TGME49_253650	76.278	0.163				0.228				1.358				0.163		0.228		1.358
TGME49_254390-t26_1-p1	CRAL/TRIO domain-containing protein GN=TGME49_254390	76.262	0.412	0.488	0.523	0.474	0.383	0.376	0.45	0.481	0.865	0.823	0.942	0.948	0.4743	0.000992648	0.4225	0.00112618	0.8945	0.0645432
TGME49_203940-t26_1-p1	ABC1 protein GN=TGME49_203940	151.01
TGME49_289820-t26_1-p1	TBC domain-containing protein GN=TGME49_289820	114.28
TGME49_261980-t26_1-p1	gorasp2-prov protein GN=TGME49_261980	50.508
TGME49_315140-t26_1-p1	"WD domain, G-beta repeat-containing protein GN=TGME49_315140"	155.38	0.669	0.754	0.817	0.765	0.702	0.558	0.849	0.803	0.945	0.715	1.061	0.99	0.7513	0.00926066	0.728	0.0549584	0.9278	0.454255
TGME49_264780-t26_1-p1	UTP-glucose-1-phosphate uridylyltransferase subfamily protein GN=TGME49_264780	97.01	0.49		0.495		0.644		0.546		1.277		1.104		0.4925	0.00645233	0.595	0.139901	1.1905	0.343769
TGME49_273905-t26_1-p1	Putative ARM repeat protein(predict) GN=TGME49_273905	57.443	0.479	0.416	0.44	0.309	0.52	0.289	0.442	0.342	1.065	0.949	0.973	1.034	0.411	0.00379543	0.3983	0.00821673	1.0053	0.900609
TGME49_320550-t26_1-p1	AP-5 complex subunit beta-1(predict) GN=TGME49_320550	274.4	0.328				0.417				1.206				0.328		0.417		1.206
TGME49_237180-t26_1-p1	hypothetical protein GN=TGME49_237180	29.155	0.454	0.545	0.516	0.448	0.562	0.593	0.548	0.596	1.219	1.25	1.31	1.299	0.4908	0.00101385	0.5748	0.000171774	1.2695	0.00117029
TGME49_242415-t26_1-p1	histone lysine-specific demethylase GN=TGME49_242415	413.6
TGME49_316900-t26_1-p1	Sas10 C-terminal domain-containing protein GN=TGME49_316900	90.548	0.177	0.253	0.401	0.334	0.2	0.324	0.507	0.464	1.047	1.127	1.224	0.935	0.2913	0.00837675	0.3738	0.0233395	1.0833	0.337871
TGME49_213670-t26_1-p1	Inner membrane protein(predict) GN=TGME49_213670	85.192	0.449		0.418	0.37	0.621		0.672	0.538	1.222		1.46	1.212	0.4123	0.00600169	0.6103	0.0246906	1.298	0.0744873
TGME49_232180-t26_1-p1	UBA/TS-N domain-containing protein GN=TGME49_232180	208.04	0.401	0.518	0.432	0.43	0.512	0.693	0.898	0.499	0.969	1.18	1.475	1.063	0.4453	0.00100935	0.6505	0.0644175	1.1718	0.256336
TGME49_297245-t26_1-p1	"transporter, major facilitator family protein GN=TGME49_297245"	68.748
TGME49_294560-t26_1-p1	rhoptry kinase family protein ROP37 (incomplete catalytic triad) GN=TGME49_294560	83.584	0.465		0.564	0.545	0.413		0.624	0.622	0.908		1.029	1.152	0.5247	0.0123764	0.553	0.068014	1.0297	0.79824
TGME49_226900-t26_1-p1	SSXT (Amine-terminal region) protein(predict) GN=TGME49_226900	84.473			0.594				0.8				1.284		0.594		0.8		1.284
TGME49_262690-t26_1-p1	ribosomal protein RPL27 GN=TGME49_262690	16.802	0.615	0.628	0.699	0.571	0.649	0.695	0.722	0.665	1.014	1.162	1.133	1.113	0.6283	0.00233383	0.6828	0.000786526	1.1055	0.0632333
TGME49_266950-t26_1-p1	"protein kinase, putative GN=TGME49_266950"	86.097	0.548	0.664	0.695	0.481	0.492	0.825	0.843	0.476	1.069	1.279	1.095	1.037	0.597	0.0129238	0.659	0.0878879	1.12	0.134213
TGME49_260520-t26_1-p1	hypothetical protein GN=TGME49_260520	77.094	0.118	0.063	0.141	0.103	0.145	0.124	0.169	0.093	1.19	1.609	1.161	0.809	0.1063	0.00143206	0.1328	0.000810689	1.1923	0.43305
TGME49_264440-t26_1-p1	signal recognition particle receptor beta subunit protein GN=TGME49_264440	37.369	0.386	0.528	0.459	0.439	0.562	0.648	0.752	0.673	1.362	1.146	1.471	1.435	0.453	0.00174589	0.6588	0.00889056	1.3535	0.0194541
TGME49_306630-t26_1-p1	tRNA methyltransferase complex GCD14 subunit protein GN=TGME49_306630	61.857
TGME49_297180-t26_1-p1	CRAL-TRIO domain-containing protein(predict) GN=TGME49_297180	97.678
TGME49_306260-t26_1-p1	Family UPF0007 protein(predict) GN=TGME49_306260	93.489
TGME49_312580-t26_1-p1	hypothetical protein GN=TGME49_312580	96.685
TGME49_234190-t26_1-p1	"serine hydroxymethyltransferase 2, putative GN=TGME49_234190"	65.114	0.804	0.937	0.879	0.832	0.863	0.925	0.911	0.866	1.025	1.096	0.944	0.985	0.863	0.0308263	0.8913	0.010801	1.0125	0.785458
TGME49_309010-t26_1-p1	"elongation factor P, putative GN=TGME49_309010"	26.047	0.744				0.942				1.224				0.744		0.942		1.224
TGME49_290640-t26_1-p1	"DNA mismatch repair protein MSH6-1, putative GN=TGME49_290640"	171.08	0.51	0.489	0.646	0.51	0.606	0.609	0.685	0.577	1.251	1.21	1.176	0.938	0.5388	0.00337728	0.6193	0.0014306	1.1438	0.187686
TGME49_229150-t26_1-p1	"transporter, major facilitator family protein GN=TGME49_229150"	89.801
TGME49_224932-t26_1-p1	JmjC domain-containing protein(predict) GN=TGME49_224932	18.295
TGME49_312660-t26_1-p1	Maspardin(predict) GN=TGME49_312660	66.092
TGME49_304770-t26_1-p1	ubiquitin-conjugating enzyme subfamily protein GN=TGME49_304770	17.622	0.568	0.626	0.617	0.588	0.575	0.62	0.593	0.603	0.969	1.062	0.955	0.977	0.5998	0.000279362	0.5978	9.69095e-05	0.9908	0.737219
TGME49_287160-t26_1-p1	internal kinesin motor domain protein GN=TGME49_287160	143.88	0.1	0.206	0.352		0.142	0.252	0.4		1.187	1.221	1.196		0.2193	0.0666404	0.2647	0.0610802	1.2013	0.00316395
TGME49_297720-t26_1-p1	trehalose-phosphatase GN=TGME49_297720	136.69	0.421	0.502	0.587	0.497	0.601	0.674	0.663	0.63	1.376	1.302	1.311	1.242	0.5018	0.00300655	0.642	0.000669587	1.3078	0.00158432
TGME49_223840-t26_1-p1	"ATP-citrate lyase, putative GN=TGME49_223840"	139.83	0.612	0.626	0.667	0.619	0.505	0.477	0.638	0.612	0.974	0.794	0.857	0.959	0.631	0.000244909	0.558	0.00554578	0.896	0.135758
TGME49_260260-t26_1-p1	ribosomal protein RPP1 GN=TGME49_260260	18.802			0.529				0.643				1.279		0.529		0.643		1.279
TGME49_291180-t26_1-p1	"Amine-terminal region of chorein, A TM vesicle-mediated sorter(predict) GN=TGME49_291180"	574.47	0.464	0.614	0.541	0.514	0.52	0.591	0.581	0.558	1.046	0.968	1.103	0.977	0.5333	0.0025292	0.5625	0.000403692	1.0235	0.582346
TGME49_295040-t26_1-p1	HEAT repeat-containing protein GN=TGME49_295040	104.59	0.541	0.416		0.564	0.572	0.485		0.434	1.097	1.162		0.696	0.507	0.0275801	0.497	0.0188334	0.985	0.859329
TGME49_236930-t26_1-p1	hypothetical protein GN=TGME49_236930	610.19	0.529	2.623		0.457	0.724	3.759		0.77	1.326	1.533		1.516	1.203	0.845252	1.751	0.744635	1.4583	0.0223759
TGME49_240250-t26_1-p1	macro domain-containing protein GN=TGME49_240250	87.941	0.425		0.324		0.417		0.411		1.027		1.227		0.3745	0.121711	0.414	0.00739737	1.127	0.526904
TGME49_270510-t26_1-p1	asparaginyl-tRNA synthetase (NOB+tRNA synthase) GN=TGME49_270510	75.004	1.159	1.371	1.291	1.112	1.179	1.427	1.261	1.201	0.99	1.051	0.939	0.974	1.2333	0.0340906	1.267	0.0181116	0.9885	0.678554
TGME49_212300-t26_1-p1	Putative transmembrane protein(predict) GN=TGME49_212300	75.642	0.547	0.621	0.57	0.568	0.682	0.74	0.765	0.701	1.217	1.267	1.333	1.151	0.5765	0.000385372	0.722	0.00164717	1.242	0.00927955
TGME49_254330-t26_1-p1	lipase GN=TGME49_254330	132.94
TGME49_249340-t26_1-p1	Putative transmembrane protein(predict) GN=TGME49_249340	100.12	0.565		0.566		0.842		0.854		1.455		1.416		0.5655	0.00139644	0.848	0.0385839	1.4355	0.0338089
TGME49_249680-t26_1-p1	RNA polymerase II associated Paf1 complex component PAF1 GN=TGME49_249680	61.779	0.431				0.511				1.137				0.431		0.511		1.137
TGME49_254180-t26_1-p1	radial spoke protein 3 protein GN=TGME49_254180	49.05
TGME49_235540-t26_1-p1	"eukaryotic initiation factor-2 beta, putative GN=TGME49_235540"	26.233	0.555	0.677	0.683	0.58	0.615	0.675	0.71	0.642	0.951	1.01	0.954	1.028	0.6238	0.00443399	0.6605	0.00137608	0.9858	0.560264
TGME49_203170-t26_1-p1	OB-fold nucleic acid binding domain-containing protein GN=TGME49_203170	81.852
TGME49_228400-t26_1-p1	"WD domain, G-beta repeat-containing protein GN=TGME49_228400"	69.953	0.464	0.601	0.596		0.555	0.597	0.656		1.018	0.992	1.04		0.5537	0.0288983	0.6027	0.0133033	1.0167	0.431697
TGME49_290920-t26_1-p1	"oxidoreductase, 2OG-Fe(II) oxygenase family protein GN=TGME49_290920"	100.84
TGME49_249820-t26_1-p1	ATP-binding cassette sub-family B member 5 GN=TGME49_249820	150.83
TGME49_250115-t26_1-p1	hypothetical protein GN=TGME49_250115	96.291
TGME49_213900-t26_1-p1	regulator of chromosome condensation RCC1 GN=TGME49_213900	122.6	0.45	0.468	0.536	0.444	0.468	0.436	0.487	0.507	0.99	0.837	1.054	0.858	0.4745	0.000636097	0.4745	0.00026835	0.9348	0.343385
TGME49_217550-t26_1-p1	Dynactin subunit 6(predict) GN=TGME49_217550	24.743
TGME49_219682-t26_1-p1	"pyruvate dehydrogenase kinase, putative GN=TGME49_219682"	82.161
TGME49_227650-t26_1-p1	"microtubule-associated protein RP/EB family, putative GN=TGME49_227650"	45.69	0.227	0.137	0.218	0.365	0.311	0.173	0.273	0.468	1.255	1.284	1.205	1.169	0.2368	0.00742525	0.3063	0.013389	1.2283	0.0034301
TGME49_294040-t26_1-p1	"KDEL endoplasmic reticulum proteinretention receptor 2 (KDELR2), putative GN=TGME49_294040"	44.969	0.321	0.386	0.368	0.4	0.437	0.476	0.58	0.532	1.232	1.27	1.46	1.327	0.3688	0.000375187	0.5063	0.00241636	1.3223	0.00743661
TGME49_202620-t26_1-p1	Putative transmembrane protein(predict) GN=TGME49_202620	36.092	0.204	0.248	0.248	0.236	0.317	0.367	0.358	0.354	1.332	1.52	1.483	1.342	0.234	0.000108033	0.349	9.83686e-05	1.4193	0.00298781
TGME49_225125-t26_1-p1	pre-rRNA processing protein GN=TGME49_225125	310.13	0.601	0.657	0.693	0.471	0.794	0.809	0.941	0.784	1.317	1.198	1.36	1.394	0.6055	0.0138776	0.832	0.0318211	1.3173	0.00564102
TGME49_228280-t26_1-p1	auxin response factor 7(predict) GN=TGME49_228280	40.371
TGME49_233300-t26_1-p1	RhoGAP domain-containing protein GN=TGME49_233300	56.354	0.988			1.044	1.022			1.044	0.868			1.098	1.016	0.759175	1.033	0.276917	0.983	0.908568
TGME49_263050-t26_1-p1	ribosomal protein RPL13 GN=TGME49_263050	39.682	0.53	0.576	0.588	0.506	0.611	0.722	0.755	0.722	1.269	1.307	1.305	1.313	0.55	0.000678075	0.7025	0.00704188	1.2985	8.80554e-05
TGME49_232000-t26_1-p1	Putative transmembrane protein(predict) GN=TGME49_232000	69.21	0.683	0.926	0.819	0.76	1.222	0.789	0.986	0.916	1.093	0.954	1.274	1.204	0.797	0.0511565	0.9783	0.763808	1.1313	0.206585
TGME49_227280-t26_1-p1	dense granule protein GRA3 GN=TGME49_227280	23.875
TGME49_221660-t26_1-p1	DEAD/DEAH box helicase domain-containing protein GN=TGME49_221660	202.18	0.451	0.601	0.761	0.582	0.572	0.688	0.73	0.636	1.22	1.171	1.072	1.073	0.5988	0.0233089	0.6565	0.00604071	1.134	0.0450234
TGME49_286620-t26_1-p1	S1 RNA binding domain-containing protein GN=TGME49_286620	167.83			0.341				0.423				1.221		0.341		0.423		1.221
TGME49_246500-t26_1-p1	surp module domain-containing protein GN=TGME49_246500	71.701	0.428	0.471	0.473	0.421	0.591	0.602	0.601	0.574	1.263	1.248	1.173	1.226	0.4483	0.000190119	0.592	3.16663e-05	1.2275	0.00163728
TGME49_230980-t26_1-p1	myosin I GN=TGME49_230980	200.74		0.224	0.232	0.242		0.678	0.623	0.585		2.876	2.376	1.289	0.2327	0.000351777	0.6287	0.0123862	2.1803	0.134244
TGME49_264000-t26_1-p1	aldehyde dehydrogenase GN=TGME49_264000	68.989	0.189	0.243	0.221	0.249	0.32	0.335	0.36	0.39	1.416	1.404	1.741	1.53	0.2255	0.000245883	0.3513	0.000236043	1.5228	0.00542554
TGME49_277840-t26_1-p1	Ras family protein GN=TGME49_277840	28.98			0.806				0.774				0.87		0.806		0.774		0.87
TGME49_242118-t26_1-p1	myosin-light-chain kinase GN=TGME49_242118	53.05	0.719	0.915	0.698	0.818	0.978	1.288	1.052	1.204	1.036	1.077	1.081	1.136	0.7875	0.0424702	1.1305	0.204533	1.0825	0.0365059
TGME49_265020-t26_1-p1	"arabinogalactan protein, putative GN=TGME49_265020"	31.23	0.486	0.489	0.479	0.416	0.452	0.42	0.472	0.416	0.868	0.894	0.929	0.883	0.4675	0.000429394	0.44	0.000167323	0.8935	0.00655628
TGME49_264690-t26_1-p1	"cyclin 4, putative GN=TGME49_264690"	69.964			0.649				0.696				1.088		0.649		0.696		1.088
TGME49_225330-t26_1-p1	"Cyclin-related protein, putative(predict) GN=TGME49_225330"	73.863
TGME49_305510-t26_1-p1	GFO_IDH_MocA domain-containing protein(predict) GN=TGME49_305510	45.244		0.499	0.47	0.461		0.556	0.593	0.571		1.204	1.161	1.248	0.4767	0.00154725	0.5733	0.00168705	1.2043	0.018447
TGME49_202220-t26_1-p1	hypothetical protein GN=TGME49_202220	122
TGME49_277270-t26_1-p1	NTPase II GN=TGME49_277270	37.375		0.894	0.988			1.556	1.422			1.773	1.382		0.941	0.541342	1.489	0.101227	1.5775	0.238467
TGME49_233540-t26_1-p1	"transporter, major facilitator family protein GN=TGME49_233540"	57.899	0.591				0.848				1.321				0.591		0.848		1.321
TGME49_238180-t26_1-p1	"26s proteasome regulatory complex subunit, putative GN=TGME49_238180"	47.55			0.76	0.674			0.763	0.773			1.07	1.064	0.717	0.158276	0.768	0.0221948	1.067	0.038987
TGME49_216000-t26_1-p1	alveolin domain containing intermediate filament IMC3 GN=TGME49_216000	57.999	0.466	0.503	0.541	0.486	0.577	0.629	0.702	0.607	1.134	1.236	1.312	1.194	0.499	0.000313029	0.6288	0.00231126	1.219	0.01146
TGME49_225120-t26_1-p1	"rRNA processing protein, putative(predict) GN=TGME49_225120"	26.92	0.51	0.812	0.732	0.697	0.716	0.769	0.941	0.995	1.101	1.037	1.286	1.415	0.6878	0.0436574	0.8553	0.166374	1.2098	0.112378
TGME49_217510-t26_1-p1	Inner membrane complex protein 19(predict) GN=TGME49_217510	42.13	0.742	1.033	0.899	1.024	0.818	0.609	0.863	0.932	0.646	0.616	0.87	0.928	0.9245	0.400481	0.8055	0.123191	0.765	0.0978773
TGME49_242090-t26_1-p1	zinc finger (CCCH type) motif-containing protein GN=TGME49_242090	89.88	0.246	0.262	0.258		0.444	0.374	0.307		1.801	1.433	0.921		0.2553	0.000289274	0.375	0.0168807	1.385	0.353899
TGME49_226020-t26_1-p1	"transporter, major facilitator family protein GN=TGME49_226020"	64.569
TGME49_203780-t26_1-p1	"Putative proteophosphoglycan 5, related protein(predict) GN=TGME49_203780"	145.09		0.303	0.433	0.518		0.368	0.535	0.778		1.093	1.304	1.368	0.418	0.0433883	0.5603	0.141953	1.255	0.116806
TGME49_263280-t26_1-p1	Putative transmembrane protein(predict) GN=TGME49_263280	24.896				0.316				0.488				1.372	0.316		0.488		1.372
TGME49_249690-t26_1-p1	Aromatic-amino-acid aminotransferase 1(predict) GN=TGME49_249690	62.403		0.606	0.578	0.477		0.613	0.647	0.532		1.021	1.13	1.082	0.5537	0.0218495	0.5973	0.0184663	1.0777	0.176276
TGME49_262930-t26_1-p1	Dolichol-phosphate mannosyltransferase subunit 3(predict) GN=TGME49_262930	12.66				0.505				0.955				1.521	0.505		0.955		1.521
TGME49_315350-t26_1-p1	SNF7 family protein GN=TGME49_315350	30.507
TGME49_202500-t26_1-p1	GAPM1a GN=TGME49_202500	33.534
TGME49_211460-t26_1-p1	hypothetical protein GN=TGME49_211460	105.64		0.791	0.732	0.68	0.777	0.733	0.867	0.807		1.031	1.155	1.234	0.7343	0.0283579	0.796	0.0109132	1.14	0.184051
TGME49_320100-t26_1-p1	RNA recognition motif-containing protein GN=TGME49_320100	128.92	0.129	0.168	0.173	0.218	0.203	0.205	0.236	0.246	1.205	1.083	1.4	1.072	0.172	0.000735661	0.2225	0.000115121	1.19	0.100739
TGME49_223140-t26_1-p1	tRNA binding domain-containing protein GN=TGME49_223140	50.986	0.65	0.681	0.756	0.627	0.802	0.758	0.848	0.732	1.156	1.14	1.136	1.078	0.6785	0.00362437	0.785	0.00729088	1.1275	0.00660193
TGME49_245560-t26_1-p1	hypothetical protein GN=TGME49_245560	223.91
TGME49_239420-t26_1-p1	protein kinase GN=TGME49_239420	183.68
TGME49_300606-t26_1-p1	"ribosomal protein S5, putative GN=TGME49_300606"	33.063
TGME49_246170-t26_1-p1	ARID/BRIGHT DNA binding domain-containing protein GN=TGME49_246170	286.3	0.404	0.364	0.452	0.312	0.472	0.362	0.501	0.368	1.19	1.034	1.167	1.232	0.383	0.00177205	0.4258	0.00295775	1.1558	0.0477283
TGME49_301120-t26_1-p1	acetyl-CoA acetyltransferase GN=TGME49_301120	43.892			0.838				0.837				0.998		0.838		0.837		0.998
TGME49_269900-t26_1-p1	"WD domain, G-beta repeat-containing protein GN=TGME49_269900"	106.46		0.384	0.414	0.473		0.226	0.464	0.483		0.604	1.093	0.951	0.4237	0.00740585	0.391	0.0812752	0.8827	0.552593
TGME49_215890-t26_1-p1	Putative trichohyalin(predict) GN=TGME49_215890	155.06	0.489	0.569	0.641		0.6	0.517	0.653		1.069	0.905	0.999		0.5663	0.0267494	0.59	0.0237956	0.991	0.865529
TGME49_270865-t26_1-p1	"adenylate cyclase, putative GN=TGME49_270865"	222.74	0.705	0.697	0.835	0.769	0.923	0.962	0.922	0.877	1.106	1.071	1.147	1.181	0.7515	0.00962511	0.921	0.0322159	1.1263	0.0171448
TGME49_254880-t26_1-p1	Alpha-galactosidase GN=TGME49_254880	81.794	0.853	0.94	0.975	1.023	1.214	1.2	1.442	1.648	1.364	1.318	1.456	1.568	0.9478	0.297812	1.376	0.038102	1.4265	0.00410542
TGME49_237500-t26_1-p1	protein phosphatase 2C domain-containing protein GN=TGME49_237500	97.304	0.493	0.725	0.849		0.649	0.725	0.829		1.032	1.044	0.979		0.689	0.182085	0.7343	0.0685377	1.0183	0.539483
TGME49_291930-t26_1-p1	RNA recognition motif-containing protein GN=TGME49_291930	73.117	0.515	0.596	0.613	0.538	0.776	0.699	0.753	0.694	1.235	1.178	1.262	1.286	0.5655	0.00124344	0.7305	0.00219721	1.2403	0.00222761
TGME49_294620-t26_1-p1	"eukaryotic initiation factor-3, subunit 8, putative GN=TGME49_294620"	109.19	0.632	0.655	0.721	0.708	0.724	0.767	0.838	0.821	1.016	1.136	1.199	1.063	0.679	0.00172618	0.7875	0.0082811	1.1035	0.105675
TGME49_294270-t26_1-p1	histone arginine methyltransferase PRMT4/CARM1 GN=TGME49_294270	71.626			0.369				0.394				1.079		0.369		0.394		1.079
TGME49_262960-t26_1-p1	"U1 snRNP-associated protein Usp106, putative GN=TGME49_262960"	44.776	0.253	0.397	0.499	0.52	0.574	0.403	0.627	0.593	1.049	1.063	0.979	1.104	0.4173	0.0174088	0.5493	0.0130926	1.0488	0.205578
TGME49_297140-t26_1-p1	"U6 snRNA-associated sm family protein Lsm2, putative GN=TGME49_297140"	12.389
TGME49_230070-t26_1-p1	BolA family protein GN=TGME49_230070	9.9813				0.404				0.461				1.008	0.404		0.461		1.008
TGME49_217900-t26_1-p1	hypothetical protein GN=TGME49_217900	20.699				0.674				0.634				0.941	0.674		0.634		0.941
TGME49_267680-t26_1-p1	microneme protein MIC12 GN=TGME49_267680	233.82		1.118	0.436	0.4			0.392	0.411			0.944	1.04	0.6513	0.309061	0.4015	0.0233309	0.992	0.914947
TGME49_313330-t26_1-p1	rhoptry kinase family protein ROP27 GN=TGME49_313330	106.36				0.704				0.81				1.126	0.704		0.81		1.126
TGME49_316700-t26_1-p1	uridine kinase GN=TGME49_316700	65.067	0.641				0.605				0.738				0.641		0.605		0.738
TGME49_240300-t26_1-p1	"zinc finger domain, LSD1 subclass domain-containing protein GN=TGME49_240300"	111.93			0.622				0.518				1.169		0.622		0.518		1.169
TGME49_205010-t26_1-p1	"U2 small nuclear ribonucleoprotein family protein, putative GN=TGME49_205010"	150.78	0.446	0.476	0.498	0.469	0.483	0.512	0.605	0.603	1.127	1.163	1.187	1.074	0.4723	9.36572e-05	0.5508	0.00282393	1.1378	0.0145457
TGME49_275630-t26_1-p1	HECT-domain (ubiquitin-transferase) domain-containing protein GN=TGME49_275630	185.55	0.504	0.721	0.7	0.902	0.48	0.701	0.761	0.817	1.001	1.09	0.988	0.901	0.7068	0.0764748	0.6898	0.0646516	0.995	0.881674
TGME49_205600-t26_1-p1	"zinc finger, C3HC4 type (RING finger) domain-containing protein GN=TGME49_205600"	56.835	0.419				0.579				1.354				0.419		0.579		1.354
TGME49_244310-t26_1-p1	GTP-binding protein GN=TGME49_244310	40.835		0.772	0.945			0.68	0.871			0.905	1.04		0.8585	0.468912	0.7755	0.375094	0.9725	0.809683
TGME49_215610-t26_1-p1	Proteasome subunit alpha type-3(predict) GN=TGME49_215610	12.966	0.371		0.45	0.484	0.812		1.071	1.101	2.095		2.131	2.023	0.435	0.0131581	0.9947	0.914314	2.083	0.000652598
TGME49_242070-t26_1-p1	cAMP-dependent protein kinase regulatory subunit GN=TGME49_242070	42.796	0.614	0.616	0.582	0.595	0.707	0.731	0.829	0.779	1.238	1.242	1.344	1.268	0.6018	6.37646e-05	0.7615	0.00666345	1.273	0.00162594
TGME49_301350-t26_1-p1	SNARE associated protein GN=TGME49_301350	44.674		0.15	0.145			0.086	0.123			0.593	0.857		0.1475	0.00797267	0.1045	0.0705317	0.725	0.417488
TGME49_215430-t26_1-p1	Putative transmembrane protein(predict) GN=TGME49_215430	27.554	0.409	0.457	0.45	0.412	0.594	0.561	0.668	0.572	1.184	1.323	1.477	1.392	0.432	0.000138078	0.5988	0.00144417	1.344	0.0124621
TGME49_267510-t26_1-p1	Endoplasmic reticulum-based factor for assembly of V-ATPase(predict) GN=TGME49_267510	38.087	0.427	0.494	0.605	0.52	0.671	0.826	0.899	0.762	1.471	1.454	1.447	1.567	0.5115	0.00383765	0.7895	0.0434509	1.4848	0.000344226
TGME49_248390-t26_1-p1	ribosomal protein RPL26 GN=TGME49_248390	16.309	0.521	0.764	0.572		0.673	0.94	0.631		1.226	1.156	1.139		0.619	0.0730158	0.748	0.180361	1.1737	0.0284772
TGME49_233470-t26_1-p1	Putative transmembrane protein(predict) GN=TGME49_233470	62.017	0.264	0.271		0.246	0.439	0.338		0.444	1.598	1.279		1.704	0.2603	0.000690415	0.407	0.0141794	1.527	0.059711
TGME49_269480-t26_1-p1	adaptor complexes medium subunit family protein GN=TGME49_269480	57.681
TGME49_313495-t26_1-p1	hypothetical protein GN=TGME49_313495	318.61			0.682				0.473				0.693		0.682		0.473		0.693
TGME49_268690-t26_1-p1	Putative transmembrane protein(predict) GN=TGME49_268690	63.72	0.3	0.301	0.381		0.326	0.352	0.495		1.108	1.241	1.251		0.3273	0.0073617	0.391	0.0259878	1.2	0.063811
TGME49_278490-t26_1-p1	"Zn-finger, RING domain containing protein GN=TGME49_278490"	32.747
TGME49_213010-t26_1-p1	Rhd3 sey1 family gtpase involved in the er-to-golgi traffic(predict) GN=TGME49_213010	114.88	0.526	0.408	0.662	0.639	0.619	0.513	0.707	0.698	1.147	1.684	1.388	1.136	0.5588	0.0184624	0.6343	0.0124616	1.3388	0.081159
TGME49_219800-t26_1-p1	"vacuolar ATP synthase subunit b, putative GN=TGME49_219800"	56.614	0.357	0.406	0.406	0.358	0.405	0.448	0.447	0.41	1.108	1.095	1.072	1.069	0.3818	0.000185913	0.4275	0.000109817	1.086	0.0036688
TGME49_221720-t26_1-p1	"Putative Tbc domain,related protein(predict) GN=TGME49_221720"	364.21	0.439		0.61	0.486	0.634		0.749	0.52	1.129		1.216	1.114	0.5117	0.0293556	0.6343	0.0689264	1.153	0.0512973
TGME49_299970-t26_1-p1	tetratricopeptide repeat-containing protein GN=TGME49_299970	46.498	0.288				0.415				1.186				0.288		0.415		1.186
TGME49_214490-t26_1-p1	peptidase M16 inactive domain-containing protein GN=TGME49_214490	148.87	0.395	0.421	0.442	0.399	0.431	0.447	0.474	0.43	1.081	1.135	1.096	1.083	0.4143	8.68489e-05	0.4455	7.49849e-05	1.0988	0.00552254
TGME49_313630-t26_1-p1	"Amine-terminal region of chorein, A TM vesicle-mediated sorter(predict) GN=TGME49_313630"	1451.7	0.334		0.218	0.53	0.871		0.258	0.793	2.092		1.036	1.299	0.3607	0.0745956	0.6407	0.352678	1.4757	0.306791
TGME49_250955-t26_1-p1	KRUF family protein GN=TGME49_250955	88.911	0.737				0.888				1.18				0.737		0.888		1.18
TGME49_301180-t26_1-p1	SAG-related sequence SRS19F GN=TGME49_301180	40.974	0.146	0.191	0.13	0.388	0.273	0.29	0.212	0.691	1.72	1.629	1.571	1.808	0.2138	0.0102133	0.3665	0.033114	1.682	0.000700641
TGME49_300200-t26_1-p1	histone H2AZ GN=TGME49_300200	15.92	2.22			2.903	3.332			4.075	1			1.192	2.5615	0.127864	3.7035	0.069205	1.096	0.608173
TGME49_240060-t26_1-p1	hypothetical protein GN=TGME49_240060	88.532	0.438	0.473	0.76	0.563	0.564	0.57	0.795	0.611	1.182	1.236	1.171	1	0.5585	0.0232878	0.635	0.0153148	1.1473	0.0867564
TGME49_289800-t26_1-p1	Emp24/gp25L/p24 family protein(predict) GN=TGME49_289800	25.883	0.377	0.545		0.408	0.552	0.658		0.576	1.17	1.215		1.28	0.4433	0.0264784	0.5953	0.0150909	1.2217	0.0246251
TGME49_240840-t26_1-p1	histone lysine demethylase JmjC NO66 GN=TGME49_240840	55.991
TGME49_291300-t26_1-p1	"RER1 protein, putative GN=TGME49_291300"	25.35
TGME49_200250-t26_1-p1	microneme protein MIC17A GN=TGME49_200250	38.753	0.148	0.189	0.185	0.199	0.19	0.209	0.26	0.238	1.196	1.213	1.134	1.042	0.1803	0.000186024	0.2243	0.000330108	1.1463	0.0427213
TGME49_305920-t26_1-p1	endonuclease III family 1 protein GN=TGME49_305920	75.929	0.255	0.33	0.428	0.425	0.32	0.424	0.547	0.515	1.186	1.316	1.28	1.125	0.3595	0.00520214	0.4515	0.0099322	1.2268	0.0162628
TGME49_323010-t26_1-p1	KRUF family protein(predict) GN=TGME49_323010	26.09
TGME49_236040-t26_1-p1	"fructose-1,6-bisphosphate aldolase GN=TGME49_236040"	46.96	0.524	0.628	0.569	0.661	0.436	0.598	0.366	0.639	0.862	1.001	0.842	0.756	0.5955	0.00314483	0.5098	0.0193297	0.8653	0.110568
TGME49_308040-t26_1-p1	ZPR1 zinc finger domain-containing protein GN=TGME49_308040	62.986
TGME49_314830-t26_1-p1	"pre-mRNA splicing factor subunit, putative GN=TGME49_314830"	12.178	0.385	0.439	0.426	0.389	0.423	0.372	0.501	0.435	1.008	0.833	1.034	0.982	0.4098	0.000165341	0.4328	0.00125792	0.9643	0.529982
TGME49_285720-t26_1-p1	"ATP binding protein, putative GN=TGME49_285720"	45.735	0.667		0.691	0.892	0.603		0.667	0.806	0.894		0.924	0.807	0.75	0.11837	0.692	0.0690773	0.875	0.1136
TGME49_228760-t26_1-p1	CRAL-TRIO domain-containing protein(predict) GN=TGME49_228760	49.239	0.256	0.123	0.209	0.248	0.381	0.238	0.266	0.296	1.513	1.411	1.254	1.18	0.209	0.00380821	0.2953	0.00177502	1.3395	0.0213339
TGME49_208842-t26_1-p1	DEAD/DEAH box helicase domain-containing protein GN=TGME49_208842	202.9
TGME49_215280-t26_1-p1	succinate dehydrogenase [ubiquinone] iron-sulfur protein GN=TGME49_215280	38.61	0.34	0.446	0.416	0.422	0.869	0.909	0.959	0.958	2.072	1.902	2.297	2.059	0.406	0.000934078	0.9238	0.0608164	2.0825	0.00049616
TGME49_270540-t26_1-p1	Trm112p family domain-containing protein GN=TGME49_270540	14.175	0.783	0.678	0.655		1.153	0.698	0.697		1.114	1.028	1.092		0.7053	0.0343002	0.8493	0.446784	1.078	0.127984
TGME49_236780-t26_1-p1	"zinc finger, C3HC4 type (RING finger) domain-containing protein GN=TGME49_236780"	115
TGME49_313280-t26_1-p1	"WD domain, G-beta repeat-containing protein GN=TGME49_313280"	86.547	0.843		0.643	0.387	0.967		0.679	0.588	1.082		0.929	1.355	0.6243	0.203539	0.7447	0.221774	1.122	0.52323
TGME49_282090-t26_1-p1	Putative transmembrane protein(predict) GN=TGME49_282090	60.527
TGME49_272350-t26_1-p1	mRNA export protein GN=TGME49_272350	41.477	0.446	0.48	0.468	0.415	0.527	0.734	0.667	0.617	1.257	1.243	1.487	1.32	0.4523	0.000219765	0.6363	0.0108136	1.3268	0.00963852
TGME49_316250-t26_1-p1	hypothetical protein GN=TGME49_316250	44.748			0.594	0.647			0.801	0.835			1.316	1.21	0.6205	0.0800404	0.818	0.0923969	1.263	0.159118
TGME49_214600-t26_1-p1	hypothetical protein GN=TGME49_214600	433.99	0.383	0.472	0.546	0.61	0.415	0.505	0.727	0.818	1.011	1.126	1.28	1.397	0.5028	0.00905661	0.6163	0.0645638	1.2035	0.118968
TGME49_213350-t26_1-p1	ribosomal protein RPS15 GN=TGME49_213350	17.157	0.754	0.777	0.701	0.563	0.838	0.962	0.88	0.862	1.236	1.143	1.174	1.187	0.6988	0.0223205	0.8855	0.0374874	1.185	0.0028701
TGME49_232510-t26_1-p1	RING finger protein(predict) GN=TGME49_232510	133.03				0.369				0.47				1.101	0.369		0.47		1.101
TGME49_275490-t26_1-p1	Putative transmembrane protein(predict) GN=TGME49_275490	217.12	0.329		0.613	0.488	0.486		0.552	0.689	1.338		1.22	1.317	0.4767	0.0738948	0.5757	0.0458914	1.2917	0.0182168
TGME49_286080-t26_1-p1	elongation factor 2 family protein GN=TGME49_286080	113.34	0.518	0.557	0.484	0.434	0.546	0.573	0.541	0.504	1.153	1.017	1.118	1.098	0.4983	0.00143277	0.541	0.000267524	1.0965	0.0599229
TGME49_312950-t26_1-p1	Putative transmembrane protein(predict) GN=TGME49_312950	53.485
TGME49_266970-t26_1-p1	Ubiquitin family protein(predict) GN=TGME49_266970	35.138	0.951	1.186	1.356		0.782	0.985	1.052		0.785	0.81	0.736		1.1643	0.379842	0.9397	0.589555	0.777	0.0181173
TGME49_254660-t26_1-p1	ankyrin repeat-containing protein GN=TGME49_254660	31.831
TGME49_229670-t26_1-p1	ribosomal protein RPS23 GN=TGME49_229670	15.801			0.663	0.585			0.701	0.58			1.194	1.196	0.624	0.117621	0.6405	0.184231	1.195	0.00422907
TGME49_282070-t26_1-p1	hypothetical protein GN=TGME49_282070	124.83
TGME49_239080-t26_1-p1	carrier superfamily protein GN=TGME49_239080	90.738
TGME49_215040-t26_1-p1	HEAT repeat-containing protein GN=TGME49_215040	181.97	0.573	0.643	0.639	0.632	0.606	0.668	0.701	0.639	1.003	0.915	0.944	0.865	0.6218	0.000615301	0.6535	0.00127844	0.9318	0.13635
TGME49_313820-t26_1-p1	"dynactin p25, putative GN=TGME49_313820"	77.388	0.159				0.319				1.605				0.159		0.319		1.605
TGME49_240090-t26_1-p1	"rhoptry kinase family protein ROP34, putative GN=TGME49_240090"	61.667			0.873				1.849				1.748		0.873		1.849		1.748
TGME49_217560-t26_1-p1	DNA-directed RNA polymerase II RPB10 GN=TGME49_217560	8.539
TGME49_277940-t26_1-p1	hypothetical protein GN=TGME49_277940	314.98	1.11				1.328				1.424				1.11		1.328		1.424
TGME49_259200-t26_1-p1	Na+/H+ exchanger NHE1 GN=TGME49_259200	248.19
TGME49_271950-t26_1-p1	Putative glutamyl-tRNA(Gln) amidotransferase subunit A(predict) GN=TGME49_271950	126.09
TGME49_260170-t26_1-p1	"elongation factor EF-G, putative GN=TGME49_260170"	96.617	0.507			0.507	0.658			0.79	1.132			1.124	0.507		0.724	0.23959	1.128	0.0264927
TGME49_209440-t26_1-p1	hypothetical protein GN=TGME49_209440	383.53	0.311	0.278	0.489	0.428	0.317	0.225	0.382	0.3	0.983	0.873	0.75	0.624	0.3765	0.00721149	0.306	0.00247708	0.8075	0.137977
TGME49_224530-t26_1-p1	alveolin domain containing intermediate filament IMC5 GN=TGME49_224530	62.623			0.624				0.81				1.285		0.624		0.81		1.285
TGME49_308850-t26_1-p1	hypothetical protein GN=TGME49_308850	88.568		0.266				0.493				1.774			0.266		0.493		1.774
TGME49_228120-t26_1-p1	DNMT1-RFD domain-containing protein(predict) GN=TGME49_228120	417.83	0.38	0.399	0.446	0.409	0.492	0.499	0.559	0.615	1.239	1.281	1.254	1.232	0.4085	0.000176106	0.5413	0.00200427	1.2515	0.000192324
TGME49_264060-t26_1-p1	PCI domain-containing protein GN=TGME49_264060	52.959	0.282	0.361	0.417	0.254	0.337	0.417	0.391	0.286	1.059	1.107	1.123	0.989	0.3285	0.00323539	0.3578	0.00174169	1.0695	0.139188
TGME49_257480-t26_1-p1	NADP-dependent succinate-semialdehyde dehydrogenase GN=TGME49_257480	75.884	0.379	0.423	0.451	0.51	0.347	0.375	0.429	0.307	0.979	0.917	0.896	0.619	0.4408	0.00140428	0.3645	0.00108993	0.8528	0.240679
TGME49_239320-t26_1-p1	BolA family protein GN=TGME49_239320	31.005
TGME49_209280-t26_1-p1	Protein FAM76B(predict) GN=TGME49_209280	178.49		0.933				1.008				1.014			0.933		1.008		1.014
TGME49_235860-t26_1-p1	subtilisin SUB11 GN=TGME49_235860	130.72
TGME49_220630-t26_1-p1	Putative proteophosphoglycan protein ppg4 (Fragment)(predict) GN=TGME49_220630	102.23
TGME49_264020-t26_1-p1	Bromodomain protein(predict) GN=TGME49_264020	67.573
TGME49_205550-t26_1-p1	AGC kinase GN=TGME49_205550	75.854	0.544	0.628	0.589	0.542	0.588	0.524	0.73	0.393	1.03	0.696	0.875	0.687	0.5758	0.000858568	0.5588	0.0267259	0.822	0.158047
TGME49_218950-t26_1-p1	hypothetical protein GN=TGME49_218950	126.59
TGME49_227300-t26_1-p1	hypothetical protein GN=TGME49_227300	260.37
TGME49_280560-t26_1-p1	"selenide, water dikinase GN=TGME49_280560"	137.87	0.753	0.763	0.783	0.799	0.879	0.988	1.038	0.947	1.174	1.27	1.291	1.307	0.7745	0.000465321	0.963	0.402428	1.2605	0.00369607
TGME49_210980-t26_1-p1	"alternative splicing type 3 and, putative GN=TGME49_210980"	64.528	0.535		0.556	0.513	0.528		0.619	0.592	0.951		1.039	1.063	0.5347	0.0020573	0.5797	0.0110348	1.0177	0.731815
TGME49_288650-t26_1-p1	dense granule protein GRA12 GN=TGME49_288650	47.922	0.556	0.807	0.728	0.758	0.646	0.862	0.963	0.989	1.087	1.076	1.143	1.164	0.7123	0.0347436	0.865	0.253601	1.1175	0.0152407
TGME49_210760-t26_1-p1	"glutamine amidotransferase-related, putative GN=TGME49_210760"	56.71			0.523	0.428			0.432	0.372			0.814	0.894	0.4755	0.119163	0.402	0.073313	0.854	0.251572
TGME49_215740-t26_1-p1	"notchless, putative GN=TGME49_215740"	57.709	0.635	0.659	0.745	0.756	0.525	0.631	0.698	0.922	0.844	0.826	0.906	1.249	0.6988	0.00559039	0.694	0.0653223	0.9563	0.629643
TGME49_261460-t26_1-p1	transcriptional elongation factor FACT80 GN=TGME49_261460	60.807	0.738	0.546	0.472	0.557	0.808	0.603	0.583	0.646	0.964	0.981	1.182	1.123	0.5783	0.0137926	0.66	0.0153844	1.0625	0.398853
TGME49_259560-t26_1-p1	endonuclease/exonuclease/phosphatase family protein GN=TGME49_259560	164.51			0.517	0.593			0.739	0.908			1.527	1.304	0.555	0.10352	0.8235	0.401444	1.4155	0.19956
TGME49_315310-t26_1-p1	hypothetical protein GN=TGME49_315310	73.324
TGME49_258500-t26_1-p1	Ribosomal RNA-processing protein 7(predict) GN=TGME49_258500	41.128
TGME49_245670-t26_1-p1	pyruvate dehydrogenase complex subunit PDH-E1Alpha GN=TGME49_245670	67.459	0.284	0.293	0.364	0.228	0.464	0.431	0.544	0.392	1.509	1.476	1.517	1.518	0.2923	0.00150371	0.4578	0.00221002	1.505	1.42753e-05
TGME49_212130-t26_1-p1	"phospholipase, patatin family protein GN=TGME49_212130"	109.73	0.416				0.485				1.178				0.416		0.485		1.178
TGME49_214320-t26_1-p1	facilitative glucose transporter GT1 GN=TGME49_214320	61.687	0.181				0.251				1.068				0.181		0.251		1.068
TGME49_267080-t26_1-p1	"26S protease regulatory subunit 4, putative GN=TGME49_267080"	49.12	0.529	0.522	0.566	0.489	0.492	0.58	0.614	0.535	0.976	1.029	1.027	0.962	0.5265	0.000340645	0.5553	0.00178658	0.9985	0.928468
TGME49_289770-t26_1-p1	mu1 adaptin GN=TGME49_289770	48.916	0.703		0.536	0.564	0.656		0.581	0.605	0.967		1.041	1.013	0.601	0.0368473	0.614	0.00789483	1.007	0.8279
TGME49_289320-t26_1-p1	"casein kinase I, putative GN=TGME49_289320"	48.732	0.372	0.341	0.291	0.317	0.541	0.425	0.469	0.415	1.379	1.329	1.526	1.263	0.3303	0.000349402	0.4625	0.00153955	1.3743	0.00642415
TGME49_237140-t26_1-p1	"ethylene inducible protein, putative GN=TGME49_237140"	32.703	0.532	0.615	0.678	0.535	0.654	0.772	0.797	0.673	1.116	1.162	1.198	1.174	0.59	0.00426983	0.724	0.0104186	1.1625	0.00316842
TGME49_217850-t26_1-p1	Sucrose-6F-phosphate phosphohydrolase GN=TGME49_217850	59.658
TGME49_247530-t26_1-p1	Putative transmembrane protein(predict) GN=TGME49_247530	22.82
TGME49_288540-t26_1-p1	nucleoside transporter protein GN=TGME49_288540	75.631
TGME49_320690-t26_1-p1	"gamma-soluble NSF attachment protein, putative GN=TGME49_320690"	44.558	0.521	0.769	0.584	0.632	0.666	0.939	0.829	0.9	1.252	1.192	1.318	1.503	0.6265	0.0149815	0.8335	0.119768	1.3163	0.0181912
TGME49_226620-t26_1-p1	hypothetical protein GN=TGME49_226620	394.8	0.465			0.423	0.478			0.398	1.01			1.202	0.444	0.0522949	0.438	0.0985754	1.106	0.575147
TGME49_202350-t26_1-p1	"50S ribosomal protein L21, putative GN=TGME49_202350"	77.281
TGME49_247410-t26_1-p1	Putative transmembrane protein(predict) GN=TGME49_247410	13.855
TGME49_240640-t26_1-p1	casein kinase I GN=TGME49_240640	37.959	0.876	0.754	0.787	0.883	0.729	0.9	0.869	0.916	0.84	1.161	1.032	1.084	0.825	0.0232527	0.8535	0.0747435	1.0293	0.804294
TGME49_215220-t26_1-p1	hypothetical protein GN=TGME49_215220	68.629	1.02	0.736	0.965	0.871	1.442	1.303	1.154	1.009	1.367	1.721	1.273	1.004	0.898	0.258589	1.227	0.115439	1.3413	0.120943
TGME49_231850-t26_1-p1	serine-threonine phosophatase 2C (PP2C) GN=TGME49_231850	36.79	0.499	0.62	0.663	0.576	0.556	0.626	0.61	0.572	0.943	1.008	0.963	0.929	0.5895	0.00474589	0.591	0.000478028	0.9608	0.142703
TGME49_242880-t26_1-p1	flavoprotein GN=TGME49_242880	30.864				0.782				0.961				1.202	0.782		0.961		1.202
TGME49_295370-t26_1-p1	hypothetical protein GN=TGME49_295370	29.729		0.256		0.197		0.278		0.278		0.965		1.14	0.2265	0.0785573	0.278		1.0525	0.755143
TGME49_288945-t26_1-p1	"Holliday junction resolvase MOC1, chloroplastic(predict) GN=TGME49_288945"	137
TGME49_224270-t26_1-p1	Vacuolar protein sorting-associated protein 41-like(predict) GN=TGME49_224270	357.83		1.756	0.757			1.497	0.808			0.861	1.096		1.2565	0.850525	1.1525	0.863246	0.9785	0.892846
TGME49_285700-t26_1-p1	ubiquitin fusion degradation protein UFD1AP GN=TGME49_285700	82.312
TGME49_280370-t26_1-p1	KH domain containing protein(predict) GN=TGME49_280370	71.865	0.895	1.208	1.303	1.269	1.009	1.127	1.432	1.075	0.998	1.014	1	0.755	1.1688	0.243253	1.1608	0.211064	0.9418	0.473871
TGME49_297710-t26_1-p1	Putative transmembrane protein(predict) GN=TGME49_297710	62.572	0.061	0.085	0.051	0.116	0.099	0.075	0.065	0.146	1.418	0.888	1.276	1.144	0.0783	0.00113841	0.0963	0.00137024	1.1815	0.280661
TGME49_247960-t26_1-p1	Putative transmembrane protein(predict) GN=TGME49_247960	37.573			0.696		0.588		0.384				0.544		0.696		0.486	0.244932	0.544
TGME49_208500-t26_1-p1	protein phosphatase 2C domain-containing protein GN=TGME49_208500	77.696	0.393	0.559	0.638	0.549	0.636	0.647	0.621	0.596	1.336	1.076	0.981	0.992	0.5348	0.0125684	0.625	0.000182386	1.0963	0.384846
TGME49_205380-t26_1-p1	fructose-bisphospatase I GN=TGME49_205380	42.245	0.351	0.364	0.383	0.326	0.313	0.342	0.391	0.339	1.012	1.071	0.975	1.001	0.356	0.000118669	0.3463	0.000274177	1.0148	0.582126
TGME49_214080-t26_1-p1	toxofilin GN=TGME49_214080	26.788	0.301	0.377	0.329	0.311	0.38	0.468	0.391	0.412	1.168	1.247	1.158	1.133	0.3295	0.000298128	0.4128	0.000468874	1.1765	0.00651534
TGME49_292160-t26_1-p1	Replication termination factor 2(predict) GN=TGME49_292160	37.277	0.685			0.623	0.667			0.793	1.045			1.171	0.654	0.0994881	0.73	0.233528	1.108	0.428583
TGME49_264950-t26_1-p1	Tubulin-folding cofactor C(predict) GN=TGME49_264950	46.915	0.605				0.333				0.535				0.605		0.333		0.535
TGME49_253950-t26_1-p1	"protein fam50a, putative GN=TGME49_253950"	53.176	0.41		0.524	0.339	0.333		0.432	0.322	0.9		0.881	0.863	0.4243	0.0298643	0.3623	0.0121123	0.8813	0.0134966
TGME49_291620-t26_1-p1	REJ domain-containing protein(predict) GN=TGME49_291620	160.04
TGME49_290720-t26_1-p1	"vacuolar proton translocating ATPase subunit, putative GN=TGME49_290720"	118.29	0.422	0.497	0.677	0.408	0.507	0.587	0.752	0.617	1.235	1.195	1.36	0.996	0.501	0.0128958	0.6158	0.0133677	1.1965	0.104712
TGME49_244580-t26_1-p1	L1P family of ribosomal protein GN=TGME49_244580	100.69
TGME49_263190-t26_1-p1	"adenylosuccinate lyase, putative GN=TGME49_263190"	55.136	0.4	0.359	0.45	0.432	0.407	0.322	0.436	0.392	0.986	0.946	0.996	0.937	0.4103	0.000572864	0.3893	0.00106541	0.9663	0.140176
TGME49_318310-t26_1-p1	transketolase GN=TGME49_318310	76.906	0.426	0.548	0.571	0.5	0.489	0.52	0.535	0.542	0.923	1.04	0.948	0.932	0.5113	0.00287245	0.5215	0.000146128	0.9608	0.283464
TGME49_318275-t26_1-p1	"peptidyl-prolyl cis-trans isomerase, FKBP-type domain-containing protein GN=TGME49_318275"	63.721
TGME49_247550-t26_1-p1	heat shock protein HSP60 GN=TGME49_247550	60.913	0.311	0.36	0.365	0.332	0.464	0.483	0.508	0.46	1.397	1.251	1.326	1.331	0.342	0.000141812	0.4788	9.82498e-05	1.3263	0.00170017
TGME49_286770-t26_1-p1	Putative transmembrane protein(predict) GN=TGME49_286770	17.322		0.61	0.677			0.491	0.702			0.861	0.994		0.6435	0.105124	0.5965	0.282127	0.9275	0.583722
TGME49_230190-t26_1-p1	hypothetical protein GN=TGME49_230190	31.239	0.312		0.377		0.363		0.495		1.17		1.34		0.3445	0.0791949	0.429	0.159266	1.255	0.256737
TGME49_218300-t26_1-p1	zinc finger (CCCH type) motif-containing protein GN=TGME49_218300	124.07	0.747	0.792		0.759	0.468	0.763		1.068	0.566	0.954		1.384	0.766	0.00635879	0.7663	0.387666	0.968	0.788718
TGME49_271935-t26_1-p1	hypothetical protein GN=TGME49_271935	9.7529
TGME49_298010-t26_1-p1	eIF3_p135 domain-containing protein(predict) GN=TGME49_298010	262.05
TGME49_229140-t26_1-p1	MaoC family domain-containing protein GN=TGME49_229140	35.939	1.694	0.369			1.429	1.582			0.83	4.056			1.0315	0.863354	1.5055	0.111129	2.443	0.684289
TGME49_239500-t26_1-p1	"proteasome subunit alpha type, putative GN=TGME49_239500"	27.936
TGME49_257100-t26_1-p1	Putative transcription factor btf3(predict) GN=TGME49_257100	62.905	0.802	1.07		1.03	0.409	0.905		0.909	0.752	0.812		0.766	0.9673	0.745923	0.741	0.380279	0.7767	0.0122844
TGME49_239752-t26_1-p1	"Glucosaminyltransferase, putative(predict) GN=TGME49_239752"	102.14	0.257	0.289	0.257	0.208	0.367	0.464	0.424	0.418	1.518	1.588	1.615	1.706	0.2528	0.000408372	0.4183	0.000562767	1.6068	0.000443786
TGME49_247770-t26_1-p1	Putative transmembrane protein(predict) GN=TGME49_247770	19.264	0.698	0.791	0.699	0.757	0.809	0.826	0.866	0.957	1.07	0.955	1.179	1.183	0.7363	0.0032786	0.8645	0.0418491	1.0968	0.226413
TGME49_219130-t26_1-p1	NADPH-glutathione reductase GN=TGME49_219130	68.586		0.271	0.271	0.377		0.426	0.333	0.413		1.369	1.342	1.252	0.3063	0.0124698	0.3907	0.00991095	1.321	0.0139667
TGME49_288400-t26_1-p1	LETM1 family protein GN=TGME49_288400	119.99	0.792	1.618		1.918	1.004	2.102		2.822	1.352	1.221		1.291	1.4427	0.461718	1.976	0.254909	1.288	0.0198609
TGME49_229210-t26_1-p1	"small nuclear ribonucleoprotein polypeptide A', putative GN=TGME49_229210"	28.695			0.438	0.446			0.612	0.574			1.328	1.29	0.442	0.00997838	0.593	0.0550295	1.309	0.048461
TGME49_222300-t26_1-p1	Putative transmembrane protein(predict) GN=TGME49_222300	159.73	0.123	0.173		0.178	0.208	0.204		0.266	1.311	1.283		1.453	0.158	0.00606581	0.226	0.00486169	1.349	0.024018
TGME49_252390-t26_1-p1	Putative transmembrane protein(predict) GN=TGME49_252390	11.332
TGME49_293510-t26_1-p1	poly(ADP-ribose) polymerase and DNA-Ligase Zn-finger region domain-containing protein GN=TGME49_293510	43.837	0.245	0.289	0.369	0.349	0.311	0.345	0.371	0.381	1.065	1.091	1.246	1.068	0.313	0.0016568	0.352	0.000274208	1.1175	0.0858956
TGME49_262400-t26_1-p1	lipase GN=TGME49_262400	155.95
TGME49_210440-t26_1-p1	polynucleotide adenylyltransferase GN=TGME49_210440	92.11
TGME49_266150-t26_1-p1	hypothetical protein GN=TGME49_266150	92.266
TGME49_309980-t26_1-p1	dynein heavy chain family protein GN=TGME49_309980	522.93
TGME49_270360-t26_1-p1	hypothetical protein GN=TGME49_270360	28.127	0.328	0.468	0.398	0.384	0.547	0.732	0.709	0.844	1.637	1.588	1.863	1.986	0.3945	0.00154997	0.708	0.0417404	1.7685	0.00266947
TGME49_314430-t26_1-p1	serine/threonine specific protein phosphatase GN=TGME49_314430	53.793	0.282		0.461		0.383		0.514		1.296		1.119		0.3715	0.209037	0.4485	0.159541	1.2075	0.324349
TGME49_218570-t26_1-p1	Nin one binding (NOB1) Zn-ribbon family protein GN=TGME49_218570	61.202
TGME49_252640-t26_1-p1	P-type ATPase PMA1 GN=TGME49_252640	127.01	0.041	0.016	0.046	0.056	0.048	0.016	0.052	0.055	1.09	0.951	1.181	0.982	0.0398	0.00193099	0.0428	0.0024025	1.051	0.480047
TGME49_286440-t26_1-p1	malic enzyme GN=TGME49_286440	41.85			0.716				0.879				1.229		0.716		0.879		1.229
TGME49_239250-t26_1-p1	"diacylglycerol kinase, putative GN=TGME49_239250"	200.7		0.218				0.282				1.317			0.218		0.282		1.317
TGME49_238510-t26_1-p1	RanBP2-type domain-containing protein(predict) GN=TGME49_238510	116.25	0.54	0.486	0.486	0.453	0.511	0.318	0.54	0.402	1.001	1.12	1.097	1.082	0.4913	0.000439854	0.4428	0.00943871	1.075	0.0860017
TGME49_260320-t26_1-p1	Noc2p family protein GN=TGME49_260320	115.32	0.523	0.538	0.593	0.461	0.672	0.659	0.775	0.637	1.245	1.255	1.348	1.363	0.5288	0.00174391	0.6858	0.00468378	1.3028	0.00233137
TGME49_226380-t26_1-p1	Putative transmembrane protein(predict) GN=TGME49_226380	42.612	0.401	0.603	0.541	0.513	0.556	0.693	0.778	0.723	1.274	1.265	1.354	1.333	0.5145	0.00656574	0.6875	0.0195542	1.3065	0.000818835
TGME49_216600-t26_1-p1	exonuclease III APE GN=TGME49_216600	67.769			0.927	0.777			0.915	0.785			0.993	1.041	0.852	0.414038	0.85	0.369128	1.017	0.706535
TGME49_306400-t26_1-p1	C3H1-type domain-containing protein(predict) GN=TGME49_306400	151.36	0.375	0.509	0.557	0.569	0.556	0.517	0.719	0.564	1.515	0.993	1.301	1.06	0.5025	0.00804437	0.589	0.00743251	1.2173	0.200616
TGME49_297900-t26_1-p1	hypothetical protein GN=TGME49_297900	82.719	0.173	0.187	0.227	0.227	0.246	0.337	0.439	0.223	1.4	1.749	1.274	0.923	0.2035	0.000270795	0.3113	0.00663265	1.3365	0.182826
TGME49_266460-t26_1-p1	"small ubiquitin family modifier, putative GN=TGME49_266460"	10.319	0.367	0.424	0.444	0.361	0.483	0.452	0.494	0.429	1.092	1.085	1.11	1.041	0.399	0.000587628	0.4645	0.000245758	1.082	0.0155511
TGME49_268870-t26_1-p1	tetratricopeptide repeat-containing protein GN=TGME49_268870	114.01	0.593		0.71	0.602	0.587		0.649	0.559	0.974		0.861	0.899	0.635	0.023019	0.5983	0.0107219	0.9113	0.167138
TGME49_265310-t26_1-p1	"heat shock protein 40, putative GN=TGME49_265310"	37.197	0.48	0.498	0.536	0.448	0.444	0.453	0.478	0.48	0.946	0.952	0.907	0.886	0.4905	0.000479886	0.4638	5.48697e-05	0.9228	0.0266625
TGME49_248290-t26_1-p1	"WD domain, G-beta repeat-containing protein GN=TGME49_248290"	358.18	0.448	0.381	0.697		0.545	0.432	0.631		1.124	1.213	1.044		0.5087	0.0848685	0.536	0.0423311	1.127	0.156768
TGME49_247760-t26_1-p1	AMP-binding enzyme domain-containing protein GN=TGME49_247760	86.986	0.606	0.64	0.668	0.608	0.735	0.729	0.886	0.751	1.163	1.182	1.207	1.201	0.6305	0.000423812	0.7753	0.0167181	1.1883	0.000389439
TGME49_243960-t26_1-p1	nuclear transport factor 2 (ntf2) domain-containing protein GN=TGME49_243960	84.195	0.42	0.417	0.419	0.353	0.45	0.435	0.507	0.533	1.256	1.209	1.364	1.292	0.4023	0.000342789	0.4813	0.000935618	1.2803	0.00354946
TGME49_293330-t26_1-p1	ACR-like protein(predict) GN=TGME49_293330	163.36
TGME49_247930-t26_1-p1	SNARE domain-containing protein GN=TGME49_247930	36.304	0.477	0.44	0.425	0.455	0.514	0.533	0.504	0.693	1.119	1.144	1.468	1.396	0.4493	9.78975e-05	0.561	0.0063817	1.2818	0.0561556
TGME49_216275-t26_1-p1	"ACR, YggU family COG1872 domain-containing protein GN=TGME49_216275"	20.262
TGME49_270070-t26_1-p1	synaptobrevin family protein GN=TGME49_270070	25.624	0.19	0.262	0.246	0.38	0.285	0.319	0.403	0.533	1.23	1.273	1.579	1.456	0.2695	0.00389103	0.385	0.00864147	1.3845	0.017622
TGME49_316180-t26_1-p1	FF domain protein(predict) GN=TGME49_316180	91.132	0.58	0.583			0.472	0.594			0.818	1.032			0.5815	0.00428365	0.533	0.159353	0.925	0.697027
TGME49_273460-t26_1-p1	eukaryotic translation initiation factor 3 subunit 6 interacting protein GN=TGME49_273460	75.073	0.656	0.611	0.612	0.63	0.628	0.691	0.76	0.644	1.055	1.147	1.204	0.987	0.6273	0.000152765	0.6808	0.00430399	1.0983	0.172448
TGME49_211390-t26_1-p1	ThiF domain-containing protein(predict) GN=TGME49_211390	44.044	0.26	0.344	0.365	0.284	0.372	0.348	0.377	0.349	1.063	0.965	0.987	1.033	0.3133	0.00104697	0.3615	2.95253e-05	1.012	0.686735
TGME49_241840-t26_1-p1	C2 domain protein(predict) GN=TGME49_241840	49.143	0.267	0.297	0.331	0.323	0.299	0.303	0.338	0.326	1.176	1.044	1.095	1.071	0.3045	0.000227303	0.3165	5.58995e-05	1.0965	0.053963
TGME49_241850-t26_1-p1	Phd finger protein br140 lin (Fragment)(predict) GN=TGME49_241850	479.48	0.647	0.626		0.509	0.718	0.618		0.612	1.048	0.952		1.192	0.594	0.0291833	0.6493	0.0205785	1.064	0.544147
TGME49_281920-t26_1-p1	"V-type ATPase, D subunit protein GN=TGME49_281920"	27.469	0.282		0.382		0.308		0.522		1.041		1.257		0.332	0.121153	0.415	0.246728	1.149	0.497307
TGME49_321440-t26_1-p1	SWI2/SNF2 ISWI-like SANT GN=TGME49_321440	140.16	0.419	0.323	0.342	0.323	0.269	0.356	0.404	0.406	0.632	1.109	1.21	1.158	0.3518	0.000678765	0.3588	0.00261337	1.0273	0.981119
TGME49_294350-t26_1-p1	DEAD/DEAH box helicase domain-containing protein GN=TGME49_294350	273.73	0.562	0.641	0.676	0.629	0.626	0.64	0.713	0.632	0.991	1.015	1.017	1.002	0.627	0.0018686	0.6528	0.00116932	1.0063	0.44168
TGME49_231940-t26_1-p1	ThiF family protein GN=TGME49_231940	36.031	0.547	0.689	0.521	0.517	0.552	0.729	0.475	0.541	1.024	1.057	0.869	1.02	0.5685	0.00525739	0.5743	0.0121203	0.9925	0.851664
TGME49_311110-t26_1-p1	"Ubiquitin-fold modifier 1 precursor family protein, putative GN=TGME49_311110"	9.4739
TGME49_267130-t26_1-p1	SAG-related sequence SRS38A GN=TGME49_267130	41.655		0.211	0.145			0.204	0.298			1.328	1.218		0.178	0.0961194	0.251	0.120387	1.273	0.158519
TGME49_230030-t26_1-p1	"WD domain, G-beta repeat-containing protein GN=TGME49_230030"	84.318			0.968				0.868				0.827		0.968		0.868		0.827
TGME49_270620-t26_1-p1	DEAD/DEAH box helicase domain-containing protein GN=TGME49_270620	102.41	0.424	0.508	0.522		0.446	0.603	0.713		1.052	1.159	1.202		0.4847	0.0118233	0.5873	0.0819546	1.1377	0.120354
TGME49_224870-t26_1-p1	Spatacsin_C domain-containing protein(predict) GN=TGME49_224870	927.31
TGME49_217530-t26_1-p1	MIC20(predict) GN=TGME49_217530	63.767
TGME49_208560-t26_1-p1	carrier superfamily protein GN=TGME49_208560	72.367	0.244	0.272	0.23	0.228	0.349	0.36	0.386	0.334	1.271	1.173	1.366	1.311	0.2435	8.00347e-05	0.3573	8.70611e-05	1.2803	0.00708893
TGME49_291010-t26_1-p1	Elongin-C(predict) GN=TGME49_291010	23.373
TGME49_209160-t26_1-p1	myristoyl CoA:protein N-myristoyltransferase GN=TGME49_209160	52.376	0.459	0.561	0.58	0.511	0.417	0.464	0.532	0.515	0.894	0.871	0.925	0.852	0.5278	0.00179081	0.482	0.00139924	0.8855	0.00937583
TGME49_261850-t26_1-p1	"helicase, putative GN=TGME49_261850"	278.77
TGME49_242780-t26_1-p1	Ig-like domain-containing protein(predict) GN=TGME49_242780	439.45	0.4				0.35				1.042				0.4		0.35		1.042
TGME49_240740-t26_1-p1	Sec1 family protein GN=TGME49_240740	71.938	0.354				0.548				1.007				0.354		0.548		1.007
TGME49_306500-t26_1-p1	Putative transmembrane protein(predict) GN=TGME49_306500	147.42	0.454	0.221	0.031	0.165	0.556	0.301	0.035	0.207	1.34	1.311	1.083	1.207	0.2178	0.0631511	0.2748	0.0918398	1.2353	0.0335996
TGME49_280730-t26_1-p1	"cytosolic fe-s cluster assembling factor nbp35, putative GN=TGME49_280730"	42.821	0.271				0.438				1.62				0.271		0.438		1.62
TGME49_292330-t26_1-p1	Putative transmembrane protein(predict) GN=TGME49_292330	138.61	0.308			0.496	0.408			0.658	1.201			1.206	0.402	0.219225	0.533	0.302248	1.2035	0.0100957
TGME49_233010-t26_1-p1	"cell-cycle-assocaited protein kinase ERK7, putative GN=TGME49_233010"	73.112	0.48	0.537	0.504	0.472	0.548	0.608	0.684	0.599	1.12	1.184	1.323	1.319	0.4983	0.000240315	0.6098	0.00249866	1.2365	0.0216784
TGME49_235450-t26_1-p1	ubiquitin-conjugating enzyme subfamily protein GN=TGME49_235450	25.923		0.831	1.706	0.777		0.759	1.481	0.665		1.27	0.843	0.704	1.1047	0.926258	0.9683	0.77957	0.939	0.702403
TGME49_287500-t26_1-p1	"T complex chaperonin, putative GN=TGME49_287500"	59.332	0.47	0.519	0.572	0.509	0.533	0.564	0.583	0.532	1.034	0.974	1.003	1.029	0.5175	0.000758993	0.553	0.000182122	1.01	0.585214
TGME49_263660-t26_1-p1	Putative transmembrane protein(predict) GN=TGME49_263660	30.045	0.168			0.221	0.244			0.349	1.116			1.35	0.1945	0.0746145	0.2965	0.129017	1.233	0.369974
TGME49_257625-t26_1-p1	"tetrahydrofolate dehydrogenase/cyclohydrolase, NAD(P)-binding domain-containing protein GN=TGME49_257625"	88.902				0.942				0.699				0.763	0.942		0.699		0.763
TGME49_313070-t26_1-p1	Putative transmembrane protein(predict) GN=TGME49_313070	35.571		0.407	0.599			0.566	0.876			1.424	1.478		0.503	0.235187	0.721	0.459586	1.451	0.0449555
TGME49_300280-t26_1-p1	LSM domain-containing protein GN=TGME49_300280	17.883	0.461	0.4	0.602	0.556	0.507	0.55	0.707	0.586	1.114	1.205	1.085	0.989	0.5048	0.0072739	0.5875	0.00707542	1.0983	0.147727
TGME49_202980-t26_1-p1	NUC173 domain-containing protein(predict) GN=TGME49_202980	210.47	0.465	0.602	0.548	0.476	0.575	0.726	0.625	0.533	1.213	1.184	1.209	1.214	0.5228	0.00262848	0.6148	0.00755211	1.205	0.000107684
TGME49_214575-t26_1-p1	hypothetical protein GN=TGME49_214575	10.282	1.003	1.384			0.97	0.865			0.847	0.639			1.1935	0.602624	0.9175	0.474618	0.743	0.366554
TGME49_286580-t26_1-p1	Inner membrane complex protein 17(predict) GN=TGME49_286580	107.24	0.523	0.621	0.546	0.539	0.63	0.672	0.782	0.811	1.175	1.166	1.347	1.305	0.5573	0.000898057	0.7238	0.0179694	1.2483	0.0138074
TGME49_305040-t26_1-p1	HEAT repeat-containing protein GN=TGME49_305040	125.97	1.028	1.043		1.14	1.328	0.967		1.422	1.246	1.295		0.961	1.0703	0.233087	1.239	0.301697	1.1673	0.330499
TGME49_290660-t26_1-p1	RNA recognition motif-containing protein GN=TGME49_290660	48.394	0.634	0.698	0.678	0.546	0.707	0.769	0.84	0.712	1.041	1.148	1.057	1.083	0.639	0.00563938	0.757	0.00910929	1.0823	0.0510129
TGME49_216920-t26_1-p1	mediator complex subunit MED8 GN=TGME49_216920	24.778
TGME49_297520-t26_1-p1	proteophosphoglycan PPG1 GN=TGME49_297520	163.17	0.566				0.528				1.226				0.566		0.528		1.226
TGME49_209030-t26_1-p1	actin ACT1 GN=TGME49_209030	41.907	1.202	1.006	1.158	1.039	0.999	1.055	0.99	1.012	0.913	0.946	0.835	0.863	1.1013	0.152484	1.014	0.463413	0.8893	0.0349315
TGME49_321680-t26_1-p1	Hyaluronan/mRNA-binding family protein(predict) GN=TGME49_321680	40.66	0.539	0.471	0.592	0.563	0.563	0.519	0.59	0.673	1.09	1.099	0.983	1.07	0.5413	0.00165293	0.5863	0.00333283	1.0605	0.145553
TGME49_244100-t26_1-p1	snoRNA binding domain-containing protein GN=TGME49_244100	59.851				0.398				0.453				1.001	0.398		0.453		1.001
TGME49_223900-t26_1-p1	Transmembrane protein(predict) GN=TGME49_223900	110.19	0.137	0.196	0.155		0.159	0.281	0.335		1.094	1.482	1.935		0.1627	0.00491971	0.2583	0.03657	1.5037	0.199493
TGME49_313340-t26_1-p1	trichohyalin(predict) GN=TGME49_313340	161.14
TGME49_207060-t26_1-p1	ribonucleoside-diphosphate reductase small subunit GN=TGME49_207060	44.585	0.976	1.032	0.917	0.988	0.882	0.905	0.862	0.884	0.851	0.946	0.937	0.973	0.9783	0.476165	0.8833	0.00168847	0.9268	0.105075
TGME49_271380-t26_1-p1	PUB domain-containing protein GN=TGME49_271380	107.83	0.282	0.272	0.304	0.319	0.288	0.292	0.331	0.328	0.751	0.958	0.997	1.086	0.2943	8.583e-05	0.3098	0.000105945	0.948	0.54322
TGME49_203490-t26_1-p1	GNL3L/Grn1 GTPase GN=TGME49_203490	76.488
TGME49_245490-t26_1-p1	microneme protein MIC8 GN=TGME49_245490	74.647	0.794	0.861	0.758	0.709	1.106	1.174	0.88	0.892	1.306	1.245	1.248	1.363	0.7805	0.0130325	1.013	0.958908	1.2905	0.00197808
TGME49_293790-t26_1-p1	Glyco_hydro_19_cat domain-containing protein(predict) GN=TGME49_293790	35.114	0.075	0.096	0.117	0.108	0.061	0.074	0.079	0.066	0.775	0.799	0.665	0.66	0.099	0.000243677	0.07	3.45002e-05	0.7248	0.0110801
TGME49_280780-t26_1-p1	dihydrouridine synthase (dus) protein GN=TGME49_280780	70.339			0.546				1.584				3.04		0.546		1.584		3.04
TGME49_246030-t26_1-p1	mediator complex subunit MED17 GN=TGME49_246030	96.476	0.439	0.435	0.558	0.582	0.562	0.436	0.544	0.576	1.094	0.943	0.976	0.87	0.5035	0.00438098	0.5295	0.00319718	0.9708	0.589029
TGME49_225790-t26_1-p1	PDI family protein GN=TGME49_225790	21.659
TGME49_225880-t26_1-p1	UDP-glucose 4-epimerase GN=TGME49_225880	39.777
TGME49_316570-t26_1-p1	hypothetical protein GN=TGME49_316570	100.47
TGME49_280700-t26_1-p1	arginine decarboxylase GN=TGME49_280700	135.67	0.71	0.754	0.775	0.758	0.62	0.703	0.862	0.731	0.933	0.873	1.038	0.939	0.7493	0.000904376	0.729	0.0259802	0.9458	0.256016
TGME49_318710-t26_1-p1	ATP-binding cassette sub-family F member 1 GN=TGME49_318710	89.165	0.696				0.591				1.099				0.696		0.591		1.099
TGME49_248810-t26_1-p1	nuclear factor NF7 GN=TGME49_248810	54.282	0.29	0.335	0.32	0.314	0.336	0.386	0.399	0.358	1.058	1.168	1.056	1.046	0.3148	5.94982e-05	0.3698	0.000194757	1.082	0.0807102
TGME49_306560-t26_1-p1	Nucleoporin FG repeat region protein(predict) GN=TGME49_306560	67.325	0.379	0.313	0.587	0.66	0.459	0.403	1.035	0.81	1.153	1.094	1.254	1.098	0.4848	0.0326559	0.6768	0.171282	1.1498	0.0328836
TGME49_233870-t26_1-p1	hypothetical protein GN=TGME49_233870	164.5	0.397	0.32	0.439	0.326	0.378	0.414	0.528	0.437	1.253	1.214	1.207	1.189	0.3705	0.00149671	0.4393	0.00201231	1.2158	0.000603516
TGME49_271100-t26_1-p1	NUC153 domain-containing protein GN=TGME49_271100	111.27
TGME49_311810-t26_1-p1	hypothetical protein GN=TGME49_311810	85.877
TGME49_297650-t26_1-p1	Ser/Thr phosphatase family protein GN=TGME49_297650	72.673
TGME49_248400-t26_1-p1	"glyoxalase I, putative GN=TGME49_248400"	38.472	0.453				0.48				1.044				0.453		0.48		1.044
TGME49_250700-t26_1-p1	hypothetical protein GN=TGME49_250700	160.6	0.386	0.476	0.496	0.52	0.324	0.781	0.593	0.672	0.975	1.062	0.932	0.921	0.4695	0.0021004	0.5925	0.0821156	0.9725	0.4871
TGME49_209190-t26_1-p1	ABC transporter transmembrane region domain-containing protein GN=TGME49_209190	85.56	0.329	0.345	0.29		0.439	0.37	0.393		1.289	1.075	1.357		0.3213	0.00309618	0.4007	0.0044411	1.2403	0.13551
TGME49_240255-t26_1-p1	Putative transmembrane protein(predict) GN=TGME49_240255	26.127
TGME49_249560-t26_1-p1	DNA-directed RNA polymerase alpha chain rpoA GN=TGME49_249560	143.6
TGME49_269920-t26_1-p1	phosphatidylserine decarboxylase GN=TGME49_269920	107.99	0.369	0.429	0.397	0.351	0.52	0.541	0.607	0.466	1.241	1.196	1.42	1.255	0.3865	0.000325308	0.5335	0.00210202	1.278	0.0109763
TGME49_206540-t26_1-p1	Putative transmembrane protein(predict) GN=TGME49_206540	131.05
TGME49_244870-t26_1-p1	"quinone oxidoreductase, putative GN=TGME49_244870"	43.313	0.347	0.459	0.441	0.382	0.466	0.517	0.528	0.494	1.173	1.158	1.215	1.17	0.4073	0.00121232	0.5013	0.0002155	1.179	0.000855624
TGME49_221380-t26_1-p1	alba 1 GN=TGME49_221380	27.228	0.487	0.516	0.531	0.494	0.547	0.723	0.689	0.678	1.002	1.338	1.213	1.31	0.507	8.45354e-05	0.6593	0.00968791	1.2158	0.0886692
TGME49_267700-t26_1-p1	hypothetical protein GN=TGME49_267700	28.755
TGME49_213050-t26_1-p1	hypothetical protein GN=TGME49_213050	21.191
TGME49_232035-t26_1-p1	hypothetical protein GN=TGME49_232035	15.234
TGME49_320600-t26_1-p1	cold-shock DNA-binding domain-containing protein GN=TGME49_320600	23.06	0.518	0.519	0.463	0.374	0.443	0.541	0.492	0.412	0.933	1.085	1.011	0.8	0.4685	0.00327969	0.472	0.00162013	0.9573	0.55547
TGME49_231920-t26_1-p1	"oxidoreductase, short chain dehydrogenase/reductase family protein GN=TGME49_231920"	33.734	0.233	0.29	0.289	0.227	0.246	0.305	0.274	0.221	0.961	0.97	0.959	0.852	0.2598	0.000399855	0.2615	0.00045584	0.9355	0.151541
TGME49_264640-t26_1-p1	bromodomain-containing protein GN=TGME49_264640	140.47	0.474		0.529	0.472	0.457		0.544	0.542	1.011		1.125	1.03	0.4917	0.00410275	0.5143	0.0109225	1.0553	0.321195
TGME49_238950-t26_1-p1	"fatty acyl-CoA desaturase, putative GN=TGME49_238950"	117.09	0.721	0.839	0.816	0.753	1.824	2.172	2.291	2.094	2.625	2.476	3.007	2.845	0.7823	0.00882483	2.0953	0.000961833	2.7383	0.00026271
TGME49_291820-t26_1-p1	RNA helicase (UPF2 interacting domain) protein GN=TGME49_291820	163.45	0.423	0.531	0.443	0.547	0.43	0.435	0.623	0.616	1.155	1.061	1.159	1.128	0.486	0.00225153	0.526	0.0118587	1.1258	0.0154713
TGME49_278030-t26_1-p1	Putative transmembrane protein(predict) GN=TGME49_278030	243.18	0.532	0.545			0.95	0.645			1.998	1.221			0.5385	0.0175515	0.7975	0.535435	1.6095	0.422091
TGME49_316350-t26_1-p1	Putative erythrocyte-binding protein(predict) GN=TGME49_316350	44.365				0.315				0.441				1.388	0.315		0.441		1.388
TGME49_260190-t26_1-p1	microneme protein MIC13 GN=TGME49_260190	51.459	0.019	0.064	0.138	0.013	0.023	0.044	0.096	0.016	1.182	1.152	1.225	1.1	0.0585	0.013984	0.0448	0.00519121	1.1648	0.0101756
TGME49_205340-t26_1-p1	ribosomal protein RPS12 GN=TGME49_205340	15.399	0.632	0.558	0.696	0.57	0.777	0.742	0.734	0.817	1.202	1.279	1.144	1.061	0.614	0.00359341	0.7675	0.00255435	1.1715	0.0418766
TGME49_222050-t26_1-p1	hypothetical protein GN=TGME49_222050	156
TGME49_315610-t26_1-p1	hypothetical protein GN=TGME49_315610	15.971	0.261	0.195	0.311	0.218	0.254	0.236	0.393	0.283	0.954	1.187	1.058	0.936	0.2463	0.00125414	0.2915	0.00237308	1.0338	0.680863
TGME49_310570-t26_1-p1	RRM domain-containing protein(predict) GN=TGME49_310570	44.869	0.313	0.383	0.32	0.214	0.456	0.44	0.5	0.254	1.107	1.066	1.132	0.942	0.3075	0.00342327	0.4125	0.0139627	1.0618	0.311629
TGME49_253070-t26_1-p1	"hydrolase, TatD family protein GN=TGME49_253070"	71.534	0.48	0.573	0.574	0.544	0.497	0.539	0.683	0.612	1.047	0.999	1.036	0.986	0.5428	0.00106298	0.5828	0.00658078	1.017	0.390978
TGME49_249860-t26_1-p1	"Centrosomal protein, putative(predict) GN=TGME49_249860"	90.241
TGME49_225160-t26_1-p1	Putative transmembrane protein(predict) GN=TGME49_225160	45.443	0.825	0.658	1.036	0.897	0.905	0.711	0.879	0.853	1.053	1.056	1.141	1.123	0.854	0.216643	0.837	0.0622316	1.0933	0.0343247
TGME49_318700-t26_1-p1	"eukaryotic initiation factor-6, putative GN=TGME49_318700"	28.573	0.613		0.488		0.618		0.618		0.999		1.185		0.5505	0.166244	0.618		1.092	0.611704
TGME49_294290-t26_1-p1	Der1ER1 GN=TGME49_294290	32.059
TGME49_304740-t26_1-p1	rhoptry kinase family protein ROP35 GN=TGME49_304740	71.272	1.085	0.77	0.767	0.679	0.156	0.327	0.16	0.172	0.749	0.657	0.741	0.697	0.8253	0.172013	0.2038	0.00396046	0.711	0.00227506
TGME49_224770-t26_1-p1	SAG-related sequence SRS40D GN=TGME49_224770	40.837	0.085	0.082	0.074	0.081	0.134	0.109	0.123	0.134	1.496	1.325	1.614	1.501	0.0805	5.4199e-06	0.125	4.36861e-05	1.484	0.00365456
TGME49_316280-t26_1-p1	"transporter, major facilitator family protein GN=TGME49_316280"	57.918	0.85	1.125		1.013	0.955	1.262		1.266	1.2	1.091		1.264	0.996	0.925317	1.161	0.343564	1.185	0.0862366
TGME49_255910-t26_1-p1	"PfMNL-2 CISD1 family iron-sulfur protein, putative GN=TGME49_255910"	24.955	0.268				0.389				1.47				0.268		0.389		1.47
TGME49_208040-t26_1-p1	aldo-keto reductase GN=TGME49_208040	156.17	0.381				0.458				1.207				0.381		0.458		1.207
TGME49_267370-t26_1-p1	kinesin motor domain-containing protein GN=TGME49_267370	256.87	0.424	0.414	0.71	0.663	0.536	0.475	0.798	0.818	1.241	1.188	1.112	1.197	0.5528	0.0326401	0.6568	0.0672222	1.1845	0.00778928
TGME49_268590-t26_1-p1	rhomboid protease ROM4 GN=TGME49_268590	72.362	0.609				0.584				1.165				0.609		0.584		1.165
TGME49_272230-t26_1-p1	"heat shock protein hslv, putative GN=TGME49_272230"	36.261	0.269	0.362	0.364	0.299	0.439	0.409	0.479	0.41	1.519	1.17	1.333	1.196	0.3235	0.000934771	0.4343	0.000296213	1.3045	0.0326434
TGME49_297270-t26_1-p1	hypothetical protein GN=TGME49_297270	53.369
TGME49_253360-t26_1-p1	Putative transmembrane protein(predict) GN=TGME49_253360	43.529		0.521	0.44			0.479	0.528			0.927	1.223		0.4805	0.102389	0.5035	0.0635734	1.075	0.802689
TGME49_212740-t26_1-p1	aromatic amino acid hydrolase AAH2 GN=TGME49_212740	62.396			0.788				0.629				0.793		0.788		0.629		0.793
TGME49_244150-t26_1-p1	glycerate kinase GN=TGME49_244150	38.877
TGME49_295710-t26_1-p1	HECT-domain (ubiquitin-transferase) domain-containing protein GN=TGME49_295710	851.24	0.394	0.414	0.465	0.356	0.411	0.42	0.437	0.319	0.967	1.06	0.977	0.905	0.4073	0.000774041	0.3968	0.00148612	0.9773	0.55802
TGME49_309120-t26_1-p1	ribosomal protein RPL4 GN=TGME49_309120	49.258	0.477	0.533	0.628	0.475	0.633	0.647	0.694	0.655	1.206	1.228	1.189	1.218	0.5283	0.00339495	0.6573	0.000343145	1.2103	0.000162861
TGME49_320480-t26_1-p1	Rab11b GN=TGME49_320480	24.857	0.35	0.418	0.399	0.393	0.459	0.43	0.542	0.507	1.18	1.021	1.413	1.269	0.39	0.000215262	0.4845	0.00116607	1.2208	0.0920122
TGME49_263130-t26_1-p1	"citrate synthase, putative GN=TGME49_263130"	68.928	2.11	2.071	1.218	1.949	1.505	1.199	1.198	1.352	0.679	0.714	0.682	0.72	1.837	0.030188	1.3135	0.0240852	0.6988	0.000256111
TGME49_294790-t26_1-p1	Putative transmembrane protein(predict) GN=TGME49_294790	37.699
TGME49_251620-t26_1-p1	"flap structure-specific endonuclease 1, putative GN=TGME49_251620"	60.295	0.898	0.963	0.9		0.829	1.17	1.126		1.058	1.205	1.023		0.9203	0.0968678	1.0417	0.846259	1.0953	0.28463
TGME49_295070-t26_1-p1	helicase associated domain (ha2) protein GN=TGME49_295070	175.25
TGME49_277740-t26_1-p1	"zinc finger, C3HC4 type (RING finger) domain-containing protein GN=TGME49_277740"	187.62
TGME49_249990-t26_1-p1	"Microtubule-binding protein, putative(predict) GN=TGME49_249990"	92.585	0.301	0.385	0.371	0.361	0.343	0.416	0.467	0.413	1.161	1.158	1.242	1.086	0.3545	0.000485498	0.4098	0.00118884	1.1618	0.018201
TGME49_310210-t26_1-p1	Putative transmembrane protein(predict) GN=TGME49_310210	83.636		0.323		0.357		0.357		0.473		1.135		1.396	0.34	0.0416542	0.415	0.140109	1.2655	0.360623
TGME49_280710-t26_1-p1	"20S proteasome subunit beta 7, putative GN=TGME49_280710"	30.266
TGME49_204060-t26_1-p1	SNARE domain-containing protein GN=TGME49_204060	53.565	0.202		0.304	0.244	0.365		0.554	0.345	1.571		1.507	1.292	0.25	0.0105044	0.4213	0.0399553	1.4567	0.0361348
TGME49_217570-t26_1-p1	ribosomal protein RPS27 GN=TGME49_217570	16.954
TGME49_273870-t26_1-p1	SWI2/SNF2 ISWI-like (AT hook) GN=TGME49_273870	175.26	0.444	0.575	0.617	0.603	0.611	0.684	0.715	0.686	1.197	1.18	1.247	1.18	0.5598	0.00674245	0.674	0.00202035	1.201	0.00120586
TGME49_297970-t26_1-p1	aspartyl aminopeptidase GN=TGME49_297970	55.896	0.45	0.195	0.449	0.284	0.225	0.167	0.245	0.16	0.469	0.63	0.61	0.485	0.3445	0.0170506	0.1993	0.00092322	0.5485	0.00619534
TGME49_251410-t26_1-p1	tetratricopeptide repeat-containing protein GN=TGME49_251410	226.21
TGME49_223680-t26_1-p1	ubiquitin family protein GN=TGME49_223680	41.747	0.629	0.687	0.827	0.676	0.671	0.803	0.841	0.558	1.009	1.006	1.003	0.736	0.7048	0.0132828	0.7183	0.050028	0.9385	0.482374
TGME49_255340-t26_1-p1	tetratricopeptide repeat-containing protein GN=TGME49_255340	185.66		0.388	0.555	0.538		0.478	0.692	0.605		1.09	1.169	1.041	0.4937	0.0360416	0.5917	0.055914	1.1	0.150138
TGME49_290840-t26_1-p1	serine protease GN=TGME49_290840	102.74	0.436	0.459	0.411	0.388	0.48	0.504	0.5	0.496	1.176	1.109	1.141	1.307	0.4235	0.000253561	0.495	1.19743e-05	1.1833	0.0277291
TGME49_204400-t26_1-p1	"ATPase synthase subunit alpha, putative GN=TGME49_204400"	62.146	0.489	0.531	0.547	0.506	0.665	0.727	0.82	0.823	1.447	1.376	1.475	1.479	0.5183	0.000182892	0.7588	0.0181036	1.4443	0.000317562
TGME49_235970-t26_1-p1	"eukaryotic initiation factor-2 gamma, putative GN=TGME49_235970"	50.508	0.693	0.687	0.676	0.64	0.771	0.747	0.738	0.721	1.025	1.105	0.954	0.987	0.674	0.000310471	0.7443	0.000353571	1.0178	0.688474
TGME49_203610-t26_1-p1	"3'-5' exoribonuclease csl4, putative GN=TGME49_203610"	28.395		0.4	0.5	0.491		0.263	0.36	0.554		0.645	0.688	1.093	0.4637	0.0125889	0.3923	0.0654196	0.8087	0.357564
TGME49_293370-t26_1-p1	histone arginine methyltransferase PRMT2 GN=TGME49_293370	139.05	0.361				0.351				0.955				0.361		0.351		0.955
TGME49_315490-t26_1-p1	rhoptry protein ROP10 GN=TGME49_315490	60.911	0.625	0.739	0.736	0.569	0.78	0.784	0.829	0.871	1.114	1.061	1.153	1.285	0.6673	0.0116203	0.816	0.00651187	1.1533	0.0583921
TGME49_261710-t26_1-p1	ankyrin repeat-containing protein GN=TGME49_261710	23.448		0.467	0.373	0.439		0.494	0.549	0.561		1.121	1.474	1.188	0.4263	0.00905341	0.5347	0.0058269	1.261	0.158341
TGME49_268340-t26_1-p1	glycosyltransferase family 28 C-terminal domain-containing protein GN=TGME49_268340	61.631		0.403		0.378		0.37		0.429		0.921		1.092	0.3905	0.0306183	0.3995	0.0720632	1.0065	0.984895
TGME49_230890-t26_1-p1	PHD-finger domain-containing protein GN=TGME49_230890	84.525	0.356	0.407	0.465		0.323	0.379	0.478		1.023	0.91	0.965		0.4093	0.0108515	0.3933	0.021013	0.966	0.478896
TGME49_247040-t26_1-p1	CREB-binding protein(predict) GN=TGME49_247040	120.82	0.336	0.225	0.244	0.182	0.488	0.309	0.338	0.979	1.28	1.343	1.406	1.012	0.2468	0.00232932	0.5285	0.0895594	1.2603	0.0770921
TGME49_257490-t26_1-p1	prefoldin subunit superfamily protein GN=TGME49_257490	33.032	0.649	0.686	0.736	0.663	0.602	0.626	0.677	0.631	0.747	0.91	0.948	0.903	0.6835	0.00124293	0.634	0.000513727	0.877	0.114763
TGME49_231000-t26_1-p1	START domain-containing protein GN=TGME49_231000	94.359	0.376	0.448	0.421	0.433	0.416	0.483	0.542	0.541	1.12	1.124	1.25	1.172	0.4195	0.00027897	0.4955	0.00225163	1.1665	0.0139086
TGME49_223270-t26_1-p1	hypothetical protein GN=TGME49_223270	146.57		0.359	0.503			0.436	0.646			1.196	1.224		0.431	0.173017	0.541	0.263251	1.21	0.0545351
TGME49_316290-t26_1-p1	hypothetical protein GN=TGME49_316290	29.92
TGME49_288250-t26_1-p1	Putative transmembrane protein(predict) GN=TGME49_288250	196.14	0.526	0.522	0.439		0.563	0.512	0.563		1.178	1.071	1.135		0.4957	0.0103476	0.546	0.00406539	1.128	0.0718426
TGME49_312140-t26_1-p1	TRAPP trafficking subunit Trs65 (Fragment)(predict) GN=TGME49_312140	100.64	0.44				0.325				0.697				0.44		0.325		0.697
TGME49_223480-t26_1-p1	sushi domain (scr repeat) domain-containing protein GN=TGME49_223480	507.03
TGME49_249870-t26_1-p1	C2 domain protein(predict) GN=TGME49_249870	40.829		0.489	0.672			0.42	0.521			0.851	0.686		0.5805	0.244413	0.4705	0.12601	0.7685	0.328048
TGME49_205240-t26_1-p1	cleft lip and palate transmembrane protein 1 (clptm1) protein GN=TGME49_205240	88.328	0.621	0.848	0.817		0.609	0.72	1.092		1.388	0.889	1.419		0.762	0.144475	0.807	0.367609	1.232	0.422313
TGME49_202760-t26_1-p1	hypothetical protein GN=TGME49_202760	38.625	0.419	0.384	0.429	0.406	0.363	0.381	0.455	0.435	0.843	1.019	1.175	1.052	0.4095	6.52882e-05	0.4085	0.00070096	1.0223	0.862776
TGME49_316470-t26_1-p1	hypothetical protein GN=TGME49_316470	363.87			0.245				0.243				1.04		0.245		0.243		1.04
TGME49_242330-t26_1-p1	ribosomal protein RPS5 GN=TGME49_242330	21.613	0.484	0.603	0.607	0.568	0.688	0.734	0.753	0.713	1.237	1.206	1.212	1.221	0.5655	0.00252208	0.722	0.000702961	1.219	7.33189e-05
TGME49_234310-t26_1-p1	Casein kinase substrate phosphoprotein PP28(predict) GN=TGME49_234310	20.554			0.564				0.586				1.001		0.564		0.586		1.001
TGME49_314422-t26_1-p1	rhodanese family domain-containing protein GN=TGME49_314422	67.594	0.449				0.919				2.053				0.449		0.919		2.053
TGME49_239490-t26_1-p1	dehydrogenase E1 component family protein GN=TGME49_239490	63.914	0.511	0.575	0.629	0.541	0.639	0.71	0.786	0.648	1.248	1.182	1.248	1.275	0.564	0.00151913	0.6958	0.00701449	1.2383	0.00144031
TGME49_221950-t26_1-p1	"splicesome-associated protein, putative GN=TGME49_221950"	64.911	0.482	0.558	0.552	0.527	0.519	0.67	0.599	0.528	1.18	1.137	1.193	1.099	0.5298	0.000480094	0.579	0.00407461	1.1523	0.00725323
TGME49_221280-t26_1-p1	hypothetical protein GN=TGME49_221280	439.28
TGME49_313040-t26_1-p1	hypothetical protein GN=TGME49_313040	40.048	0.333	0.411	0.429		0.509	0.504	0.588		1.308	1.086	1.133		0.391	0.0101355	0.5337	0.0092357	1.1757	0.148032
TGME49_254570-t26_1-p1	hypothetical protein GN=TGME49_254570	221.18	0.416	0.507	0.486	0.453	0.53	0.579	0.677	0.615	1.305	1.221	1.404	1.352	0.4655	0.000600708	0.6003	0.00324565	1.3205	0.00397761
TGME49_301450-t26_1-p1	FG-GAP repeat-containing protein GN=TGME49_301450	177.83	0.406	0.511			0.622	0.601			1.562	1.193			0.4585	0.129838	0.6115	0.0313996	1.3775	0.349773
TGME49_316680-t26_1-p1	RNA pseudouridine synthase superfamily protein GN=TGME49_316680	289.8			0.631				0.731				1.089		0.631		0.731		1.089
TGME49_263085-t26_1-p1	C3HC-type domain-containing protein(predict) GN=TGME49_263085	75.695
TGME49_278365-t26_1-p1	Toxoplasma gondii family A protein GN=TGME49_278365	36.756
TGME49_267100-t26_1-p1	protein phosphatase 2C domain-containing protein GN=TGME49_267100	96.717	0.398		0.458	0.436	0.41		0.476	0.457	0.913		0.993	0.992	0.4307	0.00354315	0.4477	0.004554	0.966	0.408554
TGME49_314265-t26_1-p1	zinc finger protein 853(predict) GN=TGME49_314265	91.536
TGME49_269450-t26_1-p1	hypothetical protein GN=TGME49_269450	39.899
TGME49_243390-t26_1-p1	Putative transmembrane protein(predict) GN=TGME49_243390	36.63		0.35	0.418	0.382		0.61	0.792	0.623		1.767	2.01	1.711	0.3833	0.00423574	0.675	0.0598334	1.8293	0.00988892
TGME49_312640-t26_1-p1	PUB domain protein(predict) GN=TGME49_312640	31.692	0.508	0.44	0.461	0.453	0.454	0.438	0.471	0.498	0.917	1.002	1.127	1.047	0.4655	0.000226138	0.4653	0.000154416	1.0233	0.711857
TGME49_258730-t26_1-p1	Putative transmembrane protein(predict) GN=TGME49_258730	16.684	0.292	0.296	0.62		0.332	0.388	0.545		1.101	1.344	0.908		0.4027	0.0852531	0.4217	0.0386091	1.1177	0.551301
TGME49_316200-t26_1-p1	phosphoglycerate mutase family protein GN=TGME49_316200	61.339
TGME49_315320-t26_1-p1	SAG-related sequence SRS52A GN=TGME49_315320	34.26	0.776	0.667	0.885	0.8	0.964	0.551	1.298	0.852	1.165	0.933	1.251	1.032	0.782	0.0339365	0.9163	0.563317	1.0953	0.340693
TGME49_249670-t26_1-p1	cathepsin B GN=TGME49_249670	62.476	0.131	0.164	0.156	0.15	0.179	0.183	0.218	0.198	1.155	1.181	1.253	1.208	0.1503	5.52197e-05	0.1945	6.81454e-05	1.1993	0.00286477
TGME49_283860-t26_1-p1	leucine rich repeat-containing protein GN=TGME49_283860	71.95
TGME49_263710-t26_1-p1	acyl-CoA:cholesterol acyltransferase alpha ACAT1-alpha GN=TGME49_263710	71.588	0.309		0.291	0.314	0.4		0.52	0.589	1.168		1.839	1.837	0.3047	0.000568068	0.503	0.037598	1.6147	0.132007
TGME49_216120-t26_1-p1	hypothetical protein GN=TGME49_216120	90.314			0.858				1.102				1.308		0.858		1.102		1.308
TGME49_253060-t26_1-p1	"WD domain, G-beta repeat-containing protein GN=TGME49_253060"	79.724	0.395	0.466	0.555		0.515	0.629	0.686		1.181	1.233	1.255		0.472	0.0241083	0.61	0.0404141	1.223	0.0118801
TGME49_222270-t26_1-p1	hypothetical protein GN=TGME49_222270	41.66	0.214	0.293	0.243		0.288	0.3	0.335		1.206	1.105	1.378		0.25	0.00635995	0.3077	0.00218602	1.2297	0.123341
TGME49_318760-t26_1-p1	"KdE2, related (Fragment)(predict) GN=TGME49_318760"	36.339	0.442	0.404		0.376	0.486	0.466		0.455	1.109	1.109		1.075	0.4073	0.00402555	0.469	0.000968783	1.0977	0.0181458
TGME49_297330-t26_1-p1	Putative transmembrane protein(predict) GN=TGME49_297330	337.32				0.553				0.758				1.372	0.553		0.758		1.372
TGME49_244690-t26_1-p1	hypothetical protein GN=TGME49_244690	65.004	0.985	0.986	0.968	1.01	1.069	1.024	1.16	1.016	1.003	1.07	0.991	0.944	0.9873	0.289014	1.0673	0.167053	1.002	0.975424
TGME49_263330-t26_1-p1	Adaptin ear-binding coat-associated protein 2 (NECAP-2) isoform 2 family protein GN=TGME49_263330	32.9				0.286				0.29				0.988	0.286		0.29		0.988
TGME49_305770-t26_1-p1	"ABC transporter, ATP-binding domain-containing protein GN=TGME49_305770"	50.658	0.327	0.449	0.405		0.367	0.46	0.388		0.956	0.991	1.012		0.3937	0.0144556	0.405	0.00828363	0.9863	0.561762
TGME49_223440-t26_1-p1	DEAD/DEAH box helicase domain-containing protein GN=TGME49_223440	193.31
TGME49_294220-t26_1-p1	Putative transmembrane protein(predict) GN=TGME49_294220	62.2	0.28	0.322	0.329	0.266	0.348	0.393	0.492	0.428	1.386	1.316	1.455	1.302	0.2993	0.00026838	0.4153	0.00182215	1.3648	0.00185494
TGME49_231130-t26_1-p1	M28 family peptidase(predict) GN=TGME49_231130	77.124	0.297	0.398	0.348	0.323	0.465	0.536	0.578	0.563	1.427	1.317	1.561	1.48	0.3415	0.000634495	0.5355	0.00151985	1.4463	0.00298632
TGME49_319610-t26_1-p1	eIF2 kinase IF2K-D (incomplete catalytic triad) GN=TGME49_319610	305.53	0.451	0.488			0.671	0.582			1.384	1.226			0.4695	0.0468117	0.6265	0.134227	1.305	0.199604
TGME49_306210-t26_1-p1	RNA polymerase II accessory factor CDC73 GN=TGME49_306210	77.625	0.611	0.644	0.619	0.478	0.691	0.641	0.806	0.528	1.173	0.967	1.372	0.999	0.588	0.00631465	0.6665	0.026067	1.1278	0.321157
TGME49_246990-t26_1-p1	hypothetical protein GN=TGME49_246990	58.621			0.469				0.747				1.492		0.469		0.747		1.492
TGME49_289600-t26_1-p1	heat shock protein HSP29 GN=TGME49_289600	29.649	1.987	2.183	2.339	2.169	1.32	1.609	1.855	1.771	0.701	0.676	0.709	0.734	2.1695	0.000272273	1.6388	0.0113764	0.705	0.00038227
TGME49_230000-t26_1-p1	Rav1p_C domain-containing protein(predict) GN=TGME49_230000	690.52	0.438	0.655	0.541	0.675	0.558	0.618	0.632	0.799	1.076	1.024	1.073	1.082	0.5773	0.0164107	0.6518	0.0154931	1.0638	0.0248371
TGME49_233680-t26_1-p1	nuclear movement family protein GN=TGME49_233680	39.023
TGME49_235750-t26_1-p1	ULK kinase GN=TGME49_235750	41.224			0.653	0.12			0.857	0.23			1.336	1.868	0.3865	0.480601	0.5435	0.543093	1.602	0.304428
TGME49_205130-t26_1-p1	VOC domain-containing protein(predict) GN=TGME49_205130	518.66	0.567	0.556	0.644	0.515	0.593	0.55	0.645	0.532	0.926	0.975	1.011	0.983	0.5705	0.00182433	0.58	0.00158033	0.9738	0.2902
TGME49_304640-t26_1-p1	hypothetical protein GN=TGME49_304640	125.95	0.427				0.436				1.114				0.427		0.436		1.114
TGME49_310802-t26_1-p1	CRAL/TRIO domain-containing protein GN=TGME49_310802	55.715	1.082	0.809	0.356		1.308	0.965	0.377		1.163	1.119	1.195		0.749	0.441002	0.8833	0.643385	1.159	0.0242508
TGME49_311625-t26_1-p1	"WD domain, G-beta repeat-containing protein GN=TGME49_311625"	502.09
TGME49_231910-t26_1-p1	ATP synthase F1 gamma subunit GN=TGME49_231910	34.53	0.416	0.499	0.464		0.663	0.709	0.999		1.651	1.31	1.923		0.4597	0.00681983	0.7903	0.246602	1.628	0.0737144
TGME49_229640-t26_1-p1	Putative flocculin (Fragment)(predict) GN=TGME49_229640	135.76	0.236	0.538	0.543	0.369	0.306	0.603	0.439	0.572	1.122	1.109	0.744	1.371	0.4215	0.0274121	0.48	0.0233278	1.0865	0.713893
TGME49_321420-t26_1-p1	kelch repeat-containing protein GN=TGME49_321420	61.087	0.716	0.677	0.789	0.75	0.628	0.574	0.664	0.686	0.864	1.064	0.871	0.986	0.733	0.00369274	0.638	0.00211149	0.9463	0.385001
TGME49_280480-t26_1-p1	EF hand domain-containing protein GN=TGME49_280480	34.59
TGME49_224330-t26_1-p1	proteasome activator pa28 beta subunit protein GN=TGME49_224330	47.944	0.476	0.496	0.725	0.525	0.654	0.565	0.85	0.556	1.071	1.16	1.165	1.06	0.5555	0.0121361	0.6563	0.031064	1.114	0.0350321
TGME49_232280-t26_1-p1	IMP2_N domain-containing protein(predict) GN=TGME49_232280	30.179	0.392	0.605	0.539	0.613	0.516	0.741	0.612	0.852	1.126	1.061	1.1	1.193	0.5373	0.0131209	0.6803	0.0499348	1.12	0.0288193
TGME49_244910-t26_1-p1	MIZ/SP-RING zinc finger domain-containing protein GN=TGME49_244910	145.17	0.241	0.384	0.29	0.387	0.336	0.521	0.392	0.538	1.359	1.35	1.504	1.318	0.3255	0.00332921	0.4468	0.00813499	1.3828	0.00241888
TGME49_258110-t26_1-p1	N-acetylglucosaminylphosphatidylinositol deacetylase GN=TGME49_258110	43.535		0.456	0.342	0.457		0.459	0.576	0.463		1.064	1.719	1.307	0.4183	0.0174628	0.4993	0.0164691	1.3633	0.229926
TGME49_263470-t26_1-p1	ubiquitin carboxyl-terminal hydrolase UCHL3 GN=TGME49_263470	29.033	0.572	0.522	0.501		0.455	0.418	0.509		0.712	0.828	1.068		0.5317	0.00568977	0.4607	0.0079601	0.8693	0.398714
TGME49_273370-t26_1-p1	"coatomer gamma 2-subunit protein, putative GN=TGME49_273370"	112.29	0.452	0.518	0.495	0.414	0.53	0.565	0.564	0.524	1.091	1.1	1.127	1.044	0.4698	0.000935494	0.5458	0.000121066	1.0905	0.0184367
TGME49_235930-t26_1-p1	domain K- type RNA binding proteins family protein GN=TGME49_235930	64.264	0.607	0.543	0.615	0.502	0.656	0.607	0.688	0.603	1.06	1.216	1.097	1.124	0.5668	0.00197228	0.6385	0.00116803	1.1243	0.0412843
TGME49_254870-t26_1-p1	TerD domain-containing protein(predict) GN=TGME49_254870	47.001	0.299	0.479	0.471	0.296	0.284	0.689	0.421	0.36	1.537	1.261	1.54	1.208	0.3863	0.00818675	0.4385	0.0268478	1.3865	0.0228025
TGME49_293300-t26_1-p1	Yip1 domain-containing protein GN=TGME49_293300	62.943	0.227	0.305	0.388	0.487	0.264	0.399	0.583	0.835	1.186	1.315	1.355	1.186	0.3518	0.0105187	0.5203	0.0805423	1.2605	0.0105158
TGME49_205040-t26_1-p1	PGAP1 family protein GN=TGME49_205040	228.41	0.503	0.605	0.607	0.533	0.746	0.789	0.937	0.899	1.455	1.112	1.575	1.586	0.562	0.00174823	0.8428	0.0661552	1.432	0.0360214
TGME49_247600-t26_1-p1	Dynein light intermediate chain(predict) GN=TGME49_247600	75.013	0.51		0.537	0.457	0.354		0.521	0.474	0.969		1.058	1.003	0.5013	0.00699791	0.4497	0.0294002	1.01	0.794531
TGME49_258420-t26_1-p1	hypothetical protein GN=TGME49_258420	259.19		0.707				1.323				1.487			0.707		1.323		1.487
TGME49_293380-t26_1-p1	histone lysine acetyltransferase HAT1 GN=TGME49_293380	82.422	0.597		0.627		0.636		0.666		0.957		1.094		0.612	0.0448472	0.651	0.0482144	1.0255	0.848527
TGME49_218830-t26_1-p1	hypothetical protein GN=TGME49_218830	131.43	0.427	0.446	0.52	0.445	0.435	0.441	0.487	0.433	1.019	0.999	0.995	0.918	0.4595	0.000573738	0.449	0.000139831	0.9828	0.543498
TGME49_215380-t26_1-p1	hypothetical protein GN=TGME49_215380	85.292
TGME49_267670-t26_1-p1	NAD(P)-bd_dom domain-containing protein(predict) GN=TGME49_267670	90.813	0.153				0.193				1.11				0.153		0.193		1.11
TGME49_311500-t26_1-p1	ThiF family protein GN=TGME49_311500	93.424	0.327		0.348	0.34	0.336		0.335	0.346	1.017		1.034	0.951	0.3383	0.000420585	0.339	0.000136163	1.0007	0.999619
TGME49_318410-t26_1-p1	"TCP-1 chaperonin, putative GN=TGME49_318410"	58.665	0.509	0.54	0.644	0.483	0.553	0.687	0.667	0.585	1.027	1.114	1.021	1.055	0.544	0.00340559	0.623	0.00413083	1.0543	0.107597
TGME49_316660-t26_1-p1	cullin family protein GN=TGME49_316660	91.524
TGME49_268930-t26_1-p1	hypothetical protein GN=TGME49_268930	60.855
TGME49_248990-t26_1-p1	Putative prenylcysteine lyase protein(predict) GN=TGME49_248990	79.089	0.088	0.089	0.111	0.097	0.149	0.134	0.158	0.13	1.297	1.493	1.407	1.122	0.0963	4.04339e-05	0.1428	4.3065e-05	1.3298	0.0297309
TGME49_267710-t26_1-p1	CPSF A subunit region protein GN=TGME49_267710	224.03	0.514	0.322	0.477	0.659	0.511	0.428	0.538	0.663	1.027	1.019	1.069	0.993	0.493	0.0229821	0.535	0.00872152	1.027	0.232908
TGME49_291880-t26_1-p1	"Salivary proline-rich protein, related(predict) GN=TGME49_291880"	80.33
TGME49_266760-t26_1-p1	isocitrate dehydrogenase GN=TGME49_266760	66.341	0.509	0.483	0.44	0.384	0.456	0.496	0.442	0.433	0.872	1.028	1.004	1.09	0.454	0.00154695	0.4568	0.000186145	0.9985	0.9356
TGME49_320460-t26_1-p1	ABC transporter transmembrane region domain-containing protein GN=TGME49_320460	211.57			1.168				1.258				1.004		1.168		1.258		1.004
TGME49_231280-t26_1-p1	"WD domain, G-beta repeat-containing protein GN=TGME49_231280"	89.348	0.945	0.552	0.904	0.831	1.023	0.711	1.087	0.862	1.037	1.192	1.096	1.061	0.808	0.197502	0.9208	0.448055	1.0965	0.0820784
TGME49_208540-t26_1-p1	DEAD/DEAH box helicase domain-containing protein GN=TGME49_208540	114.51			0.736				1.019				1.405		0.736		1.019		1.405
TGME49_231460-t26_1-p1	hypothetical protein GN=TGME49_231460	77.26
TGME49_288010-t26_1-p1	hypothetical protein GN=TGME49_288010	16.561
TGME49_289540-t26_1-p1	Transmembrane protein(predict) GN=TGME49_289540	100.52	0.148	0.166	0.188	0.191	0.207	0.222	0.267	0.22	1.287	1.345	1.323	1.05	0.1733	0.000131946	0.229	0.000173256	1.2513	0.0457557
TGME49_253170-t26_1-p1	"zinc carboxypeptidase, putative GN=TGME49_253170"	238.88
TGME49_248890-t26_1-p1	actin-like protein ALP3b GN=TGME49_248890	60.828	0.45	0.554	0.558	0.484	0.575	0.533	0.69	0.558	1.146	1.136	1.233	1.106	0.5115	0.00157357	0.589	0.00382804	1.1553	0.0128009
TGME49_256770-t26_1-p1	"eukaryotic translation initiation factor 4A, isoform 3, putative GN=TGME49_256770"	45.126	0.482	0.469	0.592	0.431	0.591	0.601	0.745	0.61	1.187	1.149	1.253	1.246	0.4935	0.00273953	0.6368	0.00535111	1.2088	0.00418422
TGME49_294180-t26_1-p1	tRNA -methyltransferase family protein GN=TGME49_294180	36.312	0.452				0.606				1.143				0.452		0.606		1.143
TGME49_271760-t26_1-p1	seryl-tRNA synthetase (SerRS2) GN=TGME49_271760	91.795	0.362	0.395	0.369		0.5	0.538	0.612		1.225	1.415	1.722		0.3753	0.00109128	0.55	0.0141711	1.454	0.0946071
TGME49_227620-t26_1-p1	dense granule protein GRA2 GN=TGME49_227620	19.804
TGME49_273950-t26_1-p1	"replication factor C subunit 5, putative GN=TGME49_273950"	43.397	0.325	0.41	0.362	0.365	0.395	0.428	0.485	0.489	1.08	1.132	1.23	1.219	0.3655	0.00034894	0.4493	0.000877591	1.1653	0.0242149
TGME49_248630-t26_1-p1	actin-related protein ARP1 GN=TGME49_248630	42.346	0.417			0.498	0.476			0.511	1.114			1.057	0.4575	0.100826	0.4935	0.0451093	1.0855	0.271628
TGME49_309570-t26_1-p1	DEAD/DEAH box helicase domain-containing protein GN=TGME49_309570	91.892	0.492	0.566	0.546	0.571	0.686	0.664	0.765	0.886	1.294	1.168	1.297	1.261	0.5438	0.000584858	0.7503	0.0297068	1.255	0.00407887
TGME49_239870-t26_1-p1	CBS domain-containing protein GN=TGME49_239870	98.111
TGME49_270830-t26_1-p1	small nuclear ribonucleoprotein GN=TGME49_270830	17.505	0.485	0.555	0.483	0.506	0.565	0.631	0.602	0.606	1.131	1.089	1.159	1.177	0.5073	0.000358669	0.601	0.000301966	1.139	0.00698604
TGME49_285895-t26_1-p1	AP2 domain transcription factor AP2V-2 GN=TGME49_285895	365.85
TGME49_286210-t26_1-p1	"protein phosphatase 4, catalytic subunit GN=TGME49_286210"	38.032			0.598				0.626				1.017		0.598		0.626		1.017
TGME49_209485-t26_1-p1	hypothetical protein GN=TGME49_209485	58.018
TGME49_231210-t26_1-p1	sarcalumenin/eps15 family protein GN=TGME49_231210	66.865	0.417	0.513	0.651	0.506	0.571	0.633	0.691	0.603	1.171	1.132	0.961	1.094	0.5218	0.00808834	0.6245	0.00204951	1.0895	0.194897
TGME49_250010-t26_1-p1	Sad1 / UNC family C-terminal protein GN=TGME49_250010	88.02
TGME49_219230-t26_1-p1	AMP-binding enzyme domain-containing protein GN=TGME49_219230	87.016			0.111	0.077			0.11	0.088			0.98	1.09	0.094	0.0688724	0.099	0.0432522	1.035	0.736899
TGME49_280800-t26_1-p1	SWI2/SNF2 SRCAP/Ino80 GN=TGME49_280800	316.98	0.293		0.486	0.441	0.373		0.628	0.538	1.296		1.324	1.248	0.4067	0.0398454	0.513	0.0675611	1.2893	0.00688154
TGME49_228290-t26_1-p1	phospholipase/carboxylesterase GN=TGME49_228290	52.044	0.524		0.694	0.555	0.566		0.644	0.633	0.933		0.976	0.912	0.591	0.0366039	0.6143	0.0101252	0.9403	0.126543
TGME49_310790-t26_1-p1	hypothetical protein GN=TGME49_310790	24.708	0.393	0.486	0.436	0.419	0.493	0.554	0.581	0.533	1.253	1.182	1.297	1.163	0.4335	0.000502572	0.5403	0.000594451	1.2238	0.00635196
TGME49_219080-t26_1-p1	"edge expressed protein, putative GN=TGME49_219080"	35.403			0.635	0.631			0.871	0.746			1.31	1.055	0.633	0.00622039	0.8085	0.299304	1.1825	0.482404
TGME49_269770-t26_1-p1	"WD domain, G-beta repeat-containing protein GN=TGME49_269770"	121.16	0.556	0.605	0.576	0.546	0.682	0.601	0.676	0.734	1.178	1.024	1.196	0.939	0.5708	0.000219564	0.6733	0.00361212	1.0843	0.339434
TGME49_306930-t26_1-p1	"proteasome subunit beta type 7 precursor, putative GN=TGME49_306930"	39.587				0.541				0.615				0.973	0.541		0.615		0.973
TGME49_205580-t26_1-p1	nuclear factor NF4 GN=TGME49_205580	51.22		0.512	0.503			0.594	0.599			1.155	1.207		0.5075	0.0117683	0.5965	0.00730268	1.181	0.117966
TGME49_201700-t26_1-p1	"WD domain, G-beta repeat-containing protein GN=TGME49_201700"	67.437	0.479	0.582	0.565	0.524	0.597	0.614	0.669	0.626	1.06	1.143	1.08	1.052	0.5375	0.00112612	0.6265	0.000463044	1.0838	0.0345182
TGME49_243570-t26_1-p1	ribosomal protein RPS26 GN=TGME49_243570	12.725				0.535				0.635				1.086	0.535		0.635		1.086
TGME49_231140-t26_1-p1	ribosomal protein RPS25 GN=TGME49_231140	18.682	0.686	0.575	0.657	0.52	0.701	0.595	0.728	0.686	1.08	1.181	0.758	1.048	0.6095	0.00635549	0.6775	0.00454282	1.0168	0.978417
TGME49_310640-t26_1-p1	phosphorylase family protein GN=TGME49_310640	33.043	0.805	0.875	0.849	0.698	0.712	0.794	0.715	0.623	0.836	0.879	0.789	0.846	0.8068	0.0325369	0.711	0.00923445	0.8375	0.0062464
TGME49_221870-t26_1-p1	hypothetical protein GN=TGME49_221870	144.13	0.415	0.364	0.385	0.438	0.611	0.596	0.615	0.797	1.245	1.308	1.586	1.627	0.4005	0.000294957	0.6548	0.0120583	1.4415	0.0191849
TGME49_204480-t26_1-p1	thioredoxin domain-containing protein GN=TGME49_204480	72.202	0.413	0.515	0.49		0.791	0.769	0.817		1.644	1.399	1.631		0.4727	0.0115911	0.7923	0.0083429	1.558	0.0206455
TGME49_204340-t26_1-p1	Putative transmembrane protein(predict) GN=TGME49_204340	97.093	0.156	0.184	0.186	0.191	0.255	0.281	0.306	0.285	1.623	1.521	1.686	1.481	0.1793	6.43132e-05	0.2818	8.7397e-05	1.5778	0.000921775
TGME49_217540-t26_1-p1	RNA recognition motif-containing protein GN=TGME49_217540	38.104
TGME49_285830-t26_1-p1	Putative transmembrane protein(predict) GN=TGME49_285830	360.66	0.792	0.959			0.985	1.069			1.218	1.106			0.8755	0.494777	1.027	0.73296	1.162	0.273331
TGME49_233350-t26_1-p1	"nuclear transport factor 2, putative GN=TGME49_233350"	13.833	0.619	0.589	0.527	0.482	0.555	0.574	0.738	0.562	0.933	0.987	1.114	0.994	0.5543	0.00274175	0.6073	0.00749942	1.007	0.91672
TGME49_251500-t26_1-p1	"eukaryotic initiation factor-3, subunit 3, putative GN=TGME49_251500"	65.713	0.725	0.756	0.655	0.786	0.727	0.734	0.765	0.766	1.045	1.038	1.091	1.101	0.7305	0.00603349	0.748	0.000348578	1.0688	0.0310579
TGME49_300290-t26_1-p1	SNARE domain-containing protein GN=TGME49_300290	25.215	0.611	0.848	0.746		0.788	1.118	0.989		1.259	1.282	1.388		0.735	0.113266	0.965	0.749495	1.3097	0.0181174
TGME49_240220-t26_1-p1	Mucin-like domain-containing protein(predict) GN=TGME49_240220	166.36	0.735	0.721			0.712	0.717			1.023	1.086			0.728	0.0272499	0.7145	0.00936987	1.0545	0.430744
TGME49_260140-t26_1-p1	phosphomannose isomerase type I protein GN=TGME49_260140	82.222	0.438	0.587	0.549	0.379	0.581	0.609	0.58	0.481	1.123	1.115	1.063	1.091	0.4883	0.00819346	0.5628	0.00240054	1.098	0.0072829
TGME49_219310-t26_1-p1	DnaK family protein GN=TGME49_219310	90.142	0.511	0.528	0.604	0.564	0.478	0.526	0.561	0.507	0.9	1.02	0.918	0.875	0.5518	0.00079799	0.518	0.00044132	0.9283	0.143338
TGME49_315160-t26_1-p1	Putative transmembrane protein(predict) GN=TGME49_315160	49.61
TGME49_233520-t26_1-p1	ATP-dependent RNA helicase GN=TGME49_233520	88.864	0.436	0.519	0.594	0.549	0.529	0.588	0.702	0.578	1.124	1.072	1.111	1.078	0.5245	0.0033056	0.5993	0.00479568	1.0963	0.00621599
TGME49_225020-t26_1-p1	hypothetical protein GN=TGME49_225020	114.4	0.545		0.582	0.641	0.602		0.835	0.83	1.147		1.308	1.215	0.5893	0.0116056	0.7557	0.158646	1.2233	0.0500849
TGME49_300260-t26_1-p1	threonyl-tRNA synthetase family protein GN=TGME49_300260	95.897	1.049	1.136	1.173	1.093	1.013	1.023	1.216	1.097	0.964	0.977	0.965	0.973	1.1128	0.0320553	1.0873	0.19462	0.9698	0.00378352
TGME49_210840-t26_1-p1	arginyl-tRNA synthetase family protein GN=TGME49_210840	67.018	0.559	0.586	0.527	0.579	0.515	0.576	0.507	0.595	0.848	0.877	0.98	0.989	0.5628	0.000237963	0.5483	0.000964362	0.9235	0.165851
TGME49_248950-t26_1-p1	carrier superfamily protein GN=TGME49_248950	62.946	0.307	0.32	0.287	0.222	0.36	0.427	0.38	0.317	1.245	1.251	1.418	1.291	0.284	0.000899597	0.371	0.000794009	1.3013	0.00488746
TGME49_320592-t26_1-p1	Glycosyl hydrolases family 35 domain-containing protein(predict) GN=TGME49_320592	222.61	0.373				0.374				1.019				0.373		0.374		1.019
TGME49_221400-t26_1-p1	"Putative proteophosphoglycan ppg4, related protein(predict) GN=TGME49_221400"	210.68
TGME49_262040-t26_1-p1	SAC3/GANP family protein GN=TGME49_262040	29.693	0.604	0.614	0.692	0.633	0.466	0.729	0.773	0.751	0.926	1.107	1.103	1.15	0.6358	0.000988313	0.6798	0.0608426	1.0715	0.325227
TGME49_224205-t26_1-p1	"ER lumen protein retaining receptor, putative GN=TGME49_224205"	41.497
TGME49_220140-t26_1-p1	EF hand domain-containing protein GN=TGME49_220140	25.964	0.513				0.623				1.191				0.513		0.623		1.191
TGME49_318880-t26_1-p1	Putative transmembrane protein (Fragment)(predict) GN=TGME49_318880	69.803				0.118				0.13				1.018	0.118		0.13		1.018
TGME49_219700-t26_1-p1	"DNA replication licensing factor MCM4, putative GN=TGME49_219700"	111.89	0.273	0.27	0.282	0.254	0.403	0.405	0.436	0.408	1.458	1.283	1.506	1.439	0.2698	1.57195e-05	0.413	3.05261e-05	1.4215	0.00321648
TGME49_247470-t26_1-p1	"nucleolar protein, putative GN=TGME49_247470"	59.939	0.406	0.456	0.417	0.469	0.468	0.477	0.578	0.503	1.07	1.048	1.232	1.167	0.437	0.000245156	0.5065	0.00112556	1.1293	0.0715082
TGME49_207240-t26_1-p1	Ubiquitin-like domain-containing protein(predict) GN=TGME49_207240	11.948			0.448				0.434				0.93		0.448		0.434		0.93
TGME49_221180-t26_1-p1	Putative transmembrane protein(predict) GN=TGME49_221180	77.084	0.318	0.304	0.587	0.473	0.436	0.38	0.641	0.544	1.175	1.018	1.078	1.085	0.4205	0.0159757	0.5003	0.0129502	1.089	0.0904074
TGME49_232650-t26_1-p1	ELM2 domain-containing protein(predict) GN=TGME49_232650	48.188
TGME49_223110-t26_1-p1	glycolipid transfer protein GLTP GN=TGME49_223110	25.338
TGME49_202230-t26_1-p1	histone deacetylase HDAC5 GN=TGME49_202230	154.03	0.511	0.521	0.592	0.442	0.48	0.502	0.537	0.393	0.9	0.977	0.958	0.84	0.5165	0.00236891	0.478	0.00239662	0.9188	0.115751
TGME49_316520-t26_1-p1	"1,4-alpha-glucan-branching enzyme GN=TGME49_316520"	109.79		0.196	0.341	0.361		0.27	0.369	0.394		1.517	1.16	1.017	0.2993	0.034999	0.3443	0.0170611	1.2313	0.310513
TGME49_267590-t26_1-p1	Putative transmembrane protein(predict) GN=TGME49_267590	101.76	0.425	0.495	0.443	0.406	0.56	0.763	0.676	0.626	1.317	1.348	1.63	1.415	0.4423	0.000465589	0.6563	0.0107592	1.4275	0.00777143
TGME49_300380-t26_1-p1	"endoplasmic reticulum oxidoreductin, putative GN=TGME49_300380"	66.27
TGME49_224960-t26_1-p1	Preprotein translocase subunit Sec66(predict) GN=TGME49_224960	28.69
TGME49_226250-t26_1-p1	DEAD (Asp-Glu-Ala-Asp) box polypeptide DDX3X GN=TGME49_226250	78.592	0.695	0.695	0.809	0.672	0.711	0.771	0.841	0.69	0.975	1.106	0.991	0.95	0.7178	0.00606256	0.7533	0.0113458	1.0055	0.92837
TGME49_236530-t26_1-p1	DUF298 domain-containing protein GN=TGME49_236530	35.817	0.501		0.565		0.361		0.636		0.707		0.987		0.533	0.0852467	0.4985	0.317326	0.847	0.585243
TGME49_276970-t26_1-p1	Putative transmembrane protein(predict) GN=TGME49_276970	78.09
TGME49_231630-t26_1-p1	alveolin domain containing intermediate filament IMC4 GN=TGME49_231630	50.171	0.664	0.779	0.653	0.68	1.023	1.102	0.989	0.961	1.324	1.28	1.429	1.417	0.694	0.00419523	1.0188	0.647657	1.3625	0.00211948
TGME49_257020-t26_1-p1	Putative c5orf44-like protein(predict) GN=TGME49_257020	44.607
TGME49_224800-t26_1-p1	ER lumen protein retaining receptor(predict) GN=TGME49_224800	33.865
TGME49_289000-t26_1-p1	hypothetical protein GN=TGME49_289000	125.33	0.242	0.349	0.344	0.286	0.386	0.483	0.531	0.434	1.346	1.264	1.432	1.419	0.3053	0.00125032	0.4585	0.00218365	1.3653	0.00259179
TGME49_234390-t26_1-p1	hypothetical protein GN=TGME49_234390	45.716	0.454			0.449	0.596			0.467	1.039			1.023	0.4515	0.00626894	0.5315	0.167712	1.031	0.219878
TGME49_266750-t26_1-p1	"transporter/permease protein, putative GN=TGME49_266750"	39.308
TGME49_219120-t26_1-p1	zinc finger (CCCH type) motif-containing protein GN=TGME49_219120	116.06	0.152				0.17				1.128				0.152		0.17		1.128
TGME49_238130-t26_1-p1	HXXEE motif protein(predict) GN=TGME49_238130	41.437
TGME49_254510-t26_1-p1	ankyrin repeat-containing protein GN=TGME49_254510	65.955	0.605	0.58	0.586	0.652	0.457	0.485	0.492	0.688	0.643	0.872	0.852	1.124	0.6058	0.000489186	0.5305	0.00902468	0.8728	0.323312
TGME49_237250-t26_1-p1	Emp24/gp25L/p24 family protein(predict) GN=TGME49_237250	28.586	0.507	0.541	0.543	0.532	0.6	0.733	0.793	0.724	1.23	1.276	1.387	1.469	0.5308	5.2218e-05	0.7125	0.0150596	1.3405	0.00819923
TGME49_288600-t26_1-p1	"WD domain, G-beta repeat-containing protein GN=TGME49_288600"	71.771	0.536	0.524	0.651		0.701	0.444	0.623		1.094	0.864	0.979		0.5703	0.0214712	0.5893	0.0825198	0.979	0.786104
TGME49_260370-t26_1-p1	AtPH1 family protein GN=TGME49_260370	15.175
TGME49_223600-t26_1-p1	Putative transmembrane protein(predict) GN=TGME49_223600	80.233
TGME49_300000-t26_1-p1	ribosomal protein RPL18 GN=TGME49_300000	21.17	0.691	0.729	0.731	0.592	0.784	1.057	0.858	0.744	1.139	1.399	1.181	1.291	0.6858	0.00690553	0.8608	0.17276	1.2525	0.0252332
TGME49_203810-t26_1-p1	kelch repeat-containing protein GN=TGME49_203810	58.06
TGME49_254210-t26_1-p1	RNA recognition motif-containing protein GN=TGME49_254210	114.33	0.491	0.476	0.72	0.622	0.462	0.403	0.56	0.494	0.976	0.95	0.765	0.718	0.5773	0.0158177	0.4798	0.00257675	0.8523	0.153564
TGME49_272740-t26_1-p1	DNA-directed RNA polymerase III RPC2 GN=TGME49_272740	147.54	0.582	0.594	0.693		0.78	0.765	0.742		1.205	1.071	1.179		0.623	0.0194901	0.7623	0.00426973	1.1517	0.0874932
TGME49_318160-t26_1-p1	MSP (Major sperm protein) domain-containing protein GN=TGME49_318160	25.975	0.37	0.486	0.447	0.433	0.594	0.63	0.757	0.804	1.36	1.341	1.571	1.623	0.434	0.00104192	0.6963	0.0213462	1.4738	0.0064924
TGME49_203480-t26_1-p1	Kelch motif protein(predict) GN=TGME49_203480	145.52	0.34	0.461	0.466		0.409	0.435	0.443		0.948	0.964	0.939		0.4223	0.0204081	0.429	0.00121863	0.9503	0.0323663
TGME49_278340-t26_1-p1	Toxoplasma gondii family A protein GN=TGME49_278340	70.594
TGME49_233310-t26_1-p1	"peptidase D, putative GN=TGME49_233310"	67.077	0.327	0.489	0.33	0.294	0.355	0.557	0.346	0.313	1.115	1.165	1.021	0.964	0.36	0.00398056	0.3928	0.00741552	1.0663	0.30108
TGME49_267500-t26_1-p1	Pept_C1 domain-containing protein(predict) GN=TGME49_267500	25.697	0.564	0.623	0.587	0.485	0.496	0.61	0.628	0.676	0.983	0.946	1.053	1.135	0.5648	0.00260549	0.6025	0.00678668	1.0293	0.608367
TGME49_297120-t26_1-p1	hypothetical protein GN=TGME49_297120	83.552	0.714				0.915				1.266				0.714		0.915		1.266
TGME49_310010-t26_1-p1	rhoptry neck protein RON1 GN=TGME49_310010	127.43	0.461	0.519	0.461	0.445	0.491	0.577	0.663	0.625	1.099	1.176	1.357	1.233	0.4715	0.000298595	0.589	0.00570069	1.2163	0.0326852
TGME49_316100-t26_1-p1	queuine trna-ribosyltransferase domain-containing protein GN=TGME49_316100	81.069		0.707				0.936				1.217			0.707		0.936		1.217
TGME49_204120-t26_1-p1	Pre-mRNA splicing factor(predict) GN=TGME49_204120	68.425
TGME49_251480-t26_1-p1	DEAD/DEAH box helicase domain-containing protein GN=TGME49_251480	121.93	0.672				0.763				1.122				0.672		0.763		1.122
TGME49_253420-t26_1-p1	PQ loop repeat-containing protein GN=TGME49_253420	44.709	0.253				0.344				1.37				0.253		0.344		1.37
TGME49_245570-t26_1-p1	origin recognition complex subunit 2 protein GN=TGME49_245570	95.337		0.283	0.187			0.681	0.724			2.546	3.987		0.235	0.125285	0.7025	0.0775676	3.2665	0.170072
TGME49_225060-t26_1-p1	nucleoredoxin family protein GN=TGME49_225060	45.225		0.513		0.463		0.535		0.552		1.045		1.092	0.488	0.0640101	0.5435	0.0230801	1.0685	0.280353
TGME49_205470-t26_1-p1	"translation elongation factor 2 family protein, putative GN=TGME49_205470"	106.57	0.871	0.924	0.901	0.795	0.85	0.888	0.862	0.825	0.991	0.971	0.921	0.969	0.8728	0.0360617	0.8563	0.00308225	0.963	0.124836
TGME49_288910-t26_1-p1	DUF866 domain-containing protein GN=TGME49_288910	18.048		0.439	0.466	0.414		0.345	0.4	0.415		0.724	0.842	0.961	0.4397	0.00257428	0.3867	0.00521858	0.8423	0.217214
TGME49_280400-t26_1-p1	Dumpy-19 protein homologue(predict) GN=TGME49_280400	130.57
TGME49_297760-t26_1-p1	hypothetical protein GN=TGME49_297760	28.047	0.347	0.35			0.376	0.401			1.097	1.146			0.3485	0.00367611	0.3885	0.0306089	1.1215	0.167904
TGME49_258780-t26_1-p1	OTU family cysteine protease GN=TGME49_258780	40.701	0.252		0.428	0.438	0.396		0.433	0.458	1.349		1.158	1.114	0.3727	0.0441215	0.429	0.00371995	1.207	0.123038
TGME49_251590-t26_1-p1	"Protease, putative(predict) GN=TGME49_251590"	88.004
TGME49_228340-t26_1-p1	Putative elongation factor Tu GTP-binding domain protein(predict) GN=TGME49_228340	189.35	0.476	0.392	0.395	0.522	0.575	0.664	0.651	0.731	1.347	1.606	1.662	1.22	0.4463	0.00215469	0.6553	0.00493932	1.4588	0.0221275
TGME49_321530-t26_1-p1	cathepsin CPL GN=TGME49_321530	47.55	0.236	0.327			0.335	0.379			1.141	1.116			0.2815	0.113403	0.357	0.0537058	1.1285	0.0820801
TGME49_220400-t26_1-p1	actin depolymerizing factor ADF GN=TGME49_220400	12.922	0.809	0.92	0.932	0.792	0.767	0.955	0.99	0.917	0.93	1.057	1.012	1.097	0.8633	0.054929	0.9073	0.216664	1.024	0.631305
TGME49_236840-t26_1-p1	"zinc finger (C-x8-C-x5-C-x3-H)-2, putative GN=TGME49_236840"	41.961	0.411		0.604		0.378		0.422		0.898		0.558		0.5075	0.237144	0.4	0.0538775	0.728	0.49156
TGME49_306910-t26_1-p1	Proteasome non-ATPase 26S subunit(predict) GN=TGME49_306910	55.691	0.408	0.41	0.393	0.424	0.383	0.389	0.362	0.409	0.951	0.984	0.929	0.864	0.4088	1.77469e-05	0.3858	6.1986e-05	0.932	0.109923
TGME49_315620-t26_1-p1	"vacuolar ATP synthase subunit C, putative GN=TGME49_315620"	46.075	0.405	0.396	0.442	0.455	0.422	0.403	0.491	0.441	0.983	1.025	1.002	0.972	0.4245	0.000200461	0.4393	0.000449523	0.9955	0.748952
TGME49_233110-t26_1-p1	IMP dehydrogenas GN=TGME49_233110	59.104	0.392	0.411	0.458	0.419	0.405	0.404	0.423	0.398	0.943	0.979	0.924	0.912	0.42	0.000177436	0.4075	1.05518e-05	0.9395	0.0390371
TGME49_291320-t26_1-p1	Putative transmembrane protein(predict) GN=TGME49_291320	51.516
TGME49_313190-t26_1-p1	Rab18/RabC-family small GTPase GN=TGME49_313190	23.481	0.685			0.698	0.71			0.763	0.945			0.974	0.6915	0.0229292	0.7365	0.104782	0.9595	0.303038
TGME49_273580-t26_1-p1	DUF3510 domain-containing protein(predict) GN=TGME49_273580	155.19	0.435		0.47		0.49		0.41		1.01		0.905		0.4525	0.0438207	0.45	0.0991804	0.9575	0.665921
TGME49_294960-t26_1-p1	hypothetical protein GN=TGME49_294960	55.946		0.258				0.29				1.18			0.258		0.29		1.18
TGME49_237560-t26_1-p1	iron-sulfur cluster protein ISCU GN=TGME49_237560	23.745	0.589		0.51		0.712		0.576		1.244		1.139		0.5495	0.106796	0.644	0.206543	1.1915	0.218779
TGME49_266960-t26_1-p1	beta tubulin GN=TGME49_266960	50.073	0.415	0.571	0.497	0.518	0.505	0.623	0.573	0.622	1.1	1.15	1.129	1.156	0.5003	0.0028316	0.5808	0.00240824	1.1338	0.0023456
TGME49_215010-t26_1-p1	Protease prsW family protein (Fragment)(predict) GN=TGME49_215010	97.321		0.211	0.201	0.202		0.2	0.282	0.259		1.064	1.324	1.18	0.2047	0.000141726	0.247	0.00797103	1.1893	0.159864
TGME49_260600-t26_1-p1	Pumilio-family RNA binding repeat-containing protein GN=TGME49_260600	172.52	1.547		1.334	1.733	2.693		2.25	2.799	1.421		1.59	1.417	1.538	0.0445464	2.5807	0.00753778	1.476	0.0140469
TGME49_215460-t26_1-p1	ribosomal protein RPS24 GN=TGME49_215460	30.375	0.6	0.709	0.643	0.666	0.697	0.886	0.772	0.855	1.108	1.342	1.191	1.264	0.6545	0.00180213	0.8025	0.0369627	1.2263	0.0237822
TGME49_250950-t26_1-p1	KRUF family protein GN=TGME49_250950	90.111		0.968				1.166				1.076			0.968		1.166		1.076
TGME49_273350-t26_1-p1	"molybdopterin converting factor, subunit 2 protein GN=TGME49_273350"	52.759
TGME49_202850-t26_1-p1	ATP-binding domain-containing protein GN=TGME49_202850	207.9
TGME49_226430-t26_1-p1	reticulon protein GN=TGME49_226430	21.62	0.296	0.248	0.338	0.259	0.669	0.593	0.705	0.524	1.874	1.598	2.013	1.63	0.2853	0.000571766	0.6228	0.00814424	1.7788	0.00298816
TGME49_208730-t26_1-p1	"microneme protein, putative GN=TGME49_208730"	104.83	0.018	0.02	0.017	0.024	0.027	0.027	0.027	0.033	1.382	1.484	1.442	1.376	0.0198	2.42429e-05	0.0285	9.47866e-06	1.421	0.000455826
TGME49_242625-t26_1-p1	ATPase family associated with various cellular activities (AAA) subfamily protein GN=TGME49_242625	976.08	0.441	0.526	0.472	0.437	0.509	0.574	0.642	0.576	1.175	1.26	1.284	1.113	0.469	0.000596105	0.5753	0.00203183	1.208	0.0159418
TGME49_271037-t26_1-p1	hypothetical protein GN=TGME49_271037	15.065
TGME49_287480-t26_1-p1	Putative transmembrane protein(predict) GN=TGME49_287480	532.36	0.358	0.434	0.494	0.421	0.43	0.556	0.565	0.475	1.202	1.147	1.189	1.142	0.4268	0.00151494	0.5065	0.00281847	1.17	0.00179391
TGME49_288045-t26_1-p1	Putative transmembrane protein(predict) GN=TGME49_288045	54.149
TGME49_202020-t26_1-p1	DnAK-TPR GN=TGME49_202020	83.727	0.059	0.063	0.064	0.057	0.063	0.053	0.054	0.047	0.889	0.919	0.794	0.79	0.0608	3.14072e-06	0.0543	2.95971e-05	0.848	0.0334643
TGME49_318370-t26_1-p1	Putative transmembrane protein(predict) GN=TGME49_318370	58.295
TGME49_243730-t26_1-p1	rhoptry protein ROP9 GN=TGME49_243730	37.667	1.464	1.453	1.551	1.469	1.393	1.582	1.467	1.34	0.927	1.006	0.913	0.864	1.4843	0.000183503	1.4455	0.00304728	0.9275	0.124949
TGME49_313370-t26_1-p1	Leucine rich repeat protein(predict) GN=TGME49_313370	174.66	0.332	0.407	0.516	0.434	0.34	0.407	0.516	0.388	0.987	1.042	1.079	0.867	0.4223	0.00364416	0.4128	0.00297237	0.9938	0.872768
TGME49_226810-t26_1-p1	histone lysine methyltransferase SET1 GN=TGME49_226810	803.35	0.329	0.362	0.488		0.419	0.463	0.63		1.185	1.179	1.028		0.393	0.0227134	0.504	0.0430794	1.1307	0.168529
TGME49_244080-t26_1-p1	Putative transmembrane protein(predict) GN=TGME49_244080	39.599	0.699	0.852	0.752	0.724	0.755	0.7	0.893	0.86	1.022	0.922	1.235	1.208	0.7568	0.0109542	0.802	0.0410188	1.0968	0.367833
TGME49_289880-t26_1-p1	Putative transmembrane protein(predict) GN=TGME49_289880	148.66	0.191		0.305	0.246	0.346		0.584	0.438	1.371		1.713	1.758	0.2473	0.0134285	0.456	0.0487872	1.614	0.0393598
TGME49_268250-t26_1-p1	"WD domain, G-beta repeat-containing protein GN=TGME49_268250"	59.895
TGME49_204050-t26_1-p1	subtilisin SUB1 GN=TGME49_204050	81.776	7.863	8.38	13.775	8.568	7.189	8.098	10.544	8.821	0.808	0.907	0.854	0.861	9.6465	0.000638536	8.663	0.00017763	0.8575	0.0109278
TGME49_252300-t26_1-p1	hypothetical protein GN=TGME49_252300	43.711
TGME49_291900-t26_1-p1	Ydr279p family (RNase H2 complex component) protein GN=TGME49_291900	60.029
TGME49_321710-t26_1-p1	Kinase-like domain-containing protein(predict) GN=TGME49_321710	35.702
TGME49_256980-t26_1-p1	glycerol-3-phosphate-acyltransferase GN=TGME49_256980	110.28	0.301	0.366	0.36	0.344	0.398	0.522	0.635	0.587	1.443	1.456	1.747	1.578	0.3428	0.000236892	0.5355	0.0123171	1.556	0.00334619
TGME49_207130-t26_1-p1	SAG-related sequence SRS49A GN=TGME49_207130	38.615
TGME49_288460-t26_1-p1	Exportin 1-like protein(predict) GN=TGME49_288460	198.47	0.577	0.816	0.648	0.655	0.649	0.685	0.663	0.688	0.952	0.891	1.045	0.936	0.674	0.0170239	0.6713	0.000141815	0.956	0.312016
TGME49_311040-t26_1-p1	hypothetical protein GN=TGME49_311040	38.198	0.296		0.199	0.228	0.287		0.196	0.192	0.841		0.983	0.785	0.241	0.00971829	0.225	0.0110599	0.8697	0.218967
TGME49_252430-t26_1-p1	Putative START-2 domain protein(predict) GN=TGME49_252430	83.841	0.579	0.605	0.591	0.639	0.643	0.593	0.685	0.749	1.09	1.175	1.14	1.107	0.6035	0.000250389	0.6675	0.00563423	1.128	0.0082136
TGME49_288800-t26_1-p1	endonuclease/exonuclease/phosphatase family protein GN=TGME49_288800	91.41				0.923				1.021				0.86	0.923		1.021		0.86
TGME49_262760-t26_1-p1	poly(ADP-ribose) glycohydrolase GN=TGME49_262760	117.42	0.524		0.462		0.365		0.439		0.697		1.069		0.493	0.0795118	0.402	0.090157	0.883	0.711757
TGME49_225690-t26_1-p1	hypothetical protein GN=TGME49_225690	194.25	0.591	0.549	0.418	0.492	0.711	0.67	0.807	0.76	1.32	1.381	1.58	1.384	0.5125	0.00440632	0.737	0.00706886	1.4163	0.00452603
TGME49_286450-t26_1-p1	dense granule protein GRA5 GN=TGME49_286450	12.838	0.704		0.862		0.899		1.235		1.338		1.535		0.783	0.331392	1.067	0.854315	1.4365	0.167825
TGME49_213520-t26_1-p1	"peptidase M20D, amidohydrolase GN=TGME49_213520"	55.116	0.265		0.321	0.297	0.305		0.374	0.356	1.198		1.222	1.108	0.2943	0.00307813	0.345	0.00492722	1.176	0.047884
TGME49_280518-t26_1-p1	hypothetical protein GN=TGME49_280518	58.35
TGME49_214200-t26_1-p1	"WD domain, G-beta repeat-containing protein GN=TGME49_214200"	150.52	0.378		0.536	0.583	0.54		0.591	0.871	1.128		1.133	1.212	0.499	0.048327	0.6673	0.140697	1.1577	0.0360324
TGME49_243200-t26_1-p1	hypothetical protein GN=TGME49_243200	133.45
TGME49_243600-t26_1-p1	"acetyltransferase, GNAT family protein GN=TGME49_243600"	55.426	0.276	0.265	0.263	0.253	0.249	0.27	0.277	0.183	0.878	0.933	0.829	0.752	0.2643	8.14943e-06	0.2448	0.00100568	0.848	0.0503922
TGME49_305910-t26_1-p1	"3-mercaptopyruvate sulfurtransferase, putative(predict) GN=TGME49_305910"	69.323			0.54				0.459				0.844		0.54		0.459		0.844
TGME49_307610-t26_1-p1	"elongation factor TS, putative GN=TGME49_307610"	86.309
TGME49_227970-t26_1-p1	histone family DNA-binding protein GN=TGME49_227970	25.188	0.22	0.161	0.308	0.259	0.3	0.221	0.47	0.423	1.39	1.48	1.465	1.503	0.237	0.00270959	0.3535	0.0120791	1.4595	0.000304448
TGME49_318490-t26_1-p1	Putative SAM-dependent RNA methyltransferase(predict) GN=TGME49_318490	24.399	0.496	0.669	0.663		0.641	0.776	0.719		1.168	1.155	1.041		0.6093	0.0524321	0.712	0.0372109	1.1213	0.127784
TGME49_247500-t26_1-p1	"acyl-CoA dehydrogenase, middle domain-containing protein GN=TGME49_247500"	79.269
TGME49_311310-t26_1-p1	"protein phosphatase 2B catalytic subunit, calcineurin family phosphatse superfamily protein GN=TGME49_311310"	56.445			0.573	0.57			0.549	0.584			0.877	0.945	0.5715	0.00422347	0.5665	0.0488195	0.911	0.326101
TGME49_237290-t26_1-p1	Putative transmembrane protein(predict) GN=TGME49_237290	225.39	0.58	0.539			0.697	0.515			1.205	0.976			0.5595	0.0566153	0.606	0.251897	1.0905	0.682766
TGME49_298030-t26_1-p1	"Ubiquinol-cytochrome c chaperone, putative GN=TGME49_298030"	78.067	0.552	0.713		0.419	0.672	0.935		0.535	1.231	1.34		1.109	0.5613	0.0855396	0.714	0.208599	1.2267	0.0952422
TGME49_234470-t26_1-p1	hypothetical protein GN=TGME49_234470	63.854	0.53	0.312	0.619		0.531	0.336	0.569		0.996	1.12	0.988		0.487	0.0959549	0.4787	0.063805	1.0347	0.580714
TGME49_296950-t26_1-p1	"Putative multi-pass transmembrane, related protein (Fragment)(predict) GN=TGME49_296950"	161.42	0.627				0.58				0.85				0.627		0.58		0.85
TGME49_258070-t26_1-p1	Signal recognition particle 68 kDa protein(predict) GN=TGME49_258070	75.741	0.42	0.546	0.602	0.576	0.502	0.604	0.723	0.708	1.198	1.153	1.179	1.214	0.536	0.00652227	0.6343	0.0175272	1.186	0.000918364
TGME49_225450-t26_1-p1	Putative COP9 signalosome complex subunit 3(predict) GN=TGME49_225450	64.113	0.477				0.551				0.807				0.477		0.551		0.807
TGME49_202840-t26_1-p1	FHA domain-containing protein GN=TGME49_202840	106.11			0.404				0.611				1.308		0.404		0.611		1.308
TGME49_273850-t26_1-p1	Nsp1_C domain-containing protein(predict) GN=TGME49_273850	68.714		0.412		0.393		0.411		0.495		0.943		1.144	0.4025	0.0233365	0.453	0.104203	1.0435	0.827644
TGME49_318560-t26_1-p1	ATPase/histidine kinase/DNA gyrase B/HSP90 domain-containing protein GN=TGME49_318560	52.712	0.645		0.721		0.902		0.96		1.223		1.363		0.683	0.129183	0.931	0.349716	1.293	0.185519
TGME49_264740-t26_1-p1	Putative transmembrane protein(predict) GN=TGME49_264740	95.952	0.08	0.071	0.081	0.09	0.127	0.121	0.125	0.119	1.431	1.76	1.482	1.224	0.0805	2.40938e-05	0.123	1.20696e-06	1.4743	0.0215767
TGME49_304520-t26_1-p1	hypothetical protein GN=TGME49_304520	110.59
TGME49_300330-t26_1-p1	GCFC domain-containing protein(predict) GN=TGME49_300330	137.69
TGME49_209690-t26_1-p1	small nuclear ribonucleoprotein GN=TGME49_209690	24.897	0.267	0.315	0.408	0.318	0.414	0.503	0.781	0.547	1.436	1.545	1.243	1.316	0.327	0.00152999	0.5613	0.0290164	1.385	0.0100663
TGME49_214840-t26_1-p1	AP2 domain transcription factor AP2X-7 GN=TGME49_214840	184.05	0.236	0.206	0.415	0.318	0.32	0.289	0.566	0.407	1.027	1.29	1.213	0.996	0.2938	0.00602584	0.3955	0.0113742	1.1315	0.204104
TGME49_290620-t26_1-p1	hypothetical protein GN=TGME49_290620	296.42		0.215	0.302	0.25		0.467	0.612	0.426		2.31	2.053	1.603	0.2557	0.00759403	0.5017	0.0341618	1.9887	0.0359883
TGME49_203310-t26_1-p1	dense granule protein GRA7 GN=TGME49_203310	25.919
TGME49_262980-t26_1-p1	Putative transmembrane protein(predict) GN=TGME49_262980	30.923		0.343	0.289	0.304		0.34	0.38	0.373		1.086	1.248	1.197	0.312	0.00282994	0.3643	0.00173237	1.177	0.0854861
TGME49_313640-t26_1-p1	Putative transmembrane protein(predict) GN=TGME49_313640	22.302	0.481		0.422	0.37	0.582		0.641	0.612	1.463		1.546	1.559	0.4243	0.0113576	0.6117	0.00477619	1.5227	0.00336172
TGME49_262720-t26_1-p1	"eukaryotic initiation factor-1A, putative GN=TGME49_262720"	17.936
TGME49_205360-t26_1-p1	Putative transmembrane protein(predict) GN=TGME49_205360	293.16	0.665			1.286	1.142			1.244	1.02			0.913	0.9755	0.894209	1.193	0.211256	0.9665	0.728476
TGME49_315300-t26_1-p1	"transcription factor IIB, putative GN=TGME49_315300"	22.472	0.697				0.975				1.088				0.697		0.975		1.088
TGME49_202510-t26_1-p1	multi-pass transmembrane protein GN=TGME49_202510	33.63
TGME49_249000-t26_1-p1	regulator of chromosome condensation (RCC1) repeat-containing protein GN=TGME49_249000	76.84
TGME49_300030-t26_1-p1	hypothetical protein GN=TGME49_300030	98.231	0.504				0.321				1.331				0.504		0.321		1.331
TGME49_240890-t26_1-p1	6-phosphofructokinase GN=TGME49_240890	154.69	0.369	0.372	0.418	0.314	0.369	0.357	0.425	0.343	0.938	0.922	0.935	0.912	0.3683	0.000670002	0.3735	0.000352865	0.9268	0.00204668
TGME49_265870-t26_1-p1	pantoate-beta-alanine ligase GN=TGME49_265870	88.325
TGME49_232300-t26_1-p1	ribosomal protein RPS3 GN=TGME49_232300	28.736	0.651	0.673	0.651	0.573	0.727	0.811	0.852	0.742	1.165	1.16	1.198	1.199	0.637	0.00159528	0.783	0.0106072	1.1805	0.000509187
TGME49_232440-t26_1-p1	Brf1p family coiled coil protein GN=TGME49_232440	54.044	0.434	0.566	0.594	0.511	0.476	0.545	0.564	0.514	0.947	1.013	0.921	0.94	0.5263	0.00393223	0.5248	0.00063271	0.9553	0.146531
TGME49_202200-t26_1-p1	hypothetical protein GN=TGME49_202200	87.042	1.331	1.564	1.678	1.311	1.52	1.43	1.796	1.672	1.07	0.917	1.071	1.04	1.471	0.012283	1.6045	0.0040015	1.0245	0.638445
TGME49_286720-t26_1-p1	heat shock protein HSP28 GN=TGME49_286720	31.093	0.295	0.295	0.317	0.237	0.341	0.311	0.351	0.351	1.16	1.147	1.13	1.01	0.286	0.000422728	0.3385	6.24718e-05	1.1118	0.066141
TGME49_306650-t26_1-p1	"Glycosyl transferase, putative(predict) GN=TGME49_306650"	31.511	0.409	0.494	0.433	0.444	0.482	0.644	0.611	0.6	1.164	1.165	1.317	1.321	0.445	0.000387464	0.5843	0.0051869	1.2418	0.0140673
TGME49_273120-t26_1-p1	SAG-related sequence SRS30C GN=TGME49_273120	40.018				0.386				0.49				1.255	0.386		0.49		1.255
TGME49_244350-t26_1-p1	DnaJ domain-containing protein GN=TGME49_244350	49.941
TGME49_227952-t26_1-p1	14-3-3 superfamily protein GN=TGME49_227952	47.993
TGME49_253910-t26_1-p1	hypothetical protein GN=TGME49_253910	92.659
TGME49_268990-t26_1-p1	hypothetical protein GN=TGME49_268990	133.73	0.541	0.693	0.724	0.63	0.474	0.473	0.576	0.56	0.82	0.728	0.798	0.935	0.647	0.00959597	0.5208	0.00171335	0.8203	0.0428654
TGME49_318590-t26_1-p1	MRP family domain-containing protein GN=TGME49_318590	70.666
TGME49_249810-t26_1-p1	"activating signal cointegrator 1 complex subunit 3, putative GN=TGME49_249810"	307.06
TGME49_265530-t26_1-p1	RNA recognition motif-containing protein GN=TGME49_265530	51.487		0.346				0.395				1.163			0.346		0.395		1.163
TGME49_264830-t26_1-p1	Putative transportin-3 (Fragment)(predict) GN=TGME49_264830	136.6	0.557	0.548	0.643	0.572	0.568	0.559	0.617	0.544	0.96	0.921	1.007	0.913	0.58	0.000960054	0.572	0.000381943	0.9503	0.139509
TGME49_290300-t26_1-p1	hypothetical protein GN=TGME49_290300	38.286	0.182	0.201	0.207	0.22	0.247	0.258	0.267	0.259	1.381	1.262	1.289	1.136	0.2025	5.12296e-05	0.2578	5.59896e-06	1.267	0.0152569
TGME49_232520-t26_1-p1	brix domain-containing protein GN=TGME49_232520	43.251	0.56	0.555	0.576	0.583	0.51	0.629	0.627	0.686	1.082	1.118	1.064	1.251	0.5685	2.9216e-05	0.613	0.00646749	1.1288	0.0661568
TGME49_229000-t26_1-p1	kelch repeat-containing protein GN=TGME49_229000	68.112	0.727	0.788	0.549	0.739	0.764	0.752	0.807	0.76	1.018	1.035	1.452	1.057	0.7008	0.0291445	0.7708	0.000741113	1.1405	0.306421
TGME49_290600-t26_1-p1	succinyl-CoA-synthetase alpha SCSA GN=TGME49_290600	35.09	0.233	0.368	0.474	0.322	0.296	0.486	0.417	0.501	1.216	1.216	1.185	1.245	0.3493	0.00790229	0.425	0.00811222	1.2155	0.000464041
TGME49_278500-t26_1-p1	ribosomal RNA large subunit methyltransferase J protein GN=TGME49_278500	158.35		0.507				0.521				1.058			0.507		0.521		1.058
TGME49_311360-t26_1-p1	protein kinase G AGC kinase family member PKG GN=TGME49_311360	111.24	0.396	0.445	0.467	0.388	0.474	0.498	0.534	0.483	1.06	1.103	1.102	1.108	0.424	0.000474606	0.4973	0.000176527	1.0933	0.00495885
TGME49_228770-t26_1-p1	Cgd7_2690 protein(predict) GN=TGME49_228770	59.025	0.376	0.484	0.404	0.413	0.545	0.599	0.65	0.703	1.29	1.254	1.506	1.501	0.4193	0.000754646	0.6243	0.00483417	1.3878	0.0103451
TGME49_212210-t26_1-p1	hypothetical protein GN=TGME49_212210	28.897
TGME49_255510-t26_1-p1	ankyrin repeat-containing protein GN=TGME49_255510	123.05	0.315	0.322	0.482	0.367	0.416	0.294	0.595	0.42	1.322	1.123	1.136	1.153	0.3715	0.00298903	0.4313	0.0134782	1.1835	0.0322757
TGME49_266620-t26_1-p1	thioredoxin domain-containing protein GN=TGME49_266620	22.685	0.352	0.423	0.453	0.333	0.547	0.7	0.763	0.578	1.424	1.517	1.658	1.479	0.3903	0.00151406	0.647	0.0162202	1.5195	0.00154045
TGME49_278050-t26_1-p1	"proteasome subunit alpha type 1, putative GN=TGME49_278050"	27.241	0.507	0.524	0.571	0.514	0.554	0.52	0.553	0.55	1.041	0.955	0.941	0.992	0.529	0.000246937	0.5443	5.22789e-05	0.9823	0.52501
TGME49_203040-t26_1-p1	hypothetical protein GN=TGME49_203040	84.726
TGME49_218960-t26_1-p1	AP2 domain transcription factor AP2XII-1 GN=TGME49_218960	247.7	0.376	0.464	0.534	0.428	0.442	0.64	0.663	0.556	1.117	1.205	1.33	1.211	0.4505	0.00247978	0.5753	0.012965	1.2158	0.0183475
TGME49_313380-t26_1-p1	uveal autoantigen with coiled-coil domains and ankyrin repeats(predict) GN=TGME49_313380	31.512	0.504	0.618	0.505	0.495	0.661	0.763	0.73	0.778	1.19	1.159	1.365	1.479	0.5305	0.00183113	0.733	0.00501045	1.2983	0.0310033
TGME49_254490-t26_1-p1	Sel1 repeat-containing protein GN=TGME49_254490	161.77	0.426	0.46	0.388	0.422	0.501	0.506	0.592	0.575	1.151	1.161	1.487	1.353	0.424	0.000223629	0.5435	0.0011478	1.288	0.0410781
TGME49_238050-t26_1-p1	nuclease and tudor domain-containing protein GN=TGME49_238050	104.04	0.389	0.477	0.484	0.439	0.439	0.496	0.51	0.485	1.068	1.021	1.072	1.004	0.4473	0.000794727	0.4825	0.000299947	1.0413	0.123994
TGME49_293630-t26_1-p1	Arsenite-resistance protein 2(predict) GN=TGME49_293630	89.575	0.448	0.517	0.524	0.502	0.56	0.553	0.56	0.57	1.162	1.036	1.172	1.148	0.4978	0.000442904	0.5608	4.22641e-06	1.1295	0.0358358
TGME49_235660-t26_1-p1	Putative transmembrane protein(predict) GN=TGME49_235660	63.962		0.594				0.788				1.272			0.594		0.788		1.272
TGME49_235990-t26_1-p1	MI domain-containing protein(predict) GN=TGME49_235990	137.72	0.422				0.528				1.246				0.422		0.528		1.246
TGME49_278270-t26_1-p1	"nucleolar protein, structural component of H/ACA snoRNPs, putative GN=TGME49_278270"	7.4824	0.406	0.44	0.452		0.558	0.527	0.536		1.202	1.196	1.213		0.4327	0.00220873	0.5403	0.0011344	1.2037	0.000744377
TGME49_314890-t26_1-p1	ThiF family protein GN=TGME49_314890	315.89	0.401			0.637	0.402			0.841	1.067			1.275	0.519	0.284678	0.6215	0.487863	1.171	0.436587
TGME49_305450-t26_1-p1	"acetyltransferase, GNAT family protein GN=TGME49_305450"	56.862	0.388	0.683	0.443		0.655	0.149	0.879		1.619	0.224	1.811		0.5047	0.0761046	0.561	0.347697	1.218	0.881634
TGME49_310720-t26_1-p1	hypothetical protein GN=TGME49_310720	215.52
TGME49_223650-t26_1-p1	Putative transmembrane protein(predict) GN=TGME49_223650	31.356
TGME49_212270-t26_1-p1	Midasin(predict) GN=TGME49_212270	40.843	0.818	0.814	0.855	0.907	0.905	1.021	0.948	1.033	1.019	1.204	1.058	1.158	0.8485	0.0107071	0.9768	0.539704	1.1098	0.107073
TGME49_318230-t26_1-p1	phosphoglycerate kinase PGKI GN=TGME49_318230	44.676	0.359	0.411	0.466	0.4	0.347	0.379	0.395	0.39	0.919	0.98	0.912	0.875	0.409	0.000708797	0.3778	9.08025e-05	0.9215	0.0552645
TGME49_237220-t26_1-p1	"DNA replication licensing factor Mcm7, putative GN=TGME49_237220"	96.874	0.254	0.294	0.281	0.239	0.356	0.309	0.393	0.298	1.281	1.14	1.233	1.269	0.267	0.000151918	0.339	0.000682688	1.2308	0.006612
TGME49_243920-t26_1-p1	"DNA replication licensing factor MCM5, putative GN=TGME49_243920"	88.211	0.235	0.303	0.299	0.254	0.351	0.41	0.383	0.357	1.315	1.261	1.332	1.33	0.2728	0.000366139	0.3753	0.000160517	1.3095	0.000362209
TGME49_270650-t26_1-p1	deoxyribose-phosphate aldolase GN=TGME49_270650	27.788	0.369	0.348		0.418	0.289	0.298		0.31	0.767	0.784		0.662	0.3783	0.00457749	0.299	0.000423621	0.7377	0.0420635
TGME49_244530-t26_1-p1	hypothetical protein GN=TGME49_244530	63.996
TGME49_203080-t26_1-p1	RNA recognition motif-containing protein GN=TGME49_203080	32.684				0.441				0.528				1.161	0.441		0.528		1.161
TGME49_217740-t26_1-p1	3-ketoacyl-(acyl-carrier-protein) reductase GN=TGME49_217740	39.04	0.289	0.27	0.302	0.266	0.378	0.325	0.41	0.362	1.275	1.232	1.337	1.325	0.2818	4.34743e-05	0.3688	0.000379199	1.2923	0.00131434
TGME49_217910-t26_1-p1	DNA polymerase (pol2) superfamily protein GN=TGME49_217910	223.4	0.648	0.508	0.522		0.741	0.404	0.282		1.289	0.838	0.655		0.5593	0.0248502	0.4757	0.139708	0.9273	0.680998
TGME49_252490-t26_1-p1	"vacuolar protein sorting 29, putative GN=TGME49_252490"	22.278	0.491	0.536		0.461	0.471	0.512		0.487	0.942	0.973		1.007	0.496	0.0057466	0.49	0.00172668	0.974	0.375004
TGME49_288040-t26_1-p1	hypothetical protein GN=TGME49_288040	138.62	0.555	0.493	0.708		0.583	0.555	0.662		1.017	1.076	0.942		0.5853	0.0524446	0.6	0.0153253	1.0117	0.850127
TGME49_320230-t26_1-p1	SAG-related sequence SRS15C GN=TGME49_320230	42.005
TGME49_318430-t26_1-p1	malate dehydrogenase MDH GN=TGME49_318430	54.761	0.584	0.653	0.68	0.596	0.635	0.561	0.595	0.632	0.919	0.978	0.876	0.908	0.6283	0.00155749	0.6058	0.000654981	0.9203	0.0505472
TGME49_278530-t26_1-p1	"multiprotein bridging factor type 1 family transcriptional co-activator, putative GN=TGME49_278530"	16.077	0.623	0.658	0.653	0.545	0.564	0.665	0.56	0.561	1.069	1.009	0.91	1.022	0.6198	0.00243258	0.5875	0.00162654	1.0025	0.985344
TGME49_241010-t26_1-p1	K+ channel tetramerisation domain-containing protein GN=TGME49_241010	35.888	0.333				0.401				0.96				0.333		0.401		0.96
TGME49_267420-t26_1-p1	"mago nashi family protein 2, putative GN=TGME49_267420"	23.727	0.508			0.539	0.394			0.642	0.789			1.087	0.5235	0.0411138	0.518	0.296347	0.938	0.791981
TGME49_217350-t26_1-p1	"methyltransferase MTA70, putative GN=TGME49_217350"	87.997
TGME49_203300-t26_1-p1	Putative transmembrane protein(predict) GN=TGME49_203300	149.7
TGME49_230230-t26_1-p1	Fip1 motif protein(predict) GN=TGME49_230230	29.856
TGME49_230220-t26_1-p1	VPS11_C domain-containing protein(predict) GN=TGME49_230220	136.71	0.536	0.449	0.539	0.572	0.674	0.643	0.679	0.669	1.025	1.002	1.056	1.032	0.524	0.00171053	0.6663	9.04071e-05	1.0288	0.109134
TGME49_243450-t26_1-p1	"Ras-related protein Rab2BV, putative GN=TGME49_243450"	49.775
TGME49_212150-t26_1-p1	Component of oligomeric Golgi complex 4(predict) GN=TGME49_212150	128.59
TGME49_269620-t26_1-p1	hypothetical protein GN=TGME49_269620	58.996		0.426		0.655		0.33		0.632		0.742		0.927	0.5405	0.283155	0.481	0.337563	0.8345	0.445255
TGME49_270310-t26_1-p1	Carrier domain-containing protein(predict) GN=TGME49_270310	26.529
TGME49_309930-t26_1-p1	melibiase subfamily protein GN=TGME49_309930	108.89	0.08	0.09	0.096	0.066	0.099	0.109	0.122	0.077	1.112	1.222	1.177	1.226	0.083	0.000120545	0.1018	0.000260945	1.1843	0.00765004
TGME49_210360-t26_1-p1	DEAD (Asp-Glu-Ala-Asp) box polypeptide 41 family protein GN=TGME49_210360	73.227	0.35	0.335			0.315	0.299			0.808	0.915			0.3425	0.0183934	0.307	0.0198593	0.8615	0.3357
TGME49_230210-t26_1-p1	alveolin domain containing intermediate filament IMC10 GN=TGME49_230210	61.187	0.619	0.647	0.534	0.528	0.74	0.732	0.766	0.673	1.194	1.065	1.289	1.238	0.582	0.00274377	0.7278	0.00209273	1.1965	0.0335671
TGME49_254800-t26_1-p1	hypothetical protein GN=TGME49_254800	13.618
TGME49_310170-t26_1-p1	hypothetical protein GN=TGME49_310170	105.86			0.726				0.755				1.027		0.726		0.755		1.027
TGME49_207640-t26_1-p1	isoleucyl-tRNA synthetase family protein GN=TGME49_207640	141.53	0.648	0.749	0.767	0.64	0.693	0.697	0.757	0.655	0.964	0.896	0.96	0.938	0.701	0.00720817	0.7005	0.00190714	0.9395	0.047745
TGME49_278470-t26_1-p1	Putative START-2 domain protein(predict) GN=TGME49_278470	66.65	0.518	0.538	0.428	0.468	0.629	0.549	0.475	0.532	1.139	1.126	1.104	1.224	0.488	0.00121395	0.5463	0.00276872	1.1483	0.01316
TGME49_289570-t26_1-p1	phosphatidylinositol transfer protein GN=TGME49_289570	209.61	0.305	0.447	0.474	0.322	0.517	0.543	0.671	0.526	1.332	1.277	1.485	1.39	0.387	0.00496003	0.5643	0.00370149	1.371	0.00348337
TGME49_310960-t26_1-p1	"vacuolar atp synthase subunit f, putative GN=TGME49_310960"	21.658
TGME49_215940-t26_1-p1	"Acetyl-coenzyme A transporter, putative GN=TGME49_215940"	65.463	0.173				0.557				3.129				0.173		0.557		3.129
TGME49_255330-t26_1-p1	Putative CD8+ T cell target antigen Tp2(predict) GN=TGME49_255330	34.951
TGME49_258390-t26_1-p1	"DnaJ protein, putative GN=TGME49_258390"	44.653	0.428	0.539	0.461	0.43	0.586	0.695	0.752	0.705	1.588	1.434	1.597	1.641	0.4645	0.00112737	0.6845	0.0083273	1.565	0.000967112
TGME49_275360-t26_1-p1	SAG-related sequence SRS47B GN=TGME49_275360	40.922	0.25				0.439				1.764				0.25		0.439		1.764
TGME49_290730-t26_1-p1	CS domain-containing protein GN=TGME49_290730	41.901
TGME49_252480-t26_1-p1	hypothetical protein GN=TGME49_252480	33.121
TGME49_232310-t26_1-p1	endonuclease/exonuclease/phosphatase family protein GN=TGME49_232310	108.11				0.945				0.802				0.834	0.945		0.802		0.834
TGME49_286630-t26_1-p1	redoxin domain-containing protein GN=TGME49_286630	31.107	0.392	0.309	0.384	0.362	0.488	0.376	0.451	0.442	1.1	1.283	1.131	1.119	0.3618	0.00049121	0.4393	0.000962102	1.1583	0.0376075
TGME49_288620-t26_1-p1	Erv1 / Alr family protein GN=TGME49_288620	22.202
TGME49_273920-t26_1-p1	"aldose reductase, putative GN=TGME49_273920"	58.703			0.22	0.3			0.138	0.205			0.618	0.655	0.26	0.101855	0.1715	0.0991296	0.6365	0.0577263
TGME49_203320-t26_1-p1	zinc finger in N-recognin protein GN=TGME49_203320	573.08	0.468		0.631		0.587		0.685		1.016		0.908		0.5495	0.212338	0.636	0.149748	0.962	0.701095
TGME49_239740-t26_1-p1	dense granule protein GRA14 GN=TGME49_239740	44.711	1.015	1.163	1.056	1.173	1.172	1.278	1.483	1.48	1.055	1.038	1.111	1.134	1.1018	0.105089	1.3533	0.021127	1.0845	0.0447149
TGME49_219210-t26_1-p1	ankyrin repeat-containing protein GN=TGME49_219210	30.785				0.656				0.663				0.976	0.656		0.663		0.976
TGME49_240390-t26_1-p1	calcium-dependent protein kinase GN=TGME49_240390	241.44
TGME49_235350-t26_1-p1	cwfj family protein GN=TGME49_235350	90.796		0.647	0.564	0.554		0.751	0.758	0.583		1.145	1.201	1.075	0.5883	0.012455	0.6973	0.0731674	1.1403	0.080226
TGME49_233820-t26_1-p1	DNA polymerase epsilon subunit B protein GN=TGME49_233820	65.7
TGME49_254300-t26_1-p1	hypothetical protein GN=TGME49_254300	196.44		0.554	0.541	0.616		0.538	0.56	0.729		1.039	1.138	1.184	0.5703	0.00745023	0.609	0.0494359	1.1203	0.141486
TGME49_221630-t26_1-p1	Putative ppg3(predict) GN=TGME49_221630	209.95	0.154				0.329				1.024				0.154		0.329		1.024
TGME49_247220-t26_1-p1	nudix -type motif 9 isoform a family protein GN=TGME49_247220	60.639	0.865	0.952	1.149	1.788	1.085	1.127	1.252	1.426	0.949	1.201	1.054	0.731	1.1885	0.530671	1.2225	0.0701285	0.9838	0.806621
TGME49_257500-t26_1-p1	Alpha/beta hydrolase family protein(predict) GN=TGME49_257500	133
TGME49_243298-t26_1-p1	ICE family protease (caspase) p20 domain-containing protein GN=TGME49_243298	220.95
TGME49_254010-t26_1-p1	serine carboxypeptidase s28 protein GN=TGME49_254010	81.877
TGME49_214900-t26_1-p1	Putative transmembrane protein(predict) GN=TGME49_214900	246.73
TGME49_204160-t26_1-p1	GYF domain-containing protein GN=TGME49_204160	189.98	0.599	0.395	0.582	0.533	0.597	0.486	0.674	0.557	1.001	1.255	1.071	0.972	0.5273	0.00955514	0.5785	0.00591121	1.0748	0.383745
TGME49_224200-t26_1-p1	tRNA pseudouridine synthase GN=TGME49_224200	97.494
TGME49_267730-t26_1-p1	Putative GDP-fucose transporter(predict) GN=TGME49_267730	50.136			0.385				0.511				1.325		0.385		0.511		1.325
TGME49_221310-t26_1-p1	aminopeptidase N protein GN=TGME49_221310	121.3	0.218	0.234	0.291		0.287	0.367	0.411		1.249	1.549	1.407		0.2477	0.00570379	0.355	0.0150394	1.4017	0.0484234
TGME49_248940-t26_1-p1	Zinc knuckle domain-containing protein(predict) GN=TGME49_248940	59.318
TGME49_266010-t26_1-p1	phosphatidylinositol 3- and 4-kinase GN=TGME49_266010	963.72
TGME49_286600-t26_1-p1	Thioredoxin-like associated protein(predict) GN=TGME49_286600	42.944	0.425	0.428	0.504	0.34	0.427	0.524	0.569	0.468	1.096	1.198	1.247	1.195	0.4243	0.00263933	0.497	0.00233163	1.184	0.0128084
TGME49_276210-t26_1-p1	phosphoglycerate mutase family protein GN=TGME49_276210	91.915	0.529	0.621	0.555	0.557	0.708	0.649	0.782	0.706	1.245	1.043	1.33	1.175	0.5655	0.000695394	0.7113	0.0044017	1.1983	0.0590388
TGME49_216860-t26_1-p1	DEAD (Asp-Glu-Ala-Asp) box polypeptide DDX39 GN=TGME49_216860	49.113	0.738	0.689	0.706	0.61	0.707	0.711	0.774	0.622	0.944	1.059	1.016	0.882	0.6858	0.00397975	0.7035	0.00646317	0.9753	0.597129
TGME49_267660-t26_1-p1	hypothetical protein GN=TGME49_267660	170.1	0.457	0.419	0.768	0.444	0.446	0.447	0.568	0.501	1.005	0.986	0.956	0.978	0.522	0.0245901	0.4905	0.00168741	0.9813	0.208544
TGME49_271870-t26_1-p1	zinc carboxypeptidase superfamily protein GN=TGME49_271870	143.15	0.649			0.717	0.77			0.856	1.182			1.215	0.683	0.115968	0.813	0.219542	1.1985	0.0682307
TGME49_271060-t26_1-p1	Sec1 family protein GN=TGME49_271060	72.64
TGME49_313390-t26_1-p1	ribosomal protein RPL6 GN=TGME49_313390	31.222	1.408	0.673	0.678		0.743	0.834	0.861		1.007	1.281	1.228		0.9197	0.671518	0.8127	0.0622455	1.172	0.233553
TGME49_305480-t26_1-p1	elongator complex protein ELP3 GN=TGME49_305480	109.71
TGME49_231930-t26_1-p1	Putative transmembrane protein(predict) GN=TGME49_231930	85.75
TGME49_313440-t26_1-p1	hypothetical protein GN=TGME49_313440	35.503
TGME49_246560-t26_1-p1	"vacuolar ATP synthase subunit g, putative GN=TGME49_246560"	14.837
TGME49_261050-t26_1-p1	RNB family domain-containing protein GN=TGME49_261050	129.29	0.705		0.511		0.689		0.789		0.875		1.15		0.608	0.266969	0.739	0.193956	1.0125	0.989738
TGME49_243590-t26_1-p1	endonuclease/exonuclease/phosphatase family protein GN=TGME49_243590	121.46
TGME49_248740-t26_1-p1	hypothetical protein GN=TGME49_248740	134.98	0.459	0.455	0.434	0.421	0.55	0.51	0.614	0.577	1.116	1.13	1.252	1.278	0.4423	5.23814e-05	0.5628	0.00103822	1.194	0.0220476
TGME49_234420-t26_1-p1	"ATPase, AAA family protein GN=TGME49_234420"	66.806	0.658		0.565		0.774		0.782		1.174		1.397		0.6115	0.136516	0.778	0.0184337	1.2855	0.293698
TGME49_202870-t26_1-p1	SAP domain-containing protein GN=TGME49_202870	55.644	0.68				0.322				0.47				0.68		0.322		0.47
TGME49_209150-t26_1-p1	non-proton pumping type-II NADH dehydrogenase I GN=TGME49_209150	67.025	0.473	0.629	0.545	0.543	1.68	1.859	1.958	1.667	2.99	2.831	3.539	3.012	0.5475	0.00285819	1.791	0.00103291	3.093	0.000262886
TGME49_240450-t26_1-p1	Maf family protein GN=TGME49_240450	29.566
TGME49_282180-t26_1-p1	"ATP synthase-associated protein, putative(predict) GN=TGME49_282180"	35.195	0.401	0.461	0.444	0.447	0.753	0.789	0.871	0.876	1.863	1.711	1.99	1.945	0.4383	0.000166057	0.8223	0.0194908	1.8773	0.000498983
TGME49_214340-t26_1-p1	hypothetical protein GN=TGME49_214340	36.564	0.359				0.246				0.835				0.359		0.246		0.835
TGME49_229790-t26_1-p1	hypothetical protein GN=TGME49_229790	113.37	0.487				0.519				1.102				0.487		0.519		1.102
TGME49_304670-t26_1-p1	leucine rich repeat-containing protein GN=TGME49_304670	38.295
TGME49_224890-t26_1-p1	AMP-binding enzyme(predict) GN=TGME49_224890	116.71	0.403	0.499	0.567	0.42	0.354	0.458	0.535	0.463	1.052	0.883	0.872	0.909	0.4723	0.00363632	0.4525	0.00392727	0.929	0.223288
TGME49_248360-t26_1-p1	hypothetical protein GN=TGME49_248360	27.175	0.386	0.432	0.487	0.436	0.444	0.488	0.627	0.615	1.096	1.054	1.319	1.212	0.4353	0.000614298	0.5435	0.00813087	1.1703	0.0787037
TGME49_264460-t26_1-p1	DNA-directed RNA polymerase III RPC5 GN=TGME49_264460	90.299	0.66		0.595	0.658	0.684		0.579	0.718	0.972		0.996	0.971	0.6377	0.00844612	0.6603	0.0343867	0.9797	0.180027
TGME49_270010-t26_1-p1	hypothetical protein GN=TGME49_270010	59.264
TGME49_305240-t26_1-p1	XPA binding protein 2 family protein GN=TGME49_305240	111.44	0.539	0.574	0.56	0.594	0.52	0.561	0.48	0.607	0.799	0.94	0.745	0.987	0.5668	0.000157597	0.542	0.00179477	0.8678	0.148227
TGME49_229690-t26_1-p1	"autophagy-related protein 7 atg7, putative GN=TGME49_229690"	143.7	0.791	0.878	0.979		0.751	0.756	0.872		0.872	0.877	0.878		0.8827	0.230195	0.793	0.0591547	0.8757	0.000382719
TGME49_281450-t26_1-p1	"cell-cycle-associated protein kinase, putative GN=TGME49_281450"	50.168				0.573				0.659				1.111	0.573		0.659		1.111
TGME49_232660-t26_1-p1	Hsp70 interacting protein HIP GN=TGME49_232660	45.142
TGME49_248880-t26_1-p1	GTPase RAB7 GN=TGME49_248880	47.712	0.468	0.577	0.705	0.495	0.697	0.704	0.834	0.827	1.323	1.194	1.221	1.323	0.5613	0.0113798	0.7655	0.0175429	1.2653	0.00477508
TGME49_252270-t26_1-p1	L1P family of ribosomal protein GN=TGME49_252270	65.499
TGME49_214930-t26_1-p1	"ATP synthase-associated protein, putative(predict) GN=TGME49_214930"	15.147	0.353	0.47	0.426	0.372	0.721	0.634	0.855	0.709	1.893	1.597	1.893	1.822	0.4053	0.00120869	0.7298	0.0204698	1.8013	0.0010826
TGME49_202830-t26_1-p1	"Elicitor-responsive protein, putative GN=TGME49_202830"	33.033	1.032	1.096	1.221	1.129	0.913	0.953	0.96	0.946	0.849	0.809	0.791	0.853	1.1195	0.0706825	0.943	0.0195155	0.8255	0.00287854
TGME49_273360-t26_1-p1	ABC transporter transmembrane region domain-containing protein GN=TGME49_273360	127.36	0.297	0.297	0.457	0.323	0.332	0.335	0.743	0.558	1.241	1.181	1.509	1.613	0.3435	0.00275537	0.492	0.0439892	1.386	0.0351494
TGME49_314860-t26_1-p1	zinc knuckle domain-containing protein GN=TGME49_314860	76.148	0.492	0.556	0.529	0.419	0.499	0.598	0.598	0.417	1.071	1.111	0.998	1.004	0.499	0.00223668	0.528	0.00734136	1.046	0.238488
TGME49_319730-t26_1-p1	YOU2 family C2C2 zinc finger protein GN=TGME49_319730	17.125
TGME49_272380-t26_1-p1	Putative transmembrane protein(predict) GN=TGME49_272380	63.911	0.556	0.741	0.746		0.715	0.739	0.935		1.057	0.978	1.188		0.681	0.0802379	0.7963	0.151	1.0743	0.426832
TGME49_261970-t26_1-p1	Putative transmembrane protein(predict) GN=TGME49_261970	72.314
TGME49_232340-t26_1-p1	protein phosphatase 2C domain-containing protein GN=TGME49_232340	59.867	0.618	0.641	0.697	0.605	0.623	0.662	0.673	0.609	0.99	1.018	0.962	0.966	0.6403	0.00112279	0.6418	0.000519883	0.984	0.356332
TGME49_204080-t26_1-p1	histidine acid phosphatase superfamily protein GN=TGME49_204080	143.85
TGME49_252630-t26_1-p1	hypothetical protein GN=TGME49_252630	15.081	0.384	0.411	0.387	0.405	0.512	0.462	0.581	0.57	1.211	1.151	1.307	1.323	0.3968	2.00235e-05	0.5313	0.0019004	1.248	0.0102444
TGME49_222900-t26_1-p1	phosphoserine phosphatase GN=TGME49_222900	190.47	0.422	0.526	0.517	0.476	0.465	0.546	0.569	0.432	1.169	1.139	1.133	1.014	0.4853	0.00109887	0.503	0.00271221	1.1138	0.0615916
TGME49_247440-t26_1-p1	Putative transmembrane protein(predict) GN=TGME49_247440	40.181	0.344	0.102	1.381	0.376	0.479	0.597	2.003	0.56	1.347	1.461	1.36	1.419	0.5508	0.201793	0.9098	0.509286	1.3968	0.000610308
TGME49_216480-t26_1-p1	NMD3 family protein GN=TGME49_216480	87.416	0.534				0.553				1.025				0.534		0.553		1.025
TGME49_311030-t26_1-p1	HEAT repeat-containing protein 1(predict) GN=TGME49_311030	402.5	0.444	0.483	0.545	0.688	0.51	0.538	0.63	0.733	1.038	1.057	1.179	1.053	0.54	0.0105364	0.6028	0.0120971	1.0818	0.107318
TGME49_275690-t26_1-p1	"ClpB, putative GN=TGME49_275690"	114.55	0.306	0.356	0.352	0.32	0.453	0.449	0.455	0.435	1.33	1.251	1.325	1.347	0.3335	0.000126674	0.448	6.843e-06	1.3133	0.000735294
TGME49_264650-t26_1-p1	phosphoacetylglucosamine mutase GN=TGME49_264650	107.8	0.425		0.427		0.373		0.215		0.811		0.515		0.426	0.0024767	0.294	0.190664	0.663	0.40374
TGME49_210781-t26_1-p1	ubiquitin carboxyl-terminal hydrolase GN=TGME49_210781	372.32			0.485				0.649				1.22		0.485		0.649		1.22
TGME49_211090-t26_1-p1	"aminotransferase, class V superfamily protein GN=TGME49_211090"	68.283	0.438	0.977	0.559	0.5	0.646	0.948	0.672	0.577	1.145	0.992	1.13	1.14	0.6185	0.0799329	0.7108	0.0620411	1.1018	0.096893
TGME49_218850-t26_1-p1	ribosomal protein RPS9 GN=TGME49_218850	30.284	0.437				0.548				1.193				0.437		0.548		1.193
TGME49_210690-t26_1-p1	ribosomal protein RPS6 GN=TGME49_210690	28.956	0.526	0.659	0.548	0.662	0.678	0.68	0.678	0.868	1.155	1.217	1.26	1.145	0.5988	0.00504165	0.726	0.0194178	1.1943	0.00655764
TGME49_312630-t26_1-p1	"anonymous antigen-1, putative GN=TGME49_312630"	286.22	0.555	0.583	0.61	0.511	0.51	0.505	0.546	0.501	0.942	0.903	0.906	0.91	0.5648	0.000959967	0.5155	8.85627e-05	0.9153	0.00429781
TGME49_271888-t26_1-p1	"3-ketoacyl-CoA reductase, putative GN=TGME49_271888"	37.518	0.236	0.285	0.28	0.252	0.399	0.507	0.533	0.48	1.502	1.521	1.793	1.628	0.2633	0.000125582	0.4798	0.00204285	1.611	0.00205238
TGME49_221410-t26_1-p1	actin-like protein ALP4 GN=TGME49_221410	52.155	0.394	0.387	0.511	0.368	0.029	0.018	0.535	0.283	0.07	0.042	1.063	0.767	0.415	0.00187304	0.2163	0.0915951	0.4855	0.209944
TGME49_251690-t26_1-p1	"seryl-tRNA synthetase, cytoplasmic, putative GN=TGME49_251690"	54.116	0.624	0.854	0.912	0.73	0.73	0.375	0.75	0.613	0.962	1.018	0.942	0.83	0.78	0.0773779	0.617	0.0681585	0.938	0.272347
TGME49_312090-t26_1-p1	ribosomal protein RPL23 GN=TGME49_312090	14.818	0.444	0.51	0.522	0.526	0.6	0.665	0.67	0.723	1.106	1.26	1.201	1.178	0.5005	0.000624801	0.6645	0.00263704	1.1863	0.0121614
TGME49_236000-t26_1-p1	"ferredoxin, putative GN=TGME49_236000"	33.227
TGME49_297890-t26_1-p1	hypothetical protein GN=TGME49_297890	168.32
TGME49_288740-t26_1-p1	"L-asparaginase, putative GN=TGME49_288740"	71.026		0.458				0.503				1.114			0.458		0.503		1.114
TGME49_295340-t26_1-p1	UV excision repair protein Rad23 protein GN=TGME49_295340	39.739			1.993				1.814				0.94		1.993		1.814		0.94
TGME49_267450-t26_1-p1	alpha-tubulin suppressor protein GN=TGME49_267450	104.15
TGME49_304970-t26_1-p1	"cell-cycle-associated protein kinase CDK, putative GN=TGME49_304970"	151.55	0.311	0.372		0.381	0.311	0.438		0.483	1.17	1.188		1.11	0.3547	0.00563617	0.4107	0.0309718	1.156	0.0290605
TGME49_295000-t26_1-p1	Sec1 family domain-containing protein(predict) GN=TGME49_295000	110.51	0.551	0.631		0.919	0.622	0.694		0.796	1.017	1.006		0.841	0.7003	0.179558	0.704	0.0552819	0.9547	0.574948
TGME49_244335-t26_1-p1	Putative transmembrane protein(predict) GN=TGME49_244335	61.159
TGME49_270050-t26_1-p1	hypothetical protein GN=TGME49_270050	47.39				0.529				0.507				1.199	0.529		0.507		1.199
TGME49_215100-t26_1-p1	PP-loop family protein GN=TGME49_215100	260.52
TGME49_261250-t26_1-p1	histone H2A1 GN=TGME49_261250	19.546		4.039	3.306			4.926	4.579			1.204	1.47		3.6725	0.0692907	4.7525	0.0210978	1.337	0.292342
TGME49_220160-t26_1-p1	WD domain-containing protein GN=TGME49_220160	59.412
TGME49_267400-t26_1-p1	ribosomal protein RPL32 GN=TGME49_267400	15.617	0.461	0.48	0.512	0.481	0.571	0.677	0.712	0.664	1.182	1.316	1.143	1.184	0.4835	8.92353e-05	0.656	0.00447084	1.2063	0.0133388
TGME49_313140-t26_1-p1	isocitrate dehydrogenase GN=TGME49_313140	68.295	0.501	0.55	0.51	0.48	0.683	0.65	0.669	0.621	1.292	1.241	1.184	1.203	0.5103	0.00025228	0.6558	0.000389508	1.23	0.00263729
TGME49_241150-t26_1-p1	N2227 domain-containing protein(predict) GN=TGME49_241150	65.205		0.38		0.473		0.431		0.396		1.015		0.784	0.4265	0.113622	0.4135	0.043063	0.8995	0.644124
TGME49_316600-t26_1-p1	Putative transmembrane protein(predict) GN=TGME49_316600	13.744
TGME49_249530-t26_1-p1	"exportin 1, putative GN=TGME49_249530"	129.09	0.488	0.494	0.542	0.481	0.503	0.512	0.523	0.486	1.006	0.985	1.047	0.991	0.5013	0.000199965	0.506	4.0022e-05	1.0073	0.691248
TGME49_218760-t26_1-p1	"SNAP protein (soluble N-ethylmaleimide-sensitive factor Attachment Protein), putative GN=TGME49_218760"	35.808
TGME49_214780-t26_1-p1	"hydrolase, NUDIX family protein GN=TGME49_214780"	25.262				0.339				0.248				0.757	0.339		0.248		0.757
TGME49_258030-t26_1-p1	DNA polymerase GN=TGME49_258030	139.49	0.598	0.623	0.745	0.628	0.733	0.65	0.882	0.64	1.2	1.078	1.177	1.04	0.6485	0.00442824	0.7263	0.0311803	1.1238	0.0626991
TGME49_253330-t26_1-p1	"Rhoptry kinase family protein, truncated (incomplete catalytic triad) GN=TGME49_253330"	42.231	0.02	0.022	0.018	0.024	0.03	0.037	0.029	0.036	1.456	1.723	1.495	1.403	0.021	1.39003e-05	0.033	2.03678e-05	1.5193	0.00406935
TGME49_313580-t26_1-p1	cytochrome b5 family heme/steroid binding domain-containing protein GN=TGME49_313580	45.403	0.919	1.13	1.167	0.96	0.937	0.974	1.072	0.932	0.93	0.914	0.886	0.871	1.044	0.617685	0.9788	0.580897	0.9003	0.00859349
TGME49_299210-t26_1-p1	CTP synthase GN=TGME49_299210	70.998	0.717	0.871	0.932	0.8	0.743	0.909	0.935	0.846	0.997	1.018	1.006	0.974	0.83	0.061305	0.8583	0.0772598	0.9988	0.906286
TGME49_205440-t26_1-p1	CCT chaperonin gamma subunit GN=TGME49_205440	60.612	0.522	0.561	0.579	0.518	0.537	0.554	0.609	0.542	1.023	1.054	0.979	0.979	0.545	0.000303875	0.5605	0.000411923	1.0088	0.719753
TGME49_243490-t26_1-p1	"BCS1 family isoform 9, putative GN=TGME49_243490"	58.82	0.457				1.02				2.147				0.457		1.02		2.147
TGME49_262730-t26_1-p1	rhoptry protein ROP16 GN=TGME49_262730	76.215	1.075	1.185	1.013	0.866	1.168	1.083	0.958	1.207	1.035	0.922	1.082	1.201	1.0348	0.73861	1.104	0.206769	1.06	0.457336
TGME49_277710-t26_1-p1	hypothetical protein GN=TGME49_277710	79.011	0.479	0.54			0.693	1.366			1.484	2.532			0.5095	0.0793938	1.0295	0.963662	2.008	0.330187
TGME49_207840-t26_1-p1	ribosomal protein RPS17 GN=TGME49_207840	15.228	0.621	0.696	0.734	0.653	0.839	0.866	0.891	0.77	1.197	1.271	1.195	1.254	0.676	0.00260598	0.8415	0.0174904	1.2293	0.00150532
TGME49_306660-t26_1-p1	RNA pseudouridine synthase superfamily protein GN=TGME49_306660	676.32	0.593	0.539	0.659	0.425	0.583	0.562	0.683	0.447	0.932	1.047	1.114	0.983	0.554	0.0113491	0.5688	0.0107101	1.019	0.734903
TGME49_251880-t26_1-p1	tRNA synthetases class I family protein GN=TGME49_251880	60.169	0.744		0.545		0.72		0.79		0.929		1.015		0.6445	0.288839	0.755	0.145463	0.972	0.720668
TGME49_217010-t26_1-p1	Putative CD2 antigen cytoplasmic tail-binding protein 2(predict) GN=TGME49_217010	64.342			0.513				0.478				0.974		0.513		0.478		0.974
TGME49_262050-t26_1-p1	rhoptry kinase family protein ROP39 GN=TGME49_262050	65.132	2.82	3.175	2.803	2.538	2.12	2.313	2.376	2.431	0.759	0.756	0.795	0.817	2.834	0.000288727	2.31	0.000155159	0.7818	0.00145038
TGME49_283710-t26_1-p1	longevity-assurance protein (LAG1) domain-containing protein GN=TGME49_283710	39.556
TGME49_242260-t26_1-p1	Putative transmembrane protein(predict) GN=TGME49_242260	309.08		0.342				0.439				1.341			0.342		0.439		1.341
TGME49_225540-t26_1-p1	TolA(predict) GN=TGME49_225540	52.713	0.273	0.205	0.251		0.126	0.23	0.206		0.499	1.088	0.947		0.243	0.00532066	0.1873	0.0171637	0.8447	0.529424
TGME49_318480-t26_1-p1	SWI2/SNF2-containing protein RAD5 GN=TGME49_318480	191.43		0.367				0.392				1.1			0.367		0.392		1.1
TGME49_318570-t26_1-p1	SFT2 family protein GN=TGME49_318570	33.251				0.282				0.353				1.123	0.282		0.353		1.123
TGME49_308580-t26_1-p1	Lon protease family protein GN=TGME49_308580	164.13
TGME49_308590-t26_1-p1	Mov34/MPN/PAD-1 family protein GN=TGME49_308590	53.643			0.854				0.925				0.951		0.854		0.925		0.951
TGME49_294670-t26_1-p1	translation initiation factor 3 subunit GN=TGME49_294670	31.812	0.583	0.615	0.865	0.564	0.725	0.708	1.018	0.697	1.046	1.13	1.047	1.059	0.6568	0.0313734	0.787	0.094431	1.0705	0.0501216
TGME49_272600-t26_1-p1	adaptin c-terminal domain-containing protein GN=TGME49_272600	182.95	0.876		0.443		1.02		0.367		1.172		0.844		0.6595	0.505874	0.6935	0.619952	1.008	0.98507
TGME49_277550-t26_1-p1	UvrD/REP helicase domain-containing protein GN=TGME49_277550	342.49
TGME49_315410-t26_1-p1	SAG-related sequence SRS53F GN=TGME49_315410	34.069
TGME49_294970-t26_1-p1	DNA-directed RNA polymerase II subunit RPB1(predict) GN=TGME49_294970	68.05
TGME49_320160-t26_1-p1	Putative serine/threonine-protein kinase nek2(predict) GN=TGME49_320160	201.72		1.269		0.494		1.236		0.689		0.982		1.193	0.8815	0.785663	0.9625	0.877788	1.0875	0.667729
TGME49_258990-t26_1-p1	bromodomain-containing protein GN=TGME49_258990	194.12	0.424				0.42				0.993				0.424		0.42		0.993
TGME49_293690-t26_1-p1	profilin PRF GN=TGME49_293690	17.741	0.841	0.784	0.777	0.81	0.672	0.73	0.574	0.495	0.87	0.94	0.699	0.709	0.803	0.00179135	0.6178	0.0157756	0.8045	0.0776316
TGME49_239050-t26_1-p1	"AT4g32400/F8B4_100, related(predict) GN=TGME49_239050"	133.52
TGME49_291140-t26_1-p1	"CCR4-Not complex component, Not1 protein GN=TGME49_291140"	265.87	0.454	0.49	0.57	0.548	0.582	0.57	0.702	0.607	1.119	1.123	1.149	1.012	0.5155	0.00156818	0.6153	0.00287622	1.1008	0.0621333
TGME49_243510-t26_1-p1	OTU family cysteine protease GN=TGME49_243510	41.457		0.577				0.539				0.934			0.577		0.539		0.934
TGME49_240525-t26_1-p1	hypothetical protein GN=TGME49_240525	62.26
TGME49_259090-t26_1-p1	ubiquitin-conjugating enzyme subfamily protein GN=TGME49_259090	50.845
TGME49_218560-t26_1-p1	acetyl-coA carboxylase ACC2 GN=TGME49_218560	365.03	0.242	0.268	0.294	0.273	0.309	0.352	0.405	0.33	1.265	1.144	1.301	1.009	0.2693	9.60525e-05	0.349	0.000545688	1.1798	0.0946411
TGME49_298980-t26_1-p1	RNA pseudouridine synthase superfamily protein GN=TGME49_298980	97.466				1.543				1.303				0.75	1.543		1.303		0.75
TGME49_293610-t26_1-p1	dihydroorotase GN=TGME49_293610	44.196			0.488				0.426				0.836		0.488		0.426		0.836
TGME49_213000-t26_1-p1	"replication factor C, subunit 5, putative GN=TGME49_213000"	41.233		0.368	0.424			0.499	0.568			1.281	1.307		0.396	0.0683855	0.5335	0.0918435	1.294	0.0350659
TGME49_320570-t26_1-p1	"elongation factor Tu, putative GN=TGME49_320570"	63.549	0.914	0.789	0.868	0.757	0.793	0.839	0.878	0.825	1.036	1.014	1.024	1.052	0.832	0.0331671	0.8338	0.00491872	1.0315	0.0430248
TGME49_280660-t26_1-p1	HECT-domain (ubiquitin-transferase) domain-containing protein GN=TGME49_280660	1854.4	0.451	0.616	1.486		0.464	0.527	1.35		1.038	0.864	0.935		0.851	0.569552	0.7803	0.464948	0.9457	0.462271
TGME49_268950-t26_1-p1	La domain protein(predict) GN=TGME49_268950	60.196	0.503	0.378	0.519	0.517	0.438	0.419	0.504	0.467	0.849	0.966	0.836	0.831	0.4793	0.00353176	0.457	0.000448582	0.8705	0.0419097
TGME49_299250-t26_1-p1	hypothetical protein GN=TGME49_299250	123.91	0.252	0.305	0.406		0.24	0.344	0.515		1.435	1.056	1.191		0.321	0.0208951	0.3663	0.0599787	1.2273	0.213447
TGME49_275460-t26_1-p1	Putative transmembrane protein(predict) GN=TGME49_275460	30.743	0.64				0.683				0.964				0.64		0.683		0.964
TGME49_264900-t26_1-p1	"RIBOSOME BINDING PROTEIN-1, putative(predict) GN=TGME49_264900"	104.85	0.432				0.395				0.967				0.432		0.395		0.967
TGME49_214410-t26_1-p1	Putative transmembrane protein(predict) GN=TGME49_214410	62.643
TGME49_218200-t26_1-p1	UDP-sugar pyrophospharylase GN=TGME49_218200	67.851	0.275	0.317	0.334	0.312	0.267	0.296	0.304	0.268	0.874	1.01	0.937	0.852	0.3095	0.000145568	0.2838	6.3556e-05	0.9183	0.141535
TGME49_221940-t26_1-p1	adaptin n terminal region domain-containing protein GN=TGME49_221940	147.53	0.368		0.317	0.31	0.447		0.48	0.422	1.297		1.447	1.302	0.3317	0.00353161	0.4497	0.00323043	1.3487	0.021058
TGME49_271050-t26_1-p1	SAG-related sequence SRS34A GN=TGME49_271050	19.106	1.179	1.277	1.057	1.105	1.902	1.424	1.643	1.714	1.546	1.232	1.517	1.622	1.1545	0.0589728	1.6708	0.00523609	1.4793	0.0118431
TGME49_295650-t26_1-p1	hypothetical protein GN=TGME49_295650	74.636	0.365		0.423	0.41	0.435		0.545	0.621	1.138		1.272	1.398	0.3993	0.00354944	0.5337	0.0375385	1.2693	0.0841314
TGME49_253290-t26_1-p1	valyl-tRNA synthetase GN=TGME49_253290	125.05	0.707	0.764	0.753	0.756	0.723	0.775	0.811	0.816	1.005	0.983	1.019	0.982	0.745	0.000706167	0.7813	0.00456402	0.9973	0.799802
TGME49_297530-t26_1-p1	DNA-directed RNA polymerase I RPA2 GN=TGME49_297530	153.52	0.714	0.777	0.929		0.742	0.708	0.861		1.144	0.826	0.961		0.8067	0.145629	0.7703	0.067166	0.977	0.806543
TGME49_297880-t26_1-p1	dense granule protein DG32 GN=TGME49_297880	24.153	1.118	1.1	0.978	0.798	1.331	1.293	1.301	1.219	1.251	1.211	1.377	1.313	0.9985	0.916218	1.286	0.00137323	1.288	0.00444756
TGME49_304710-t26_1-p1	"eukaryotic peptide chain release factor, putative GN=TGME49_304710"	90.105	0.732	0.774	0.948		1.242	0.999	0.888		1.661	1.212	0.992		0.818	0.164149	1.043	0.813496	1.2883	0.336319
TGME49_252380-t26_1-p1	PhoD domain-containing protein(predict) GN=TGME49_252380	135.81		0.339	0.392	0.241		0.385	0.549	0.353		1.202	1.368	1.197	0.324	0.0228873	0.429	0.0346812	1.2557	0.0521771
TGME49_217430-t26_1-p1	protease inhibitor PI1 GN=TGME49_217430	47.782	0.713	0.608	0.718		0.532	0.413	0.605		0.789	0.706	0.935		0.6797	0.0280034	0.5167	0.039259	0.81	0.161806
TGME49_320670-t26_1-p1	"vacuolar protein sorting 16, putative GN=TGME49_320670"	101.5
TGME49_202310-t26_1-p1	O-sialoglycoprotein endopeptidase GN=TGME49_202310	62.759
TGME49_312260-t26_1-p1	Merozoite adhesive erythrocytic binding protein(predict) GN=TGME49_312260	97.344
TGME49_314410-t26_1-p1	"aquarius, putative GN=TGME49_314410"	251.13	0.386	0.5	0.441	0.427	0.495	0.443	0.607	0.58	1.23	1.084	1.256	1.166	0.4385	0.000888192	0.5313	0.00465686	1.184	0.0216239
TGME49_221690-t26_1-p1	Importin N-terminal domain-containing protein(predict) GN=TGME49_221690	149.62	0.614	0.634	0.723	0.603	0.663	0.668	0.668	0.671	1.053	0.989	0.952	0.982	0.6435	0.00258156	0.6675	7.90702e-07	0.994	0.801684
TGME49_237120-t26_1-p1	Cytochrome c oxidase subunit 3(predict) GN=TGME49_237120	18.11
TGME49_239260-t26_1-p1	histone H4 GN=TGME49_239260	11.439	0.593	0.676	0.58	0.743	0.829	0.886	0.861	1.112	1.283	1.332	1.318	1.198	0.648	0.0072693	0.922	0.332638	1.2828	0.00288402
TGME49_248510-t26_1-p1	Chorein_N domain-containing protein(predict) GN=TGME49_248510	1295.6		0.544	0.491			0.785	0.751			1.56	1.634		0.5175	0.0696292	0.768	0.0750901	1.597	0.0445191
TGME49_214520-t26_1-p1	general transcription factor IIH polypeptide 4 GTF2H4 GN=TGME49_214520	92.537
TGME49_275740-t26_1-p1	hypothetical protein GN=TGME49_275740	160.59	0.167				0.175				1.01				0.167		0.175		1.01
TGME49_227310-t26_1-p1	hypothetical protein GN=TGME49_227310	19.347
TGME49_228100-t26_1-p1	Putative transmembrane protein (Fragment)(predict) GN=TGME49_228100	139.35			0.618				0.908				1.54		0.618		0.908		1.54
TGME49_246330-t26_1-p1	CRAL/TRIO domain-containing protein GN=TGME49_246330	48.773	0.271	0.379	0.388	0.332	0.321	0.352	0.368	0.358	0.985	0.934	0.951	1.036	0.3425	0.00145496	0.3498	7.5478e-05	0.9765	0.420026
TGME49_248710-t26_1-p1	Ubiquitin carboxyl-terminal hydrolase(predict) GN=TGME49_248710	109.83
TGME49_201400-t26_1-p1	Sin3-associated polypeptide SAP18 GN=TGME49_201400	97.204		0.294	0.405			0.345	0.522			0.856	1.251		0.3495	0.13352	0.4335	0.209575	1.0535	0.919217
TGME49_227800-t26_1-p1	EF hand domain-containing protein GN=TGME49_227800	135.82	0.395		0.39	0.331	0.425		0.486	0.438	1.155		1.213	1.23	0.372	0.00490156	0.4497	0.0038374	1.1993	0.0161914
TGME49_315930-t26_1-p1	"integral membrane protein, DUF56 family protein, putative GN=TGME49_315930"	18.101
TGME49_205750-t26_1-p1	histone deacetylase complex subunit Sin3 GN=TGME49_205750	87.091
TGME49_278670-t26_1-p1	ubiquitin-conjugating enzyme subfamily protein GN=TGME49_278670	36.994	0.523	0.617	0.584	0.576	0.472	0.703	0.777	0.719	0.874	1.118	1.29	1.229	0.575	0.000792117	0.6678	0.0470812	1.1278	0.353925
TGME49_248140-t26_1-p1	Putative transmembrane protein(predict) GN=TGME49_248140	55.588				0.418				0.487				1.185	0.418		0.487		1.185
TGME49_265050-t26_1-p1	hypothetical protein GN=TGME49_265050	134.19
TGME49_262850-t26_1-p1	"SPRY domain-containing protein, related(predict) GN=TGME49_262850"	88.198			0.472				0.605				1.31		0.472		0.605		1.31
TGME49_292280-t26_1-p1	SAG-related sequence SRS36D GN=TGME49_292280	39.199	0.021	0.009		0.008	0.025	0.014		0.014	1.082	1.502		1.518	0.0127	0.00687318	0.0177	0.00335657	1.3673	0.157543
TGME49_265830-t26_1-p1	phosphodiesterase/alkaline phosphatase D family protein GN=TGME49_265830	84.003	0.341		0.315		0.472		0.512		1.363		1.634		0.328	0.0319776	0.492	0.0514554	1.4985	0.197327
TGME49_311090-t26_1-p1	ubiquitin carboxyl-terminal hydrolase GN=TGME49_311090	67.166				0.721				0.834				0.99	0.721		0.834		0.99
TGME49_255740-t26_1-p1	RTR1-type domain-containing protein(predict) GN=TGME49_255740	276.13	0.257	0.27	0.259	0.221	0.294	0.346	0.331	0.239	1.142	1.574	1.457	1.239	0.2518	0.000107876	0.3025	0.00107206	1.353	0.0402534
TGME49_292130-t26_1-p1	ribosomal protein RPL13A GN=TGME49_292130	32.749	0.567	0.651	0.52	0.529	0.742	0.765	0.671	0.663	1.253	1.24	1.241	1.263	0.5668	0.00233005	0.7103	0.00363603	1.2493	2.54665e-05
TGME49_211890-t26_1-p1	RAP domain-containing protein GN=TGME49_211890	572.33	1.023				1.154				1.045				1.023		1.154		1.045
TGME49_263080-t26_1-p1	hypothetical protein GN=TGME49_263080	14.407	0.491	0.602	0.486	0.376	0.81	0.836	0.904	0.931	1.612	1.527	1.804	1.473	0.4888	0.00722019	0.8703	0.0334695	1.604	0.00272195
TGME49_215560-t26_1-p1	histone arginine methyltransferase PRMT5 GN=TGME49_215560	107.09	0.403	0.55	0.567		0.421	0.537	0.561		1.027	0.918	1.009		0.5067	0.0353769	0.5063	0.0243334	0.9847	0.733915
TGME49_225000-t26_1-p1	Enhancer of polycomb-like protein(predict) GN=TGME49_225000	154.66		0.338				0.422				1.214			0.338		0.422		1.214
TGME49_227920-t26_1-p1	hypothetical protein GN=TGME49_227920	9.5469
TGME49_235170-t26_1-p1	"ATPase, AAA family protein GN=TGME49_235170"	138.1	0.407	0.388	0.428	0.429	0.427	0.511	0.562	0.457	1.09	1.296	1.184	1.221	0.413	6.62149e-05	0.4893	0.00196004	1.1978	0.023298
TGME49_318600-t26_1-p1	DNA /pantothenate metabolism flavoprotein GN=TGME49_318600	60.229		0.389	0.491			0.441	0.501			1.074	1.032		0.44	0.125009	0.471	0.0757048	1.053	0.319293
TGME49_289700-t26_1-p1	hypothetical protein GN=TGME49_289700	64.582
TGME49_258550-t26_1-p1	SAG-related sequence SRS28 GN=TGME49_258550	30.222			2.164				3.09				1.564		2.164		3.09		1.564
TGME49_265080-t26_1-p1	Tubulin-tyrosine ligase family protein GN=TGME49_265080	202.02
TGME49_212250-t26_1-p1	XPG N-terminal domain-containing protein GN=TGME49_212250	86.944	0.573	0.533	0.603	0.534	0.576	0.601	0.671	0.602	1.007	1.134	1.158	1.083	0.5608	0.000458033	0.6125	0.000967296	1.0955	0.0867173
TGME49_230580-t26_1-p1	Cell division cycle protein 123(predict) GN=TGME49_230580	123.76			0.961	0.731			1.12	0.776			1.087	0.963	0.846	0.529016	0.948	0.831926	1.025	0.833952
TGME49_293580-t26_1-p1	prefoldin subunit protein GN=TGME49_293580	18.345	0.596	0.657	0.778	0.758	0.66	0.617	0.755	0.702	0.954	0.967	0.983	0.921	0.6973	0.0148147	0.6835	0.00454599	0.9563	0.067011
TGME49_267020-t26_1-p1	TPR_REGION domain-containing protein(predict) GN=TGME49_267020	83.179	0.336			0.247	0.542			0.378	1.368			1.57	0.2915	0.110195	0.46	0.198012	1.469	0.15883
TGME49_320015-t26_1-p1	hypothetical protein GN=TGME49_320015	42.235
TGME49_207080-t26_1-p1	histone lysine acetyltransferase MYST-B GN=TGME49_207080	120.87
TGME49_201630-t26_1-p1	protein phosphatase 2C domain-containing protein GN=TGME49_201630	41.457
TGME49_314970-t26_1-p1	root hair defective 3 gtp-binding protein (rhd3) protein GN=TGME49_314970	98.253	0.306	0.324	0.337	0.303	0.516	0.529	0.566	0.601	1.471	1.502	1.645	1.759	0.3175	3.50078e-05	0.553	0.000649735	1.5943	0.00233959
TGME49_226510-t26_1-p1	Sec23/Sec24 trunk domain-containing protein GN=TGME49_226510	165.23	0.426	0.373	0.543	0.568	0.37	0.361	0.424	0.52	0.925	0.969	0.901	1.062	0.4775	0.0072834	0.4188	0.00278078	0.9643	0.425331
TGME49_231440-t26_1-p1	LsmAD domain-containing protein GN=TGME49_231440	148.26	0.343	0.333	0.461	0.304	0.242	0.258	0.49	0.285	0.827	1.012	1.04	0.924	0.3603	0.00217445	0.3188	0.00780014	0.9508	0.429342
TGME49_202820-t26_1-p1	ubiquitin-conjugating enzyme subfamily protein GN=TGME49_202820	18.933			0.879	0.788			0.866	0.773			1.014	0.943	0.8335	0.253608	0.8195	0.242408	0.9785	0.738117
TGME49_236580-t26_1-p1	Prp31-15.5k-U4 Snrna Complex family protein GN=TGME49_236580	19.947	0.583	0.578	0.638	0.544	0.672	0.668	0.851	0.712	1.122	1.168	1.015	1.17	0.5858	0.000766354	0.7258	0.0155418	1.1188	0.0638946
TGME49_314850-t26_1-p1	Putative transmembrane protein(predict) GN=TGME49_314850	236.09	0.561				0.829				1.417				0.561		0.829		1.417
TGME49_216030-t26_1-p1	VHS domain-containing protein(predict) GN=TGME49_216030	143.3			0.662				0.543				0.785		0.662		0.543		0.785
TGME49_201710-t26_1-p1	"WD domain, G-beta repeat-containing protein GN=TGME49_201710"	59.719	0.433	0.699	0.505	0.61	0.718	0.694	0.663	0.683	1.445	1.295	1.328	1.123	0.5618	0.0163881	0.6895	0.000298504	1.2978	0.0240035
TGME49_266090-t26_1-p1	Putative transmembrane protein(predict) GN=TGME49_266090	49.58	0.334	0.397	0.389	0.332	0.447	0.472	0.566	0.493	1.161	1.242	1.454	1.461	0.363	0.000353531	0.4945	0.00119934	1.3295	0.0245112
TGME49_267600-t26_1-p1	FHA domain-containing protein GN=TGME49_267600	84.416	0.632			0.484	0.578			0.606	0.856			1.097	0.558	0.196318	0.592	0.0405439	0.9765	0.887046
TGME49_223672-t26_1-p1	"3'(2'),5'-bisphosphate nucleotidase GN=TGME49_223672"	37.937				0.278				0.317				1.117	0.278		0.317		1.117
TGME49_227810-t26_1-p1	rhoptry kinase family protein ROP11 (incomplete catalytic triad) GN=TGME49_227810	58.034	0.903	1.086	0.958	0.882	1.167	1.01	1.18	1.174	1.211	1.136	1.229	1.241	0.9573	0.446141	1.1328	0.0666018	1.2043	0.00398458
TGME49_231030-t26_1-p1	"Arv1, related protein(predict) GN=TGME49_231030"	95.499
TGME49_210430-t26_1-p1	DnaJ domain-containing protein GN=TGME49_210430	221.87
TGME49_263200-t26_1-p1	Putative myosin heavy chain(predict) GN=TGME49_263200	118.61		2.033				9.972				4.756			2.033		9.972		4.756
TGME49_268260-t26_1-p1	Putative transmembrane protein(predict) GN=TGME49_268260	86.736	0.414		0.489		0.467		0.645		1.186		1.358		0.4515	0.0931756	0.556	0.231514	1.272	0.243254
TGME49_203150-t26_1-p1	hypothetical protein GN=TGME49_203150	187.61			0.636				0.638				1.005		0.636		0.638		1.005
TGME49_237570-t26_1-p1	leucine carboxyl methyltransferase GN=TGME49_237570	50.463			0.328				1.039				1.022		0.328		1.039		1.022
TGME49_258950-t26_1-p1	lectin family protein GN=TGME49_258950	70.29	0.429	0.502	0.43	0.409	0.556	0.645	0.767	0.661	1.29	1.328	1.57	1.426	0.4425	0.000541447	0.6573	0.0112274	1.4035	0.00691734
TGME49_297960-t26_1-p1	rhoptry neck protein RON6 GN=TGME49_297960	238.61	0.586	0.769	0.611	0.566	0.703	0.844	0.888	0.798	1.288	1.132	1.298	1.361	0.633	0.0100987	0.8083	0.0335021	1.2698	0.0138686
TGME49_319930-t26_1-p1	SIT4 phosphatase-associated protein(predict) GN=TGME49_319930	121.34
TGME49_314400-t26_1-p1	"pyruvate dehydrogenase E1 component, beta subunit, putative GN=TGME49_314400"	45.598	0.489	0.548	0.506	0.491	0.568	0.607	0.616	0.662	1.14	1.145	1.221	1.222	0.5085	0.000199865	0.6133	0.000874935	1.182	0.00497013
TGME49_232830-t26_1-p1	"vacuolar proton translocating ATPase subunit A, putative GN=TGME49_232830"	101.08	0.398	0.407	0.362	0.445	0.569	0.577	0.565	0.738	1.42	1.407	1.537	1.524	0.403	0.000338017	0.6123	0.00688343	1.472	0.000716296
TGME49_281430-t26_1-p1	"protein kinase, putative GN=TGME49_281430"	40.57
TGME49_309190-t26_1-p1	Armadillo interacting protein(predict) GN=TGME49_309190	89.302			0.506				0.636				1.224		0.506		0.636		1.224
TGME49_231750-t26_1-p1	Macro domain protein(predict) GN=TGME49_231750	67.955	0.384	0.51	0.559	0.698	0.449	0.48	0.581	0.677	1.133	0.99	1.072	1.054	0.5378	0.020492	0.5468	0.0105618	1.0623	0.161933
TGME49_272400-t26_1-p1	casein kinase ii regulatory subunit protein GN=TGME49_272400	39.721	0.55	0.506	0.448	0.422	0.597	0.536	0.588	0.512	0.924	1.035	1.086	1.077	0.4815	0.00174722	0.5583	0.000834451	1.0305	0.560815
TGME49_243240-t26_1-p1	"WD domain, G-beta repeat-containing protein GN=TGME49_243240"	53.77
TGME49_224860-t26_1-p1	"exosome component 2, putative GN=TGME49_224860"	38.735	0.58				0.646				0.993				0.58		0.646		0.993
TGME49_211220-t26_1-p1	Putative origin recognition complex subunit(predict) GN=TGME49_211220	98.135
TGME49_203400-t26_1-p1	Putative transmembrane protein(predict) GN=TGME49_203400	64.619
TGME49_244440-t26_1-p1	nucleoside transporter protein GN=TGME49_244440	50.966			2.994	2.591			4.684	5.536			1.508	2.021	2.7925	0.0633225	5.11	0.0461375	1.7645	0.226496
TGME49_295110-t26_1-p1	rhoptry protein ROP7 GN=TGME49_295110	63.394	0.96	0.978	0.881	0.867	1.153	1.09	1.121	1.178	1.036	1.107	1.149	1.149	0.9215	0.0973124	1.1355	0.00740788	1.1103	0.0347801
TGME49_292950-t26_1-p1	hypothetical protein GN=TGME49_292950	210.87	0.398				0.459				1.156				0.398		0.459		1.156
TGME49_255980-t26_1-p1	WS_DGAT_C domain-containing protein(predict) GN=TGME49_255980	75.197		0.597	0.522	0.505		0.624	0.909	0.706		1.135	1.417	1.342	0.5413	0.0101798	0.7463	0.153384	1.298	0.0884275
TGME49_271820-t26_1-p1	lipoyltransferase and lipoate-protein ligase subfamily protein GN=TGME49_271820	52.465	0.41	0.501	0.458	0.427	0.566	0.409	0.515	0.399	1.312	0.803	0.919	0.811	0.449	0.000546393	0.4723	0.00461884	0.9613	0.679478
TGME49_297130-t26_1-p1	hypothetical protein GN=TGME49_297130	22.371
TGME49_240710-t26_1-p1	RNA recognition motif-containing protein GN=TGME49_240710	102.23	0.395	0.441	0.403	0.338	0.527	0.44	0.476	0.454	1.201	1.024	1.311	1.136	0.3943	0.000689164	0.4743	0.000489291	1.168	0.0852822
TGME49_271810-t26_1-p1	"lanp, putative GN=TGME49_271810"	31.931	0.612	0.531	0.611	0.518	0.556	0.625	0.698	0.627	0.911	1.106	0.976	1.043	0.568	0.00159277	0.6265	0.00311468	1.009	0.90403
TGME49_305980-t26_1-p1	pyruvate dehydrogenase complex subunit PDH-E3I GN=TGME49_305980	66.838	0.3	0.345	0.316	0.3	0.475	0.501	0.514	0.489	1.442	1.447	1.529	1.558	0.3153	7.84521e-05	0.4948	4.64629e-05	1.494	0.000387403
TGME49_290290-t26_1-p1	ubiquitin-activating enzyme E1 family protein GN=TGME49_290290	119.81	0.533	0.616	0.599	0.595	0.61	0.607	0.642	0.63	1.041	0.998	1.026	0.989	0.5858	0.000699561	0.6223	7.53287e-05	1.0135	0.408173
TGME49_292270-t26_1-p1	SAG-related sequence SRS36C GN=TGME49_292270	35.57	0.019	0.023	0.022	0.021	0.027	0.032	0.034	0.034	1.324	1.336	1.48	1.494	0.0213	4.06623e-06	0.0318	1.331e-05	1.4085	0.00277192
TGME49_249630-t26_1-p1	"glutathione S-transferase, N-terminal domain-containing protein GN=TGME49_249630"	48.646	0.421	0.531		0.529	0.467	0.641		0.592	1.117	0.92		1.061	0.4937	0.0170064	0.5667	0.0384586	1.0327	0.724345
TGME49_259020-t26_1-p1	bradyzoite antigen BAG1 GN=TGME49_259020	25.041	0.04	0.04		0.061	0.027	0.028		0.034	0.681	0.69		0.511	0.047	0.00311767	0.0297	0.000618224	0.6273	0.0581888
TGME49_223410-t26_1-p1	"eukaryotic initiation factor-4E, putative GN=TGME49_223410"	25.981	0.408	0.524	0.516	0.552	0.627	0.478	0.697	0.75	1.191	0.982	1.214	1.279	0.5	0.00287778	0.638	0.0268206	1.1665	0.111381
TGME49_265770-t26_1-p1	Putative transmembrane protein (Fragment)(predict) GN=TGME49_265770	231.27	0.422	0.336		1.853	0.564	0.6		3.002	1.344	1.319		1.55	0.8703	0.566834	1.3887	0.994461	1.4043	0.0326357
TGME49_275980-t26_1-p1	coenzyme q (ubiquinone) biosynthesis protein coq4 protein GN=TGME49_275980	48.926
TGME49_311400-t26_1-p1	"WD domain, G-beta repeat-containing protein GN=TGME49_311400"	165.57	0.457	0.468	0.56	0.546	0.563	0.575	0.606	0.56	1.06	0.948	1.065	1.038	0.5078	0.00147108	0.576	0.000117339	1.0278	0.463215
TGME49_307040-t26_1-p1	shikimate dehydrogenase substrate binding domain-containing protein GN=TGME49_307040	349.11	0.547		0.592		0.594		0.646		1.142		1.067		0.5695	0.0629195	0.62	0.078481	1.1045	0.288046
TGME49_208530-t26_1-p1	nicotinate phosphoribosyltransferase GN=TGME49_208530	65.58	0.327	0.371	0.372	0.384	0.381	0.387	0.443	0.421	1.133	1.165	1.142	1.004	0.3635	0.000145236	0.408	0.000209984	1.111	0.0762681
TGME49_209570-t26_1-p1	suppressor of mitotic defects protein GN=TGME49_209570	39.881
TGME49_267440-t26_1-p1	RING zinc finger protein GN=TGME49_267440	41.492
TGME49_267480-t26_1-p1	"tRNA (guanine(26)-N(2))-dimethyltransferase, putative GN=TGME49_267480"	76.064	0.459	0.477	0.482	0.53	0.441	0.488	0.518	0.527	1.022	1.005	1.033	1.033	0.487	0.000256005	0.4935	0.00061151	1.0233	0.0550256
TGME49_272910-t26_1-p1	T-complex protein 1 delta subunit GN=TGME49_272910	58.644	0.517	0.566	0.539	0.522	0.525	0.575	0.631	0.571	1.038	1.007	1.009	1.037	0.536	0.000118051	0.5755	0.00103405	1.0228	0.102592
TGME49_231080-t26_1-p1	ribosomal protein RPL38 GN=TGME49_231080	9.5832		0.342	0.399	0.416		0.535	0.501	0.613		1.499	1.31	1.136	0.3857	0.00577011	0.5497	0.0142979	1.315	0.112225
TGME49_256760-t26_1-p1	pyruvate kinase PyK1 GN=TGME49_256760	57.529	0.158	0.188	0.207	0.186	0.2	0.198	0.213	0.205	1.077	1.115	1.02	0.981	0.1848	0.000122283	0.204	3.62538e-06	1.0483	0.256008
TGME49_282040-t26_1-p1	hypothetical protein GN=TGME49_282040	233.89				0.378				0.389				1.052	0.378		0.389		1.052
TGME49_207665-t26_1-p1	kinesin motor domain-containing protein GN=TGME49_207665	92.87			0.857				0.778				0.931		0.857		0.778		0.931
TGME49_229920-t26_1-p1	Putative transmembrane protein(predict) GN=TGME49_229920	34.951	0.621	0.754	0.621	0.589	0.824	0.81	0.879	0.91	1.202	1.081	1.363	1.402	0.6463	0.00592275	0.8558	0.0155783	1.262	0.0463924
TGME49_310430-t26_1-p1	Hsp90 domain-containing protein GN=TGME49_310430	120.78	0.212	0.277	0.24	0.227	0.354	0.371	0.379	0.361	1.5	1.335	1.527	1.458	0.239	0.000208478	0.3663	1.12993e-05	1.455	0.00167302
TGME49_242610-t26_1-p1	"WD domain, G-beta repeat-containing protein GN=TGME49_242610"	62.249	0.614	0.657		0.708	0.305	0.34		0.681	0.431	0.921		0.977	0.6597	0.0142388	0.442	0.103172	0.7763	0.431079
TGME49_243800-t26_1-p1	"long-chain fatty acid CoA ligase, putative GN=TGME49_243800"	83.507	1.105	1.05	1.332	0.984	1.231	1.428	1.625	0.772	1.144	1.217	1.242	0.779	1.1178	0.257634	1.264	0.369121	1.0955	0.597192
TGME49_269710-t26_1-p1	TFIIS N-terminal domain-containing protein (Fragment)(predict) GN=TGME49_269710	170.39	0.594		0.514	0.427	0.504		0.492	0.584	0.852		1.006	0.973	0.5117	0.0284225	0.5267	0.0102201	0.9437	0.432891
TGME49_228630-t26_1-p1	Putative transmembrane protein(predict) GN=TGME49_228630	34.812	0.538	0.599	0.492	0.435	0.916	0.811	0.938	0.631	1.295	1.165	1.675	1.393	0.516	0.00338032	0.824	0.144914	1.382	0.0377012
TGME49_217870-t26_1-p1	DHHC zinc finger domain-containing protein GN=TGME49_217870	47.156	0.582	0.822			1.065	0.971			1.794	1.173			0.702	0.372389	1.018	0.84003	1.4835	0.432499
TGME49_278940-t26_1-p1	HECT-domain (ubiquitin-transferase) domain-containing protein GN=TGME49_278940	142.62
TGME49_227380-t26_1-p1	Putative transmembrane protein(predict) GN=TGME49_227380	77.989
TGME49_216050-t26_1-p1	tetratricopeptide repeat-containing protein GN=TGME49_216050	59.518		0.511	0.623	0.541		0.49	0.565	0.522		0.978	0.894	0.915	0.5583	0.0148026	0.5257	0.00606808	0.929	0.152667
TGME49_215150-t26_1-p1	AP2 domain transcription factor AP2X-9 GN=TGME49_215150	191.96		0.769	0.467			2.907	0.79			4.11	1.703		0.618	0.383974	1.8485	0.73015	2.9065	0.362586
TGME49_214350-t26_1-p1	"GTP-binding protein, putative GN=TGME49_214350"	44.547	0.6	0.816	0.653	0.597	0.781	0.715	0.746	0.69	1.08	1.105	1.034	0.996	0.6665	0.0162711	0.733	0.00207766	1.0538	0.148511
TGME49_226000-t26_1-p1	"ATP synthase, putative GN=TGME49_226000"	19.457	0.46	0.521	0.484		0.639	0.698	0.739		1.358	1.376	1.492		0.4883	0.00377958	0.692	0.0190459	1.4087	0.0109331
TGME49_250880-t26_1-p1	"kinase, pfkB family protein GN=TGME49_250880"	49.957	0.408	0.419	0.522	0.535	0.569	0.49	0.546	0.504	1.185	1.309	1.092	0.932	0.471	0.0026762	0.5273	0.000527268	1.1295	0.26244
TGME49_297810-t26_1-p1	"Cytochrome c oxidase subunit ApiCOX30, putative(predict) GN=TGME49_297810"	29.568	0.593	0.79	0.616	0.708	0.752	0.864	0.771	0.945	1.208	1.089	1.242	1.273	0.6768	0.0136879	0.833	0.0550479	1.203	0.0190881
TGME49_225270-t26_1-p1	hypothetical protein GN=TGME49_225270	349.64	0.73		7.396		1.173		8.452		1.531		1.071		4.063	0.697286	4.8125	0.562236	1.301	0.506892
TGME49_314810-t26_1-p1	ribosomal protein RPL7 GN=TGME49_314810	30.121	0.465	0.569	0.81	0.763	0.607	0.82	0.923	0.794	1.217	1.358	1.226	1.163	0.6518	0.0567112	0.786	0.0902905	1.241	0.0108605
TGME49_246220-t26_1-p1	LITAF domain-containing protein(predict) GN=TGME49_246220	86.613	0.32	0.369	0.29	0.364	0.464	0.436	0.413	0.561	1.317	1.284	1.365	1.48	0.3358	0.000473517	0.4685	0.00217334	1.3615	0.00331509
TGME49_258870-t26_1-p1	Putative transmembrane protein(predict) GN=TGME49_258870	101.6	0.165	0.225	0.195	0.172	0.21	0.247	0.309	0.281	1.562	1.12	1.597	1.549	0.1893	0.000245466	0.2618	0.000792832	1.457	0.0330877
TGME49_228660-t26_1-p1	Sec7 domain-containing protein GN=TGME49_228660	383.67	0.501	0.71	0.444		0.856	0.701	1.11		1.105	0.965	1.103		0.5517	0.0703234	0.889	0.493274	1.0577	0.428696
TGME49_210778-t26_1-p1	hemimethylated DNA binding domain-containing protein GN=TGME49_210778	68.796	0.301				0.375				1.294				0.301		0.375		1.294
TGME49_216020-t26_1-p1	peptidase family c78 protein GN=TGME49_216020	91.764	0.387		0.505	0.454	0.515		0.758	0.651	1.369		1.514	1.318	0.4487	0.0134844	0.6413	0.0801327	1.4003	0.0221154
TGME49_236080-t26_1-p1	replication factor-a protein 1 (rpa1) subfamily protein GN=TGME49_236080	98.461	0.424				0.371				0.841				0.424		0.371		0.841
TGME49_243250-t26_1-p1	myosin H GN=TGME49_243250	169.66	0.422	0.563	0.476	0.505	0.416	0.442	0.685	0.607	0.847	0.696	1.27	1.125	0.4915	0.00194389	0.5375	0.0192921	0.9845	0.80263
TGME49_253820-t26_1-p1	IMP2_N domain-containing protein(predict) GN=TGME49_253820	25.221	1.016	1.262	1.111	1.243	0.74	0.862	0.764	1.022	0.731	0.658	0.789	0.776	1.158	0.0936158	0.847	0.131068	0.7385	0.00757037
TGME49_218590-t26_1-p1	protein phosphatase 2C domain-containing protein GN=TGME49_218590	97.636	0.439	0.474	0.417	0.348	0.312	0.527	0.524	0.492	0.96	1.102	1.177	1.242	0.4195	0.00139846	0.4638	0.0122	1.1203	0.188152
TGME49_266850-t26_1-p1	3-demethylubiquinone-9 3-O-methyltransferase GN=TGME49_266850	53.823	0.181	0.165	0.203	0.204	0.208	0.16	0.208	0.22	1.168	0.935	1.063	0.975	0.1883	9.46849e-05	0.199	0.000288234	1.0353	0.624326
TGME49_289100-t26_1-p1	Hook protein(predict) GN=TGME49_289100	78.786	0.414	0.439		0.484	0.665	0.828		0.572	0.921	2.002		1.02	0.4457	0.00470921	0.6883	0.0995207	1.3143	0.553468
TGME49_310300-t26_1-p1	Putative transmembrane protein(predict) GN=TGME49_310300	100.88	0.401	0.615	0.561	0.396	0.522	0.656	0.69	0.566	1.315	1.088	1.341	1.348	0.4933	0.0116186	0.6085	0.00665547	1.273	0.0278902
TGME49_310310-t26_1-p1	"WD domain, G-beta repeat-containing protein GN=TGME49_310310"	76.037	0.68	1.107	0.674	0.535	0.591	0.629	0.49	0.666	0.952	0.587	0.286	1.108	0.749	0.162144	0.594	0.00635705	0.7333	0.306398
TGME49_233130-t26_1-p1	nucleoside transporter protein GN=TGME49_233130	57.465	0.16		0.141		0.429		0.335		2.392		2.35		0.1505	0.029995	0.382	0.113564	2.371	0.00923668
TGME49_283730-t26_1-p1	endomembrane protein 70 subfamily protein GN=TGME49_283730	76.327
TGME49_262880-t26_1-p1	Putative transmembrane protein(predict) GN=TGME49_262880	290.21				0.573				0.64				1.075	0.573		0.64		1.075
TGME49_258080-t26_1-p1	TPR/MLP1/MLP2-like protein (Fragment)(predict) GN=TGME49_258080	185.35
TGME49_206690-t26_1-p1	glideosome-associated protein with multiple-membrane spans GAPM2B GN=TGME49_206690	46.788		0.635		0.46		0.663		0.763		1.076		1.438	0.5475	0.225877	0.713	0.18059	1.257	0.480172
TGME49_289330-t26_1-p1	ubiquitin carboxyl-terminal hydrolase family 2 protein GN=TGME49_289330	248.34	0.543	0.568	0.593	0.521	0.589	0.522	0.572	0.533	1.017	0.954	1.01	0.978	0.5563	0.000362266	0.554	0.000378191	0.9898	0.578937
TGME49_306895-t26_1-p1	Putative transmembrane protein(predict) GN=TGME49_306895	18.252
TGME49_216140-t26_1-p1	tetratricopeptide repeat-containing protein GN=TGME49_216140	61.167	0.02	0.018	0.027	0.017	0.021	0.02	0.028	0.016	0.972	0.992	0.98	0.898	0.0205	6.21535e-05	0.0213	8.87109e-05	0.9605	0.213235
TGME49_316140-t26_1-p1	Reactive mitochondrial oxygen species modulator 1 domain-containing protein(predict) GN=TGME49_316140	27.845	0.231	0.231	0.261	0.197	0.248	0.227	0.321	0.258	1.124	1.071	1.139	1.195	0.23	0.00020164	0.2635	0.000552421	1.1323	0.0177455
TGME49_268770-t26_1-p1	"dual specificity phosphatase, catalytic domain-containing protein GN=TGME49_268770"	100.11	0.595	0.67	0.853	0.569	0.704	0.703	0.821	0.522	1.178	1.001	0.977	0.871	0.6718	0.0294991	0.6875	0.0382663	1.0068	0.991212
TGME49_314330-t26_1-p1	"ABC transporter, ATP-binding domain-containing protein GN=TGME49_314330"	207.8
TGME49_206630-t26_1-p1	CAAX protease self-immunity protein(predict) GN=TGME49_206630	71.324		0.255	0.278	0.332		0.341	0.327	0.361		1.19	1.188	1.234	0.2883	0.00574429	0.343	0.00107313	1.204	0.00662831
TGME49_275480-t26_1-p1	Myb family DNA-binding domain-containing protein GN=TGME49_275480	99.258	0.571	0.226	0.497	0.461	0.701	0.439	0.709	0.653	1.304	1.185	1.39	1.336	0.4388	0.0347373	0.6255	0.0338818	1.3038	0.006704
TGME49_315130-t26_1-p1	L-isoaspartyl protein carboxyl methyltransferase family protein GN=TGME49_315130	58.473	0.261	0.303	0.352	0.38	0.275	0.256	0.318	0.313	0.992	0.862	0.875	0.784	0.324	0.00129715	0.2905	0.000250715	0.8783	0.0967954
TGME49_260250-t26_1-p1	"cyclin domain protein, cyclin H family protein GN=TGME49_260250"	65.648
TGME49_272040-t26_1-p1	"WD domain, G-beta repeat-containing protein GN=TGME49_272040"	358.19
TGME49_318730-t26_1-p1	glycosyl transferase GN=TGME49_318730	71.427	0.387	0.528	0.408	0.381	0.505	0.539	0.636	0.612	1.329	1.128	1.44	1.5	0.426	0.00223953	0.573	0.00287747	1.3493	0.0273234
TGME49_224510-t26_1-p1	hypothetical protein GN=TGME49_224510	226.33	1.372				1.668				0.998				1.372		1.668		0.998
TGME49_278205-t26_1-p1	hypothetical protein GN=TGME49_278205	611.7	0.436	0.524			0.52	0.554			1.073	1.072			0.48	0.110976	0.537	0.04574	1.0725	0.0059966
TGME49_216650-t26_1-p1	S15 sporozoite-expressed protein GN=TGME49_216650	48.987	0.542		0.551		0.461		0.53		0.803		0.967		0.5465	0.0122674	0.4955	0.0885335	0.885	0.512175
TGME49_280750-t26_1-p1	"rudimentary enhancer, putative GN=TGME49_280750"	11.808
TGME49_313450-t26_1-p1	"AP-2 complex subunit sigma-1, putative GN=TGME49_313450"	16.781
TGME49_293500-t26_1-p1	Putative transmembrane protein(predict) GN=TGME49_293500	194.57
TGME49_249250-t26_1-p1	ribosomal protein RPL35A GN=TGME49_249250	12.847	0.452	0.541	0.466	0.469	0.634	0.684	0.577	0.608	1.16	1.218	1.202	1.143	0.482	0.000550917	0.6258	0.00146761	1.1808	0.00235622
TGME49_216930-t26_1-p1	cholinephosphate cytidylyltransferase GN=TGME49_216930	37.688
TGME49_237880-t26_1-p1	Putative transmembrane protein(predict) GN=TGME49_237880	18.171				0.366				0.272				0.691	0.366		0.272		0.691
TGME49_320120-t26_1-p1	diadenosine tetraphosphatase family protein GN=TGME49_320120	25.441
TGME49_254470-t26_1-p1	Putative transmembrane protein(predict) GN=TGME49_254470	80.477	0.455	0.482	0.464	0.459	0.513	0.627	0.616	0.673	1.133	1.261	1.369	1.224	0.465	1.54501e-05	0.6073	0.00483379	1.2468	0.0168868
TGME49_271240-t26_1-p1	KH domain-containing protein(predict) GN=TGME49_271240	128.16
TGME49_226310-t26_1-p1	zinc finger (CCCH type) motif-containing protein GN=TGME49_226310	121.67
TGME49_221590-t26_1-p1	"dual specificity phosphatase, catalytic domain-containing protein GN=TGME49_221590"	38.873
TGME49_239600-t26_1-p1	rhoptry kinase family protein ROP23 (incomplete catalytic triad) GN=TGME49_239600	61.515
TGME49_312480-t26_1-p1	"uracil phosphoribosyltransferase FUR1, putative GN=TGME49_312480"	27.646		0.57	0.593			0.317	0.457			0.88	0.824		0.5815	0.0328053	0.387	0.166555	0.852	0.17928
TGME49_289280-t26_1-p1	hypothetical protein GN=TGME49_289280	107.05
TGME49_233230-t26_1-p1	RNA-binding protein 8A family protein GN=TGME49_233230	18.41	0.452	0.566	0.506		0.484	0.611	0.616		1	1.118	1.123		0.508	0.0133433	0.5703	0.0278916	1.0803	0.244258
[truncated: 1,368 more rows]

## Sheet: Repeatability
	Pearson's correlation of quantitation
		PruΔPP2A-C_1 vs PruΔCDPK2_1	PruΔPP2A-C_2 vs PruΔCDPK2_2	PruΔPP2A-C_3 vs PruΔCDPK2_3	PruΔPP2A-C_4 vs PruΔCDPK2_4	PruΔPP2A-C_1 vs Pru_1	PruΔPP2A-C_2 vs Pru_2	PruΔPP2A-C_3 vs Pru_3	PruΔPP2A-C_4 vs Pru_4	PruΔCDPK2_1 vs Pru_1	PruΔCDPK2_2 vs Pru_2	PruΔCDPK2_3 vs Pru_3	PruΔCDPK2_4 vs Pru_4
	PruΔPP2A-C_1 vs PruΔCDPK2_1	1	0.92	0.9	0.91	0.89	0.86	0.82	0.84	-0.22	-0.2	-0.23	-0.15
	PruΔPP2A-C_2 vs PruΔCDPK2_2	0.92	1	0.91	0.91	0.87	0.91	0.86	0.86	-0.18	-0.22	-0.19	-0.08
	PruΔPP2A-C_3 vs PruΔCDPK2_3	0.9	0.91	1	0.91	0.82	0.84	0.89	0.84	-0.23	-0.25	-0.27	-0.18
	PruΔPP2A-C_4 vs PruΔCDPK2_4	0.91	0.91	0.91	1	0.85	0.85	0.85	0.9	-0.22	-0.22	-0.23	-0.18
	PruΔPP2A-C_1 vs Pru_1	0.89	0.87	0.82	0.85	1	0.92	0.86	0.88	0.19	0.05	0.02	0.09
	PruΔPP2A-C_2 vs Pru_2	0.86	0.91	0.84	0.85	0.92	1	0.89	0.89	0.08	0.17	0.03	0.1
	PruΔPP2A-C_3 vs Pru_3	0.82	0.86	0.89	0.85	0.86	0.89	1	0.9	0.05	0	0.14	0.12
	PruΔPP2A-C_4 vs Pru_4	0.84	0.86	0.84	0.9	0.88	0.89	0.9	1	0.04	-0.01	0.05	0.22
	PruΔCDPK2_1 vs Pru_1	-0.22	-0.18	-0.23	-0.22	0.19	0.08	0.05	0.04	1	0.67	0.63	0.63
	PruΔCDPK2_2 vs Pru_2	-0.2	-0.22	-0.25	-0.22	0.05	0.17	0	-0.01	0.67	1	0.56	0.52
	PruΔCDPK2_3 vs Pru_3	-0.23	-0.19	-0.27	-0.23	0.02	0.03	0.14	0.05	0.63	0.56	1	0.73
	PruΔCDPK2_4 vs Pru_4	-0.15	-0.08	-0.18	-0.18	0.09	0.1	0.12	0.22	0.63	0.52	0.73	1

## Sheet: pep_quant_Sample 1
ID	Sequence	Protein accession	Protein description	Charge	m/z	mass error [ppm]	PEP	Score	Unique [yes/no]	PruΔPP2A-C_1/PruΔCDPK2_1	PruΔPP2A-C_1/Pru_1	PruΔCDPK2_1/Pru_1
0	AAAAAAAAATVSGTGAQGPDGDTVR	TGME49_313030-t26_1-p1	Inositol phospholipid synthesis protein Scs3p(predict) GN=TGME49_313030	3	719.689	-3.2137	3.7724e-17	69.922	yes	0.402	1.196	0.328
1	AAAAASAASAATGSR	TGME49_250800-t26_1-p1	AP2 domain transcription factor AP2XII-8 GN=TGME49_250800	2	617.313	-4.0008	0.038576	45.661	yes	0.584	1.069	0.491
2	AAAALAAGCCCVCK	TGME49_257480-t26_1-p1	NADP-dependent succinate-semialdehyde dehydrogenase GN=TGME49_257480	2	741.82	-4.0428	0.032749	45.161	yes	0.213	0.672	0.344
3	AAAANVINLLDHTDK	TGME49_320210-t26_1-p1	WD domain, G-beta repeat domain containing protein GN=TGME49_320210	3	522.614	-1.189	0.00074176	56.648	yes	0.372	0.974	0.405
4	AAAANVINLLDHTDKVTDVK	TGME49_320210-t26_1-p1	WD domain, G-beta repeat domain containing protein GN=TGME49_320210	3	703.383	-2.1855	2.5483e-07	55.33	yes	0.86	1.375	0.607
5	AAAAPAVGGGIR	TGME49_288860-t26_1-p1	RuvB family 2 protein GN=TGME49_288860	2	526.796		0.0017993	81.548	yes	0.44	1.684	0.209
6	AAAAPAVGGGIR	TGME49_288860-t26_1-p1	RuvB family 2 protein GN=TGME49_288860	2	526.796		0.005429	62.546	yes	NA	NA	NA
7	AAAFTESGVCR	TGME49_202460-t26_1-p1	diacylglycerol kinase accessory domain (presumed) domain-containing protein GN=TGME49_202460	2	584.774	-3.5277	0.00017648	152.47	yes	0.385	0.978	0.386
8	AAAFVAPPLEFR	TGME49_226510-t26_1-p1	Sec23/Sec24 trunk domain-containing protein GN=TGME49_226510	2	644.856	-1.6876	0.0091393	85.731	yes	0.242	0.536	0.302
9	AAAFVGPFGTVEKPVLCPSVTTDR	TGME49_209260-t26_1-p1	cytochrome c oxidase subunit, putative GN=TGME49_209260	3	840.437	-3.8662	4.0772e-25	100.19	yes	0.706	1.17	0.523
10	AAAGAHEAGSLDASAYAEQAGVR	TGME49_235670-t26_1-p1	Chromosome III, complete sequence, related(predict) GN=TGME49_235670	3	725.014	-1.6002	2.0042e-36	124.08	yes	0.536	1.093	0.495
11	AAAGASPGQVVTGK	TGME49_220390-t26_1-p1	Putative transmembrane protein(predict) GN=TGME49_220390	2	607.33	-3.2277	8.1044e-05	106.16	yes	0.138	1.111	0.147
12	AAAGGSAAAGLR	TGME49_269690-t26_1-p1	Putative transmembrane protein(predict) GN=TGME49_269690	2	486.765		0.016862	72.325	yes	0.152	0.906	0.131
13	AAAGNIIPSATGAAK	TGME49_269190-t26_1-p1	glyceraldehyde-3-phosphate dehydrogenase GAPDH2 GN=TGME49_269190	2	656.865	-3.4362	0.00038388	84.479	yes	0.429	1.13	0.324
14	AAAGNIIPSATGAAK	TGME49_269190-t26_1-p1	glyceraldehyde-3-phosphate dehydrogenase GAPDH2 GN=TGME49_269190	2	656.865	-4.995	2.4604e-08	121.08	yes	0.408	1.285	0.278
15	AAAIVSGLESSAQSK	TGME49_216730-t26_1-p1	MCM2/3/5 family protein GN=TGME49_216730	2	709.878	-3.2257	1.0629e-08	131.82	yes	0.328	1.462	0.228
16	AAALLVEAMEAVEQQAPR	TGME49_203220-t26_1-p1	DEAD/DEAH box helicase domain-containing protein GN=TGME49_203220	3	633	-3.1734	2.67e-11	98.694	yes	0.496	1.086	0.464
17	AAALQTVHQLGAVVLTPEQAK	TGME49_214080-t26_1-p1	toxofilin GN=TGME49_214080	3	715.739	-1.1676	7.9469e-15	84.499	yes	0.347	1.197	0.258
18	AAAMQQGGYGSSR	TGME49_226250-t26_1-p1	DEAD (Asp-Glu-Ala-Asp) box polypeptide DDX3X GN=TGME49_226250	2	642.293	-5.845	0.00052939	111.06	yes	0.215	0.768	0.272
19	AAAPCVIFFDEMDSIAK	TGME49_321640-t26_1-p1	cell division protein CDC48AP GN=TGME49_321640	3	628.967	-2.8834	5.0468e-05	60.209	yes	0.36	1.156	0.333
20	AAAPEGGMTWAELESTTMFK	TGME49_286630-t26_1-p1	redoxin domain-containing protein GN=TGME49_286630	3	709.996	-2.0627	0.0032081	23.447	yes	0.28	1.1	0.252
21	AAAPSSEAPPTEPALDGVTYFTHDGVLR	TGME49_313750-t26_1-p1	hypothetical protein GN=TGME49_313750	3	957.138	-2.8191	1.4547e-10	45.957	yes	0.446	1.227	0.343
22	AAAQAAALAAASSGGQDGAASVK	TGME49_214840-t26_1-p1	AP2 domain transcription factor AP2X-7 GN=TGME49_214840	3	648.664	-2.3286	2.4921e-15	64.87	yes	0.213	0.998	0.185
23	AAAQETAMVVPNGSGLELQNR	TGME49_320020-t26_1-p1	transporter, major facilitator family protein GN=TGME49_320020	3	733.695		0.00010856	47.814	yes	1.035	1.231	0.756
24	AAAQPAPPSQPAQVEGQGSVWNANSYHWEEKPMTR	TGME49_210800-t26_1-p1	activator of hsp90 ATPase, putative GN=TGME49_210800	4	955.704	-3.9676	1.9207e-09	31.6	yes	0.297	0.943	0.343
25	AAASCVCANCGR	TGME49_244880-t26_1-p1	DNA-directed RNA polymerase I RPA1 GN=TGME49_244880	2	648.766	-4.3069	0.003584	104.17	yes	0.355	0.909	0.399
26	AAASGASGAPDAPAAQPVPASGGSGDLSFK	TGME49_313270-t26_1-p1	Putative collagen alpha-1(III) chain, related protein(predict) GN=TGME49_313270	3	871.424		0.035702	11.001	yes	0.351	0.938	0.37
27	AAASGASGAPDAPAAQPVPASGGSGDLSFK	TGME49_313270-t26_1-p1	Putative collagen alpha-1(III) chain, related protein(predict) GN=TGME49_313270	3	871.424	-4.0489	1.096e-19	57.902	yes	0.304	1.052	0.27
28	AAASLETVTEANHTNTVQLLSR	TGME49_242890-t26_1-p1	BLM10_mid domain-containing protein (Fragment)(predict) GN=TGME49_242890	3	776.071	-1.5929	0.023307	13.592	yes	0.499	0.958	0.541
29	AAASPPRDPTDSLPEAAGLGDIPHAVLPLAR	TGME49_312420-t26_1-p1	Putative transmembrane protein(predict) GN=TGME49_312420	4	769.661	-1.6834	1.1217e-19	56.366	yes	1.394	1.236	1.045
30	AAASTASPPANR	TGME49_249780-t26_1-p1	Cyclic phosphodiesterase-like protein(predict) GN=TGME49_249780	2	578.291	-3.0994	4.0353e-10	171.56	yes	0.305	1.015	0.3
31	AAATGGLPLTLR	TGME49_214970-t26_1-p1	DNA replication licensing factor, putative GN=TGME49_214970	2	570.84	-2.3061	0.0011079	112.75	yes	0.337	1.334	0.222
32	AAAVADDIFGSEDFSPPPMNVAGAPLR	TGME49_311470-t26_1-p1	rhoptry neck protein RON5 GN=TGME49_311470	3	905.774	-2.0442	1.2954e-32	91.238	yes	0.409	0.949	0.418
33	AAAVADDIFGSEDFSPPPMNVAGAPLR	TGME49_311470-t26_1-p1	rhoptry neck protein RON5 GN=TGME49_311470	3	911.106		8.002e-08	50.426	yes	0.473	1.144	0.409
34	AAAVGTPVFTR	TGME49_272400-t26_1-p1	casein kinase ii regulatory subunit protein GN=TGME49_272400	2	545.306		0.037177	68.557	yes	0.593	0.988	0.611
35	AAAVSAPDSAGFASAYLDAPVAGEK	TGME49_222400-t26_1-p1	Putative transmembrane protein(predict) GN=TGME49_222400	3	793.389	-1.743	5.869e-17	67.239	yes	0.306	1.101	0.225
36	AADDAPPVFPLSCGAPHSLRPR	TGME49_271740-t26_1-p1	PHD domain-containing protein(predict) GN=TGME49_271740	3	777.727	-4.2122	0.00079149	27.495	yes	0.726	1.189	0.484
39	AADLASSPGIK	TGME49_294220-t26_1-p1	Putative transmembrane protein(predict) GN=TGME49_294220	2	515.282	-2.6596	0.009017	91.867	yes	0.475	1.482	0.327
40	AADLDLPDDLATWLQDSGK	TGME49_275650-t26_1-p1	p97(predict) GN=TGME49_275650	3	682	-3.429	0.00010869	46.663	yes	1.303	1.272	1.203
41	AADLLATGLATHFVPR	TGME49_224090-t26_1-p1	enoyl-CoA hydratase/isomerase family protein GN=TGME49_224090	3	551.642	-0.50484	0.033008	46.319	yes	0.549	1.081	0.496
42	AADQATHSQLVTLDFER	TGME49_250820-t26_1-p1	hypothetical protein GN=TGME49_250820	3	634.65	-3.0932	0.00072504	42.382	yes	0.362	0.942	0.381
43	AADRPSCLAAVDMLSQDSR	TGME49_202025-t26_1-p1	hypothetical protein GN=TGME49_202025	3	688.326		0.0088262	33.248	yes	0.167	1.694	0.082
44	AADSAAGVGAAQSAFPIDLR	TGME49_251930-t26_1-p1	enoyl-acyl carrier reductase ENR GN=TGME49_251930	3	629.99	-3.0441	1.6521e-40	164.2	yes	0.245	1.263	0.196
45	AADTCIGNLQMGAR	TGME49_289350-t26_1-p1	ATP-binding cassette G family transporter ABCG84 GN=TGME49_289350	2	739.348		0.001657	86.898	yes	0.315	0.701	0.444
46	AAEDSSDIEKSYELPDGNIITVGNER	TGME49_209030-t26_1-p1	actin ACT1 GN=TGME49_209030	3	941.449		0.037601	17.358	yes	0.733	0.868	0.85
47	AAEEIVNLLQK	TGME49_273690-t26_1-p1	Wee kinase GN=TGME49_273690	2	614.351	-0.86195	0.0010048	131.22	yes	0.248	0.926	0.281
48	AAEFAEDDAGGGAGLHASHASSAFPK	TGME49_223390-t26_1-p1	activating signal cointegrator 1 complex subunit 3 family 1 ASCC3L1, putative GN=TGME49_223390	3	824.379		0.032613	13.73	yes	0.327	1.009	0.307
49	AAEFAEDDAGGGAGLHASHASSAFPK	TGME49_223390-t26_1-p1	activating signal cointegrator 1 complex subunit 3 family 1 ASCC3L1, putative GN=TGME49_223390	3	824.379		0.0032999	23.79	yes	0.339	1.047	0.311
50	AAEGAENFFPVTFVELHGTR	TGME49_276170-t26_1-p1	phosphatidylinositol 3- and 4-kinase GN=TGME49_276170	3	731.364		0.036484	17.824	yes	0.581	0.863	0.645
51	AAENICNTLLAK	TGME49_247600-t26_1-p1	Dynein light intermediate chain(predict) GN=TGME49_247600	2	659.345	-1.8404	0.024952	71.524	yes	0.354	1.048	0.356
52	AAETAPAASAAAAQQPAGSPEGVMSK	TGME49_320570-t26_1-p1	elongation factor Tu, putative GN=TGME49_320570	3	790.385	-1.0918	2.1859e-32	87.808	yes	0.562	1.085	0.511
53	AAEVLDSGSALVVFPEGTR	TGME49_240860-t26_1-p1	acyltransferase domain-containing protein GN=TGME49_240860	3	640.002		0.0009876	61.648	yes	0.156	1.08	0.135
54	AAFGLASAGIK	TGME49_215590-t26_1-p1	flavoprotein subunit of succinate dehydrogenase GN=TGME49_215590	2	503.29	-3.5577	0.0097401	98.033	yes	0.368	1.176	0.271
55	AAFLATQLPEALLHLTR	TGME49_268260-t26_1-p1	Putative transmembrane protein(predict) GN=TGME49_268260	3	622.36	-2.0782	0.00075225	41.871	yes	0.398	1.116	0.386
56	AAGAFVPSSFDELGK	TGME49_223840-t26_1-p1	ATP-citrate lyase, putative GN=TGME49_223840	2	748.375	-2.0208	0.0022091	68.536	yes	0.448	1.08	0.47
57	AAGAPGAPGYGFGSSPSLQPSYYSAPGLQAPGGAPGGAPASQGDESAR	TGME49_214750-t26_1-p1	hypothetical protein GN=TGME49_214750	4	1098.02	-1.4179	0.00057606	14.148	yes	NA	0.919	NA
58	AAGCPDEDASAPLLALPQR	TGME49_258070-t26_1-p1	Signal recognition particle 68 kDa protein(predict) GN=TGME49_258070	3	651.323	-1.2612	0.00017939	41.412	yes	0.451	1.115	0.32
59	AAGDTGQLAPLSPSAHASAATASPSQR	TGME49_295710-t26_1-p1	HECT-domain (ubiquitin-transferase) domain-containing protein GN=TGME49_295710	3	840.753	-3.6824	4.3081e-33	97.691	yes	0.395	0.972	0.389
60	AAGDVQQFTAAAQEAAAR	TGME49_269190-t26_1-p1	glyceraldehyde-3-phosphate dehydrogenase GAPDH2 GN=TGME49_269190	2	888.437	-2.8934	5.0236e-11	105.17	yes	0.434	1.8	0.183
61	AAGEVGLVDVVEFPR	TGME49_226660-t26_1-p1	hypothetical protein GN=TGME49_226660	3	519.947	-1.8927	0.0032085	40.025	yes	0.501	0.858	0.506
62	AAGGALMFPYLEDPNTDIR	TGME49_306030-t26_1-p1	glutathione s-transferase, n-terminal domain containing protein GN=TGME49_306030	3	684.335		0.017156	24.893	yes	0.404	1.337	0.236
63	AAGGDPSSASKPTYTQK	TGME49_246740-t26_1-p1	Dynamitin(predict) GN=TGME49_246740	2	833.408	-6.4412	0.00023135	64.55	yes	0.498	1.146	0.532
64	AAGGFLVLR	TGME49_242270-t26_1-p1	NUDIX hydrolase domain-containing protein(predict) GN=TGME49_242270	2	452.274	-2.6232	0.023722	107.43	yes	0.336	1.284	0.264
65	AAGIAGTGLNASEK	TGME49_306650-t26_1-p1	Glycosyl transferase, putative(predict) GN=TGME49_306650	2	630.333	-2.1602	0.016292	55.401	yes	0.487	0.978	0.528
66	AAGLATMIATMRPDIDHPDEYVR	TGME49_205010-t26_1-p1	U2 small nuclear ribonucleoprotein family protein, putative GN=TGME49_205010	3	848.418	-2.962	0.028803	13.057	yes	1.052	1.083	0.834
67	AAGMDMQNVR	TGME49_251880-t26_1-p1	tRNA synthetases class I family protein GN=TGME49_251880	2	546.75	-2.4911	0.0026209	140.09	yes	0.49	0.907	0.485
68	AAGRDESDGPVAASPEVSSASFFSSTSLPDSTGK	TGME49_306210-t26_1-p1	RNA polymerase II accessory factor CDC73 GN=TGME49_306210	3	1105.51	-6.1286	1.1815e-07	29.532	yes	0.482	1.296	0.393
69	AAGSDELRPGLLQLPGVHTPEQLVR	TGME49_272670-t26_1-p1	peptidase family M3 protein GN=TGME49_272670	3	885.152	-3.4853	0.0018536	18.101	yes	0.896	1.449	0.602
70	AAGSLSEEALLGIR	TGME49_239020-t26_1-p1	ABC transporter transmembrane region domain-containing protein GN=TGME49_239020	2	693.883		5.2937e-05	105.86	yes	1.068	1.235	0.876
71	AAGVRPQSGPAQK	TGME49_244320-t26_1-p1	ribosomal protein RPL24 GN=TGME49_244320	2	633.849	-5.534	0.00034402	112.83	yes	0.368	1.096	0.331
72	AAGVRPQSGPAQK	TGME49_244320-t26_1-p1	ribosomal protein RPL24 GN=TGME49_244320	2	633.849	-3.3599	0.021946	60.102	yes	0.453	1.341	0.366
73	AAHAHVAEAVTQGVGDEQVAQEFLQK	TGME49_310630-t26_1-p1	Putative CDK5 regulatory subunit-associated protein 3(predict) GN=TGME49_310630	4	684.095		9.0877e-15	82.593	yes	0.389	1.56	0.228
74	AAHVPVPDFSQ	TGME49_227620-t26_1-p1	dense granule protein GRA2 GN=TGME49_227620	2	584.293		0.019145	75.109	yes	NA	NA	NA
75	AAHVPVPDFSQ	TGME49_227620-t26_1-p1	dense granule protein GRA2 GN=TGME49_227620	2	584.293		0.009047	87.323	yes	NA	NA	NA
76	AAIAQAIANELQSVPSSR	TGME49_290850-t26_1-p1	WD-40 repeat protein GN=TGME49_290850	3	609.33	-3.2398	4.5476e-09	79.805	yes	0.545	1.12	0.403
77	AAIYIGPDR	TGME49_309210-t26_1-p1	peroxiredoxin 6, putative GN=TGME49_309210	2	488.267	-2.2395	0.025078	101.28	yes	0.413	0.843	0.467
78	AALAANAAAAAEAVAAEVAAAQGADDEGPER	TGME49_233120-t26_1-p1	AP2 domain transcription factor AP2VIII-2 GN=TGME49_233120	4	706.344	-2.515	1.0508e-31	67.951	yes	0.603	1.19	0.544
79	AALAANAAAAAEAVAAEVAAAQGADDEGPERK	TGME49_233120-t26_1-p1	AP2 domain transcription factor AP2VIII-2 GN=TGME49_233120	4	738.368	-2.6044	2.257e-09	35.106	yes	0.746	1.234	0.572
80	AALAAPAADSLQVCDADPASACVGTLK	TGME49_309250-t26_1-p1	AT hook motif-containing protein(predict) GN=TGME49_309250	3	881.763		0.016886	17.341	yes	0.348	1.149	0.294
81	AALAAPAADSLQVCDADPASACVGTLK	TGME49_309250-t26_1-p1	AT hook motif-containing protein(predict) GN=TGME49_309250	3	881.763		0.013591	18.356	yes	0.357	1.066	0.324
82	AALECSPEINPAR	TGME49_265370-t26_1-p1	hypothetical protein GN=TGME49_265370	2	714.351		8.2666e-25	147.4	yes	NA	NA	NA
83	AALEETGRPWQLNPGDGAFYGPK	TGME49_300260-t26_1-p1	threonyl-tRNA synthetase family protein GN=TGME49_300260	3	825.408		2.9868e-05	44.729	yes	0.976	0.826	1.19
84	AALLDDFDEIVGR	TGME49_222860-t26_1-p1	eukaryotic translation initiation factor, putative GN=TGME49_222860	2	717.367	-1.3797	0.0022565	100.48	yes	0.351	0.819	0.425
85	AALLDEILR	TGME49_214080-t26_1-p1	toxofilin GN=TGME49_214080	2	507.303	-2.5016	0.0054335	138.83	yes	0.087	0.673	0.132
86	AALLVAPQSLSHYEEINASTPDTTLR	TGME49_273560-t26_1-p1	kinesin heavy chain, putative GN=TGME49_273560	3	933.15		1.3912e-05	40.669	yes	0.345	1.226	0.277
87	AALLVAPQSLSHYEEINASTPDTTLR	TGME49_273560-t26_1-p1	kinesin heavy chain, putative GN=TGME49_273560	3	933.15		0.033895	13.407	yes	0.388	1.152	0.332
88	AALNPTSYVLASQELSELR	TGME49_289550-t26_1-p1	WD domain, G-beta repeat-containing protein GN=TGME49_289550	3	688.032	-1.7374	8.2489e-06	53.278	yes	0.573	1.069	0.561
89	AALVDGIRPMLPK	TGME49_204530-t26_1-p1	microneme protein MIC11 GN=TGME49_204530	3	460.939	-2.9299	0.01077	44.299	yes	0.934	0.775	1.302
90	AALVYGQMNEPPGAR	TGME49_261950-t26_1-p1	ATP synthase beta subunit ATP-B GN=TGME49_261950	2	787.393		0.0050075	60.434	yes	0.445	1.303	0.337
91	AAMCTLNQLNEGTR	TGME49_244200-t26_1-p1	2-oxoglutarate dehydrogenase e1 component, mitochondrial precursor, putative GN=TGME49_244200	2	797.869	-3.6821	0.017475	45.359	yes	0.428	1.23	0.347
92	AAMCTLNQLNEGTR	TGME49_244200-t26_1-p1	2-oxoglutarate dehydrogenase e1 component, mitochondrial precursor, putative GN=TGME49_244200	2	789.872	-3.079	6.1991e-12	154.24	yes	0.374	1.124	0.331
93	AAMLEGEDDVTNFIGVEGEAFK	TGME49_264440-t26_1-p1	signal recognition particle receptor beta subunit protein GN=TGME49_264440	3	781.367	-1.9833	0.00061318	27.32	yes	0.52	1.404	0.386
94	AANAGGVAVSGLEMSQNAMR	TGME49_293180-t26_1-p1	NADP-specific glutamate dehydrogenase GN=TGME49_293180	3	645.312		1.7068e-06	84.829	yes	0.472	0.898	0.519
95	AANAGGVAVSGLEMSQNAMR	TGME49_293180-t26_1-p1	NADP-specific glutamate dehydrogenase GN=TGME49_293180	3	645.312		0.00066455	57.338	yes	0.459	0.839	0.541
96	AANTTATGTHPAQECHLK	TGME49_207210-t26_1-p1	hypothetical protein GN=TGME49_207210	3	650.643		0.0009787	49.463	yes	0.09	0.77	0.116
97	AANTTATGTHPAQECHLKHPPEFDGGK	TGME49_207210-t26_1-p1	hypothetical protein GN=TGME49_207210	4	729.344		7.8205e-07	41.763	yes	NA	0.025	NA
98	AAPAIATIGSR	TGME49_262935-t26_1-p1	hypothetical protein GN=TGME49_262935	2	514.298	-1.8979	0.0080282	94.309	yes	0.261	1.585	0.157
99	AAPALEPPPSHAVAVDAPVVGGGK	TGME49_263810-t26_1-p1	Putative transmembrane protein(predict) GN=TGME49_263810	3	736.399	-1.3313	2.5448e-05	37.896	yes	0.476	1.665	0.326
100	AAPAPPSSVSPLSAQPDSSPTPR	TGME49_297230-t26_1-p1	Vps53 family, N-terminal protein GN=TGME49_297230	3	753.713	-1.0893	1.8107e-17	72.771	yes	0.297	1.028	0.287
101	AAPHSPLSTALEASQTSSSPSSPPSSR	TGME49_248950-t26_1-p1	carrier superfamily protein GN=TGME49_248950	3	879.763		1.0735e-05	40.104	yes	0.396	1.28	0.307
102	AAPHSPLSTALEASQTSSSPSSPPSSR	TGME49_248950-t26_1-p1	carrier superfamily protein GN=TGME49_248950	3	879.763		0.017482	17.158	yes	0.36	1.125	0.319
103	AAPINPAELSQADIHAMWMR	TGME49_231640-t26_1-p1	alveolin domain containing intermediate filament IMC1 GN=TGME49_231640	3	746.698	-2.5963	1.7643e-05	47.729	yes	0.553	1.103	0.377
104	AAPINPAELSQADIHAMWMR	TGME49_231640-t26_1-p1	alveolin domain containing intermediate filament IMC1 GN=TGME49_231640	3	741.366	-1.5985	2.437e-35	151.04	yes	0.528	1.115	0.372
105	AAPLDEPCSVLR	TGME49_223840-t26_1-p1	ATP-citrate lyase, putative GN=TGME49_223840	2	664.337		0.0089663	77.533	yes	1.52	0.974	1.398
106	AAPLDEPCSVLR	TGME49_223840-t26_1-p1	ATP-citrate lyase, putative GN=TGME49_223840	2	664.337		0.022862	69.276	yes	1.386	0.992	1.253
107	AAPLESDSSFLEIPDAPCSVHLNGR	TGME49_267270-t26_1-p1	divalent metal transporter, putative GN=TGME49_267270	3	895.094		2.4405e-07	49.593	yes	0.366	1.036	0.367
108	AAPLFADQSTEPGLLQTGIK	TGME49_261950-t26_1-p1	ATP synthase beta subunit ATP-B GN=TGME49_261950	3	686.369	-2.3855	2.8908e-07	53.504	yes	0.611	1.23	0.432
109	AAPLFADQSTEPGLLQTGIK	TGME49_261950-t26_1-p1	ATP synthase beta subunit ATP-B GN=TGME49_261950	3	686.369	-2.6164	8.0474e-05	37.624	yes	0.672	1.449	0.514
110	AAPVVPQRPQR	TGME49_319920-t26_1-p1	2-oxo acid dehydrogenases acyltransferase (catalytic domain) domain-containing protein GN=TGME49_319920	3	406.907	-3.88	0.0041782	76.943	yes	0.88	1.297	0.651
111	AAQCGILPSR	TGME49_228120-t26_1-p1	DNMT1-RFD domain-containing protein(predict) GN=TGME49_228120	2	536.782		0.0037056	107.69	yes	4.634	0.702	5.582
112	AAQEAPPLWAPADSNWVAADR	TGME49_208500-t26_1-p1	protein phosphatase 2C domain-containing protein GN=TGME49_208500	3	760.034		0.00011367	45.363	yes	0.644	1.742	0.324
113	AAQEAPPLWAPADSNWVAADR	TGME49_208500-t26_1-p1	protein phosphatase 2C domain-containing protein GN=TGME49_208500	3	760.034		3.6144e-05	69.779	yes	0.627	1.642	0.335
114	AAQELPFQLR	TGME49_202530-t26_1-p1	aspartate-tRNA ligase GN=TGME49_202530	2	586.825	-1.9746	1.3708e-06	176.4	yes	0.423	0.899	0.433
115	AAQGMPQCVK	TGME49_229990-t26_1-p1	T-complex protein 1 subunit alpha, putative GN=TGME49_229990	2	545.263		0.038682	75.109	yes	0.431	0.939	0.395
116	AAQGMPQCVK	TGME49_229990-t26_1-p1	T-complex protein 1 subunit alpha, putative GN=TGME49_229990	2	545.263		0.01939	85.212	yes	0.428	0.923	0.399
117	AAQILQEAPLAVR	TGME49_213310-t26_1-p1	Putative transmembrane protein(predict) GN=TGME49_213310	2	690.404	-1.3025	0.01166	74.162	yes	0.229	1.104	0.177
118	AAQLPPVPGVIYDPHQYQFLAR	TGME49_224050-t26_1-p1	AP2 domain transcription factor AP2X-4 GN=TGME49_224050	3	827.441	-3.2932	1.3825e-06	47.047	yes	0.708	1.002	0.691
119	AAQPHELSGEDTAVSSSFITLPESGFR	TGME49_227380-t26_1-p1	Putative transmembrane protein(predict) GN=TGME49_227380	3	945.126	-4.1349	4.4735e-23	69.248	yes	0.209	1.726	0.126
120	AAQTALTHGYPPVGQFVGGSQYDFSGSR	TGME49_318440-t26_1-p1	helicase associated domain (ha2) protein GN=TGME49_318440	3	966.798	-2.6032	0.017611	10.516	yes	0.582	0.489	0.917
121	AAQTYQDALEEISRPIENPADPAQIVR	TGME49_282150-t26_1-p1	SAP domain-containing protein(predict) GN=TGME49_282150	3	999.176		4.2267e-08	65.854	yes	NA	2.099	NA
122	AAQVVGSVACHDGSK	TGME49_216970-t26_1-p1	coronin, putative GN=TGME49_216970	2	743.359	-3.44	0.028024	40.589	yes	0.71	1.209	0.58
123	AASAASLPALEPSLSQPFGK	TGME49_257350-t26_1-p1	eukaryotic translation initiation factor, putative GN=TGME49_257350	3	648.014	-4.4895	1.116e-05	47.726	yes	0.546	1.071	0.535
124	AASALGTSADGSAYFHCTPAR	TGME49_313370-t26_1-p1	Leucine rich repeat protein(predict) GN=TGME49_313370	3	704.325	-2.9501	0.0012671	24.875	yes	0.247	0.926	0.262
125	AASAMPALQAAPGSAASHPK	TGME49_263660-t26_1-p1	Putative transmembrane protein(predict) GN=TGME49_263660	3	611.981		0.0015914	36.657	yes	0.244	1.116	0.219
126	AASLFSLPGDSVDAPASPLAFPGER	TGME49_234900-t26_1-p1	PHD-finger domain-containing protein GN=TGME49_234900	3	824.752		8.746e-06	41.423	yes	0.324	1.242	0.252
127	AASLGAAPTPAR	TGME49_220860-t26_1-p1	DEAD/DEAH box helicase GN=TGME49_220860	2	541.801		7.1826e-07	137.95	yes	0.618	0.855	0.737
128	AASLSSLLGVDAVEK	TGME49_270240-t26_1-p1	MAG1 GN=TGME49_270240	3	487.272	-2.8175	0.0019524	44.807	yes	0.048	1.096	0.045
129	AASPADTTPSSVAGETACSSPPPSSMR	TGME49_244460-t26_1-p1	HTH La-type RNA-binding domain-containing protein(predict) GN=TGME49_244460	3	873.727		3.8111e-05	35.32	yes	0.649	1.257	0.526
130	AASPADTTPSSVAGETACSSPPPSSMR	TGME49_244460-t26_1-p1	HTH La-type RNA-binding domain-containing protein(predict) GN=TGME49_244460	3	873.727		0.016886	17.341	yes	0.607	1.258	0.492
131	AASPADTTPSSVAGETACSSPPPSSMR	TGME49_244460-t26_1-p1	HTH La-type RNA-binding domain-containing protein(predict) GN=TGME49_244460	3	873.727		0.016348	23.394	yes	NA	NA	NA
132	AASPCVLFFDELDSIGTQR	TGME49_273090-t26_1-p1	cell division protein CDC48CY GN=TGME49_273090	3	709.346	-1.7205	7.8398e-08	74.519	yes	0.451	0.875	0.504
133	AASQEAAEAAVAAVVENLK	TGME49_254570-t26_1-p1	hypothetical protein GN=TGME49_254570	3	614.658	-0.68418	2.8076e-11	89.566	yes	0.452	1.307	0.342
134	AASSASSLPSSFSSSSAAAAPGGR	TGME49_275990-t26_1-p1	hypothetical protein GN=TGME49_275990	3	704.338		0.00089679	32.702	yes	0.436	1.028	0.423
135	AASSQLQQVLSVVR	TGME49_231480-t26_1-p1	GCN1, putative GN=TGME49_231480	2	743.423		0.0044742	79.693	yes	0.591	0.697	0.856
136	AASSSAATASPTAVAAR	TGME49_264860-t26_1-p1	zinc finger, C3HC4 type (RING finger) domain-containing protein GN=TGME49_264860	2	745.384	-3.8558	2.2611e-21	164.9	yes	0.668	0.991	0.522
137	AASSSAVSGASSSPGSVK	TGME49_274060-t26_1-p1	2-oxoglutarate/malate translocase OMT GN=TGME49_274060	2	789.884	-1.8644	0.0018034	44.616	yes	0.375	1.236	0.298
138	AASVVGVPGQQDGGSTPQHAK	TGME49_318170-t26_1-p1	Putative iron-sulfur cluster assembly accessory protein(predict) GN=TGME49_318170	3	664.336		0.00083462	37.552	yes	0.171	0.974	0.174
139	AATGIPKPAAPGGK	TGME49_208730-t26_1-p1	microneme protein, putative GN=TGME49_208730	2	618.359		0.0078811	88.056	yes	0.028	0.918	0.029
140	AATGIPKPAAPGGK	TGME49_208730-t26_1-p1	microneme protein, putative GN=TGME49_208730	2	618.359		0.0025405	99.283	yes	0.038	0.962	0.038
141	AATLAAVPSQACR	TGME49_235340-t26_1-p1	hypothetical protein GN=TGME49_235340	2	658.343	-2.776	0.0022664	95.573	yes	0.356	1.189	0.3
142	AATQTAASVWGEK	TGME49_278890-t26_1-p1	Protein CASP(predict) GN=TGME49_278890	2	660.333		0.02191	61.815	yes	0.255	1.045	0.25
143	AATQTAASVWGEK	TGME49_278890-t26_1-p1	Protein CASP(predict) GN=TGME49_278890	2	660.333		0.033106	57.836	yes	0.254	1	0.261
144	AATSGQAFPQCVFDHWSTLNGDPLEK	TGME49_205470-t26_1-p1	translation elongation factor 2 family protein, putative GN=TGME49_205470	3	959.448	-3.5576	9.818e-06	34.715	yes	0.714	1.052	0.629
145	AATSGQAFPQCVFDHWSTLNGDPLEK	TGME49_205470-t26_1-p1	translation elongation factor 2 family protein, putative GN=TGME49_205470	3	959.448	-4.154	0.0070804	15.469	yes	0.535	1.038	0.528
146	AATSGQAFPQCVFDHWSTLNGDPLEK	TGME49_205470-t26_1-p1	translation elongation factor 2 family protein, putative GN=TGME49_205470	3	959.776	-2.6299	7.298e-25	76.691	yes	0.622	1.035	0.714
147	AATSGQAFPQCVFDHWSTLNGDPLEK	TGME49_205470-t26_1-p1	translation elongation factor 2 family protein, putative GN=TGME49_205470	3	959.776	-2.7325	7.154e-15	57.21	yes	0.652	1.113	0.577
148	AATSSMTSVPK	TGME49_313410-t26_1-p1	proteasome 26S regulatory subunit GN=TGME49_313410	2	540.274		0.013103	80.231	yes	0.504	0.876	0.575
149	AATVAAGNELFK	TGME49_288650-t26_1-p1	dense granule protein GRA12 GN=TGME49_288650	2	596.814		0.023744	102.06	yes	0.626	3.019	0.19
150	AATVAAGNELFK	TGME49_288650-t26_1-p1	dense granule protein GRA12 GN=TGME49_288650	2	596.322	-2.4729	0.0012394	112.11	yes	0.808	1.071	0.874
151	AATVPAAEATSVR	TGME49_206450-t26_1-p1	autophagy-related cysteine peptidase atg4, putative GN=TGME49_206450	2	622.336		0.028633	59.426	yes	0.556	1.022	0.556
152	AAVAAIENGSLR	TGME49_271888-t26_1-p1	3-ketoacyl-CoA reductase, putative GN=TGME49_271888	2	586.325		1.804e-23	188.66	yes	0.248	1.208	0.184
153	AAVAAIENGSLR	TGME49_271888-t26_1-p1	3-ketoacyl-CoA reductase, putative GN=TGME49_271888	2	586.325		3.4733e-06	123.86	yes	0.251	1.202	0.188
154	AAVAAIENGSLR	TGME49_271888-t26_1-p1	3-ketoacyl-CoA reductase, putative GN=TGME49_271888	2	586.325	-2.6575	0.0038797	103.56	yes	3.147	1.23	2.307
155	AAVAASVNGTQGK	TGME49_294200-t26_1-p1	glucose-6-phosphate 1-dehydrogenase GN=TGME49_294200	2	587.315		0.010392	68.893	yes	1.719	1.306	1.232
156	AAVASTAGPASVLGGDAGDLADLGCR	TGME49_243920-t26_1-p1	DNA replication licensing factor MCM5, putative GN=TGME49_243920	3	791.389	-2.2107	2.3579e-15	57.578	yes	0.291	1.388	0.166
157	AAVASTAGPASVLGGDAGDLADLGCR	TGME49_243920-t26_1-p1	DNA replication licensing factor MCM5, putative GN=TGME49_243920	3	791.389	-3.2053	8.7336e-07	40.142	yes	0.365	1.532	0.251
158	AAVATASGAQRPAEANEALHAQEQSQSLMAR	TGME49_220510-t26_1-p1	hypothetical protein GN=TGME49_220510	4	791.893	-3.5774	6.9833e-07	30.104	yes	0.497	0.951	0.528
159	AAVDEVPTGDYELPLSHADIVK	TGME49_314400-t26_1-p1	pyruvate dehydrogenase E1 component, beta subunit, putative GN=TGME49_314400	3	780.397	-2.1016	9.9201e-13	76.417	yes	0.676	1.237	0.569
160	AAVDQLSGFNVAGR	TGME49_305010-t26_1-p1	pre-mRNA branch site protein p14, putative GN=TGME49_305010	2	702.865		4.2036e-11	135.86	yes	0.497	1.17	0.353
161	AAVDQLSGFNVAGR	TGME49_305010-t26_1-p1	pre-mRNA branch site protein p14, putative GN=TGME49_305010	2	702.865		9.0656e-06	115.78	yes	0.526	1.154	0.378
162	AAVEAALDALAEK	TGME49_268890-t26_1-p1	citrate synthase I GN=TGME49_268890	2	636.346	-1.7063	7.8501e-06	124.67	yes	0.551	1.216	0.388
163	AAVEEGIVPGGGTALLYASETLK	TGME49_247550-t26_1-p1	heat shock protein HSP60 GN=TGME49_247550	3	749.402		0.018336	19.549	yes	0.207	0.852	0.232
164	AAVGAAPVVQTTDGVLFHSGDAAK	TGME49_315920-t26_1-p1	DNA-directed RNA polymerase II RPB11A GN=TGME49_315920	3	761.397	-2.5865	0.00024944	26.849	yes	0.57	1.124	0.527
165	AAVGAAPVVQTTDGVLFHSGDAAK	TGME49_315920-t26_1-p1	DNA-directed RNA polymerase II RPB11A GN=TGME49_315920	3	761.397	-2.7558	2.5654e-11	55.228	yes	0.421	1.235	0.326
166	AAVPSGASTGIYEALELR	TGME49_268850-t26_1-p1	enolase 2 GN=TGME49_268850	3	602.32		0.0083651	31.514	no	NA	NA	NA
167	AAVPSGASTGIYEALELR	TGME49_268850-t26_1-p1	enolase 2 GN=TGME49_268850	3	602.32	-1.8513	3.9713e-09	80.638	no	NA	NA	NA
168	AAVQSVEQSPWVILPPEPSAVMNR	TGME49_276180-t26_1-p1	histone acetyltransferase TAF1/250 GN=TGME49_276180	3	869.12	-2.1622	0.01965	12.554	yes	0.684	1.074	0.634
169	AAVSDDGDAVRPTVVEGEDQELLLKPIGK	TGME49_204340-t26_1-p1	Putative transmembrane protein(predict) GN=TGME49_204340	3	1007.86	-3.372	2.5474e-06	29.736	yes	0.302	1.694	0.172
170	AAVSEFSLVQK	TGME49_263190-t26_1-p1	adenylosuccinate lyase, putative GN=TGME49_263190	2	589.824		0.0084143	88.948	yes	1.298	0.984	1.26
171	AAVSLQPR	TGME49_314970-t26_1-p1	root hair defective 3 gtp-binding protein (rhd3) protein GN=TGME49_314970	2	421.248	-3.3622	0.010518	143.85	yes	0.349	1.418	0.237
172	AAVSSLATR	TGME49_278830-t26_1-p1	glucose-6-phosphate 1-dehydrogenase GN=TGME49_278830	2	438.251		0.0064005	118.32	yes	0.486	0.969	0.414
173	AAVSSLATR	TGME49_278830-t26_1-p1	glucose-6-phosphate 1-dehydrogenase GN=TGME49_278830	2	438.251		0.0072992	118.74	yes	0.468	0.984	0.393
174	AAVTGHPVR	TGME49_286450-t26_1-p1	dense granule protein GRA5 GN=TGME49_286450	2	454.259		2.1016e-10	194.25	yes	0.9	1.347	0.7
175	AAVTGHPVR	TGME49_286450-t26_1-p1	dense granule protein GRA5 GN=TGME49_286450	2	454.259		0.018441	98.523	yes	0.898	1.33	0.708
176	AAVTGHPVR	TGME49_286450-t26_1-p1	dense granule protein GRA5 GN=TGME49_286450	2	454.259		4.2944e-35	172.15	yes	NA	NA	NA
177	AAVTLQEIISGAAR	TGME49_289380-t26_1-p1	Transmembrane protein(predict) GN=TGME49_289380	2	700.399	-0.15438	5.8519e-14	162.26	yes	0.136	1.392	0.097
178	AAVVEAGKPFGR	TGME49_244690-t26_1-p1	hypothetical protein GN=TGME49_244690	2	601.338	-3.1653	0.0034499	103.55	yes	1.308	0.796	1.571
179	ACDNLLLLSSSGNPHYLSAGAFR	TGME49_288040-t26_1-p1	hypothetical protein GN=TGME49_288040	3	821.741	-2.9235	0.022689	12.802	yes	0.452	1.065	0.407
180	ACETGVALVEEFPGAPASVAVEK	TGME49_280730-t26_1-p1	cytosolic fe-s cluster assembling factor nbp35, putative GN=TGME49_280730	3	777.723		3.2962e-05	50.776	yes	0.399	1.413	0.286
181	ACGLLFLDAER	TGME49_235470-t26_1-p1	myosin A GN=TGME49_235470	2	632.821	-2.7314	4.0499e-08	168.27	yes	0.768	1.2	0.662
182	ACGLLFLDAER	TGME49_235470-t26_1-p1	myosin A GN=TGME49_235470	2	632.821	-3.175	0.015965	86.624	yes	0.569	1.04	0.379
183	ACLVGLPNNLVVDAMPTVDAR	TGME49_220890-t26_1-p1	Putative transmembrane protein(predict) GN=TGME49_220890	3	742.385	-1.8285	0.033953	11.956	yes	0.561	1.183	0.467
184	ACNQHCFDGLFALPAHQLK	TGME49_249530-t26_1-p1	exportin 1, putative GN=TGME49_249530	4	557.519		0.0051207	31.41	yes	0.408	0.957	0.455
185	ACQDMAPIEEALCHK	TGME49_270240-t26_1-p1	MAG1 GN=TGME49_270240	3	591.597		0.033984	24.053	yes	0.099	1.374	0.066
186	ACQDMAPIEEALCHK	TGME49_270240-t26_1-p1	MAG1 GN=TGME49_270240	3	591.597		0.00084582	79.81	yes	0.134	1.639	0.078
187	ACREEELPLLIR	TGME49_201680-t26_1-p1	eukaryotic initiation factor-3 subunit 10, putative GN=TGME49_201680	3	500.273	-4.1165	0.0016513	81.625	yes	1.208	1.223	1.005
189	ACTQPLALEATR	TGME49_223840-t26_1-p1	ATP-citrate lyase, putative GN=TGME49_223840	2	665.843	-3.1948	0.0016438	110.14	yes	0.505	0.862	0.57
190	ACVFVPHTAGR	TGME49_242330-t26_1-p1	ribosomal protein RPS5 GN=TGME49_242330	2	607.809	-2.6052	2.4906e-08	179.68	yes	0.756	1.168	0.63
191	ACVGAVVCQVDETVAGR	TGME49_242890-t26_1-p1	BLM10_mid domain-containing protein (Fragment)(predict) GN=TGME49_242890	2	895.93	-2.814	1.2603e-06	88.187	yes	0.501	0.812	0.585
192	ACWTAAEACMR	TGME49_279390-t26_1-p1	proliferation-associated protein 2G4, putative GN=TGME49_279390	2	663.773	-3.0592	2.0194e-07	194.9	yes	0.493	0.83	0.482
193	ACWTAAEACMR	TGME49_279390-t26_1-p1	proliferation-associated protein 2G4, putative GN=TGME49_279390	2	663.773	-2.678	2.5066e-06	167.33	yes	0.46	0.806	0.416
194	ADAALAHAAAASR	TGME49_219800-t26_1-p1	vacuolar ATP synthase subunit b, putative GN=TGME49_219800	2	598.313		2.8675e-20	182.92	yes	0.361	1.109	0.314
195	ADAALAHAAAASR	TGME49_219800-t26_1-p1	vacuolar ATP synthase subunit b, putative GN=TGME49_219800	2	598.313		6.5609e-07	125.97	yes	0.355	1.104	0.31
196	ADAALAHAAAASR	TGME49_219800-t26_1-p1	vacuolar ATP synthase subunit b, putative GN=TGME49_219800	2	598.313		0.00023216	115.29	yes	0.349	1.121	0.301
197	ADAAQLSPDSATFVAK	TGME49_240650-t26_1-p1	coatomer protein complex, subunit alpha, putative GN=TGME49_240650	2	796.402	-3.1082	0.00020437	77.597	yes	0.388	1.105	0.35
198	ADAEVFGQVSPVPETELDMLK	TGME49_263810-t26_1-p1	Putative transmembrane protein(predict) GN=TGME49_263810	3	778.379	-1.2427	4.584e-06	47.814	yes	0.589	1.371	0.425
199	ADAFIALYANHLK	TGME49_212290-t26_1-p1	ribosomal protein RPS19 GN=TGME49_212290	3	482.93	-1.8029	0.0040175	55.04	yes	0.649	1.05	0.615
200	ADAGSQQLAAVQSR	TGME49_232150-t26_1-p1	Dna topoisomerase 2(predict) GN=TGME49_232150	2	701.358	-2.7065	2.9059e-08	128.28	yes	0.624	1.323	0.541
201	ADALLNCWGCK	TGME49_294898-t26_1-p1	tetratricopeptide repeat-containing protein GN=TGME49_294898	2	654.297		0.011861	81.642	yes	0.495	0.967	0.513
202	ADALLNCWGCK	TGME49_294898-t26_1-p1	tetratricopeptide repeat-containing protein GN=TGME49_294898	2	654.297		0.027704	71.692	yes	0.543	0.914	0.595
203	ADASFLFYDAVQHLR	TGME49_255300-t26_1-p1	hypothetical protein GN=TGME49_255300	3	584.962	-1.9134	0.038429	16.939	yes	0.581	1.057	0.577
204	ADASSSVSGGGLSR	TGME49_250690-t26_1-p1	zinc finger (CCCH type) motif-containing protein GN=TGME49_250690	2	625.802		0.011716	60.598	yes	0.203	1.026	0.176
205	ADAVEFRPAATTAAVVPGSFK	TGME49_269180-t26_1-p1	MIF4G domain-containing protein GN=TGME49_269180	3	702.372	-2.681	0.029699	14.548	yes	0.393	1.084	0.359
206	ADAVIVNLIPYNPTDVPYDYKPSTQER	TGME49_209790-t26_1-p1	radical SAM domain-containing protein GN=TGME49_209790	3	1026.85	-3.1246	0.00024783	23.566	yes	0.802	1.621	0.487
207	ADDAPVAPFQSPPPPLPLASPQASGLER	TGME49_301270-t26_1-p1	Tyrosine kinase-like (TKL) protein GN=TGME49_301270	3	942.487	-1.7453	0.017611	10.516	yes	0.373	1.08	0.333
208	ADDGRPPLPQVR	TGME49_242780-t26_1-p1	Ig-like domain-containing protein(predict) GN=TGME49_242780	3	440.905	-3.8928	0.0072925	58.674	yes	0.35	1.042	0.4
209	ADDPCSFFTVGK	TGME49_230420-t26_1-p1	sarco/endoplasmic reticulum Ca2+-ATPase GN=TGME49_230420	2	672.3	-2.3798	0.008498	86.898	yes	0.354	1.521	0.214
210	ADEDVAGTSTGDATGGMPNVNLVR	TGME49_318440-t26_1-p1	helicase associated domain (ha2) protein GN=TGME49_318440	3	783.033		2.0176e-05	60.133	yes	0.646	0.977	0.655
211	ADEEVELPNLHVSYKPQTITAK	TGME49_216790-t26_1-p1	ATP-binding cassette sub-family E member 1, putative GN=TGME49_216790	4	621.326		6.9909e-05	54.857	yes	0.998	2.512	0.417
212	ADEGHWTPLLSAASAGHLGVVK	TGME49_219210-t26_1-p1	ankyrin repeat-containing protein GN=TGME49_219210	3	739.387	-3.4453	3.9962e-11	63.184	yes	0.54	0.987	0.457
213	ADFEEVLQSLDAMQITGSK	TGME49_255190-t26_1-p1	myosin C GN=TGME49_255190	3	694.674	-2.3872	0.00020353	39.385	yes	0.85	1.085	0.771
214	ADFESLLQMMSK	TGME49_310790-t26_1-p1	hypothetical protein GN=TGME49_310790	2	700.333	-2.9951	0.023156	73.067	yes	0.496	1.221	0.395
215	ADFQNSSAIVAR	TGME49_221470-t26_1-p1	hypothetical protein GN=TGME49_221470	2	639.825	-3.0805	4.6029e-09	182.65	yes	0.562	0.868	0.611
216	ADFQNSSAIVAR	TGME49_221470-t26_1-p1	hypothetical protein GN=TGME49_221470	2	639.825		0.0065088	94.692	yes	0.136	0.335	0.308
217	ADFQNSSAIVAR	TGME49_221470-t26_1-p1	hypothetical protein GN=TGME49_221470	2	639.825		0.036023	65.347	yes	0.086	0.203	0.404
218	ADFSEFFR	TGME49_320690-t26_1-p1	gamma-soluble NSF attachment protein, putative GN=TGME49_320690	2	509.735	-3.4657	0.033165	114.78	yes	0.666	1.252	0.521
219	ADFSTGLKDEQVMHGPFECCK	TGME49_235170-t26_1-p1	ATPase, AAA family protein GN=TGME49_235170	3	819.361	-4.2693	0.0043728	22.375	yes	0.448	1.153	0.411
220	ADFSTGLKDEQVMHGPFECCK	TGME49_235170-t26_1-p1	ATPase, AAA family protein GN=TGME49_235170	3	819.361	-3.4704	0.031007	14.326	yes	0.434	0.973	0.429
221	ADGAVDPAATEAPTHAIPSSDAPAPSPPTPLTDETR	TGME49_305340-t26_1-p1	corepressor complex CRC230 GN=TGME49_305340	4	881.676	-3.843	2.0223e-19	45.671	yes	0.435	1.154	0.321
222	ADGELSDFLLR	TGME49_297745-t26_1-p1	Putative transmembrane protein(predict) GN=TGME49_297745	2	618.317	-2.0359	0.00014158	155.84	yes	0.609	1.491	0.344
223	ADGHTFAPLNFAK	TGME49_290720-t26_1-p1	vacuolar proton translocating ATPase subunit, putative GN=TGME49_290720	2	694.852	-2.2122	2.2195e-05	134.25	yes	0.482	1.022	0.471
224	ADGHTFAPLNFAK	TGME49_290720-t26_1-p1	vacuolar proton translocating ATPase subunit, putative GN=TGME49_290720	3	463.57	-1.8959	0.012095	39.561	yes	0.532	1.288	0.385
225	ADGNASNPFQFGK	TGME49_203780-t26_1-p1	Putative proteophosphoglycan 5, related protein(predict) GN=TGME49_203780	2	676.815	-3.0011	0.0037204	86.898	yes	0.278	1.186	0.239
226	ADHSITAQLIK	TGME49_222952-t26_1-p1	phosphohistidine phosphatase GN=TGME49_222952	3	399.559		0.029443	41.704	yes	0.125	0.947	0.126
227	ADHSITAQLIK	TGME49_222952-t26_1-p1	phosphohistidine phosphatase GN=TGME49_222952	2	598.835		1.158e-05	154.56	yes	0.262	0.822	0.304
228	ADIAILNSGTIR	TGME49_239620-t26_1-p1	5'-nucleotidase, C-terminal domain-containing protein GN=TGME49_239620	2	622.354	-1.6109	0.0054563	96.89	yes	0.512	0.704	0.623
229	ADIDALPIFER	TGME49_213520-t26_1-p1	peptidase M20D, amidohydrolase GN=TGME49_213520	2	630.335	-1.655	0.0014598	117.7	yes	0.292	1.221	0.247
230	ADIVQAAYDPNFGAR	TGME49_268650-t26_1-p1	chaperone clpB protein, putative GN=TGME49_268650	2	804.394	-3.7567	0.019368	44.188	yes	0.249	1.086	0.207
231	ADLCRNDPCGPETAVIQCYSHGTSYR	TGME49_245490-t26_1-p1	microneme protein MIC8 GN=TGME49_245490	4	757.584	-4.5962	2.8903e-23	71.06	yes	1.412	1.742	0.794
232	ADLHSCVPLSLGTVDDCPDTPQDPK	TGME49_307040-t26_1-p1	shikimate dehydrogenase substrate binding domain-containing protein GN=TGME49_307040	3	913.086	-2.4743	4.1342e-05	30.592	yes	0.387	0.757	0.567
233	ADLLQVAR	TGME49_314100-t26_1-p1	tetratricopeptide repeat-containing protein GN=TGME49_314100	2	443.261	-3.3975	0.028154	121.29	yes	1.064	1.002	0.873
234	ADLNVPLEVGK	TGME49_222020-t26_1-p1	phosphoglycerate kinase PGKII GN=TGME49_222020	2	577.824		0.010394	83.862	yes	0.424	1.205	0.353
235	ADNQVPSAAAAAGR	TGME49_306210-t26_1-p1	RNA polymerase II accessory factor CDC73 GN=TGME49_306210	2	649.826		0.0021114	84.198	yes	0.922	1.173	0.778
236	ADNQVPSAAAAAGR	TGME49_306210-t26_1-p1	RNA polymerase II accessory factor CDC73 GN=TGME49_306210	2	649.826		0.022313	55.801	yes	0.675	1.172	0.57
237	ADNRPPLDLSRPDWVDQEYQSTMK	TGME49_293190-t26_1-p1	endonuclease/exonuclease/phosphatase family protein GN=TGME49_293190	3	954.456		0.014622	27.408	yes	1	1.054	0.91
238	ADNRPPLDLSRPDWVDQEYQSTMK	TGME49_293190-t26_1-p1	endonuclease/exonuclease/phosphatase family protein GN=TGME49_293190	3	954.456		0.017766	26.627	yes	1.012	1.253	0.775
239	ADNRPPLDLSRPDWVDQEYQSTMK	TGME49_293190-t26_1-p1	endonuclease/exonuclease/phosphatase family protein GN=TGME49_293190	3	954.784		0.00063621	45.011	yes	NA	NA	NA
240	ADPLLNLEELFEAHR	TGME49_221460-t26_1-p1	phosphoglycerate mutase family protein GN=TGME49_221460	3	589.641	-2.826	9.4593e-07	109.84	yes	0.766	1.116	0.505
241	ADPSAPQAISIDEAAAFCGGCSEVAGR	TGME49_280600-t26_1-p1	histidyl-tRNA synthetase (HisRS), putative GN=TGME49_280600	3	903.074	-3.7636	0.01051	13.341	yes	0.614	0.853	0.86
242	ADQLNVLVLNR	TGME49_267400-t26_1-p1	ribosomal protein RPL32 GN=TGME49_267400	2	627.862		0.032058	69.954	yes	0.599	1.159	0.525
243	ADQLNVLVLNR	TGME49_267400-t26_1-p1	ribosomal protein RPL32 GN=TGME49_267400	2	627.862	-2.8225	2.4598e-07	183.65	yes	0.583	1.182	0.461
244	ADRDESSPYAAMMAAADVAAR	TGME49_263700-t26_1-p1	ribosomal protein RPS14 GN=TGME49_263700	3	723.661	-2.7351	4.105e-12	77.681	yes	0.947	1.245	0.877
245	ADRDESSPYAAMMAAADVAAR	TGME49_263700-t26_1-p1	ribosomal protein RPS14 GN=TGME49_263700	3	723.661	-2.6406	1.0149e-17	103.92	yes	0.941	1.209	0.755
246	ADSAAAVPIHPFRPR	TGME49_264660-t26_1-p1	SAG-related sequence SRS44 GN=TGME49_264660	3	535.627	-2.7075	1.1699e-11	145.71	yes	0.043	1.339	0.031
247	ADSAAAVPIHPFRPR	TGME49_264660-t26_1-p1	SAG-related sequence SRS44 GN=TGME49_264660	3	535.627		0.011351	42.317	yes	0.041	1.373	0.029
248	ADSPAPQETPAVQEPPPTLLLGAK	TGME49_234270-t26_1-p1	hypothetical protein GN=TGME49_234270	3	809.764		0.034614	14.944	yes	NA	1.298	NA
249	ADSPSSSSPSPSSSLSSEPLFLGTHQIQK	TGME49_313970-t26_1-p1	Phytanoyl-CoA dioxygenase (PhyH) superfamily protein GN=TGME49_313970	3	986.816	-1.1283	8.2882e-06	25.726	yes	0.576	1.406	0.428
250	ADTAAVPGGSSGGGPAGDAQAPPQQSFLGR	TGME49_205240-t26_1-p1	cleft lip and palate transmembrane protein 1 (clptm1) protein GN=TGME49_205240	3	908.771		0.010308	17.621	yes	0.718	0.967	0.724
251	ADTAAVPGGSSGGGPAGDAQAPPQQSFLGR	TGME49_205240-t26_1-p1	cleft lip and palate transmembrane protein 1 (clptm1) protein GN=TGME49_205240	3	908.771		1.299e-11	54.66	yes	0.793	1.074	0.733
252	ADTALSTAPVGSLFESQQQGYSEYLR	TGME49_289540-t26_1-p1	Transmembrane protein(predict) GN=TGME49_289540	3	940.123	-2.7349	0.00015376	24.153	yes	0.198	1.311	0.15
253	ADTALSTAPVGSLFESQQQGYSEYLR	TGME49_289540-t26_1-p1	Transmembrane protein(predict) GN=TGME49_289540	3	940.123	-2.9026	0.012586	13.092	yes	0.243	1.29	0.149
254	ADTEVSSPAPDIDDLTGFSELKR	TGME49_314780-t26_1-p1	myosin G GN=TGME49_314780	3	821.734		0.0050423	35.32	yes	NA	NA	NA
255	ADTLDPALLRPGR	TGME49_229950-t26_1-p1	26S proteasome regulatory subunit 6b, putative GN=TGME49_229950	3	465.597		0.00015734	107.85	yes	1.284	0.956	1.452
256	ADTLDPALLRPGR	TGME49_229950-t26_1-p1	26S proteasome regulatory subunit 6b, putative GN=TGME49_229950	3	465.597	-1.5048	3.2593e-06	134.13	yes	1.502	1.105	1.444
257	ADTPASVELALNTEQYPVSYPSR	TGME49_294180-t26_1-p1	tRNA -methyltransferase family protein GN=TGME49_294180	3	836.747		0.019303	19.324	yes	0.64	1.191	0.422
258	ADVAQALVDGLLTER	TGME49_226380-t26_1-p1	Putative transmembrane protein(predict) GN=TGME49_226380	3	524.286	0.10182	0.00039885	62.378	yes	0.624	1.255	0.498
259	ADVASVFDLDPETAANLYK	TGME49_243580-t26_1-p1	Hit family protein involved in cell-cycle regulation, putative GN=TGME49_243580	3	680.337		0.020069	23.726	yes	0.628	0.872	0.663
260	ADVVQLHK	TGME49_308860-t26_1-p1	hypothetical protein GN=TGME49_308860	2	476.267		0.029223	75.854	yes	0.371	1.182	0.314
261	ADVVQLHK	TGME49_308860-t26_1-p1	hypothetical protein GN=TGME49_308860	2	476.267		0.029223	75.854	yes	0.396	1.201	0.33
262	AEAAATEAAEQVGLERPLEFSK	TGME49_210700-t26_1-p1	VPS13_C domain-containing protein(predict) GN=TGME49_210700	3	773.061		0.0010186	35.703	yes	0.511	1.207	0.413
263	AEAGQVLSEVVLR	TGME49_223960-t26_1-p1	ubiquitin interaction motif family protein GN=TGME49_223960	2	685.886	-2.238	2.0738e-08	159.83	yes	0.587	1.052	0.489
264	AEALAQLAR	TGME49_286260-t26_1-p1	tetratricopeptide repeat-containing protein GN=TGME49_286260	2	471.772		3.2584e-11	154.35	yes	NA	NA	NA
265	AEALDAVTAAAIFER	TGME49_272695-t26_1-p1	Putative transmembrane protein(predict) GN=TGME49_272695	3	516.607	-1.6359	2.4485e-05	86.641	yes	0.221	1.305	0.171
266	AEALELFADNPFK	TGME49_300260-t26_1-p1	threonyl-tRNA synthetase family protein GN=TGME49_300260	2	732.872	-1.4063	1.4015e-05	120.68	yes	0.951	0.979	0.988
267	AEAVVGNVEGLMK	TGME49_297720-t26_1-p1	trehalose-phosphatase GN=TGME49_297720	2	658.848		0.0063012	77.64	yes	1.12	1.419	0.722
268	AECSVNCQLGPWETIVDCTK	TGME49_279420-t26_1-p1	Tsp1 domain TSP12 (Precursor),related protein(predict) GN=TGME49_279420	3	789.685	-1.558	5.2038e-08	57.989	yes	0.368	1.213	0.273
269	AEDANTPEGVAVGIDYLPDLVK	TGME49_315130-t26_1-p1	L-isoaspartyl protein carboxyl methyltransferase family protein GN=TGME49_315130	3	762.722		2.9529e-05	66.889	yes	0.507	0.992	0.52
270	AEDVAAHDFPQLLHR	TGME49_306650-t26_1-p1	Glycosyl transferase, putative(predict) GN=TGME49_306650	3	573.625	-4.5331	0.001404	49.298	yes	0.557	1.26	0.416
271	AEDVAAHDFPQLLHR	TGME49_306650-t26_1-p1	Glycosyl transferase, putative(predict) GN=TGME49_306650	4	430.471	-5.362	8.563e-05	78.287	yes	0.458	1.361	0.358
272	AEEFSEILPSCFSDLKK	TGME49_225125-t26_1-p1	pre-rRNA processing protein GN=TGME49_225125	3	667.328		0.021826	26.146	yes	0.54	1.321	0.404
273	AEEQTVAFFAEQLK	TGME49_304990-t26_1-p1	guanylate-binding protein, N-terminal domain-containing protein GN=TGME49_304990	3	537.607	-1.2866	0.00029195	79.885	yes	0.511	1.366	0.346
274	AEESCVEGVEVTLAEKCEKEFGISASSCK	TGME49_319560-t26_1-p1	microneme protein MIC3 GN=TGME49_319560	4	809.122	-2.4881	4.7504e-43	96.887	yes	1.05	1.337	0.751
275	AEFPLTYR	TGME49_215590-t26_1-p1	flavoprotein subunit of succinate dehydrogenase GN=TGME49_215590	2	498.761	-3.053	0.011323	150.17	yes	0.639	1.577	0.4
278	AEGMQDLIIGMTQGEAYTR	TGME49_266990-t26_1-p1	beta-COP GN=TGME49_266990	3	695.331	-2.0758	4.3327e-07	66.325	yes	0.609	0.907	0.645
279	AEGSVPSQIPSTPAAGTNAAAAAHR	TGME49_311210-t26_1-p1	Putative transmembrane protein(predict) GN=TGME49_311210	3	778.06	-3.4447	2.0641e-37	121.47	yes	0.434	1.367	0.307
280	AEHLDEVMVQLLR	TGME49_289800-t26_1-p1	Emp24/gp25L/p24 family protein(predict) GN=TGME49_289800	3	518.277	-0.65285	0.0021908	62.924	yes	0.532	1.343	0.386
281	AEHLDEVMVQLLR	TGME49_289800-t26_1-p1	Emp24/gp25L/p24 family protein(predict) GN=TGME49_289800	3	518.277	-0.20937	0.004114	54.7	yes	0.589	1.165	0.527
282	AEHLDEVMVQLLR	TGME49_289800-t26_1-p1	Emp24/gp25L/p24 family protein(predict) GN=TGME49_289800	2	776.911		0.017362	64.297	yes	1.852	1.3	1.385
283	AEHLDEVMVQLLR	TGME49_289800-t26_1-p1	Emp24/gp25L/p24 family protein(predict) GN=TGME49_289800	2	776.911	-3.6171	0.010635	75.294	yes	0.573	1.269	0.36
284	AEHLDEVMVQLLR	TGME49_289800-t26_1-p1	Emp24/gp25L/p24 family protein(predict) GN=TGME49_289800	3	518.277	-3.139	0.00025496	97.911	yes	0.552	1.148	0.377
285	AEILAAIADSVAVK	TGME49_268950-t26_1-p1	La domain protein(predict) GN=TGME49_268950	3	457.601	-3.1042	0.013606	30.998	yes	0.52	0.92	0.553
286	AEIMEIVQQSK	TGME49_235470-t26_1-p1	myosin A GN=TGME49_235470	2	646.332	-3.3554	0.00015107	145.9	yes	0.673	1.216	0.534
287	AEIMEIVQQSK	TGME49_235470-t26_1-p1	myosin A GN=TGME49_235470	2	646.332	-2.8072	0.00018399	131.22	yes	0.627	1.201	0.522
288	AEIMEIVQQSK	TGME49_235470-t26_1-p1	myosin A GN=TGME49_235470	2	646.332	-2.5616	0.0025175	109.29	yes	0.761	1.128	0.581
289	AEIMEIVQQSK	TGME49_235470-t26_1-p1	myosin A GN=TGME49_235470	2	646.332		0.01619	73.233	yes	0.674	1.182	0.533
290	AEIMEIVQQSK	TGME49_235470-t26_1-p1	myosin A GN=TGME49_235470	2	646.332		0.0069648	84.213	yes	0.573	0.981	0.539
291	AEIMEIVQQSK	TGME49_235470-t26_1-p1	myosin A GN=TGME49_235470	2	646.332		0.0055429	90.15	yes	0.821	1.079	0.704
292	AEIMEIVQQSK	TGME49_235470-t26_1-p1	myosin A GN=TGME49_235470	2	646.332		0.0069648	84.213	yes	0.752	1.099	0.631
293	AEIMEIVQQSK	TGME49_235470-t26_1-p1	myosin A GN=TGME49_235470	2	646.332		2.4935e-08	107.15	yes	NA	NA	NA
294	AEIMEIVQQSK	TGME49_235470-t26_1-p1	myosin A GN=TGME49_235470	2	638.334	-3.5589	1.4366e-05	163.94	yes	0.859	1.15	0.734
295	AEIVNEVSLAAPVVTK	TGME49_242070-t26_1-p1	cAMP-dependent protein kinase regulatory subunit GN=TGME49_242070	3	547.314	-2.9491	0.00020048	58.98	yes	0.664	1.271	0.515
296	AELDLIEGSMTVR	TGME49_262070-t26_1-p1	ribosomal rna assembly protein mis3, putative GN=TGME49_262070	2	717.369	-1.1773	0.00058281	110.39	yes	0.567	1.168	0.392
297	AELLEHLGTIAK	TGME49_292920-t26_1-p1	heat shock protein 75, putative GN=TGME49_292920	2	647.872	-1.8833	3.5225e-05	128.44	yes	0.581	1.319	0.466
298	AELLQLPSTSK	TGME49_221320-t26_1-p1	acetyl-CoA carboxylase ACC1 GN=TGME49_221320	2	593.838	-2.8012	0.009017	91.867	yes	0.439	1.496	0.249
299	AELPFLAAARPPNLPEAEQQAR	TGME49_242020-t26_1-p1	mannosyl-oligosaccharide glucosidase GN=TGME49_242020	3	797.092	-2.5496	2.6239e-12	73.405	yes	0.68	1.568	0.459
300	AELSIDLAGLKPQVAR	TGME49_314410-t26_1-p1	aquarius, putative GN=TGME49_314410	3	560.993		0.013038	37.555	yes	0.551	1.017	0.491
301	AELSLSSSSSASSASSSCDVPGAGGEVR	TGME49_292200-t26_1-p1	RNA recognition motif-containing protein GN=TGME49_292200	3	881.4		0.0020989	22.723	yes	0.329	0.741	0.451
302	AELVNNLGTIAR	TGME49_288380-t26_1-p1	heat shock protein HSP90 GN=TGME49_288380	2	636.351	-4.0375	6.4147e-05	155.42	yes	0.518	0.971	0.496
303	AELVNNLGTIAR	TGME49_288380-t26_1-p1	heat shock protein HSP90 GN=TGME49_288380	2	636.351	-2.4082	1.2862e-10	205.09	yes	0.518	0.827	0.577
304	AENFLVSR	TGME49_258230-t26_1-p1	rhoptry kinase family protein ROP20 GN=TGME49_258230	2	468.251	-3.296	0.01257	144.38	yes	0.219	1.627	0.116
305	AENLAAQANAYR	TGME49_259690-t26_1-p1	orotidine-5-phosphate decarboxylase/orotate phosphoribosyltransferase GN=TGME49_259690	2	646.323	-4.209	0.0086468	86.624	yes	0.496	0.959	0.593
306	AENSVAALLK	TGME49_227960-t26_1-p1	PCI domain-containing protein GN=TGME49_227960	2	508.293	-3.1718	0.019024	90.657	yes	0.45	0.771	0.702
307	AEPPCGASAANVDEVLVSLPSSQK	TGME49_314470-t26_1-p1	hypothetical protein GN=TGME49_314470	3	809.4	-3.55	1.4264e-05	39.893	yes	0.549	1.165	0.447
308	AEQFGACVR	TGME49_243410-t26_1-p1	tetratricopeptide repeat-containing protein GN=TGME49_243410	2	519.245		0.00018503	111.65	yes	NA	NA	NA
309	AEQGYHIILIGHK	TGME49_227420-t26_1-p1	4-hydroxy-3-methylbut-2-enyl diphosphate reductase GN=TGME49_227420	3	493.609	-1.8884	0.0083951	43.991	yes	0.413	1.237	0.323
310	AEQLDVLTQLGR	TGME49_222380-t26_1-p1	importin-beta N-terminal domain-containing protein GN=TGME49_222380	2	671.87	-1.5727	1.2246e-09	182.65	yes	0.523	0.944	0.541
311	AEQQMLLAGSGKPGK	TGME49_294350-t26_1-p1	DEAD/DEAH box helicase domain-containing protein GN=TGME49_294350	3	505.605	-2.6558	0.0024881	45.083	yes	0.493	0.975	0.48
312	AEQTVAPVVVR	TGME49_309370-t26_1-p1	adaptin n terminal region domain-containing protein GN=TGME49_309370	2	584.838	-1.5977	0.0078621	103.55	yes	0.565	1.048	0.521
313	AERPQGELLVR	TGME49_310150-t26_1-p1	AMP-binding enzyme domain-containing protein GN=TGME49_310150	2	634.359	-4.587	1.6909e-08	178.54	yes	0.731	1.339	0.529
314	AESLGSSPFSR	TGME49_312622-t26_1-p1	DUF803 domain-containing protein GN=TGME49_312622	2	569.28	-2.0145	0.0064024	105.52	yes	0.259	0.85	0.282
315	AESLGSSPFSR	TGME49_312622-t26_1-p1	DUF803 domain-containing protein GN=TGME49_312622	2	569.28		0.014157	91.584	yes	NA	NA	NA
316	AESLVCDGPGDFTISFTPAGGSR	TGME49_313140-t26_1-p1	isocitrate dehydrogenase GN=TGME49_313140	3	781.03	-1.2784	5.4066e-18	77.847	yes	0.645	1.17	0.465
318	AESSATCGGLDSLLDPHGSLLDAQNLAAR	TGME49_280700-t26_1-p1	arginine decarboxylase GN=TGME49_280700	3	980.477	-3.0885	1.392e-31	70.983	yes	0.692	1.064	0.635
319	AETGASGVSPSLLK	TGME49_311030-t26_1-p1	HEAT repeat-containing protein 1(predict) GN=TGME49_311030	2	658.856	-2.6985	0.00038652	95.477	yes	0.534	1.015	0.48
320	AETHPPEVWWR	TGME49_261650-t26_1-p1	hypothetical protein GN=TGME49_261650	2	704.344		0.013096	80.239	yes	0.229	1.329	0.167
321	AETVALFPGQGAQTVGMGVASAR	TGME49_225990-t26_1-p1	acyl transferase domain-containing protein GN=TGME49_225990	3	745.379	-3.768	6.1724e-06	44.541	yes	0.68	1.308	0.547
322	AETVALFPGQGAQTVGMGVASAR	TGME49_225990-t26_1-p1	acyl transferase domain-containing protein GN=TGME49_225990	3	740.048		0.024544	18.101	yes	1.108	2.015	0.414
323	AETVLLLAEHR	TGME49_236080-t26_1-p1	replication factor-a protein 1 (rpa1) subfamily protein GN=TGME49_236080	3	417.907	-4.0817	0.019859	46.592	yes	0.241	0.584	0.376
324	AEVAAVQLTPHPR	TGME49_273490-t26_1-p1	glutamine synthetase, type I, putative GN=TGME49_273490	3	463.593	-3.1748	0.002879	59.116	yes	0.941	0.969	0.928
325	AEVAELTADPITFLACCPADEAFR	TGME49_220320-t26_1-p1	BSD domain-containing protein GN=TGME49_220320	3	889.752	-4.3208	4.4325e-15	59.324	yes	0.538	1.286	0.305
326	AEVAPGAPAETIYR	TGME49_227900-t26_1-p1	AP2 domain transcription factor AP2X-1 GN=TGME49_227900	2	722.875		0.018894	57.348	yes	0.407	0.937	0.429
327	AEVAPGAPAETIYR	TGME49_227900-t26_1-p1	AP2 domain transcription factor AP2X-1 GN=TGME49_227900	2	722.875		4.2612e-11	139.32	yes	0.417	0.933	0.442
328	AEVGGIQAPSQR	TGME49_320100-t26_1-p1	RNA recognition motif-containing protein GN=TGME49_320100	2	606.82		0.0019498	103.26	yes	0.229	1.386	0.173
329	AEVHSYLQQQQR	TGME49_253750-t26_1-p1	PLU-1 family protein GN=TGME49_253750	2	743.873	-5.2058	0.0055461	98.033	yes	0.731	1.194	0.557
330	AEVLYGVR	TGME49_263730-t26_1-p1	FAD-dependent glycerol-3-phosphate dehydrogenase GN=TGME49_263730	2	453.756	-3.6559	0.024548	122.79	yes	0.359	1.351	0.255
331	AFAAQQPSSR	TGME49_221180-t26_1-p1	Putative transmembrane protein(predict) GN=TGME49_221180	2	531.77	-4.5249	0.0036629	155.75	yes	0.68	1.175	0.549
332	AFADGCCPLSDGACCFCHDR	TGME49_212220-t26_1-p1	C3H1-type domain-containing protein(predict) GN=TGME49_212220	3	792.629	-3.8807	8.2483e-27	123.63	yes	0.334	1.084	0.276
333	AFAGAAAPLGVK	TGME49_260180-t26_1-p1	ATP synthase-associated protein, putative(predict) GN=TGME49_260180	2	557.816	-1.6215	0.00029371	117.04	yes	0.705	1.841	0.347
334	AFAGAAAPLGVK	TGME49_260180-t26_1-p1	ATP synthase-associated protein, putative(predict) GN=TGME49_260180	2	557.816		0.022065	50.607	yes	1.13	1.028	1.209
335	AFAGAAAPLGVK	TGME49_260180-t26_1-p1	ATP synthase-associated protein, putative(predict) GN=TGME49_260180	2	557.816		0.0017804	88.948	yes	1.149	1.018	1.251
336	AFAMNTVTVPR	TGME49_218200-t26_1-p1	UDP-sugar pyrophospharylase GN=TGME49_218200	2	603.819		0.015351	77.677	yes	0.73	0.94	0.75
337	AFANEAESLFSCQEK	TGME49_309950-t26_1-p1	NLE (NUC135) domain-containing protein GN=TGME49_309950	2	865.888		0.011046	55.452	yes	0.426	1.217	0.345
338	AFATGLTNR	TGME49_318440-t26_1-p1	helicase associated domain (ha2) protein GN=TGME49_318440	2	475.756		0.011355	103.74	yes	0.341	0.64	0.422
339	AFATGLTNR	TGME49_318440-t26_1-p1	helicase associated domain (ha2) protein GN=TGME49_318440	2	475.756		0.0051534	110.03	yes	0.339	0.646	0.417
340	AFCQEVGYPVLVR	TGME49_215260-t26_1-p1	carbamoylphosphate synthetase GN=TGME49_215260	2	769.395	-3.3297	5.6865e-06	126.07	yes	0.85	0.953	0.819
341	AFCQINLENYGSAVVDAER	TGME49_312200-t26_1-p1	serine/threonine protein phosphatase GN=TGME49_312200	3	719.341	-2.0845	9.1794e-20	126.84	yes	0.611	0.96	0.594
342	AFCVEVAQR	TGME49_272760-t26_1-p1	CULLIN_2 domain-containing protein(predict) GN=TGME49_272760	2	540.269		0.0074458	142.64	yes	0.403	1.072	0.292
343	AFDEELLKPFR	TGME49_226910-t26_1-p1	Amylo-alpha-1,6-glucosidase GN=TGME49_226910	3	455.578	-1.65	0.006103	73.499	yes	0.474	1.304	0.371
344	AFDEYTFR	TGME49_258580-t26_1-p1	rhoptry protein ROP17 GN=TGME49_258580	2	524.74	-3.6137	0.017604	154.35	yes	0.946	1.156	0.717
345	AFDNFFALVK	TGME49_299810-t26_1-p1	cysteine-tRNA synthetase (CysRS) GN=TGME49_299810	2	586.311	-0.49743	0.016201	101.72	yes	0.388	0.675	0.567
346	AFDQDGWLHSGDVAVIVPGSNAVK	TGME49_243800-t26_1-p1	long-chain fatty acid CoA ligase, putative GN=TGME49_243800	3	828.084		1.1403e-05	48.867	yes	1.147	1.134	1.029
347	AFEAQLLEVYR	TGME49_218070-t26_1-p1	NOC3p domain-containing protein(predict) GN=TGME49_218070	2	669.856		0.0082978	89.247	yes	0.31	0.611	0.498
348	AFEAQLLEVYR	TGME49_218070-t26_1-p1	NOC3p domain-containing protein(predict) GN=TGME49_218070	2	669.856		4.9208e-12	133.57	yes	NA	NA	NA
349	AFEPLLLLGK	TGME49_263040-t26_1-p1	ribosomal protein RPS16 GN=TGME49_263040	2	550.839	-2.0341	0.030104	83.265	yes	0.688	1.068	0.536
350	AFEQELVDQTYPEILR	TGME49_233520-t26_1-p1	ATP-dependent RNA helicase GN=TGME49_233520	3	650.998	-1.195	2.8906e-05	76.82	yes	0.592	1.11	0.573
351	AFFASPSLK	TGME49_307850-t26_1-p1	6-phosphogluconate dehydrogenase GN=TGME49_307850	2	484.266	-2.2127	0.023164	109.86	yes	0.348	0.765	0.435
352	AFFPNDDHSDLHEAILAGVR	TGME49_280700-t26_1-p1	arginine decarboxylase GN=TGME49_280700	4	556.775	-1.005	3.2423e-08	58.158	yes	0.62	0.933	0.71
353	AFFSTPNR	TGME49_320570-t26_1-p1	elongation factor Tu, putative GN=TGME49_320570	2	470.238		0.021287	104.45	yes	0.768	1.056	0.587
354	AFGACQQLNEELNQCIQR	TGME49_213940-t26_1-p1	CHCH domain-containing protein GN=TGME49_213940	3	727.005	-3.8183	3.1614e-58	218.28	yes	0.696	1.055	0.577
355	AFGEMVSQK	TGME49_270240-t26_1-p1	MAG1 GN=TGME49_270240	2	506.742	-3.5618	0.012778	109.36	yes	0.096	1.386	0.064
356	AFGEMVSQK	TGME49_270240-t26_1-p1	MAG1 GN=TGME49_270240	2	506.742		0.029416	79.713	yes	NA	NA	NA
357	AFGEMVSQK	TGME49_270240-t26_1-p1	MAG1 GN=TGME49_270240	2	498.745	-3.5155	0.0064849	129.47	yes	0.107	1.42	0.071
358	AFGEMVSQK	TGME49_270240-t26_1-p1	MAG1 GN=TGME49_270240	2	498.745	-2.4656	0.024318	104.75	yes	0.065	1.547	0.042
359	AFGGESTCHTTDVQPSTAASSSLPGSQTAAR	TGME49_203690-t26_1-p1	AP2 domain transcription factor AP2VIIa-5 GN=TGME49_203690	3	1027.14	-4.4565	0.018931	9.6275	yes	0.624	1.028	0.584
360	AFGQDVDAWWR	TGME49_226830-t26_1-p1	DnaK family protein GN=TGME49_226830	2	675.815	-2.7614	0.00087605	130.56	yes	0.562	1.522	0.37
361	AFGQDVDAWWR	TGME49_226830-t26_1-p1	DnaK family protein GN=TGME49_226830	2	675.815	-2.8373	0.0074032	104.17	yes	0.61	1.656	0.326
362	AFHPAGPHSHFSCYDDLR	TGME49_259020-t26_1-p1	bradyzoite antigen BAG1 GN=TGME49_259020	4	529.238		0.032048	19.292	yes	0.027	0.658	0.04
363	AFICEALPVDLIGMNNR	TGME49_207060-t26_1-p1	ribonucleoside-diphosphate reductase small subunit GN=TGME49_207060	3	644.994	-3.2166	3.7032e-05	62.861	yes	0.823	0.831	0.757
364	AFICEALPVDLIGMNNR	TGME49_207060-t26_1-p1	ribonucleoside-diphosphate reductase small subunit GN=TGME49_207060	3	644.994	-1.2299	0.0015558	36.193	yes	0.878	0.871	0.986
365	AFIPSVPEAVDGQR	TGME49_316900-t26_1-p1	Sas10 C-terminal domain-containing protein GN=TGME49_316900	2	743.388		0.0035829	81.017	yes	0.34	1.195	0.215
366	AFIPSVPEAVDGQR	TGME49_316900-t26_1-p1	Sas10 C-terminal domain-containing protein GN=TGME49_316900	2	743.388		0.0077182	62.408	yes	0.328	1.157	0.213
367	AFIQVYEETAGLCVGDPVLK	TGME49_256970-t26_1-p1	vacuolar ATP synthase subunit A, putative GN=TGME49_256970	3	737.045	-0.3193	0.0029182	23.726	yes	0.362	0.976	0.391
368	AFLAASPGK	TGME49_254480-t26_1-p1	WD domain, G-beta repeat-containing protein GN=TGME49_254480	2	431.245		0.0048411	111.01	yes	0.408	1.133	0.364
369	AFLAASPGK	TGME49_254480-t26_1-p1	WD domain, G-beta repeat-containing protein GN=TGME49_254480	2	431.245		0.017782	98.997	yes	0.42	0.983	0.436
370	AFLAGQEVCR	TGME49_257990-t26_1-p1	heat shock protein 101, putative GN=TGME49_257990	2	575.787	-1.8593	4.2968e-06	202.17	yes	0.395	0.941	0.441
371	AFLEETFSK	TGME49_202020-t26_1-p1	DnAK-TPR GN=TGME49_202020	2	536.271		0.011529	103.56	yes	0.043	0.872	0.05
372	AFLEQLVER	TGME49_309960-t26_1-p1	hypothetical protein GN=TGME49_309960	2	552.806	-2.3464	0.0065038	126.52	yes	0.408	1.001	0.33
373	AFLIVGGSGHVDR	TGME49_202760-t26_1-p1	hypothetical protein GN=TGME49_202760	3	443.242	-2.6463	0.001714	65.563	yes	0.395	0.991	0.432
374	AFLNVAAEAPASAGPMHLIPGTSSLR	TGME49_213730-t26_1-p1	lanthionine synthetase C family protein GN=TGME49_213730	3	860.12	-3.2849	3.9923e-10	49.287	yes	0.247	0.863	0.296
375	AFMEPLVLEK	TGME49_288630-t26_1-p1	nucleosome assembly protein (NAP), putative GN=TGME49_288630	2	596.818	-0.70928	0.015118	85.731	yes	0.483	1.149	0.404
376	AFMEPLVLEK	TGME49_288630-t26_1-p1	nucleosome assembly protein (NAP), putative GN=TGME49_288630	2	596.818		0.019159	74.464	yes	NA	NA	NA
377	AFNGSGKPIDR	TGME49_219800-t26_1-p1	vacuolar ATP synthase subunit b, putative GN=TGME49_219800	2	581.796	-3.777	0.00018495	127.4	yes	0.404	1.017	0.383
378	AFNVNLIDLATK	TGME49_215260-t26_1-p1	carbamoylphosphate synthetase GN=TGME49_215260	2	659.872	-2.3004	7.4079e-05	131.28	yes	0.616	0.995	0.646
379	AFPGDFDTWLR	TGME49_275650-t26_1-p1	p97(predict) GN=TGME49_275650	2	662.82	-3.2287	1.6239e-08	172.21	yes	1.177	1.179	1.025
380	AFPLLVEGALER	TGME49_288460-t26_1-p1	Exportin 1-like protein(predict) GN=TGME49_288460	2	657.874		0.0066989	93.649	yes	0.649	1.081	0.501
381	AFPLLVEGALER	TGME49_288460-t26_1-p1	Exportin 1-like protein(predict) GN=TGME49_288460	2	657.874		0.0026975	102.06	yes	0.618	0.998	0.522
382	AFPLLVEGALER	TGME49_288460-t26_1-p1	Exportin 1-like protein(predict) GN=TGME49_288460	2	657.874		1.6226e-05	123.63	yes	0.653	1.074	0.508
383	AFQEELQTSFGTHAVDYR	TGME49_270070-t26_1-p1	synaptobrevin family protein GN=TGME49_270070	3	700.332	-2.6709	0.00039599	41.554	yes	0.253	1.179	0.166
384	AFQQAPQDCDTLVNLICCCR	TGME49_244390-t26_1-p1	coatomer epsilon subunit protein GN=TGME49_244390	3	823.697	-2.5832	5.8525e-28	132.51	yes	0.386	0.919	0.366
385	AFSAGGGRPPGLSDSDFHR	TGME49_278960-t26_1-p1	Putative transmembrane protein(predict) GN=TGME49_278960	3	644.31		0.0093459	32.926	yes	2.295	1.798	1.234
386	AFSAGGGRPPGLSDSDFHR	TGME49_278960-t26_1-p1	Putative transmembrane protein(predict) GN=TGME49_278960	3	644.31		1.5218e-10	99.021	yes	0.369	1.263	0.345
387	AFSAGGGRPPGLSDSDFHR	TGME49_278960-t26_1-p1	Putative transmembrane protein(predict) GN=TGME49_278960	3	644.31		0.0052815	35.872	yes	0.321	1.225	0.31
388	AFSAQLAQGDR	TGME49_294730-t26_1-p1	Sec16 Sec23-binding domain protein(predict) GN=TGME49_294730	2	582.294	-2.7957	2.7613e-09	174.41	yes	0.442	1.039	0.348
389	AFSASQMPSPK	TGME49_230940-t26_1-p1	hypothetical protein GN=TGME49_230940	2	575.782	-3.3142	0.0014914	134.26	yes	0.421	0.975	0.426
390	AFSESPLNPK	TGME49_273370-t26_1-p1	coatomer gamma 2-subunit protein, putative GN=TGME49_273370	2	545.282		0.00438	106.36	yes	0.286	3.343	0.081
391	AFSGSPAASDDVSLAR	TGME49_262450-t26_1-p1	Dymeclin(predict) GN=TGME49_262450	2	775.876	-2.7848	3.137e-12	125.54	yes	0.395	1.271	0.279
392	AFSGVEHPVIAGIVPR	TGME49_208370-t26_1-p1	myosin heavy chain, putative GN=TGME49_208370	3	550.311	-0.65093	0.00040375	53.995	yes	0.504	1.235	0.356
393	AFSPPSFER	TGME49_290290-t26_1-p1	ubiquitin-activating enzyme E1 family protein GN=TGME49_290290	2	519.256	-1.6577	0.0091196	122.18	yes	0.659	1.1	0.512
394	AFSVLTAGTGMGK	TGME49_267050-t26_1-p1	hydrolase, alpha/beta fold family protein GN=TGME49_267050	2	628.321		0.015193	61.65	yes	0.26	1.235	0.209
395	AFSVLTAGTGMGK	TGME49_267050-t26_1-p1	hydrolase, alpha/beta fold family protein GN=TGME49_267050	2	620.324		7.1861e-07	125.48	yes	0.325	1.232	0.259
396	AFSWFYVLEPHPPPIDPETSADPSR	TGME49_213670-t26_1-p1	Inner membrane protein(predict) GN=TGME49_213670	3	952.461	-4.3962	0.018295	11.632	yes	0.612	1.234	0.45
397	AFSYVLLLEHQIDHR	TGME49_252430-t26_1-p1	Putative START-2 domain protein(predict) GN=TGME49_252430	3	614.328	-1.3118	0.0002075	73.887	yes	0.596	0.874	0.636
398	AFTEPLSEAVK	TGME49_261000-t26_1-p1	MutS domain V domain-containing protein GN=TGME49_261000	2	596.316		0.029667	70.908	yes	0.655	1.751	0.375
399	AFTGAAQAAR	TGME49_260320-t26_1-p1	Noc2p family protein GN=TGME49_260320	2	482.254		0.0024582	117.16	yes	0.493	1.108	0.436
400	AFVAAAGRPEPELPAR	TGME49_310080-t26_1-p1	AMP-binding enzyme domain-containing protein GN=TGME49_310080	3	551.302	-1.1976	3.005e-07	100.18	yes	1.402	1.517	1.027
401	AFVAGTAADK	TGME49_235970-t26_1-p1	eukaryotic initiation factor-2 gamma, putative GN=TGME49_235970	2	475.751	-1.3001	0.012027	109.71	yes	0.854	1.064	0.686
402	AFVCNGHIMVDAQK	TGME49_292080-t26_1-p1	leucyl-tRNA synthetase GN=TGME49_292080	3	530.918		0.0013454	63.727	yes	0.775	1.082	0.652
403	AFVDAIQECGIQVVASDYDR	TGME49_243730-t26_1-p1	rhoptry protein ROP9 GN=TGME49_243730	3	752.692	-2.3236	6.7028e-12	77.39	yes	1.261	0.916	1.234
404	AFVDAIQECGIQVVASDYDR	TGME49_243730-t26_1-p1	rhoptry protein ROP9 GN=TGME49_243730	3	752.692		0.022466	21.2	yes	3.115	1.56	1.882
405	AFVETQFSPAGR	TGME49_267690-t26_1-p1	Putative transmembrane protein(predict) GN=TGME49_267690	2	655.33		1.1141e-12	160.59	yes	0.323	1.169	0.28
406	AFVETQFSPAGR	TGME49_267690-t26_1-p1	Putative transmembrane protein(predict) GN=TGME49_267690	2	655.33		9.2157e-09	152.34	yes	0.351	1.231	0.276
407	AFVHWYVGEGMEEGEFSEAR	TGME49_316400-t26_1-p1	alpha tubulin TUBA1 GN=TGME49_316400	3	777.344	-1.3751	2.1896e-16	87.85	yes	0.954	1.23	0.739
408	AFVHWYVGEGMEEGEFSEAR	TGME49_316400-t26_1-p1	alpha tubulin TUBA1 GN=TGME49_316400	3	777.344	-1.4255	1.5581e-05	45.916	yes	1.089	1.097	0.918
409	AFVPQQLAAGR	TGME49_263060-t26_1-p1	Proteasome/cyclosome repeat-containing protein GN=TGME49_263060	2	579.325	-3.4306	0.0008594	119.29	yes	0.51	0.952	0.499
410	AFVVGCQATSAAR	TGME49_320180-t26_1-p1	SAG-related sequence SRS16C GN=TGME49_320180	2	669.335		0.0063233	74.162	yes	NA	NA	NA
411	AFVVGCQATSAAR	TGME49_320180-t26_1-p1	SAG-related sequence SRS16C GN=TGME49_320180	2	669.335	-1.3047	0.00078667	107.83	yes	0.093	1.129	0.069
412	AFVWGVAESTDAAQR	TGME49_309760-t26_1-p1	hypothetical protein GN=TGME49_309760	2	804.394		0.0060462	59.542	yes	0.691	1.019	0.651
413	AFYSDPSFLGR	TGME49_256840-t26_1-p1	Putative transmembrane protein (Fragment)(predict) GN=TGME49_256840	2	630.306	-1.2145	0.0082766	94.85	yes	0.351	1.489	0.229
414	AGAAGAPIQGGQGEKEDEQPSFWR	TGME49_230510-t26_1-p1	Putative transmembrane protein(predict) GN=TGME49_230510	3	829.395		8.2462e-07	71.527	yes	0.432	1.5	0.281
415	AGAAGGTGGVGSPPALER	TGME49_280800-t26_1-p1	SWI2/SNF2 SRCAP/Ino80 GN=TGME49_280800	2	762.892	-3.9167	0.0084173	35.737	yes	0.349	1.158	0.304
416	AGACYTTEELLNLAQESHNR	TGME49_290650-t26_1-p1	Histone acetyltransferase type b catalytic(predict) GN=TGME49_290650	3	759.69		0.0057671	29.136	yes	0.57	0.773	0.676
417	AGADAVATYYAK	TGME49_253900-t26_1-p1	parasite porphobilinogen synthase PBGS GN=TGME49_253900	2	600.798		0.0070752	91.584	yes	0.331	0.928	0.357
418	AGADAVATYYAK	TGME49_253900-t26_1-p1	parasite porphobilinogen synthase PBGS GN=TGME49_253900	2	600.798		0.017919	73.067	yes	NA	NA	NA
419	AGADLIDSLQGAAEDSHILLR	TGME49_222360-t26_1-p1	E3 UFM1-protein ligase 1 homolog, related(predict) GN=TGME49_222360	3	722.378	-0.23066	4.7355e-28	131.67	yes	0.478	1.367	0.343
420	AGAGGFQLTAPEQSTEHQR	TGME49_312618-t26_1-p1	Apoptosis antagonizing transcription factor(predict) GN=TGME49_312618	3	662.321	-1.6314	5.4214e-14	109.04	yes	0.272	1.093	0.238
421	AGAGNAQNPLK	TGME49_267100-t26_1-p1	protein phosphatase 2C domain-containing protein GN=TGME49_267100	2	520.778	-3.4528	0.0053185	107.29	yes	0.411	0.828	0.459
428	AGASGASPDSCKVPVHVEAR	TGME49_301170-t26_1-p1	SAG-related sequence SRS19D GN=TGME49_301170	4	499.498	-3.049	3.1546e-10	65.521	yes	0.317	2.545	0.131
429	AGASGASPDSCKVPVHVEAR	TGME49_301170-t26_1-p1	SAG-related sequence SRS19D GN=TGME49_301170	3	665.662		0.00072537	50.397	yes	0.379	2.593	0.14
430	AGASPSAGAAPAPPTYSLWSSNFNQPATASSR	TGME49_313270-t26_1-p1	Putative collagen alpha-1(III) chain, related protein(predict) GN=TGME49_313270	3	1040.5		0.0025862	20.452	yes	0.487	1.079	0.45
431	AGAVAQQPPR	TGME49_298610-t26_1-p1	GYF domain-containing protein GN=TGME49_298610	2	497.775		0.0046015	119.89	yes	0.342	1.033	0.339
432	AGAVSGSSPEAHVDLPSASALAPANPTR	TGME49_233430-t26_1-p1	C2 domain-containing protein(predict) GN=TGME49_233430	3	877.444		2.9013e-11	51.586	yes	0.37	0.904	0.404
433	AGCDSSPLLFR	TGME49_226072-t26_1-p1	Ser/Thr phosphatase family protein GN=TGME49_226072	2	611.798	-2.0498	0.00059108	133.57	yes	0.234	0.952	0.235
434	AGCDSSPLLFR	TGME49_226072-t26_1-p1	Ser/Thr phosphatase family protein GN=TGME49_226072	2	611.798	-1.573	0.00038731	122.52	yes	0.822	1.802	0.377
435	AGDVDEAALSETACPETWYQLR	TGME49_215910-t26_1-p1	bMG10 domain-containing protein(predict) GN=TGME49_215910	3	828.045		2.7165e-19	98.816	yes	0.13	1.049	0.125
436	AGDVDEAALSETACPETWYQLR	TGME49_215910-t26_1-p1	bMG10 domain-containing protein(predict) GN=TGME49_215910	3	828.045		1.5187e-12	89.668	yes	0.11	1.142	0.097
437	AGEAPYAPQTGDAQAHGGAYVSPPAAEEGAPLVPPVAAPGDSSAAR	TGME49_258950-t26_1-p1	lectin family protein GN=TGME49_258950	4	1082.27	-5.2757	6.7442e-43	57.24	yes	0.282	0.794	0.307
438	AGEAPYAPQTGDAQAHGGAYVSPPAAEEGAPLVPPVAAPGDSSAAR	TGME49_258950-t26_1-p1	lectin family protein GN=TGME49_258950	4	1082.27	-4.2497	4.4332e-07	19.075	yes	1	1.117	0.798
439	AGEFTLSLK	TGME49_263300-t26_1-p1	eukaryotic porin protein GN=TGME49_263300	2	483.269	-1.0157	0.035116	90.657	yes	0.795	1.759	0.408
440	AGEFTLSLK	TGME49_263300-t26_1-p1	eukaryotic porin protein GN=TGME49_263300	2	483.269	-0.91693	0.02056	114.5	yes	0.425	0.982	0.433
441	AGELVSAAASATFEALQPSQK	TGME49_248740-t26_1-p1	hypothetical protein GN=TGME49_248740	3	692.692	-3.7113	1.1011e-11	73.21	yes	0.377	1.107	0.337
442	AGESVALVGPSGCGK	TGME49_260310-t26_1-p1	ATP-binding cassette transporter ABC.B1 GN=TGME49_260310	2	694.846		2.3732e-07	119.76	yes	0.279	1.054	0.254
443	AGFGGQPGESNQVVAK	TGME49_233500-t26_1-p1	triose-phosphate isomerase TPI-II GN=TGME49_233500	2	773.386		0.0042232	59.265	yes	0.19	0.87	0.22
444	AGFPQQLSLVLEK	TGME49_202950-t26_1-p1	Chromosome III, complete sequence, related(predict) GN=TGME49_202950	2	715.406	-1.0873	0.0067803	79.693	yes	0.227	0.605	0.441
445	AGGAHIIQQIVEDLKDPSEPFR	TGME49_205010-t26_1-p1	U2 small nuclear ribonucleoprotein family protein, putative GN=TGME49_205010	3	807.424	-3.3989	0.00011241	37.09	yes	0.451	0.912	0.583
446	AGGALYAETSQTLADDQCTGVHAR	TGME49_234270-t26_1-p1	hypothetical protein GN=TGME49_234270	3	831.387		0.020268	18.403	yes	0.388	1.298	0.301
447	AGGCVEGTVPIFAR	TGME49_281400-t26_1-p1	phosphofructokinase domain-containing protein GN=TGME49_281400	2	717.364		0.018894	57.348	yes	1.142	0.869	1.302
448	AGGDAPNNTQPLSGPNHVQR	TGME49_224050-t26_1-p1	AP2 domain transcription factor AP2X-4 GN=TGME49_224050	3	677.331		0.003592	32.565	yes	0.314	0.986	0.326
449	AGGECLTFDQLALR	TGME49_300000-t26_1-p1	ribosomal protein RPL18 GN=TGME49_300000	2	775.885	-4.3042	9.5161e-18	177.78	yes	0.842	1.161	0.678
450	AGGECLTFDQLALR	TGME49_300000-t26_1-p1	ribosomal protein RPL18 GN=TGME49_300000	2	775.885		0.020143	56.783	yes	0.861	1.351	0.606
451	AGGFDESVCHFFSTDEDCAPSLPGSDFK	TGME49_215260-t26_1-p1	carbamoylphosphate synthetase GN=TGME49_215260	3	1027.1	-3.4493	0.0014225	17.621	yes	0.394	0.884	0.49
452	AGGFGASGASK	TGME49_289540-t26_1-p1	Transmembrane protein(predict) GN=TGME49_289540	2	455.225	-4.4317	0.0085862	95.523	yes	0.099	1.104	0.081
453	AGGGAEHALHTVR	TGME49_258950-t26_1-p1	lectin family protein GN=TGME49_258950	3	425.89	-6.4812	0.0015059	70.438	yes	0.381	1.225	0.297
454	AGGLLEQTMLVNGVVLHK	TGME49_202370-t26_1-p1	T-complex protein 1, epsilon subunit (TCP-1-epsilon), putative GN=TGME49_202370	3	627.021	-1.8727	2.0252e-05	53.395	yes	0.511	0.887	0.557
455	AGGLLEQTMLVNGVVLHK	TGME49_202370-t26_1-p1	T-complex protein 1, epsilon subunit (TCP-1-epsilon), putative GN=TGME49_202370	3	627.349	-0.37803	5.6094e-05	52.453	yes	0.516	1.031	0.531
456	AGGNPEDFNILR	TGME49_320010-t26_1-p1	CS domain-containing protein(predict) GN=TGME49_320010	2	651.825		0.025851	68.371	yes	0.292	0.628	0.445
457	AGGPAAIVLCPTR	TGME49_203220-t26_1-p1	DEAD/DEAH box helicase domain-containing protein GN=TGME49_203220	2	641.85		0.0088048	72.006	yes	1.05	1.288	0.805
458	AGGSVETFDVPR	TGME49_270320-t26_1-p1	protein phosphatase 2C domain-containing protein GN=TGME49_270320	2	617.807		0.0041045	99.815	yes	0.487	1.52	0.314
459	AGGSVETFDVPR	TGME49_270320-t26_1-p1	protein phosphatase 2C domain-containing protein GN=TGME49_270320	2	617.807		0.0077731	80.688	yes	0.561	1.611	0.338
460	AGGSVETFDVPR	TGME49_270320-t26_1-p1	protein phosphatase 2C domain-containing protein GN=TGME49_270320	2	617.807		5.4379e-06	123.75	yes	1.232	2.662	0.47
461	AGGVPLLIELINSGLPQMEGNPEK	TGME49_312630-t26_1-p1	anonymous antigen-1, putative GN=TGME49_312630	3	831.44	-3.4499	1.2807e-05	42.254	yes	0.345	0.779	0.453
462	AGGVPLLIELINSGLPQMEGNPEK	TGME49_312630-t26_1-p1	anonymous antigen-1, putative GN=TGME49_312630	3	831.44	-3.3426	1.7641e-05	41.084	yes	0.298	0.778	0.364
463	AGINTVLNSR	TGME49_243920-t26_1-p1	DNA replication licensing factor MCM5, putative GN=TGME49_243920	2	522.793	-3.0239	0.01647	97.431	yes	0.313	1.186	0.226
464	AGIPVEFLQLLPPEPPR	TGME49_223880-t26_1-p1	zinc finger, C3HC4 type (RING finger) domain-containing protein GN=TGME49_223880	3	625.024		0.033758	21.534	yes	0.882	0.963	0.881
465	AGIPVEFLQLLPPEPPR	TGME49_223880-t26_1-p1	zinc finger, C3HC4 type (RING finger) domain-containing protein GN=TGME49_223880	3	625.024		0.033758	21.534	yes	0.984	0.942	1.01
466	AGIPVTCR	TGME49_309210-t26_1-p1	peroxiredoxin 6, putative GN=TGME49_309210	2	437.234	-3.3267	0.03326	114.59	yes	0.731	1.65	0.373
467	AGLADILGAAGNQNVQGEEQQK	TGME49_247510-t26_1-p1	fructose-bisphospatase II GN=TGME49_247510	3	737.705	-3.6595	5.698e-15	79.467	yes	0.742	1.473	0.45
468	AGLADILGAAGNQNVQGEEQQK	TGME49_247510-t26_1-p1	fructose-bisphospatase II GN=TGME49_247510	3	737.705	-3.7689	2.4003e-16	85.974	yes	0.401	0.805	0.454
469	AGLADILGAAGNQNVQGEEQQK	TGME49_247510-t26_1-p1	fructose-bisphospatase II GN=TGME49_247510	2	1106.05		7.0716e-07	72.891	yes	NA	NA	NA
470	AGLASQEEPSAVFPTIVGR	TGME49_219280-t26_1-p1	actin like protein ALP1 GN=TGME49_219280	3	643.674	-1.9885	1.51e-11	93.495	yes	0.38	0.757	0.523
471	AGLLAVGAGGDVCSR	TGME49_213870-t26_1-p1	UBA/TS-N domain-containing protein GN=TGME49_213870	2	701.859		0.0070542	58.676	yes	0.369	0.86	0.43
472	AGLLAVGAGGDVCSR	TGME49_213870-t26_1-p1	UBA/TS-N domain-containing protein GN=TGME49_213870	2	701.859		0.00082669	88.187	yes	0.387	1.03	0.375
473	AGLNVPEVAVVAPPVSPVPAK	TGME49_229630-t26_1-p1	eIF2 kinase IF2K-A (incomplete catalytic triad) GN=TGME49_229630	3	671.058	-1.2243	3.5261e-07	52.03	yes	0.216	1.024	0.189
474	AGLQELYR	TGME49_231210-t26_1-p1	sarcalumenin/eps15 family protein GN=TGME49_231210	2	475.259		0.0075088	132.29	yes	0.444	0.862	0.501
475	AGLQFPVGR	TGME49_300200-t26_1-p1	histone H2AZ GN=TGME49_300200	2	472.769	-4.0987	0.029701	93.262	yes	1.855	0.838	1.987
476	AGLQFPVGR	TGME49_300200-t26_1-p1	histone H2AZ GN=TGME49_300200	2	472.769	-4.4003	0.015822	117.17	yes	4.032	0.893	4.487
477	AGLQFPVGR	TGME49_300200-t26_1-p1	histone H2AZ GN=TGME49_300200	2	472.769		0.0087019	106.43	yes	1.647	0.728	2.249
478	AGLQFPVGR	TGME49_300200-t26_1-p1	histone H2AZ GN=TGME49_300200	2	472.769	-1.4739	0.022421	113.1	yes	5.178	1.607	3.247
[truncated: 13,322 more rows]

## Sheet: pep_quant_Sample 2
ID	Sequence	Protein accession	Protein description	Charge	m/z	mass error [ppm]	PEP	Score	Unique [yes/no]	PruΔPP2A-C_2/PruΔCDPK2_2	PruΔPP2A-C_2/Pru_2	PruΔCDPK2_2/Pru_2
[truncated: 12,641 more rows]

[truncated: 6 more sheets: pep_quant_Sample 3, pep_quant_Sample 4, Quant_Sample 1, Quant_Sample 2, Quant_Sample 3, Quant_Sample 4]
