# Supplementary material for: The protein phosphatase 2A holoenzyme is a key regulator of starch metabolism and bradyzoite differentiation in Toxoplasma gondii
Source: Nat Commun. 2022 Dec 8;13:7560. doi: 10.1038/s41467-022-35267-5 (PMC9729606; doi:10.1038/s41467-022-35267-5)
Supplement: Supplementary file 7 — Supplementary Data 4 [file 41467_2022_35267_MOESM7_ESM.xlsx]

## Sheet: Summary
Header line description of table 1			Table 1. MS/MS spetrum database search analysis summary
Total spectrums	Number of spectrums produced by mass spectrometer
Matched spectrums	Number of spectrums matched with alignment protein		Total spectrums	Matched spectrums	Peptides	Modified peptides	Identified proteins	Identified sites	Quantifiable proteins	Quantifiable sites
Peptides	Number of peptides which spectrums hit		659379	106450	30589	24464	2822	10470	2582	9048
Modified peptides	Total number of modified peptides identified
Identified proteins	Number of proteins detected by spectrum search analysis
Identified sites	Number of modification sites detected by spectrum search analysis		Table 2. Differentially expressed modification sites summary (Filtered with threshold value of expression fold change and P value < 0.05)
Quantifiable proteins	Number of proteins quantifiable
Quantifiable sites	Number of modification sites quantifiable		Compare group	Regulated type	fold change >1.2		fold change >1.3		fold change >1.5		fold change >2
					Up-regulated	Down-regulated	Up-regulated	Down-regulated	Up-regulated	Down-regulated	Up-regulated	Down-regulated
Header line description of worksheet "Sites_quant"			PruΔPP2A-C/PruΔCDPK2	Sites	726	1501	682	1399	535	1123	277	633
Protein accession	Protein accession number of database used for search			Proteins	487	834	460	787	376	649	201	401
Position	Modification site localization in protein		PruΔPP2A-C/Pru	Sites	645	1921	610	1826	496	1578	288	979
Amino acid	The amino acid that modification site modified			Proteins	433	1022	409	977	341	871	201	595
Protein description	Protein functional description		PruΔCDPK2/Pru	Sites	796	1245	701	1170	499	942	244	485
				Proteins	552	732	490	692	362	588	191	352
			Table 3. Differentially expressed modification sites ites after normalized summary (Filtered with threshold value of expression fold change and P value < 0.05)
			Compare group	Regulated type	fold change >1.2		fold change >1.3		fold change >1.5		fold change >2
					Up-regulated	Down-regulated	Up-regulated	Down-regulated	Up-regulated	Down-regulated	Up-regulated	Down-regulated
			PruΔPP2A-C/PruΔCDPK2	Sites	1584	49	1566	45	1475	41	1056	20
				Proteins	632	43	626	39	604	35	467	18
			PruΔPP2A-C/Pru	Sites	1104	168	1078	156	957	134	590	80
				Proteins	527	120	520	113	484	99	341	58
			PruΔCDPK2/Pru	Sites	194	859	172	819	145	710	93	431
				Proteins	149	432	131	413	110	374	73	262

## Sheet: Sites_quant
Protein accession	Position	Amino acid	Protein description	PruΔPP2A-C_1 vs PruΔCDPK2_1	PruΔPP2A-C_2 vs PruΔCDPK2_2	PruΔPP2A-C_3 vs PruΔCDPK2_3	PruΔPP2A-C_4 vs PruΔCDPK2_4	PruΔPP2A-C_1 vs Pru_1	PruΔPP2A-C_2 vs Pru_2	PruΔPP2A-C_3 vs Pru_3	PruΔPP2A-C_4 vs Pru_4	PruΔCDPK2_1 vs Pru_1	PruΔCDPK2_2 vs Pru_2	PruΔCDPK2_3 vs Pru_3	PruΔCDPK2_4 vs Pru_4	PruΔPP2A-C/PruΔCDPK2 Ratio	PruΔPP2A-C/PruΔCDPK2 P value	PruΔPP2A-C/Pru Ratio	PruΔPP2A-C/Pru P value	PruΔCDPK2/Pru Ratio	PruΔCDPK2/Pru P value
TGME49_216460-t26_1-p1	186	S	Putative transmembrane protein(predict) GN=TGME49_216460	0.864	0.858	0.873		1.752	1.934	1.832		2.02	2.228	2.105		0.865	0.00180252	1.8393	0.0032905	2.1177	0.00214837
TGME49_253880-t26_1-p1	393	S	GNS1/SUR4 family protein GN=TGME49_253880	2.239	1.853	2.665		3.369	3.321	3.42		1.505	1.792	1.283		2.2523	0.0247889	3.37	7.30877e-05	1.5267	0.0727735
TGME49_239540-t26_1-p1	53	T	LEM3 (ligand-effect modulator 3) family / CDC50 family protein GN=TGME49_239540		1.73				1.14				0.661			1.73		1.14		0.661
TGME49_246730-t26_1-p1	52	S	Putative rRNA-processing protein EBP2(predict) GN=TGME49_246730	0.554	0.639	0.921	0.686	0.554	0.779	0.968	0.55	1.058	1.307	0.926	0.909	0.7	0.056335	0.7128	0.104463	1.05	0.720834
TGME49_295770-t26_1-p1	985	S	hypothetical protein GN=TGME49_295770
TGME49_209730-t26_1-p1	177	S	SNF2 family amine-terminal domain protein(predict) GN=TGME49_209730
TGME49_262390-t26_1-p1	741	S	TLD protein GN=TGME49_262390		0.453				0.588				1.295			0.453		0.588		1.295
TGME49_254635-t26_1-p1	126	S	hypothetical protein GN=TGME49_254635		1.592				0.809				0.509			1.592		0.809		0.509
TGME49_240710-t26_1-p1	36	T	RNA recognition motif-containing protein GN=TGME49_240710	0.672	0.708	0.838	0.718	0.546	0.662	0.69	0.611	0.794	0.921	0.867	0.852	0.734	0.0107066	0.6273	0.0042217	0.8585	0.022202
TGME49_257350-t26_1-p1	610	S	"eukaryotic translation initiation factor, putative GN=TGME49_257350"	1.004	2.684	1.63	1.574	0.709	1.712	0.834	1.497	0.704	0.632	0.517	0.968	1.723	0.128637	1.188	0.704934	0.7053	0.0890853
TGME49_250820-t26_1-p1	349	S	hypothetical protein GN=TGME49_250820	1.057	0.716			1.028	0.867			0.992	2.145			0.8865	0.701867	0.9475	0.716226	1.5685	0.614468
TGME49_220190-t26_1-p1	400	S	t-SNARE coiled-coil homology domain-containing protein(predict) GN=TGME49_220190	0.484	0.306	0.431		0.384	0.316	0.379		0.794	1.033	0.879		0.407	0.0321604	0.3597	0.00558492	0.902	0.365055
TGME49_222400-t26_1-p1	502	S	Putative transmembrane protein(predict) GN=TGME49_222400	2.3	0.796	0.637	0.712	2.572	1.087	0.711	0.246	1.118	1.365	1.117	0.346	1.1113	0.900659	1.154	0.77163	0.9865	0.739455
TGME49_270640-t26_1-p1	169	S	RNA recognition motif-containing protein GN=TGME49_270640	0.398	0.463	0.811	0.499	0.327	0.471	0.573	0.441	0.79	1.023	0.71	0.904	0.5428	0.0354228	0.453	0.00907346	0.8568	0.171821
TGME49_201140-t26_1-p1	265	S	"Proline rich protein, putative(predict) GN=TGME49_201140"	0.951				0.961				1.029				0.951		0.961		1.029
TGME49_236870-t26_1-p1	74	S	Putative transmembrane protein(predict) GN=TGME49_236870		0.653				1.23				1.885			0.653		1.23		1.885
TGME49_227390-t26_1-p1	973	S	SET domain-containing protein(predict) GN=TGME49_227390		0.504	0.817			0.993	0.935			1.971	1.144		0.6605	0.417708	0.964	0.5434	1.5575	0.482413
TGME49_224530-t26_1-p1	181	S	alveolin domain containing intermediate filament IMC5 GN=TGME49_224530		0.825											0.825
TGME49_220430-t26_1-p1	140	S	Putative transmembrane protein(predict) GN=TGME49_220430	1.996				1.274				0.646				1.996		1.274		0.646
TGME49_311810-t26_1-p1	282	T	hypothetical protein GN=TGME49_311810			2.689				0.535				0.199		2.689		0.535		0.199
TGME49_218220-t26_1-p1	15	Y	"cell-cycle-associated protein kinase CDK, putative GN=TGME49_218220"	1.659	0.988	1.546	1.954	1.314	1.4	1.14	1.003	0.792	1.417	0.807	0.513	1.5368	0.0980596	1.2143	0.119717	0.8823	0.483741
TGME49_264170-t26_1-p1	175	S	hypothetical protein GN=TGME49_264170
TGME49_244130-t26_1-p1	1111	S	RNA polymerase Rpb1 C-terminal repeat-containing protein(predict) GN=TGME49_244130
TGME49_263360-t26_1-p1	749	S	"WD domain, G-beta repeat-containing protein GN=TGME49_263360"				0.784								1.055	0.784				1.055
TGME49_203390-t26_1-p1	19	S	CRAL/TRIO domain-containing protein GN=TGME49_203390	1.237	1.989	1.242	1.082	1.139	1.294	0.949	1.307	0.883	0.598	0.786	1.277	1.3875	0.147713	1.1723	0.178326	0.886	0.446473
TGME49_227930-t26_1-p1	518	S	Putative transmembrane protein(predict) GN=TGME49_227930		1.059	1.947	1.748		1.608	2.67	2.436		1.519	1.371	1.473	1.5847	0.203989	2.238	0.0547725	1.4543	0.00976661
TGME49_288870-t26_1-p1	4	S	hypothetical protein GN=TGME49_288870	0.382			0.901	0.599			0.87	1.583			0.957	0.6415	0.540967	0.7345	0.433362	1.27	0.66369
TGME49_261955-t26_1-p1	914	T	hypothetical protein GN=TGME49_261955	1.871	2.263	3.465	1.722	2.298	2.317	2.969	2.473	1.224	1.497	0.857	1.448	2.3303	0.0207073	2.5143	0.000912919	1.2565	0.258073
TGME49_203370-t26_1-p1	364	S	Dip2/Utp12 family protein(predict) GN=TGME49_203370	1.369	1.655	1.605		1.427	1.959	1.811		1.098	1.184	1.204		1.543	0.026879	1.7323	0.043556	1.162	0.0500085
TGME49_300330-t26_1-p1	751	S	GCFC domain-containing protein(predict) GN=TGME49_300330			0.875	0.611			1.283	0.887			1.304	1.379	0.743	0.433827	1.085	0.845431	1.3415	0.0852871
TGME49_206430-t26_1-p1	3980	S	formin FRM1 GN=TGME49_206430	0.85		2.312		0.467		1.257		0.635		0.544		1.581	0.716439	0.862	0.76858	0.5895	0.129208
TGME49_293470-t26_1-p1	77	S	Immune mapped protein 1(predict) GN=TGME49_293470		0.819		0.874		0.965		0.838		0.935		0.938	0.8465	0.1708	0.9015	0.480217	0.9365	0.0219713
TGME49_311860-t26_1-p1	2592	S	hypothetical protein GN=TGME49_311860	1.024	0.987	1.515	1.346	1.061	1.687	1.978	1.393	0.851	1.669	1.354	1.177	1.218	0.230717	1.5298	0.0819265	1.2628	0.299706
TGME49_258010-t26_1-p1	652	S	"calcium signaling protein kinase RAD53, putative GN=TGME49_258010"
TGME49_248700-t26_1-p1	249	S	alveolin domain containing intermediate filament IMC12 GN=TGME49_248700	0.845	0.375	0.903	0.829	0.999	2.221	0.954	0.842	1.145	5.928	1.094	0.944	0.738	0.230888	1.254	0.610577	2.2778	0.401951
TGME49_202070-t26_1-p1	3519	S	hypothetical protein GN=TGME49_202070	0.066	0.339	0.76	0.569	0.783	0.644	0.836	0.764	11.899	1.898	1.1	1.343	0.4335	0.163004	0.7568	0.0216251	4.06	0.257775
TGME49_228190-t26_1-p1	8	S	"eukaryotic initiation factor-3, subunit 5, putative GN=TGME49_228190"	1.323	0.676	0.712	0.905	1.203	0.664	0.716	0.731	0.91	0.982	1.006	0.807	0.904	0.492421	0.8285	0.258778	0.9263	0.255595
TGME49_208580-t26_1-p1	470	S	"DNA ligase 1, putative GN=TGME49_208580"	0.933	0.666	0.968	0.813	0.376	2.263	2.109	1.341	0.4	3.397	1.952	1.679	0.845	0.164755	1.5223	0.678517	1.857	0.529204
TGME49_221190-t26_1-p1	104	S	"mrna cleavage factor family protein, putative GN=TGME49_221190"
TGME49_318480-t26_1-p1	1737	S	SWI2/SNF2-containing protein RAD5 GN=TGME49_318480
TGME49_269670-t26_1-p1	592	S	hypothetical protein GN=TGME49_269670
TGME49_305450-t26_1-p1	279	S	"acetyltransferase, GNAT family protein GN=TGME49_305450"	1.132	0.913	0.861	0.818	1.569	1.279	1.425	1.186	1.4	1.465	1.625	1.747	0.931	0.406654	1.3648	0.0229598	1.5593	0.00469202
TGME49_285710-t26_1-p1	83	S	4HBT domain-containing protein(predict) GN=TGME49_285710	0.454				0.565				1.243				0.454		0.565		1.243
TGME49_231180-t26_1-p1	282	S	Putative transmembrane protein(predict) GN=TGME49_231180			1.163				0.762				0.655		1.163		0.762		0.655
TGME49_286450-t26_1-p1	108	S	dense granule protein GRA5 GN=TGME49_286450	1.459	1.844	1.603	1.621	6.536	8.4	7.812	7.275	4.48	4.554	4.436	3.973	1.6318	0.00314395	7.5058	6.3575e-05	4.3608	3.18301e-05
TGME49_257430-t26_1-p1	1374	S	"Putative proteophosphoglycan 5, related protein(predict) GN=TGME49_257430"	1.423	2.851	2.517		1.768	3.932	3.109		1.242	1.379	1.235		2.2637	0.0979085	2.9363	0.0718508	1.2853	0.0295637
TGME49_289710-t26_1-p1	2039	S	AP2 domain transcription factor AP2IX-5 GN=TGME49_289710	0.869	0.531	1.248	1.158	0.728	0.946	1.055	0.665	1.027	1.78	0.91	0.813	0.9515	0.681296	0.8485	0.242064	1.1325	0.731747
TGME49_263230-t26_1-p1	883	S	Putative transmembrane protein(predict) GN=TGME49_263230
TGME49_234900-t26_1-p1	4615	S	PHD-finger domain-containing protein GN=TGME49_234900	1.019	1.066	1.116	0.875	1.212	1.904	1.897	1.291	1.19	1.785	1.699	1.476	1.019	0.824541	1.576	0.0538022	1.5375	0.0282392
TGME49_234360-t26_1-p1	123	S	"DNA topoisomerase I, putative GN=TGME49_234360"		1.183	1.798			0.789	0.919			0.689	0.477		1.4905	0.423457	0.854	0.376236	0.583	0.278321
TGME49_309910-t26_1-p1	1038	S	Transmembrane amino acid transporter(predict) GN=TGME49_309910	1.803				0.989				0.549				1.803		0.989		0.549
TGME49_309930-t26_1-p1	366	S	melibiase subfamily protein GN=TGME49_309930		2.463	0.926	0.51		2.457	1.712	1.419		0.997	1.848	2.781	1.2997	0.936753	1.8627	0.0944713	1.8753	0.274348
TGME49_262710-t26_1-p1	361	S	Ctr copper transporter family protein GN=TGME49_262710	0.788		0.716		1.56		1.324		1.979		2.079		0.752	0.148003	1.442	0.197053	2.029	0.0313511
TGME49_231070-t26_1-p1	617	S	protein kinase GN=TGME49_231070	1.316		1.74		0.973		1.324		0.739		0.761		1.528	0.283213	1.1485	0.664717	0.75	0.045807
TGME49_311000-t26_1-p1	205	S	NF-kappa-B-activating protein(predict) GN=TGME49_311000	0.628	0.821		0.494	1.037	1.559		0.989	1.433	1.899		2.002	0.6477	0.126535	1.195	0.469844	1.778	0.0470532
TGME49_246020-t26_1-p1	87	S	SprT domain-containing protein GN=TGME49_246020	0.765	0.461	0.713	0.537	0.538	0.448	0.358	0.314	0.704	0.972	0.518	0.601	0.619	0.0357227	0.4145	0.00723977	0.6988	0.0890247
TGME49_311490-t26_1-p1	560	S	hypothetical protein GN=TGME49_311490
TGME49_205558-t26_1-p1	14	S	NAC domain-containing protein GN=TGME49_205558			2.259	0.982			0.796	0.685			0.352	0.698	1.6205	0.621451	0.7405	0.214441	0.525	0.384393
TGME49_288030-t26_1-p1	345	T	Putative transmembrane protein(predict) GN=TGME49_288030	0.667	0.782	0.715	0.647	0.754	0.954	1.231	0.887	1.205	1.199	1.722	1.316	0.7028	0.00527531	0.9565	0.643637	1.3605	0.0568024
TGME49_233430-t26_1-p1	1830	S	C2 domain-containing protein(predict) GN=TGME49_233430		0.395		0.382		1.218		1.179		2.92		2.35	0.3885	0.0159279	1.1985	0.080533	2.635	0.100669
TGME49_241850-t26_1-p1	1993	S	Phd finger protein br140 lin (Fragment)(predict) GN=TGME49_241850		0.509		0.79		0.638		0.702		1.166		0.791	0.6495	0.381209	0.67	0.106154	0.9785	0.906844
TGME49_295630-t26_1-p1	93	S	Putative transmembrane protein(predict) GN=TGME49_295630	0.288	0.417	0.447	0.364	0.58	0.857	0.953	0.662	2.014	2.026	2.067	1.667	0.379	0.00309798	0.763	0.11555	1.9435	0.00145177
TGME49_294740-t26_1-p1	2196	S	Armadillo/beta-catenin-like repeat-containing protein(predict) GN=TGME49_294740	0.581	0.51			0.522	0.849			0.898	1.666			0.5455	0.0957465	0.6855	0.44674	1.282	0.725047
TGME49_247440-t26_1-p1	292	S	Putative transmembrane protein(predict) GN=TGME49_247440
TGME49_224260-t26_1-p1	1182	S	PHD-finger domain-containing protein GN=TGME49_224260			0.744				0.73				1.025		0.744		0.73		1.025
TGME49_261450-t26_1-p1	846	S	"Cyclin-related protein, putative(predict) GN=TGME49_261450"	0.477	0.576	0.481		0.362	0.489	0.425		0.765	0.85	0.884		0.5113	0.012246	0.4253	0.0148831	0.833	0.0731656
TGME49_251710-t26_1-p1	220	S	Putative transmembrane protein(predict) GN=TGME49_251710		0.351		0.492		0.938		0.767		2.674		1.558	0.4215	0.169027	0.8525	0.453785	2.116	0.312911
TGME49_271920-t26_1-p1	775	S	hypothetical protein GN=TGME49_271920				0.71				1.06				1.55	0.71		1.06		1.55
TGME49_240980-t26_1-p1	264	S	collagen alpha-1(I) chain(predict) GN=TGME49_240980
TGME49_220600-t26_1-p1	320	S	Putative transporter(predict) GN=TGME49_220600	1.595				1.599				1.003				1.595		1.599		1.003
TGME49_306020-t26_1-p1	5597	S	"Amine-terminal region of chorein, A TM vesicle-mediated sorter(predict) GN=TGME49_306020"	0.752	0.051	0.856	0.737	1.176	0.082	1.574	1.496	1.563	1.516	1.839	2.029	0.599	0.322934	1.082	0.68312	1.7368	0.00635346
TGME49_214950-t26_1-p1	8	S	hypothetical protein GN=TGME49_214950	1.222	1.289	1.898		0.689	0.838	0.977		0.571	0.692	0.493		1.4697	0.164716	0.8347	0.263063	0.5853	0.045345
TGME49_301390-t26_1-p1	726	S	"ribosome biogenesis protein BOP1, putative GN=TGME49_301390"	0.945	0.84	0.818	0.61	1.534	1.849	1.19	1.376	1.624	2.063	1.738	2.216	0.8033	0.120116	1.4873	0.03726	1.9103	0.00465263
TGME49_265090-t26_1-p1	706	S	hypothetical protein GN=TGME49_265090	0.846	1.821	1.304	0.81	0.472	0.882	0.656	0.4	0.53	0.484	0.518	0.49	1.1953	0.621397	0.6025	0.0721709	0.5055	0.000109638
TGME49_276220-t26_1-p1	838	S	hypothetical protein GN=TGME49_276220				0.405				0.874				2.157	0.405		0.874		2.157
TGME49_293170-t26_1-p1	394	S	Calponin-homology (CH) domain-containing protein(predict) GN=TGME49_293170
TGME49_244000-t26_1-p1	627	S	DEAD/DEAH box helicase domain-containing protein GN=TGME49_244000	0.956	1.05		0.652	1.246	1.976		1.026	1.303	2.129		1.575	0.886	0.511538	1.416	0.323907	1.669	0.106915
TGME49_238040-t26_1-p1	24	S	protein disulfide-isomerase domain-containing protein GN=TGME49_238040	0.703	0.802	0.706	0.63	0.529	0.801	0.566	0.692	0.761	1.056	0.793	0.928	0.7103	0.00898043	0.647	0.0262089	0.8845	0.227899
TGME49_248880-t26_1-p1	360	S	GTPase RAB7 GN=TGME49_248880	0.589				0.726				1.114				0.589		0.726		1.114
TGME49_233120-t26_1-p1	1853	S	AP2 domain transcription factor AP2VIII-2 GN=TGME49_233120		1.309	7.147			1.572	6.259			1.201	0.876		4.228	0.522587	3.9155	0.450199	1.0385	0.927888
TGME49_270050-t26_1-p1	202	S	hypothetical protein GN=TGME49_270050
TGME49_209160-t26_1-p1	12	S	myristoyl CoA:protein N-myristoyltransferase GN=TGME49_209160	1.255	1.005	1.417	0.881	0.547	0.469	0.476	0.418	0.456	0.532	0.372	0.413	1.1395	0.426421	0.4775	0.0013445	0.4433	0.00258464
TGME49_289760-t26_1-p1	830	S	Biotin-acetyl-CoA-carboxylase ligase(predict) GN=TGME49_289760			0.872				0.726				0.833		0.872		0.726		0.833
TGME49_212980-t26_1-p1	38	S	KH domain protein(predict) GN=TGME49_212980	0.321	0.343	0.468	0.427	0.371	0.407	0.523	0.562	1.219	1.186	1.208	1.21	0.3898	0.00265172	0.4658	0.00648388	1.2058	0.000102395
TGME49_201120-t26_1-p1	582	S	ELMO/CED-12 family protein GN=TGME49_201120				2.215				1.428				0.645	2.215		1.428		0.645
TGME49_216730-t26_1-p1	913	S	MCM2/3/5 family protein GN=TGME49_216730				0.504				0.462				0.915	0.504		0.462		0.915
TGME49_241170-t26_1-p1	638	S	KH domain protein(predict) GN=TGME49_241170	0.331	0.306	0.311	0.324	1.517	2.123	1.237	1.11	4.578	6.665	3.937	3.436	0.318	1.33419e-05	1.4968	0.109231	4.654	0.00278427
TGME49_315610-t26_1-p1	102	T	hypothetical protein GN=TGME49_315610
TGME49_203980-t26_1-p1	420	S	Dolichyl-diphosphooligosaccharide--protein glycosyltransferase 48 kDa subunit (Fragment)(predict) GN=TGME49_203980		0.685				0.453				0.66			0.685		0.453		0.66
TGME49_224030-t26_1-p1	438	S	DUF4211 domain-containing protein(predict) GN=TGME49_224030	0.708	0.627	1.095		0.704	0.455	0.654		1.141	0.785	0.634		0.81	0.365869	0.6043	0.0875515	0.8533	0.464437
TGME49_262100-t26_1-p1	42	S	tetratricopeptide repeat-containing protein GN=TGME49_262100			0.748	0.541			0.541	0.494			0.723	0.986	0.6445	0.298445	0.5175	0.0618139	0.8545	0.581715
TGME49_293490-t26_1-p1	395	S	Putative transmembrane protein(predict) GN=TGME49_293490	0.356	0.4		0.281	0.366	0.402		0.361	1.029	1.025		1.319	0.3457	0.0137731	0.3763	0.00178519	1.1243	0.394072
TGME49_236850-t26_1-p1	1152	S	A C2HC-type zinc-finger protein(predict) GN=TGME49_236850
TGME49_201400-t26_1-p1	804	S	Sin3-associated polypeptide SAP18 GN=TGME49_201400	0.699	0.776	0.67	0.924	0.933	1.113	0.971	1.044	1.337	1.461	1.195	1.232	0.7673	0.0457164	1.0153	0.794616	1.3063	0.0147904
TGME49_243440-t26_1-p1	116	S	histone lysine acetyltransferase GCN5-B GN=TGME49_243440	1.066		1.044		0.529		0.937		0.706		0.897		1.055	0.171258	0.733	0.544883	0.8015	0.406075
TGME49_229770-t26_1-p1	817	S	hypothetical protein GN=TGME49_229770	0.998	0.876	1.17	0.887	1.795	1.613	1.804	1.254	1.772	1.761	1.613	1.551	0.9828	0.774456	1.6165	0.0174327	1.6743	0.000875282
TGME49_263870-t26_1-p1	286	S	glutamate-tRNA ligase GN=TGME49_263870	1.273	1.661	1.823	1.495	0.869	1.473	1.104	1.166	0.667	0.841	0.613	0.789	1.563	0.0160527	1.153	0.391663	0.7275	0.0307133
TGME49_234280-t26_1-p1	987	S	AMP deaminase GN=TGME49_234280			1.538	0.732			0.363	0.452			0.236	0.618	1.135	0.92845	0.4075	0.108174	0.427	0.391846
TGME49_228670-t26_1-p1	1939	S	C2H2-type domain-containing protein(predict) GN=TGME49_228670	0.987	0.861	1.489	1.189	0.568	0.648	0.95	0.546	0.556	0.752	0.613	0.518	1.1315	0.510576	0.678	0.0657433	0.6098	0.0124597
TGME49_255740-t26_1-p1	737	S	RTR1-type domain-containing protein(predict) GN=TGME49_255740	0.713		1.008	0.617	0.443		0.568	0.487	0.714		0.592	0.783	0.7793	0.267924	0.4993	0.0156907	0.6963	0.0672682
TGME49_277050-t26_1-p1	1390	S	SPRY domain-containing protein(predict) GN=TGME49_277050	2.859		2.385		1.775		1.787		0.621		0.749		2.622	0.084516	1.781	0.00525498	0.685	0.212205
TGME49_311410-t26_1-p1	255	S	"M phase phosphoprotein MPP10, putative GN=TGME49_311410"	1.347	0.365	0.81	1.457	2.995	0.388	0.635	2.027	2.223	1.021	0.839	1.391	0.9948	0.73587	1.5113	0.867465	1.3685	0.39383
TGME49_271800-t26_1-p1	733	T	serine esterase (DUF676) protein GN=TGME49_271800	0.183	0.212		0.338	0.187	0.177		0.2	1.021	0.835		0.592	0.2443	0.0237107	0.188	0.000668459	0.816	0.362709
TGME49_278440-t26_1-p1	2203	S	SWI2/SNF2 Brahma-like putative GN=TGME49_278440	1.023				1.149				1.123				1.023		1.149		1.123
TGME49_226220-t26_1-p1	704	S	alveolin domain containing intermediate filament IMC9 GN=TGME49_226220	0.847	1.182	1.549		0.636	0.916	1.142		0.81	0.823	0.779		1.1927	0.564577	0.898	0.582466	0.804	0.00827233
TGME49_305450-t26_1-p1	123	S	"acetyltransferase, GNAT family protein GN=TGME49_305450"	1.79			1.629	1.094			1.836	0.604			1.127	1.7095	0.0788833	1.465	0.515483	0.8655	0.738238
TGME49_249350-t26_1-p1	413	S	esterase/lipase/thioesterase domain-containing protein GN=TGME49_249350	1.642			1.58	0.695			0.781	0.423			0.475	1.611	0.03631	0.738	0.167894	0.449	0.0648196
TGME49_247440-t26_1-p1	290	T	Putative transmembrane protein(predict) GN=TGME49_247440
TGME49_294710-t26_1-p1	672	S	RNA recognition motif-containing protein GN=TGME49_294710	1.113	0.758		0.864	1.209	0.588		0.556	1.14	0.806		0.628	0.9117	0.525047	0.7843	0.418811	0.858	0.477936
TGME49_253940-t26_1-p1	491	S	"CAM Kinase family, incomplete catalytic triad GN=TGME49_253940"	1.251	1.351	1.92	1.423	3.421	3.609	3.282	1.544	2.567	2.383	1.83	1.085	1.4863	0.0385666	2.964	0.0210006	1.9663	0.0693619
TGME49_306020-t26_1-p1	4512	S	"Amine-terminal region of chorein, A TM vesicle-mediated sorter(predict) GN=TGME49_306020"	0.845				0.299				0.355				0.845		0.299		0.355
TGME49_268370-t26_1-p1	5526	S	non-specific serine/threonine protein kinase GN=TGME49_268370	1.833	1.12	1.924	1.035	0.795	1.248	0.876	0.969	0.433	0.943	0.464	0.614	1.478	0.155875	0.972	0.726952	0.6135	0.0778863
TGME49_295850-t26_1-p1	290	S	cyclic nucleotide-binding domain-containing protein GN=TGME49_295850		1.487	1.012	1.331		0.513	0.516	0.444		0.368	0.535	0.354	1.2767	0.240152	0.491	0.00703944	0.419	0.0314407
TGME49_208730-t26_1-p1	86	S	"microneme protein, putative GN=TGME49_208730"	0.873	0.347			0.457	0.13			0.523	0.374			0.61	0.528136	0.2935	0.35777	0.4485	0.180064
TGME49_231850-t26_1-p1	222	S	serine-threonine phosophatase 2C (PP2C) GN=TGME49_231850	0.973	1.203	1.106	0.723	0.844	0.854	0.609	0.679	0.61	0.712	0.572	0.945	1.0013	0.905916	0.7465	0.0513453	0.7098	0.0674716
TGME49_251560-t26_1-p1	187	S	hypothetical protein GN=TGME49_251560	0.908				1				1.101				0.908		1		1.101
TGME49_321450-t26_1-p1	2736	S	Myb family DNA-binding domain-containing protein GN=TGME49_321450	0.654	0.72	0.832	0.782	0.721	0.71	0.73	0.692	1.091	1.176	0.88	0.944	0.747	0.0161944	0.7133	0.000133364	1.0228	0.848088
TGME49_216970-t26_1-p1	590	T	"coronin, putative GN=TGME49_216970"	0.631	0.051	0.233	0.202	0.143	0.031	0.067	0.039	0.226	0.604	0.313	0.191	0.2793	0.0726846	0.07	0.00542756	0.3335	0.0263354
TGME49_312100-t26_1-p1	736	S	plasma membrane-type Ca(2+)-ATPase A1 PMCAA1 GN=TGME49_312100	1.269	1.248		0.954	1.961	1.997		1.404	1.545	1.6		1.471	1.157	0.348375	1.7873	0.0558932	1.5387	0.00478017
TGME49_206630-t26_1-p1	436	S	CAAX protease self-immunity protein(predict) GN=TGME49_206630				0.429				0.811				1.889	0.429		0.811		1.889
TGME49_277260-t26_1-p1	7	S	hypothetical protein GN=TGME49_277260		0.868	1.232	1.272		0.675	1.076	0.74		0.777	0.77	0.581	1.124	0.564553	0.8303	0.357728	0.7093	0.0947113
TGME49_216670-t26_1-p1	459	S	FUSE-binding protein 2 / KH-type splicing regulatory protein GN=TGME49_216670	0.499	0.465	0.49	0.349	0.427	0.528	0.462	0.301	0.976	1.095	0.925	0.864	0.4508	0.00355991	0.4295	0.00826799	0.965	0.544105
TGME49_269260-t26_1-p1	199	S	Putative transmembrane protein(predict) GN=TGME49_269260	1.702	1.698	1.589	1.324	1.19	1.095	1.953	1.428	0.674	0.628	1.175	0.962	1.5783	0.00702651	1.4165	0.117445	0.8598	0.360493
TGME49_239740-t26_1-p1	372	T	dense granule protein GRA14 GN=TGME49_239740	1.605	0.513	1.065	1.1	1.294	0.509	0.66	0.57	0.806	0.991	0.62	0.518	1.0708	0.975927	0.7583	0.244227	0.7338	0.131321
TGME49_294710-t26_1-p1	442	S	RNA recognition motif-containing protein GN=TGME49_294710		0.814	1.033	0.897		0.621	0.67	0.603		0.752	0.658	0.674	0.9147	0.382691	0.6313	0.00688465	0.6947	0.0183882
TGME49_225850-t26_1-p1	1080	S	"peptidase, M28 family protein GN=TGME49_225850"	0.47	0.554	0.508	0.464	0.609	0.747	0.689	0.643	1.253	1.386	1.298	1.402	0.499	0.000674171	0.672	0.00430629	1.3348	0.00262907
TGME49_234640-t26_1-p1	1343	S	"Not1 amine-terminal domain, CCR4-NOT complex component(predict) GN=TGME49_234640"
TGME49_294640-t26_1-p1	47	S	ribonucleoside-diphosphate reductase large chain GN=TGME49_294640	2.181	3.04	2.018	2.635	4.179	2.572	2.503	2.126	2.015	0.827	1.32	0.563	2.4685	0.00362634	2.845	0.00921367	1.1813	0.878022
TGME49_249710-t26_1-p1	398	S	Parkinson disease 7 domain containing 1 family protein GN=TGME49_249710	0.952	0.793	1.174	0.761	0.395	0.458	0.476	0.325	0.415	0.578	0.405	0.426	0.92	0.452692	0.4135	0.00294701	0.456	0.00369526
TGME49_205320-t26_1-p1	251	S	Putative serine-rich adhesin for platelets family protein(predict) GN=TGME49_205320
TGME49_206550-t26_1-p1	5012	T	MSP domain-containing protein(predict) GN=TGME49_206550			1.437										1.437
TGME49_239130-t26_1-p1	486	S	Tyrosine kinase-like (TKL) protein GN=TGME49_239130	1.005		0.971	0.669	0.7		0.776	0.524	0.697		0.763	0.783	0.8817	0.467072	0.6667	0.10061	0.7477	0.0211871
TGME49_224940-t26_1-p1	17	S	RNase_Zc3h12a domain-containing protein(predict) GN=TGME49_224940
TGME49_280560-t26_1-p1	669	S	"selenide, water dikinase GN=TGME49_280560"	1.171		1.001	0.653	1.076		0.921	0.778	0.917		0.939	1.226	0.9417	0.717234	0.925	0.528595	1.0273	0.888723
TGME49_263510-t26_1-p1	1595	S	Spc97 / Spc98 family protein GN=TGME49_263510				0.751									0.751
TGME49_245720-t26_1-p1	1392	T	SWI2/SNF2-containing protein GN=TGME49_245720	0.47				0.433				0.776				0.47		0.433		0.776
TGME49_262760-t26_1-p1	448	S	poly(ADP-ribose) glycohydrolase GN=TGME49_262760		0.699		0.919		0.668		0.806		0.956		0.877	0.809	0.457399	0.737	0.257969	0.9165	0.385406
TGME49_202950-t26_1-p1	955	S	"Chromosome III, complete sequence, related(predict) GN=TGME49_202950"				0.951				0.694				0.73	0.951		0.694		0.73
TGME49_257680-t26_1-p1	57	S	myosin light chain MLC1 GN=TGME49_257680	1.108	1.093	1.119	0.939	0.799	0.847	0.985	0.945	0.7	0.786	0.885	0.986	1.0648	0.296155	0.894	0.12991	0.8393	0.121114
TGME49_293000-t26_1-p1	1710	S	3'5'-cyclic nucleotide phosphodiesterase domain-containing protein GN=TGME49_293000	1.402	1.584	1.87	1.174	0.927	0.775	0.868	0.518	0.661	0.489	0.463	0.441	1.5075	0.039738	0.772	0.157377	0.5135	0.00750024
TGME49_312700-t26_1-p1	940	Y	Alpha/beta hydrolase family protein (Fragment)(predict) GN=TGME49_312700	0.611		0.484	0.605	0.643		0.781	0.855	1.052		1.613	1.414	0.5667	0.0253858	0.7597	0.11157	1.3597	0.20011
TGME49_235930-t26_1-p1	503	S	domain K- type RNA binding proteins family protein GN=TGME49_235930	0.862	0.709	0.933	0.814	0.487	0.537	0.577	0.598	0.515	0.753	0.658	0.728	0.8295	0.0639897	0.5498	0.00141259	0.6635	0.0239401
TGME49_205650-t26_1-p1	965	S	AP2 domain transcription factor AP2VIIa-3 GN=TGME49_205650	0.983	0.93	1.103	1.055	0.754	0.846	0.937	0.814	0.758	0.906	0.82	0.781	1.0178	0.746098	0.8378	0.0409034	0.8163	0.01986
TGME49_265250-t26_1-p1	1379	T	RNA recognition motif-containing protein GN=TGME49_265250			21.21				9.601				0.453		21.21		9.601		0.453
TGME49_232080-t26_1-p1	990	S	Chorein_N domain-containing protein(predict) GN=TGME49_232080	0.715	0.852	0.779	0.742	0.992	1.2	1.05	1.046	1.354	1.404	1.31	1.396	0.772	0.00943832	1.072	0.247895	1.366	0.000450439
TGME49_272600-t26_1-p1	776	S	adaptin c-terminal domain-containing protein GN=TGME49_272600	0.563				0.487				0.855				0.563		0.487		0.855
TGME49_258240-t26_1-p1	2058	S	chromodomain helicase DNA binding protein CHD1/SWI2/SNF2 GN=TGME49_258240	1.264		0.693		1.094		1.7		0.92		2.453		0.9785	0.90159	1.397	0.501484	1.6865	0.662142
TGME49_279320-t26_1-p1	1193	S	Erythrocyte membrane-associated antigen(predict) GN=TGME49_279320	2.558	2.473	3.295	2.825	0.626	0.57	1.108	1.341	0.242	0.231	0.336	0.475	2.7878	0.000839759	0.9113	0.560392	0.321	0.00883137
TGME49_306600-t26_1-p1	116	S	RNA recognition motif-containing protein GN=TGME49_306600	0.376	0.261			0.486	0.478			1.294	2.133			0.3185	0.139318	0.482	0.0102365	1.7135	0.387166
TGME49_252210-t26_1-p1	516	S	pentatricopeptide repeat domain-containing protein GN=TGME49_252210
TGME49_242830-t26_1-p1	1379	S	XRN 5'-3' exonuclease N-terminus protein GN=TGME49_242830	2.562	2.351	2.547	1.959	2.616	3.379	2.419	2.214	1.021	1.35	1.085	1.16	2.3548	0.00131748	2.657	0.00273829	1.154	0.141323
TGME49_248290-t26_1-p1	3187	S	"WD domain, G-beta repeat-containing protein GN=TGME49_248290"
TGME49_290640-t26_1-p1	335	T	"DNA mismatch repair protein MSH6-1, putative GN=TGME49_290640"	0.858	0.675	1.537	0.925	0.36	0.387	0.67	0.349	0.423	0.574	0.467	0.383	0.9988	0.823581	0.4415	0.0168886	0.4618	0.00429172
TGME49_306020-t26_1-p1	7539	S	"Amine-terminal region of chorein, A TM vesicle-mediated sorter(predict) GN=TGME49_306020"		0.346	0.889			0.555	0.375			1.854	1.196		0.6175	0.53935	0.465	0.216162	1.525	0.421118
TGME49_305590-t26_1-p1	492	S	ABC transporter transmembrane region domain-containing protein GN=TGME49_305590	1.078	0.642	0.802	0.35	1.501	2.177	1.701	1.787	1.394	3.391	3.159	5.102	0.718	0.233376	1.7915	0.00761589	3.2615	0.0408662
TGME49_301210-t26_1-p1	1066	T	"NAD(P) transhydrogenase subunit beta, putative GN=TGME49_301210"	0.127	0.241	0.261	0.145	0.255	0.336	0.304	0.241	2.006	1.394	1.161	1.667	0.1935	0.00389389	0.284	0.000747433	1.557	0.052762
TGME49_310570-t26_1-p1	63	S	RRM domain-containing protein(predict) GN=TGME49_310570	2.32	1.412	2.046	0.907	0.514	0.41	0.536	0.534	0.238	0.312	0.285	0.588	1.6713	0.161297	0.4985	0.00246164	0.3558	0.0169476
TGME49_259200-t26_1-p1	2143	S	Na+/H+ exchanger NHE1 GN=TGME49_259200	0.604												0.604
TGME49_285710-t26_1-p1	80	T	4HBT domain-containing protein(predict) GN=TGME49_285710	0.884	0.658	0.837	0.474	0.56	0.447	0.542	0.271	0.634	0.679	0.377	0.57	0.7133	0.111349	0.455	0.0235818	0.565	0.0297197
TGME49_288940-t26_1-p1	5213	S	Putative transmembrane protein(predict) GN=TGME49_288940	0.727	0.396	0.395	0.891	0.21	0.213	0.173	0.225	0.237	0.393	0.441	0.253	0.6023	0.0986182	0.2053	0.000158826	0.331	0.00788131
TGME49_294710-t26_1-p1	542	S	RNA recognition motif-containing protein GN=TGME49_294710	1.069	0.486	1.187	1.2	0.965	1.054	0.89	0.953	0.903	2.169	0.75	0.794	0.9855	0.783491	0.9655	0.425119	1.154	0.901767
TGME49_255190-t26_1-p1	933	S	myosin C GN=TGME49_255190	0.685	0.299	0.652	0.793	0.492	0.426	0.475	0.508	0.799	1.351	0.782	0.666	0.6073	0.113398	0.4753	0.000453138	0.8995	0.476706
TGME49_201790-t26_1-p1	337	S	FHA domain-containing protein GN=TGME49_201790		0.777	1.152	1.059		0.84	0.878	0.81		1.156	0.886	0.765	0.996	0.91434	0.8427	0.026537	0.9357	0.637806
TGME49_215430-t26_1-p1	44	S	Putative transmembrane protein(predict) GN=TGME49_215430		7.165											7.165
TGME49_214880-t26_1-p1	611	S	Ig-like domain-containing protein(predict) GN=TGME49_214880		0.764				2.442				3.197			0.764		2.442		3.197
TGME49_274190-t26_1-p1	573	S	"eukaryotic initiation factor 2B epsilon subunit, putative GN=TGME49_274190"		1.475				0.383				0.26			1.475		0.383		0.26
TGME49_272600-t26_1-p1	831	S	adaptin c-terminal domain-containing protein GN=TGME49_272600
TGME49_209000-t26_1-p1	135	S	HECT-domain (ubiquitin-transferase) domain-containing protein GN=TGME49_209000				1.248				0.543				0.455	1.248		0.543		0.455
TGME49_250820-t26_1-p1	282	S	hypothetical protein GN=TGME49_250820	0.691	0.889	0.76	0.816	1.137	1.509	1	0.801	1.703	1.64	1.329	0.965	0.789	0.0297501	1.1118	0.638574	1.4093	0.12395
TGME49_206450-t26_1-p1	3723	S	"autophagy-related cysteine peptidase atg4, putative GN=TGME49_206450"	0.898	1.285			0.57	1.036			0.636	0.807			1.0915	0.824711	0.803	0.64512	0.7215	0.297656
TGME49_289190-t26_1-p1	223	S	tetratricopeptide repeat-containing protein GN=TGME49_289190			0.32	0.162									0.241	0.200206
TGME49_257310-t26_1-p1	15	S	Nuclearmovement domain-containing protein(predict) GN=TGME49_257310	0.917	1.27	1.438	1.29	6.299	1.081	1.071	0.991	6.871	0.846	0.826	0.909	1.2288	0.184341	2.3605	0.410654	2.363	0.582954
TGME49_234970-t26_1-p1	1054	S	Tyrosine kinase-like (TKL) protein GN=TGME49_234970	0.986	1.118	1.582	1.001	0.519	0.635	0.993	0.716	0.536	0.575	0.646	0.689	1.1718	0.353304	0.7158	0.103861	0.6115	0.00470672
TGME49_234900-t26_1-p1	3942	S	PHD-finger domain-containing protein GN=TGME49_234900	1.252	1.3		1.146	1.383	1.256		1.139	1.104	0.966		0.96	1.2327	0.0452502	1.2593	0.0802357	1.01	0.901161
TGME49_244910-t26_1-p1	1073	S	MIZ/SP-RING zinc finger domain-containing protein GN=TGME49_244910	0.586	0.429	0.465		0.467	0.588	0.245		0.797	1.371	0.528		0.4933	0.0246544	0.4333	0.107159	0.8987	0.642267
TGME49_228120-t26_1-p1	3539	S	DNMT1-RFD domain-containing protein(predict) GN=TGME49_228120	0.651				0.362				0.616				0.651		0.362		0.616
TGME49_316570-t26_1-p1	387	T	hypothetical protein GN=TGME49_316570			3.466				1.923				0.555		3.466		1.923		0.555
TGME49_234250-t26_1-p1	358	S	Putative neurofilament triplet protein M(predict) GN=TGME49_234250	0.747	0.711	0.886		0.886	1.001	0.855		1.263	1.389	1.04		0.7813	0.0913341	0.914	0.255393	1.2307	0.194562
TGME49_246940-t26_1-p1	193	S	Gliding-associated protein 80(predict) GN=TGME49_246940	1.292	1.285	0.876	1.171	3.468	6.435	2.143	2.647	2.684	5.01	2.447	2.261	1.156	0.296091	3.6733	0.0218272	3.1005	0.0142511
TGME49_247390-t26_1-p1	119	S	"ATPase, AAA family protein GN=TGME49_247390"
TGME49_311920-t26_1-p1	1349	S	GRAM domain-containing protein GN=TGME49_311920		0.771		0.566		0.584		0.452		0.758		0.75	0.6685	0.308843	0.518	0.169099	0.754	0.0169105
TGME49_321660-t26_1-p1	533	S	"mannosyltransferase, putative GN=TGME49_321660"			1.494				0.727				0.487		1.494		0.727		0.487
TGME49_218960-t26_1-p1	2231	S	AP2 domain transcription factor AP2XII-1 GN=TGME49_218960	0.763	0.944	1.062	0.58	0.717	0.986	0.958	0.899	0.94	1.337	1.043	1.081	0.8373	0.277142	0.89	0.233394	1.1003	0.382709
TGME49_235170-t26_1-p1	306	S	"ATPase, AAA family protein GN=TGME49_235170"	0.353	0.225	0.233	0.244	1.277	1.19	1.034	1.537	3.614	5.287	4.436	6.31	0.2638	0.0015199	1.2595	0.103497	4.9118	0.00144946
TGME49_247450-t26_1-p1	1182	S	trithorax group protein osa-like(predict) GN=TGME49_247450	0.993	0.997		1.141	0.65	0.778		0.763	0.658	0.763		0.658	1.0437	0.543029	0.7303	0.0450448	0.693	0.0257702
TGME49_209850-t26_1-p1	545	S	RNA recognition motif-containing protein GN=TGME49_209850	0.614	1.019	0.352	0.569	2.566	3.095	1.208	2.115	4.317	3.214	3.27	4.108	0.6385	0.130634	2.246	0.0491175	3.7273	0.000664011
TGME49_275350-t26_1-p1	574	S	TBC domain-containing protein GN=TGME49_275350
TGME49_238380-t26_1-p1	2	S	hypothetical protein GN=TGME49_238380
TGME49_252380-t26_1-p1	238	S	PhoD domain-containing protein(predict) GN=TGME49_252380
TGME49_311480-t26_1-p1	265	S	Apical cap protein 1(predict) GN=TGME49_311480	0.657		0.421	0.591			0.21	0.158	0.376		0.498	0.267	0.5563	0.0668091	0.184	0.0748631	0.3803	0.0455507
TGME49_202230-t26_1-p1	1368	S	histone deacetylase HDAC5 GN=TGME49_202230	1.068	0.967	1.094	0.972	0.661	0.793	1.031	0.553	0.666	0.853	0.954	0.575	1.0253	0.569028	0.7595	0.144047	0.762	0.115999
TGME49_220570-t26_1-p1	602	S	RING-type domain-containing protein(predict) GN=TGME49_220570	0.329		0.413		0.858		1.013		2.61		2.454		0.371	0.101692	0.9355	0.657311	2.532	0.029857
TGME49_212220-t26_1-p1	314	S	C3H1-type domain-containing protein(predict) GN=TGME49_212220	0.722	0.664	1.022	0.816	0.541	0.668	0.729	0.564	0.724	0.891	0.742	0.683	0.806	0.124508	0.6255	0.00985681	0.76	0.0243597
TGME49_306400-t26_1-p1	885	S	C3H1-type domain-containing protein(predict) GN=TGME49_306400	0.559	0.602	1.231	0.8	0.269	0.324	0.554	0.363	0.482	0.576	0.45	0.454	0.798	0.273588	0.3775	0.0106182	0.4905	0.0016802
TGME49_313480-t26_1-p1	1095	S	MAR-binding filament-like protein 1-1(predict) GN=TGME49_313480	1.173	1.444	1.578	1.226	1.326	1.471	1.854	1.062	1.13	1.068	1.175	0.829	1.3553	0.0342705	1.4283	0.0863282	1.0505	0.685682
TGME49_220520-t26_1-p1	263	S	AP2/ERF domain-containing protein(predict) GN=TGME49_220520
TGME49_291180-t26_1-p1	2251	S	"Amine-terminal region of chorein, A TM vesicle-mediated sorter(predict) GN=TGME49_291180"		0.522	0.853			0.419	0.455			0.877	0.537		0.6875	0.451583	0.437	0.0447028	0.707	0.47391
TGME49_248510-t26_1-p1	2775	S	Chorein_N domain-containing protein(predict) GN=TGME49_248510
TGME49_260325-t26_1-p1	27	S	hypothetical protein GN=TGME49_260325	1.099	0.939	0.94	0.955	0.812	0.938	0.801	0.525	0.739	0.885	0.852	0.55	0.9833	0.692811	0.769	0.143428	0.7565	0.0983165
TGME49_293300-t26_1-p1	87	S	Yip1 domain-containing protein GN=TGME49_293300	0.901	0.745	0.667	0.929	0.4	0.417	0.307	0.361	0.486	0.559	0.476	0.383	0.8105	0.0950596	0.3713	0.00105966	0.476	0.00362538
TGME49_295850-t26_1-p1	2604	S	cyclic nucleotide-binding domain-containing protein GN=TGME49_295850				1.028				0.136				0.133	1.028		0.136		0.133
TGME49_247600-t26_1-p1	79	S	Dynein light intermediate chain(predict) GN=TGME49_247600				1.177				0.547				0.465	1.177		0.547		0.465
TGME49_312350-t26_1-p1	343	S	"IMPACT, putative GN=TGME49_312350"	1.351	1.804	1.703	1.28	0.805	0.839	0.964	1.295	0.596	0.609	0.62	1.011	1.5345	0.0234422	0.9758	0.753883	0.709	0.0862969
TGME49_271100-t26_1-p1	792	S	NUC153 domain-containing protein GN=TGME49_271100		0.646	1.579			0.656	1.118			0.89	0.813		1.1125	0.99001	0.887	0.751624	0.8515	0.239774
TGME49_309170-t26_1-p1	689	S	TAF7-like RNA polymerase II TAF7L GN=TGME49_309170
TGME49_206380-t26_1-p1	1226	S	hypothetical protein GN=TGME49_206380			1.117				1.362				1.22		1.117		1.362		1.22
TGME49_294930-t26_1-p1	193	S	leucine rich repeat-containing protein GN=TGME49_294930
TGME49_255895-t26_1-p1	267	S	"Bax inhibitor 1, related protein(predict) GN=TGME49_255895"		0.658	0.618	0.766		0.922	0.911	1.249		1.303	1.475	1.551	0.6807	0.0380273	1.0273	0.911027	1.443	0.0290224
TGME49_316520-t26_1-p1	62	S	"1,4-alpha-glucan-branching enzyme GN=TGME49_316520"
TGME49_246090-t26_1-p1	61	T	hypothetical protein GN=TGME49_246090	0.462				1.886				4.205				0.462		1.886		4.205
TGME49_218300-t26_1-p1	925	S	zinc finger (CCCH type) motif-containing protein GN=TGME49_218300	0.726		0.681		2.115		2.299		2.913		3.374		0.7035	0.0813394	2.207	0.0474004	3.1435	0.0577206
TGME49_232130-t26_1-p1	199	S	collagen alpha-1(III) chain(predict) GN=TGME49_232130	0.773	0.794	0.716	0.636	0.761	0.948	0.828	0.794	0.985	1.225	1.067	1.421	0.7298	0.0115218	0.8328	0.0426572	1.1745	0.202925
TGME49_251540-t26_1-p1	268	T	dense granule protein GRA9 GN=TGME49_251540		0.512				0.672				1.312			0.512		0.672		1.312
TGME49_224480-t26_1-p1	1173	S	"cell-cycle-associated protein kinase CLK, putative GN=TGME49_224480"	1.138				0.543				0.477				1.138		0.543		0.477
TGME49_215950-t26_1-p1	645	S	Tc5 transposase DNA-binding domain protein(predict) GN=TGME49_215950	0.677	0.614	0.948	0.604	1.164	1.242	1.485	0.939	1.72	2.021	1.461	1.555	0.7108	0.0594005	1.2075	0.207082	1.6893	0.00801353
TGME49_201250-t26_1-p1	794	S	"histone lysine methyltransferase, SET, putative GN=TGME49_201250"			0.982	0.747			1.153	0.979			1.175	1.311	0.8645	0.570051	1.066	0.692911	1.243	0.219135
TGME49_289570-t26_1-p1	706	S	phosphatidylinositol transfer protein GN=TGME49_289570	0.604	1.286	0.956	1.31	0.37	0.535	0.7	0.7	0.613	0.496	0.684	0.524	1.039	0.975696	0.5763	0.0441687	0.5793	0.00727909
TGME49_249780-t26_1-p1	36	S	Cyclic phosphodiesterase-like protein(predict) GN=TGME49_249780	0.772	0.831	0.941	0.7	0.873	1.015	0.875	0.745	1.039	1.27	0.997	1.111	0.811	0.0580846	0.877	0.156422	1.1043	0.218634
TGME49_217440-t26_1-p1	90	S	HCNGP family protein GN=TGME49_217440	0.643		0.929		0.818		1.059		1.297		1.147		0.786	0.503149	0.9385	0.761532	1.222	0.262597
TGME49_210310-t26_1-p1	1541	S	Histone methylation protein DOT1(predict) GN=TGME49_210310		0.57				0.833				1.44			0.57		0.833		1.44
TGME49_265250-t26_1-p1	537	S	RNA recognition motif-containing protein GN=TGME49_265250	1.178	1.074	2.001		0.364	0.481	0.518		0.292	0.482	0.27		1.4177	0.322107	0.4543	0.0259835	0.348	0.0391733
TGME49_291180-t26_1-p1	2254	S	"Amine-terminal region of chorein, A TM vesicle-mediated sorter(predict) GN=TGME49_291180"	0.707				0.353				0.522				0.707		0.353		0.522
TGME49_210700-t26_1-p1	6694	S	VPS13_C domain-containing protein(predict) GN=TGME49_210700
TGME49_248290-t26_1-p1	3319	S	"WD domain, G-beta repeat-containing protein GN=TGME49_248290"	0.642	0.578	0.791	0.783	0.528	0.662	0.779	0.615	0.876	1.054	0.988	0.798	0.6985	0.0256876	0.646	0.0173283	0.929	0.348524
TGME49_213040-t26_1-p1	1543	S	hypothetical protein GN=TGME49_213040		0.865				1.459				1.686			0.865		1.459		1.686
TGME49_236970-t26_1-p1	40	S	SWI2/SNF2-containing PHD finger protein GN=TGME49_236970	0.71	0.792	0.97	0.929	1.08	1.384	1.705	1.24	1.52	1.748	1.89	1.271	0.8503	0.134132	1.3523	0.0814866	1.6073	0.0192239
TGME49_313910-t26_1-p1	497	S	RNA recognition motif 2 protein GN=TGME49_313910	3.762		2.254	1.954	0.953		0.812	0.747	0.253		0.361	0.382	2.6567	0.061551	0.8373	0.1721	0.332	0.0193612
TGME49_314100-t26_1-p1	14	S	tetratricopeptide repeat-containing protein GN=TGME49_314100	1.015	1.303	1.016	0.885	0.909	1.196	0.884	0.954	0.943	1.09	0.87	1.054	1.0548	0.673312	0.9858	0.802209	0.9893	0.820477
TGME49_271380-t26_1-p1	556	S	PUB domain-containing protein GN=TGME49_271380	0.781	1.06	0.991	0.767	0.396	0.52	0.501	0.516	0.511	0.432	0.631	0.647	0.8998	0.310133	0.4833	0.00226398	0.5553	0.0120184
TGME49_316530-t26_1-p1	715	S	"myosin heavy chain, putative GN=TGME49_316530"		1.098				0.835				0.76			1.098		0.835		0.76
TGME49_209800-t26_1-p1	299	S	formate/nitrite transporter protein GN=TGME49_209800		0.411	0.996	0.594		0.551	0.575	0.191		1.342	0.577	0.322	0.667	0.272592	0.439	0.168378	0.747	0.457881
TGME49_226570-t26_1-p1	48	S	hypothetical protein GN=TGME49_226570	0.791	0.717	0.736		0.711	0.583	0.663		0.899	0.782	0.816		0.748	0.0149147	0.6523	0.0262681	0.8323	0.0670091
TGME49_230000-t26_1-p1	4414	S	Rav1p_C domain-containing protein(predict) GN=TGME49_230000	0.964	0.99			0.899	0.896			0.958	1.257			0.977	0.431757	0.8975	0.0139118	1.1075	0.713179
TGME49_216060-t26_1-p1	488	S	Putative transmembrane protein(predict) GN=TGME49_216060			0.703				0.762				1.084		0.703		0.762		1.084
TGME49_314370-t26_1-p1	406	S	hypothetical protein GN=TGME49_314370
TGME49_208360-t26_1-p1	107	S	Putative transmembrane protein(predict) GN=TGME49_208360	0.707				0.351				0.496				0.707		0.351		0.496
TGME49_313910-t26_1-p1	677	S	RNA recognition motif 2 protein GN=TGME49_313910	1.454		1.475	1.424	1.366		1.509	1.387	0.986		1.023	0.99	1.451	0.00112839	1.4207	0.0115233	0.9997	0.976745
TGME49_287980-t26_1-p1	1094	S	FHA domain-containing protein GN=TGME49_287980	0.943				0.928				0.984				0.943		0.928		0.984
TGME49_268680-t26_1-p1	146	S	hypothetical protein GN=TGME49_268680		0.44	0.725			0.955	1.423			2.171	1.944		0.5825	0.352461	1.189	0.682903	2.0575	0.0687836
TGME49_229150-t26_1-p1	133	S	"transporter, major facilitator family protein GN=TGME49_229150"
TGME49_247450-t26_1-p1	395	S	trithorax group protein osa-like(predict) GN=TGME49_247450	1.07	0.761	1.226	0.864	0.302	0.82	0.728	0.63	0.282	1.077	0.594	0.729	0.9803	0.783685	0.62	0.12672	0.6705	0.216491
TGME49_213040-t26_1-p1	1667	S	hypothetical protein GN=TGME49_213040	0.592	1.108	0.753		0.659	1.313	0.859		1.121	1.185	1.143		0.8177	0.403305	0.9437	0.726427	1.1497	0.0198722
TGME49_209850-t26_1-p1	17	T	RNA recognition motif-containing protein GN=TGME49_209850
TGME49_285660-t26_1-p1	160	S	DEAD/DEAH box helicase domain-containing protein GN=TGME49_285660	0.933	0.704	1.295	0.951	1.07	1.055	1.342	0.759	1.147	1.498	1.037	0.74	0.9708	0.736855	1.0565	0.813336	1.1055	0.708883
TGME49_215260-t26_1-p1	1571	S	carbamoylphosphate synthetase GN=TGME49_215260	1.794		2.055		0.938		1.056		0.517		0.511		1.9245	0.0930588	0.997	0.963883	0.514	0.00789507
TGME49_304630-t26_1-p1	1021	S	ATG C terminal domain-containing protein GN=TGME49_304630	1.408	1.446	1.464	1.407	1.408	2.001	1.635	1.202	1	1.222	0.969	0.986	1.4313	7.13926e-05	1.5615	0.0420902	1.0443	0.580571
TGME49_265180-t26_1-p1	161	S	hypothetical protein GN=TGME49_265180		0.667	0.73			2.334	1.291			3.5	1.769		0.6985	0.111747	1.8125	0.413416	2.6345	0.309908
TGME49_319510-t26_1-p1	83	T	hypothetical protein GN=TGME49_319510		0.518	0.566			0.574	0.559			1.108	0.987		0.542	0.0648028	0.5665	0.0209651	1.0475	0.681307
TGME49_251730-t26_1-p1	893	S	Conserved oligomeric Golgi complex subunit 5(predict) GN=TGME49_251730	2.527		3.048		1.308		1.007		0.518		0.33		2.7875	0.0822073	1.1575	0.592447	0.424	0.220538
TGME49_289880-t26_1-p1	251	S	Putative transmembrane protein(predict) GN=TGME49_289880	0.478	0.509	0.591	0.502	0.402	0.511	0.533	0.559	0.894	0.975	0.898	0.952	0.52	0.00112052	0.5013	0.00372809	0.9298	0.0596168
TGME49_299670-t26_1-p1	252	S	hypothetical protein GN=TGME49_299670
TGME49_239440-t26_1-p1	1508	S	protein kinase (incomplete catalytic triad) GN=TGME49_239440
TGME49_251690-t26_1-p1	29	S	"seryl-tRNA synthetase, cytoplasmic, putative GN=TGME49_251690"	1.71	2.059	1.883	1.661	1.515	2.412	1.686	1.368	0.933	1.066	0.915	0.849	1.8283	0.00177661	1.7453	0.0333898	0.9408	0.323516
TGME49_206430-t26_1-p1	2666	S	formin FRM1 GN=TGME49_206430	2.131				0.895				0.42				2.131		0.895		0.42
TGME49_240570-t26_1-p1	404	S	Putative transmembrane protein(predict) GN=TGME49_240570			0.573				0.621				1.083		0.573		0.621		1.083
TGME49_233020-t26_1-p1	387	S	"Not1 N-terminal domain, CCR4-Not complex component protein GN=TGME49_233020"	1.195	0.677	0.879	1.055	0.815	0.608	0.643	0.779	0.683	0.898	0.767	0.739	0.9515	0.64885	0.7113	0.0243388	0.7718	0.0284288
TGME49_239870-t26_1-p1	29	S	CBS domain-containing protein GN=TGME49_239870		0.469				0.578				1.234			0.469		0.578		1.234
TGME49_301400-t26_1-p1	2078	S	C3H1-type domain-containing protein(predict) GN=TGME49_301400			1.74	1.948			0.844	0.85			0.485	0.436	1.844	0.0828122	0.847	0.0191971	0.4605	0.061524
TGME49_320100-t26_1-p1	342	S	RNA recognition motif-containing protein GN=TGME49_320100	0.491	0.516		0.471	0.403	0.415		0.521	0.82	0.804		1.07	0.4927	0.00207166	0.4463	0.0146052	0.898	0.411098
TGME49_237230-t26_1-p1	22	S	Putative transmembrane protein(predict) GN=TGME49_237230				6.27				8.507				1.357	6.27		8.507		1.357
TGME49_207920-t26_1-p1	274	S	Putative transmembrane protein(predict) GN=TGME49_207920
TGME49_212220-t26_1-p1	896	S	C3H1-type domain-containing protein(predict) GN=TGME49_212220	0.869	1.62	0.845	0.803	0.478	1.298	0.509	0.36	0.55	0.801	0.603	0.448	1.0343	0.955969	0.6613	0.189567	0.6005	0.0315639
TGME49_214200-t26_1-p1	1108	S	"WD domain, G-beta repeat-containing protein GN=TGME49_214200"	0.745	0.977			0.76	1.033			1.009	1.057			0.861	0.559541	0.8965	0.676227	1.033	0.506512
TGME49_252370-t26_1-p1	4	S	AP2 domain transcription factor AP2III-1 GN=TGME49_252370				1.005				1.505				1.498	1.005		1.505		1.498
TGME49_263610-t26_1-p1	1693	S	"RNA-binding protein, putative(predict) GN=TGME49_263610"	0.83	0.987	1.184	0.809	1.624	1.315	1.365	1.312	1.637	1.598	1.153	1.212	0.9525	0.594166	1.404	0.0105392	1.4	0.054253
TGME49_318460-t26_1-p1	867	S	"Golgi-ER-type, P-type ATPase(predict) GN=TGME49_318460"
TGME49_206450-t26_1-p1	1634	S	"autophagy-related cysteine peptidase atg4, putative GN=TGME49_206450"			0.647	0.772			0.347	0.208			0.537	0.27	0.7095	0.219906	0.2775	0.171049	0.4035	0.296967
TGME49_255300-t26_1-p1	2145	S	hypothetical protein GN=TGME49_255300	0.987	0.967	0.919	0.707	1.51	1.43	0.951	1.163	1.537	1.499	1.105	1.547	0.895	0.272812	1.2635	0.172063	1.422	0.0354083
TGME49_209850-t26_1-p1	1351	S	RNA recognition motif-containing protein GN=TGME49_209850	0.739	0.81	0.842	0.865	1.975	2.422	1.21	1.43	2.638	2.312	1.447	1.583	0.814	0.0136264	1.7593	0.0611498	1.995	0.0292179
TGME49_304750-t26_1-p1	853	T	"zinc finger, C3HC4 type (RING finger) domain-containing protein GN=TGME49_304750"			0.559				0.881				1.297		0.559		0.881		1.297
TGME49_301480-t26_1-p1	388	S	Putative transmembrane protein (Fragment)(predict) GN=TGME49_301480
TGME49_312190-t26_1-p1	222	S	histone-lysine N-methyltransferase 2D(predict) GN=TGME49_312190
TGME49_206450-t26_1-p1	1782	T	"autophagy-related cysteine peptidase atg4, putative GN=TGME49_206450"
TGME49_240220-t26_1-p1	1121	S	Mucin-like domain-containing protein(predict) GN=TGME49_240220
TGME49_221400-t26_1-p1	473	S	"Putative proteophosphoglycan ppg4, related protein(predict) GN=TGME49_221400"		0.257				0.581				2.258			0.257		0.581		2.258
TGME49_295710-t26_1-p1	4314	S	HECT-domain (ubiquitin-transferase) domain-containing protein GN=TGME49_295710		0.86	0.824			1.22	0.697			1.419	0.989		0.842	0.110656	0.9585	0.871416	1.204	0.626941
TGME49_207750-t26_1-p1	102	S	Glycosyltransferase family 17 protein(predict) GN=TGME49_207750		14.172		10.176		0.939		0.479		0.066		0.047	12.174	0.0598112	0.709	0.555465	0.0565	0.0528009
TGME49_269710-t26_1-p1	1448	S	TFIIS N-terminal domain-containing protein (Fragment)(predict) GN=TGME49_269710	2.33	2.015	2.48	2.067	0.504	0.571	0.62	0.911	0.244	0.215	0.25	0.468	2.223	0.000790497	0.6515	0.0540638	0.2943	0.00801049
TGME49_271990-t26_1-p1	790	S	hypothetical protein GN=TGME49_271990	0.619	0.574	0.894	0.72	0.465	0.526	0.648	0.456	0.789	0.876	0.746	0.629	0.7018	0.0468021	0.5238	0.00588184	0.76	0.0388788
TGME49_203980-t26_1-p1	411	S	Dolichyl-diphosphooligosaccharide--protein glycosyltransferase 48 kDa subunit (Fragment)(predict) GN=TGME49_203980	0.728				0.513				0.729				0.728		0.513		0.729
TGME49_315950-t26_1-p1	420	S	"zinc finger, C3HC4 type (RING finger) domain-containing protein GN=TGME49_315950"	2.61		3.717	2.022	1.022		2.41	0.965	0.392		0.648	0.477	2.783	0.0443477	1.4657	0.50946	0.5057	0.0591319
TGME49_306640-t26_1-p1	60	S	Snare region anchored in the vesicle membrane carboxy-terminal protein(predict) GN=TGME49_306640			0.592				0.427				0.721		0.592		0.427		0.721
TGME49_301340-t26_1-p1	438	T	DnaJ domain-containing protein GN=TGME49_301340			0.64				0.907				1.417		0.64		0.907		1.417
TGME49_228120-t26_1-p1	3056	S	DNMT1-RFD domain-containing protein(predict) GN=TGME49_228120	0.486				0.753				1.549				0.486		0.753		1.549
TGME49_261650-t26_1-p1	767	S	hypothetical protein GN=TGME49_261650	0.046	0.048	0.028	0.148	0.067	0.019	0.014	0.038	1.451	0.382	0.489	0.26	0.0675	0.00566147	0.0345	0.00314467	0.6455	0.217283
TGME49_229640-t26_1-p1	427	S	Putative flocculin (Fragment)(predict) GN=TGME49_229640
TGME49_264790-t26_1-p1	214	S	hypothetical protein GN=TGME49_264790	1.162	0.931	1.214	0.968	1.042	1.148	1.115	0.869	0.897	1.234	0.918	0.898	1.0688	0.487131	1.0435	0.644333	0.9868	0.815538
TGME49_289320-t26_1-p1	388	T	"casein kinase I, putative GN=TGME49_289320"
TGME49_203240-t26_1-p1	59	S	Putative transmembrane protein(predict) GN=TGME49_203240	0.544		0.663		0.856		0.961		1.308		1.45		0.6035	0.170456	0.9085	0.444029	1.379	0.14254
TGME49_300120-t26_1-p1	514	S	"aminotransferase, class V superfamily protein GN=TGME49_300120"			0.498				0.431				0.867		0.498		0.431		0.867
TGME49_312622-t26_1-p1	673	S	DUF803 domain-containing protein GN=TGME49_312622	0.715	0.784	1.016	1.593	0.519	0.6	0.532	0.386	0.715	0.753	0.527	0.231	1.027	0.913946	0.5093	0.00788359	0.5565	0.119409
TGME49_272600-t26_1-p1	51	S	adaptin c-terminal domain-containing protein GN=TGME49_272600
TGME49_320550-t26_1-p1	522	S	AP-5 complex subunit beta-1(predict) GN=TGME49_320550			2.569				0.697				0.271		2.569		0.697		0.271
TGME49_254940-t26_1-p1	2206	S	MIF4G domain-containing protein GN=TGME49_254940
TGME49_248570-t26_1-p1	1598	S	M protein repeat-containing protein(predict) GN=TGME49_248570	0.718		0.704		0.813		0.484		1.131		0.688		0.711	0.0259702	0.6485	0.424241	0.9095	0.781779
TGME49_243410-t26_1-p1	371	S	tetratricopeptide repeat-containing protein GN=TGME49_243410	0.639	0.712	0.33	0.996	0.635	0.595	0.866	1.094	0.994	0.835	3.042	1.098	0.6693	0.17345	0.7975	0.214324	1.4923	0.503784
TGME49_299820-t26_1-p1	793	S	hypothetical protein GN=TGME49_299820		0.645				0.812				1.336			0.645		0.812		1.336
TGME49_262935-t26_1-p1	390	S	hypothetical protein GN=TGME49_262935	0.509	0.604	0.789	0.604	1.025	1.21	1.055	0.753	2.136	1.932	1.337	1.266	0.6265	0.0193936	1.0108	0.976416	1.6678	0.0486159
TGME49_250770-t26_1-p1	145	T	"eukaryotic initiation factor-4A, putative GN=TGME49_250770"	1.011	0.198	0.534	0.132	0.141	0.057	0.117	0.034	0.134	0.297	0.218	0.25	0.4688	0.140651	0.0873	0.0064614	0.2248	0.00444062
TGME49_289120-t26_1-p1	2482	S	"Glutamic acid-rich protein, putative(predict) GN=TGME49_289120"	1.26	2.01	1.773	0.939	1.176	1.373	1.32	1.021	0.799	0.697	0.71	1.058	1.4955	0.167788	1.2225	0.0854521	0.816	0.144927
TGME49_247450-t26_1-p1	79	S	trithorax group protein osa-like(predict) GN=TGME49_247450	1.361	0.734	1.147		0.532	0.346	0.668		0.412	0.528	0.586		1.0807	0.859091	0.5153	0.0978424	0.5087	0.0330261
TGME49_255300-t26_1-p1	2382	S	hypothetical protein GN=TGME49_255300	0.902	0.679	1.471		0.516	0.485	0.774		0.572	0.643	0.526		1.0173	0.911415	0.5917	0.0928936	0.5803	0.0165503
TGME49_214270-t26_1-p1	45	S	"translation initiation factor IF-2, putative GN=TGME49_214270"		0.81											0.81
TGME49_298610-t26_1-p1	1021	S	GYF domain-containing protein GN=TGME49_298610	1.621	2.371	2.958	1.79	0.565	0.752	1.367	1.391	0.314	0.317	0.462	0.709	2.185	0.017469	1.0188	0.8499	0.4505	0.0310964
TGME49_320020-t26_1-p1	355	S	"transporter, major facilitator family protein GN=TGME49_320020"	1.833	1.073	1.197	1.112	2.314	1.643	2.902	3.24	1.802	1.664	1.582	2.805	1.3038	0.191203	2.5248	0.0140761	1.9633	0.0234116
TGME49_312330-t26_1-p1	1790	T	Putative transmembrane protein(predict) GN=TGME49_312330
TGME49_224160-t26_1-p1	2010	S	Adaptor complexes medium subunit family protein(predict) GN=TGME49_224160	1.923		1.522	1.209	1.363		1.077	0.716	0.709		0.708	0.592	1.5513	0.124109	1.052	0.94911	0.6697	0.031339
TGME49_313480-t26_1-p1	683	S	MAR-binding filament-like protein 1-1(predict) GN=TGME49_313480			3.413				3.484				1.021		3.413		3.484		1.021
TGME49_269670-t26_1-p1	599	S	hypothetical protein GN=TGME49_269670
TGME49_305590-t26_1-p1	1806	S	ABC transporter transmembrane region domain-containing protein GN=TGME49_305590	2.295	2.396	2.862		1.807	2.056	2.168		0.813	0.858	0.757		2.5177	0.0080175	2.0103	0.00895146	0.8093	0.0409022
TGME49_285500-t26_1-p1	1049	S	Putative transmembrane protein(predict) GN=TGME49_285500
TGME49_276170-t26_1-p1	724	S	phosphatidylinositol 3- and 4-kinase GN=TGME49_276170	0.915	1.723	1.458	1.098	0.832	0.998	1.093	1.024	0.941	0.613	0.696	0.987	1.2985	0.251819	0.9868	0.803568	0.8093	0.181505
TGME49_297330-t26_1-p1	2106	S	Putative transmembrane protein(predict) GN=TGME49_297330		0.555	0.581			0.833	0.826			1.501	1.421		0.568	0.0363795	0.8295	0.0203141	1.461	0.0648722
TGME49_208500-t26_1-p1	620	S	protein phosphatase 2C domain-containing protein GN=TGME49_208500	0.828		1.309		1.01		0.887		1.219		0.833		1.0685	0.921262	0.9485	0.656546	1.026	0.981905
TGME49_320030-t26_1-p1	190	T	hypothetical protein GN=TGME49_320030	0.887	1.009	0.981	0.814	0.96	1.435	1.198	1.269	1.301	1.529	1.435	1.613	0.9228	0.235357	1.2155	0.153183	1.4695	0.00562015
TGME49_289990-t26_1-p1	148	T	hypothetical protein GN=TGME49_289990		0.847	0.727			0.959	1.114			1.427	1.531		0.787	0.266854	1.0365	0.807504	1.479	0.0806089
TGME49_230940-t26_1-p1	373	S	hypothetical protein GN=TGME49_230940	2.09	2.452	2.964	1.874	1.362	1.453	1.64	1.017	0.623	0.585	0.575	0.543	2.345	0.00537939	1.368	0.0841066	0.5815	0.000472872
TGME49_258870-t26_1-p1	269	S	Putative transmembrane protein(predict) GN=TGME49_258870	0.105	0.127	0.133	0.132	0.125	0.163	0.148	0.139	1.197	1.287	1.106	1.049	0.1243	6.35392e-05	0.1438	7.9479e-05	1.1598	0.0676293
TGME49_278660-t26_1-p1	83	S	"P-type ATPase4, putative GN=TGME49_278660"	1.122	0.12		0.661	0.157	0.054		0.155	0.141	0.447		0.234	0.6343	0.43192	0.122	0.0362802	0.274	0.0752233
TGME49_252220-t26_1-p1	214	S	tetratricopeptide repeat domain containing protein GN=TGME49_252220
TGME49_234280-t26_1-p1	972	S	AMP deaminase GN=TGME49_234280	0.908	0.737	1.005	0.886	0.563	0.641	0.617	0.501	0.564	0.866	0.594	0.673	0.884	0.181207	0.5805	0.00324171	0.6743	0.0343356
TGME49_267710-t26_1-p1	697	S	CPSF A subunit region protein GN=TGME49_267710	0.43		0.889	0.621	0.359		0.497	0.506	0.835		0.559	0.814	0.6467	0.202924	0.454	0.0278326	0.736	0.179439
TGME49_295360-t26_1-p1	134	S	Inner membrane complex protein 18(predict) GN=TGME49_295360	1.311	2.426	1.947		1.292	1.671	1.363		0.733	0.723	0.737		1.8947	0.110297	1.442	0.0643722	0.731	0.000497006
TGME49_235350-t26_1-p1	345	S	cwfj family protein GN=TGME49_235350	0.478	0.619		0.611	0.48	0.774		0.569	1.006	1.25		0.931	0.5693	0.0311074	0.6077	0.0941086	1.0623	0.674703
TGME49_278060-t26_1-p1	1194	S	Mre11 DNA-binding domain-containing protein GN=TGME49_278060
TGME49_261720-t26_1-p1	162	S	"metal cation transporter, ZIP family protein GN=TGME49_261720"		0.229		0.283				0.321				1.136	0.256	0.0693861	0.321		1.136
TGME49_240230-t26_1-p1	162	T	hypothetical protein GN=TGME49_240230			1.075				0.882				0.821		1.075		0.882		0.821
TGME49_249990-t26_1-p1	112	S	"Microtubule-binding protein, putative(predict) GN=TGME49_249990"
TGME49_275860-t26_1-p1	234	S	Putative dense granule protein GRA12(predict) GN=TGME49_275860	0.316	0.332	0.241	0.334	0.501	0.725	0.434	0.601	1.587	2.184	1.801	1.799	0.3058	0.000909985	0.5653	0.0195002	1.8428	0.00415775
TGME49_229790-t26_1-p1	101	S	hypothetical protein GN=TGME49_229790	0.509	1.033	0.771		0.768	1.366	0.956		1.51	1.321	1.24		0.771	0.354021	1.03	0.996647	1.357	0.0512724
TGME49_225870-t26_1-p1	957	S	hypothetical protein GN=TGME49_225870	0.669	0.638	0.68	0.566	0.568	0.658	0.578	0.518	0.863	0.97	0.88	0.974	0.6383	0.00252707	0.5805	0.00237964	0.9218	0.108766
TGME49_222220-t26_1-p1	98	S	alveolin domain containing intermediate filament IMC7 GN=TGME49_222220	0.743	0.769	0.674	0.64	0.911	1.002	0.862	0.922	1.333	1.398	1.279	1.536	0.7065	0.0056716	0.9243	0.111418	1.3865	0.00566108
TGME49_224030-t26_1-p1	742	S	DUF4211 domain-containing protein(predict) GN=TGME49_224030
TGME49_249350-t26_1-p1	102	S	esterase/lipase/thioesterase domain-containing protein GN=TGME49_249350			2.264				1.262				0.557		2.264		1.262		0.557
TGME49_288460-t26_1-p1	1630	S	Exportin 1-like protein(predict) GN=TGME49_288460		1.736		1.097		0.921		0.963		0.531		0.878	1.4165	0.502445	0.942	0.308047	0.7045	0.477591
TGME49_248940-t26_1-p1	56	T	Zinc knuckle domain-containing protein(predict) GN=TGME49_248940	0.906	0.248	0.499	0.986	0.322	0.211	0.236	0.278	0.355	0.85	0.499	0.282	0.6598	0.232401	0.2618	0.00106621	0.4965	0.0649265
TGME49_304720-t26_1-p1	1080	S	SWIM-type domain-containing protein(predict) GN=TGME49_304720	1.289	0.702			1.947	1.125			1.212	1.602			0.9955	0.926287	1.536	0.496585	1.407	0.341513
TGME49_228060-t26_1-p1	1090	T	hypothetical protein GN=TGME49_228060			1.659	2.388			2.264	2.728			1.121	1.114	2.0235	0.227939	2.496	0.0915538	1.1175	0.0253697
TGME49_315750-t26_1-p1	97	S	hypothetical protein GN=TGME49_315750	0.436	0.629	0.5	0.503	0.734	1.156	0.708	0.7	1.623	1.864	1.461	1.337	0.517	0.00466986	0.8245	0.218724	1.5713	0.0125836
TGME49_247440-t26_1-p1	162	T	Putative transmembrane protein(predict) GN=TGME49_247440	1.936	1.526	1.11	1.436	1.594	1.147	0.503	1.498	0.829	0.751	0.453	0.972	1.502	0.0606993	1.1855	0.810831	0.7513	0.187857
TGME49_227820-t26_1-p1	77	T	Unspecified product(predict) GN=TGME49_227820	1.075	1.398	0.678	0.725	0.351	0.892	0.244	0.207	0.288	0.638	0.34	0.286	0.969	0.726271	0.4235	0.0708351	0.388	0.0194269
TGME49_244560-t26_1-p1	84	S	"heat shock protein 90, putative GN=TGME49_244560"
TGME49_229470-t26_1-p1	119	Y	CASC3/barentsz eIF4AIII-binding protein(predict) GN=TGME49_229470
TGME49_305450-t26_1-p1	128	S	"acetyltransferase, GNAT family protein GN=TGME49_305450"			1.882				1.192				0.633		1.882		1.192		0.633
TGME49_255300-t26_1-p1	1346	S	hypothetical protein GN=TGME49_255300	0.934	1.005	1.062	1.08	0.648	1.282	0.802	0.857	0.67	1.276	0.688	0.664	1.0203	0.658909	0.8973	0.457306	0.8245	0.292383
TGME49_298610-t26_1-p1	602	T	GYF domain-containing protein GN=TGME49_298610		1.012				0.556				0.549			1.012		0.556		0.549
TGME49_272600-t26_1-p1	855	S	adaptin c-terminal domain-containing protein GN=TGME49_272600
TGME49_203760-t26_1-p1	1346	S	hypothetical protein GN=TGME49_203760		3.693		16.2		5.47		60.624		1.481		3.742	9.9465	0.30078	33.047	0.3375	2.6115	0.415944
TGME49_227610-t26_1-p1	1427	S	Trafficking particle complex subunit 10(predict) GN=TGME49_227610	0.427	0.731	0.805	0.512	0.767	0.846	0.845	0.7	1.732	1.233	1.033	1.17	0.6188	0.0585607	0.7895	0.0196252	1.292	0.160159
TGME49_290870-t26_1-p1	610	T	patched family protein GN=TGME49_290870				0.779				0.596				0.772	0.779		0.596		0.772
TGME49_247470-t26_1-p1	478	T	"nucleolar protein, putative GN=TGME49_247470"		0.609	0.541			0.777	0.288			1.277	0.532		0.575	0.0952912	0.5325	0.47948	0.9045	0.807354
TGME49_209250-t26_1-p1	947	S	Putative transmembrane protein(predict) GN=TGME49_209250	0.664		0.384		0.572		0.488		0.862		1.27		0.524	0.328237	0.53	0.110921	1.066	0.895792
TGME49_226380-t26_1-p1	70	S	Putative transmembrane protein(predict) GN=TGME49_226380	2.865	1.322	1.519	1.461	0.793	0.583	0.855	0.797	0.327	0.478	0.552	0.621	1.7918	0.0789767	0.757	0.0609978	0.4945	0.0199442
TGME49_272570-t26_1-p1	245	S	dihydrouridine synthase (dus) protein GN=TGME49_272570
TGME49_206590-t26_1-p1	761	S	calcium-dependent protein kinase CDPK2A GN=TGME49_206590		1.524				0.402				0.288			1.524		0.402		0.288
TGME49_223790-t26_1-p1	444	S	"Apicomplexan specific, related protein(predict) GN=TGME49_223790"		2.01	1.393			2.495	1.496			1.241	1.074		1.7015	0.297024	1.9955	0.319736	1.1575	0.393648
TGME49_247450-t26_1-p1	98	S	trithorax group protein osa-like(predict) GN=TGME49_247450	0.924	0.699	1.071		0.442	0.396	0.762		0.381	0.643	0.76		0.898	0.506813	0.5333	0.113491	0.5947	0.158841
TGME49_208730-t26_1-p1	40	S	"microneme protein, putative GN=TGME49_208730"	0.031	0.031	0.041	0.031	0.057	0.062	0.054	0.039	1.84	2.009	1.325	1.269	0.0335	2.93388e-05	0.053	0.00013697	1.6108	0.0416473
TGME49_277710-t26_1-p1	545	S	hypothetical protein GN=TGME49_277710	0.955	1.088	1.5	1.017	0.522	0.686	0.803	0.588	0.539	0.601	0.563	0.59	1.14	0.393638	0.6498	0.0260166	0.5733	0.000284533
TGME49_215150-t26_1-p1	1696	S	AP2 domain transcription factor AP2X-9 GN=TGME49_215150				0.827				1.639				1.982	0.827		1.639		1.982
TGME49_286230-t26_1-p1	1914	T	hypothetical protein GN=TGME49_286230		0.786	0.598			0.748	0.648			0.951	1.138		0.692	0.301287	0.698	0.173946	1.0445	0.807871
TGME49_231630-t26_1-p1	221	T	alveolin domain containing intermediate filament IMC4 GN=TGME49_231630			0.634				0.561				0.819		0.634		0.561		0.819
TGME49_280660-t26_1-p1	15746	S	HECT-domain (ubiquitin-transferase) domain-containing protein GN=TGME49_280660		0.8	1.166			0.868	1.003			1.049	0.954		0.983	0.917343	0.9355	0.620783	1.0015	0.996464
TGME49_290620-t26_1-p1	1979	T	hypothetical protein GN=TGME49_290620	0.402				0.619				1.54				0.402		0.619		1.54
TGME49_201400-t26_1-p1	793	S	Sin3-associated polypeptide SAP18 GN=TGME49_201400	1.029		0.617	0.719	0.915		0.69	0.834	0.889		1.119	1.084	0.7883	0.294418	0.813	0.170325	1.0307	0.802315
TGME49_209000-t26_1-p1	11533	S	HECT-domain (ubiquitin-transferase) domain-containing protein GN=TGME49_209000		0.47				0.22				0.586			0.47		0.22		0.586
TGME49_295420-t26_1-p1	583	S	hypothetical protein GN=TGME49_295420	0.856	1.064	0.798	0.894	1.079	1.378	0.987	0.991	1.139	1.215	1.253	1.194	0.903	0.224918	1.1088	0.377083	1.2003	0.00422136
TGME49_225530-t26_1-p1	188	S	"metal cation transporter, ZIP family protein GN=TGME49_225530"	1.641	1.424	1.677	1.055	1.291	1.182	2.086	1.597	0.787	0.83	1.244	1.449	1.4493	0.0636363	1.539	0.0687953	1.0775	0.828984
TGME49_313860-t26_1-p1	1687	S	regulator of chromosome condensation (RCC1) repeat-containing protein GN=TGME49_313860	0.895	1.703	1.174	1.171	1.273	1.732	1.017	0.958	1.394	1.019	0.858	0.844	1.2358	0.312315	1.245	0.305044	1.0288	0.961419
TGME49_287480-t26_1-p1	1613	S	Putative transmembrane protein(predict) GN=TGME49_287480		0.646	0.694			0.886	0.746			1.331	1.074		0.67	0.0800108	0.816	0.338121	1.2025	0.448168
TGME49_266630-t26_1-p1	219	S	ANK_REP_REGION domain-containing protein(predict) GN=TGME49_266630	0.823	1.008	0.805		1.08	1.082	1.086		1.289	1.234	1.252		0.8787	0.264425	1.0827	0.000629968	1.2583	0.0046447
TGME49_203540-t26_1-p1	435	S	"RNA binding protein, putative GN=TGME49_203540"	2.711	1.291	1.405		1.795	1.301	0.621		0.662	1.008	0.442		1.8023	0.205727	1.239	0.778014	0.704	0.297435
TGME49_217480-t26_1-p1	467	S	AF4/FMR2 family member 4(predict) GN=TGME49_217480		1.384											1.384
TGME49_230705-t26_1-p1	110	S	Putative transmembrane protein(predict) GN=TGME49_230705	0.574		0.139		0.512		0.14		0.892		0.906		0.3565	0.426912	0.326	0.386998	0.899	0.0655906
TGME49_286230-t26_1-p1	2077	S	hypothetical protein GN=TGME49_286230		0.615				0.847				1.366			0.615		0.847		1.366
TGME49_244840-t26_1-p1	136	S	zinc knuckle domain-containing protein GN=TGME49_244840	1.302	1.466	0.638	1.039	6.752	9.182	4.576	4.258	5.184	6.262	6.465	3.357	1.1113	0.799712	6.192	0.00332722	5.317	0.00254223
TGME49_238410-t26_1-p1	501	T	"Cyclin-related protein, putative(predict) GN=TGME49_238410"	0.036				0.002				0.061				0.036		0.002		0.061
TGME49_241850-t26_1-p1	2317	S	Phd finger protein br140 lin (Fragment)(predict) GN=TGME49_241850	0.716		0.709		0.803		1.053		1.019		1.414		0.7125	0.0130448	0.928	0.737371	1.2165	0.574992
TGME49_200430-t26_1-p1	309	S	cytidine and deoxycytidylate deaminase zinc-binding region domain-containing protein GN=TGME49_200430	0.205	0.133	0.962	0.074	1.142	0.794	0.804	0.396	5.58	5.987	0.835	5.352	0.3435	0.0905593	0.784	0.312124	4.4385	0.108104
TGME49_289120-t26_1-p1	67	S	"Glutamic acid-rich protein, putative(predict) GN=TGME49_289120"				0.616				0.783				1.273	0.616		0.783		1.273
TGME49_249180-t26_1-p1	63	S	bifunctional dihydrofolate reductase-thymidylate synthase GN=TGME49_249180		1.42				1.693				1.192			1.42		1.693		1.192
TGME49_209280-t26_1-p1	498	S	Protein FAM76B(predict) GN=TGME49_209280	0.595	0.783	0.717	0.644	1.195	1.324	1.017	1.092	2.288	1.496	1.607	1.699	0.6848	0.0116712	1.157	0.122099	1.7725	0.0139446
TGME49_253700-t26_1-p1	563	S	"transporter, major facilitator family protein GN=TGME49_253700"	1.627	1.378	1.373	1.353	1.284	1.44	1.745	1.732	0.905	1.045	1.202	1.247	1.4328	0.00575926	1.5503	0.0155058	1.0998	0.377144
TGME49_226700-t26_1-p1	21	T	"nuclease, putative GN=TGME49_226700"			0.778				0.623				0.853		0.778		0.623		0.853
TGME49_268330-t26_1-p1	2885	S	Transport protein Trs120(predict) GN=TGME49_268330
TGME49_285520-t26_1-p1	577	S	RNA cap guanine-N2 methyltransferase GN=TGME49_285520	0.726	0.523		0.81	0.804	1.148		1.01	0.989	1.861		1.067	0.6863	0.134662	0.9873	0.871404	1.3057	0.453971
TGME49_249970-t26_1-p1	99	S	PH domain-containing protein(predict) GN=TGME49_249970	0.313	0.384	0.161	0.339				0.839				2.472	0.2993	0.0112739	0.839		2.472
TGME49_293510-t26_1-p1	205	T	poly(ADP-ribose) polymerase and DNA-Ligase Zn-finger region domain-containing protein GN=TGME49_293510		0.797	1.593	0.524		0.329	0.847	0.414		0.413	0.532	0.791	0.9713	0.764848	0.53	0.17504	0.5787	0.128075
TGME49_305340-t26_1-p1	174	S	corepressor complex CRC230 GN=TGME49_305340	1.05	1.04	0.839	1.147	0.657	0.634	0.439	0.802	0.625	0.609	0.495	0.7	1.019	0.881785	0.633	0.0454127	0.6073	0.00896009
TGME49_268280-t26_1-p1	1326	S	'chromo' (CHRromatin Organization MOdifier) domain-containing protein GN=TGME49_268280				0.61				0.656				1.088	0.61		0.656		1.088
TGME49_215700-t26_1-p1	2008	S	phosphatidylinositol 3- and 4-kinase GN=TGME49_215700	1.126	1.072	0.936	1.116	1.978		1.132	1.375	1.795		1.209	1.232	1.0625	0.324856	1.495	0.202211	1.412	0.173099
TGME49_315270-t26_1-p1	65	S	Putative eIF4-gamma/eIF5/eIF2b-epsilon carboxy-terminal domain protein(predict) GN=TGME49_315270	1.948	1.852	4.545	1.764	1.575	1.197	2.017	1.154	0.849	0.703	0.548	0.611	2.5273	0.0480398	1.4858	0.091529	0.6778	0.0345763
TGME49_248510-t26_1-p1	3744	S	Chorein_N domain-containing protein(predict) GN=TGME49_248510	0.203	0.477	0.464	0.537	0.583	0.463	0.39	0.299	4.334	0.874	0.839	0.72	0.4203	0.0365198	0.4338	0.0129926	1.6918	0.699629
TGME49_257300-t26_1-p1	93	S	hypothetical protein GN=TGME49_257300	1.013		1.375		0.686		1.308		0.752		0.954		1.194	0.583508	0.997	0.924757	0.853	0.504161
TGME49_218400-t26_1-p1	25	S	NEK kinase GN=TGME49_218400
TGME49_253860-t26_1-p1	70	S	Tyrosine kinase-like (TKL) protein GN=TGME49_253860		2.103	0.707			1.226	1.105			0.583	1.562		1.405	0.839682	1.1655	0.286983	1.0725	0.95731
TGME49_298610-t26_1-p1	2140	S	GYF domain-containing protein GN=TGME49_298610	4.186	1.61	2.952	5.337	2.094	0.647	1.373	2.415	0.5	0.402	0.465	0.453	3.5213	0.0302718	1.6323	0.351713	0.455	0.00063135
TGME49_262390-t26_1-p1	123	S	TLD protein GN=TGME49_262390			1.19	0.883			0.867	0.521			0.695	0.59	1.0365	0.925627	0.694	0.468728	0.6425	0.161835
TGME49_261440-t26_1-p1	61	S	ARM repeats containing protein GN=TGME49_261440	2.914	3.048		2.211	2.55	2.945		3.149	0.836	0.92		1.257	2.7243	0.0149947	2.8813	0.0051868	1.0043	0.947278
TGME49_244550-t26_1-p1	503	S	Putative transmembrane protein(predict) GN=TGME49_244550	0.522		0.59	0.487	0.372		0.651	0.591	0.932		0.878	1.214	0.533	0.0115933	0.538	0.0920568	1.008	0.987224
TGME49_248800-t26_1-p1	691	S	hypothetical protein GN=TGME49_248800				0.515				0.235				0.457	0.515		0.235		0.457
TGME49_262450-t26_1-p1	542	S	Dymeclin(predict) GN=TGME49_262450	1.608				0.654				0.407				1.608		0.654		0.407
TGME49_245650-t26_1-p1	2	S	Putative transmembrane protein(predict) GN=TGME49_245650
TGME49_321300-t26_1-p1	436	S	"autophagy-related 12 variant 1, putative GN=TGME49_321300"		0.543				1.292				2.381			0.543		1.292		2.381
TGME49_253330-t26_1-p1	56	S	"Rhoptry kinase family protein, truncated (incomplete catalytic triad) GN=TGME49_253330"	0.004				0.004				1.02				0.004		0.004		1.02
TGME49_228200-t26_1-p1	49	S	vacuolar (h+)-atpase g subunit protein GN=TGME49_228200	0.422	0.454		0.5	0.116	0.036		0.098	0.275	0.08		0.196	0.4587	0.00586737	0.0833	0.0283306	0.1837	0.0565622
TGME49_286580-t26_1-p1	11	S	Inner membrane complex protein 17(predict) GN=TGME49_286580	1.195	1.147	1.242	1.101	1.087	1.249	1.226	1.155	0.909	1.109	1.003	1.054	1.1713	0.0135683	1.1793	0.0205014	1.0188	0.766544
TGME49_242415-t26_1-p1	2840	S	histone lysine-specific demethylase GN=TGME49_242415	0.73	0.601	0.627	0.593	0.784	0.795	0.811	0.69	1.074	1.473	1.168	1.005	0.6378	0.00375589	0.77	0.00832179	1.18	0.206427
TGME49_311140-t26_1-p1	284	S	Serine-rich adhesin platelets(predict) GN=TGME49_311140				0.848				0.633				0.747	0.848		0.633		0.747
TGME49_220240-t26_1-p1	127	S	Putative transmembrane protein(predict) GN=TGME49_220240	1.364			1.203	1.435			1.425	1.132			1.185	1.2835	0.21924	1.43	0.00880081	1.1585	0.138045
TGME49_213060-t26_1-p1	1135	T	"WD domain, G-beta repeat-containing protein GN=TGME49_213060"
TGME49_219600-t26_1-p1	897	S	RNA polymerase III RPC4(predict) GN=TGME49_219600				1.284				0.988				0.811	1.284		0.988		0.811
TGME49_213388-t26_1-p1	476	S	"Plectin, putative(predict) GN=TGME49_213388"		1.237				1.816				1.468			1.237		1.816		1.468
TGME49_220900-t26_1-p1	334	S	hypothetical protein GN=TGME49_220900		1.722				1.494				0.886			1.722		1.494		0.886
TGME49_263270-t26_1-p1	391	S	glycerophosphodiester phosphodiesterase family protein GN=TGME49_263270			0.231				0.266				1.153		0.231		0.266		1.153
TGME49_313180-t26_1-p1	912	S	"cell-cycle-associated protein kinase PRP4, putative GN=TGME49_313180"		1.018		1.189		0.504		0.409		0.482		0.426	1.1035	0.544334	0.4565	0.117712	0.454	0.0699536
TGME49_298020-t26_1-p1	21	S	DEAD-family helicase GN=TGME49_298020		0.766				1.625				2.123			0.766		1.625		2.123
TGME49_244120-t26_1-p1	2252	S	CW-type domain-containing protein(predict) GN=TGME49_244120
TGME49_309120-t26_1-p1	330	S	ribosomal protein RPL4 GN=TGME49_309120	0.434	0.864	0.499	0.448	1.058	1.688	1.104	1.439	2.44	1.954	2.21	3.212	0.5613	0.0443613	1.3223	0.13465	2.454	0.00549822
TGME49_224980-t26_1-p1	815	S	hypothetical protein GN=TGME49_224980		0.988		0.856		1.421		1.173		1.456		1.19	0.922	0.560422	1.297	0.3107	1.323	0.304803
TGME49_309960-t26_1-p1	433	S	hypothetical protein GN=TGME49_309960			2.335				2.044				0.876		2.335		2.044		0.876
TGME49_257990-t26_1-p1	895	T	"heat shock protein 101, putative GN=TGME49_257990"
TGME49_268330-t26_1-p1	1911	S	Transport protein Trs120(predict) GN=TGME49_268330	2.134		1.095		2.757		2.129		1.292		1.949		1.6145	0.533666	2.443	0.129674	1.6205	0.357706
TGME49_275990-t26_1-p1	460	S	hypothetical protein GN=TGME49_275990				2.023				1.496				0.739	2.023		1.496		0.739
TGME49_237890-t26_1-p1	186	S	calcium-dependent protein kinase CDPK4 GN=TGME49_237890
TGME49_304955-t26_1-p1	577	S	serine/threonine specific protein phosphatase GN=TGME49_304955
TGME49_265870-t26_1-p1	492	S	pantoate-beta-alanine ligase GN=TGME49_265870	1.718	2.352	2.454	1.875	1.982	2.941	2.263	2.078	1.154	1.376	0.861	1.047	2.0998	0.00527318	2.316	0.00387546	1.1095	0.485111
TGME49_264600-t26_1-p1	15	S	Putative transmembrane protein(predict) GN=TGME49_264600	1.181	1.275	1.147	0.986	1.236	1.164	1.23	1.174	1.044	1.186	1.056	1.165	1.1473	0.122018	1.201	0.00200807	1.1128	0.069458
TGME49_293480-t26_1-p1	620	S	MoeA N-terminal region (domain I and II) domain-containing protein GN=TGME49_293480
TGME49_208730-t26_1-p1	978	T	"microneme protein, putative GN=TGME49_208730"	0.45	0.43	0.775	0.514	0.596	0.781	1.002	0.763	1.325	1.817	1.292	1.485	0.5423	0.0256055	0.7855	0.125691	1.4798	0.0236584
TGME49_248360-t26_1-p1	38	S	hypothetical protein GN=TGME49_248360		1.253	1.106			0.585	0.548			0.517	0.484		1.1795	0.31564	0.5665	0.0515942	0.5005	0.0427994
TGME49_224110-t26_1-p1	107	S	"adhesion regulating molecule region protein, putative GN=TGME49_224110"	2.112	2.092	1.952		2.103	2.617	1.575		0.996	1.251	0.807		2.052	0.00178762	2.0983	0.0572662	1.018	0.991633
TGME49_237280-t26_1-p1	1247	S	TLD protein GN=TGME49_237280	1.54		0.818	0.835	0.351		0.253	0.433	0.228		0.31	0.518	1.0643	0.953164	0.3457	0.0297054	0.352	0.0640027
TGME49_293180-t26_1-p1	97	S	NADP-specific glutamate dehydrogenase GN=TGME49_293180	0.909	1.021			0.814	1.049			0.862	1.025			0.965	0.728606	0.9315	0.735918	0.9435	0.702049
TGME49_280390-t26_1-p1	1956	S	HEAT repeat-containing protein GN=TGME49_280390		0.568	0.704	0.576		0.598	0.648	0.47		0.961	0.908	0.816	0.616	0.0288131	0.572	0.0407116	0.895	0.193689
TGME49_225870-t26_1-p1	558	S	hypothetical protein GN=TGME49_225870	0.976				0.821				0.811				0.976		0.821		0.811
TGME49_246340-t26_1-p1	225	T	DnaJ domain-containing protein GN=TGME49_246340
TGME49_313430-t26_1-p1	3868	S	Putative nucleoporin FG repeat region protein(predict) GN=TGME49_313430	0.972	0.965		1.005	0.673	0.834		0.874	0.657	0.864		0.77	0.9807	0.327639	0.7937	0.137578	0.7637	0.105033
TGME49_227820-t26_1-p1	380	S	Unspecified product(predict) GN=TGME49_227820	0.981	1.125	1.087	1.166	1.011	1.429	1.038	1.324	0.995	1.271	0.964	1.136	1.0898	0.146011	1.2005	0.185107	1.0915	0.348867
TGME49_203390-t26_1-p1	16	S	CRAL/TRIO domain-containing protein GN=TGME49_203390	1.118	1.989	1.223	1.108	0.74	1.294	0.738	0.694	0.678	0.598	0.58	0.587	1.3595	0.184482	0.8665	0.368392	0.6108	0.00127696
TGME49_286270-t26_1-p1	885	S	RRM domain-containing protein(predict) GN=TGME49_286270	0.79	0.775	0.912	0.679	0.54	0.655	0.648	0.47	0.666	0.816	0.687	0.695	0.789	0.0401057	0.5783	0.00897556	0.716	0.00768023
TGME49_297330-t26_1-p1	555	T	Putative transmembrane protein(predict) GN=TGME49_297330			0.629	0.625			0.64	0.739			0.968	1.275	0.627	0.00615179	0.6895	0.16887	1.1215	0.68472
TGME49_291820-t26_1-p1	1463	T	RNA helicase (UPF2 interacting domain) protein GN=TGME49_291820	1.013		1.171	0.456	0.342		0.296	0.401	0.338		0.253	0.88	0.88	0.625962	0.3463	0.0099576	0.4903	0.202503
TGME49_258780-t26_1-p1	120	S	OTU family cysteine protease GN=TGME49_258780	0.654	0.856	0.915	0.687	0.424	0.491	0.51	0.451	0.663	0.571	0.563	0.676	0.778	0.0702586	0.469	0.000550963	0.6183	0.0031961
TGME49_205130-t26_1-p1	3501	S	VOC domain-containing protein(predict) GN=TGME49_205130		1.039	1.204			0.936	0.772			0.942	0.833		1.1215	0.477236	0.854	0.444202	0.8875	0.396103
TGME49_230420-t26_1-p1	18	S	sarco/endoplasmic reticulum Ca2+-ATPase GN=TGME49_230420		0.47		0.592		0.877		1.205		1.658		1.456	0.531	0.15902	1.041	0.922139	1.557	0.130847
TGME49_239250-t26_1-p1	1194	S	"diacylglycerol kinase, putative GN=TGME49_239250"	0.534	0.405	0.912	0.418	0.212	0.215	0.294	0.169	0.397	0.523	0.384	0.385	0.5673	0.0636189	0.2225	0.00137835	0.4223	0.00206331
TGME49_248480-t26_1-p1	152	S	ribosomal protein RPS9 GN=TGME49_248480	0.216	0.089	0.126	0.116	1.011	0.67	1.078	0.54	4.979	7.492	7.975	4.441	0.1368	0.00246009	0.8248	0.310854	6.2218	0.0017633
TGME49_287170-t26_1-p1	217	S	hypothetical protein GN=TGME49_287170	1.562	1.105	1.268		0.635	0.752	0.667		0.407	0.681	0.526		1.3117	0.168261	0.6847	0.025041	0.538	0.0718377
TGME49_240250-t26_1-p1	408	S	macro domain-containing protein GN=TGME49_240250	0.71			0.632	0.392			0.44	0.578			0.663	0.671	0.128954	0.416	0.0590052	0.6205	0.127069
TGME49_294720-t26_1-p1	431	S	RING-type domain-containing protein(predict) GN=TGME49_294720	0.666	0.72	0.655	0.644	1.152	1.21	1.198	0.883	1.73	1.681	1.828	1.37	0.6713	0.000783068	1.1108	0.3417	1.6523	0.00643189
TGME49_214990-t26_1-p1	1148	S	Nucleotidyltransferase family related (Fragment)(predict) GN=TGME49_214990		1.39				0.184				0.132			1.39		0.184		0.132
TGME49_208580-t26_1-p1	461	S	"DNA ligase 1, putative GN=TGME49_208580"	0.933	0.666	0.968		0.376	2.263	2.109		0.4	3.397	1.952		0.8557	0.364905	1.5827	0.811686	1.9163	0.718938
TGME49_309590-t26_1-p1	406	S	rhoptry protein ROP1 GN=TGME49_309590	1.209	0.74	1.165		0.636	0.707	0.785		0.526	0.956	0.692		1.038	0.949567	0.7093	0.0430184	0.7247	0.238028
TGME49_240980-t26_1-p1	1162	S	collagen alpha-1(I) chain(predict) GN=TGME49_240980	0.972	1.065	1.157	1.09	0.512	0.665	0.629	0.579	0.529	0.618	0.541	0.574	1.071	0.208819	0.5963	0.00414537	0.5655	0.000749546
TGME49_297330-t26_1-p1	550	T	Putative transmembrane protein(predict) GN=TGME49_297330	0.669				0.792				1.098				0.669		0.792		1.098
TGME49_270960-t26_1-p1	69	S	DEAD-box RNA helicase-like protein or U3 small nucleolar RNA-associated protein 25(predict) GN=TGME49_270960	0.311	0.252	0.464	0.349	0.374	0.431	0.568	0.436	1.258	1.933	1.283	1.249	0.344	0.00504732	0.4523	0.00407351	1.4308	0.0698521
TGME49_240060-t26_1-p1	200	S	hypothetical protein GN=TGME49_240060	0.562				0.54				0.96				0.562		0.54		0.96
TGME49_315170-t26_1-p1	444	Y	O-phosphoseryl-tRNA(Sec) selenium transferase GN=TGME49_315170			0.587				1.051				1.79		0.587		1.051		1.79
TGME49_247450-t26_1-p1	709	S	trithorax group protein osa-like(predict) GN=TGME49_247450	0.567	0.388	0.774	0.686	0.448	0.54	0.889	0.678	0.791	1.358	1.089	1.031	0.6038	0.0541203	0.6388	0.0668166	1.0673	0.739201
TGME49_253750-t26_1-p1	153	S	PLU-1 family protein GN=TGME49_253750		1.466	1.061	1.577		1.319	1.075	1.28		0.9	1.013	0.812	1.368	0.182774	1.2247	0.125989	0.9083	0.328723
TGME49_257070-t26_1-p1	144	S	Major ampullate spidroin 2(predict) GN=TGME49_257070	0.91	1.649	1.636	0.639	6.16	6.196	2.05	5.913	6.768	3.738		9.422	1.2085	0.703766	5.0798	0.0164599	6.6427	0.0314111
TGME49_209210-t26_1-p1	56	T	KH domain-containing protein(predict) GN=TGME49_209210	0.555	0.792	0.304	0.168	1.617	1.425	0.323	0.143	2.56	2.024	1.063	0.849	0.4548	0.0951302	0.877	0.470518	1.624	0.290456
TGME49_264900-t26_1-p1	213	S	"RIBOSOME BINDING PROTEIN-1, putative(predict) GN=TGME49_264900"
TGME49_227390-t26_1-p1	975	S	SET domain-containing protein(predict) GN=TGME49_227390		0.504	0.817			0.993	0.935			1.971	1.144		0.6605	0.417708	0.964	0.5434	1.5575	0.482413
TGME49_216620-t26_1-p1	3624	T	EF hand domain-containing protein GN=TGME49_216620			0.543				0.32				0.589		0.543		0.32		0.589
TGME49_220600-t26_1-p1	483	S	Putative transporter(predict) GN=TGME49_220600	1.289		0.522		0.21		0.139		0.163		0.266		0.9055	0.808664	0.1745	0.104184	0.2145	0.138283
TGME49_241850-t26_1-p1	4319	T	Phd finger protein br140 lin (Fragment)(predict) GN=TGME49_241850
TGME49_306020-t26_1-p1	6984	S	"Amine-terminal region of chorein, A TM vesicle-mediated sorter(predict) GN=TGME49_306020"			1.008	1.882			0.498	0.425			0.676	0.226	1.445	0.600579	0.4615	0.0912731	0.451	0.439039
TGME49_233430-t26_1-p1	2433	S	C2 domain-containing protein(predict) GN=TGME49_233430	0.521	0.57	0.597	0.611	0.461	0.535	0.674	0.503	0.884	0.938	1.129	0.823	0.5748	0.000847711	0.5433	0.00704072	0.9435	0.46538
TGME49_311860-t26_1-p1	2628	T	hypothetical protein GN=TGME49_311860	0.953				1.669				1.443				0.953		1.669		1.443
TGME49_217680-t26_1-p1	637	T	hypothetical protein GN=TGME49_217680
TGME49_304760-t26_1-p1	36	S	RNA recognition motif-containing protein GN=TGME49_304760	1.434	1.208	1.662	1.37	0.894	0.985	1.03	0.848	0.644	0.842	0.62	0.635	1.4185	0.0203587	0.9393	0.290249	0.6853	0.0186779
TGME49_277680-t26_1-p1	8	S	protein SEY1 homolog(predict) GN=TGME49_277680	1.977	2.059	2.751	1.257	1.939	2.401	2.66	1.202	0.981	1.166	0.967	0.956	2.011	0.0384101	2.0505	0.045278	1.0175	0.813004
TGME49_287980-t26_1-p1	981	S	FHA domain-containing protein GN=TGME49_287980			0.625	0.542			0.387	0.184			0.62	0.339	0.5835	0.117165	0.2855	0.241114	0.4795	0.318835
TGME49_263810-t26_1-p1	142	T	Putative transmembrane protein(predict) GN=TGME49_263810	0.576	0.566	0.622	0.527	0.543	0.662	0.659	0.639	0.939	1.151	1.049	1.198	0.5728	0.000752335	0.6258	0.00317481	1.0843	0.308469
TGME49_235420-t26_1-p1	2141	T	Putative collagen protein(predict) GN=TGME49_235420	1.064	0.906			0.54	0.489			0.508	0.539			0.985	0.89816	0.5145	0.0668297	0.5235	0.0411138
TGME49_266460-t26_1-p1	21	S	"small ubiquitin family modifier, putative GN=TGME49_266460"	0.725	0.702	0.744	0.678	0.645	0.839	0.612	0.599	0.867	0.982	0.834	0.867	0.7123	0.000691595	0.6738	0.0205073	0.8875	0.0598816
TGME49_305260-t26_1-p1	554	S	"Acylglycerol lipase, putative(predict) GN=TGME49_305260"	0.766	0.494	0.893		1.141	1.026	0.448		1.49	2.078	0.589		0.7177	0.237914	0.8717	0.612528	1.3857	0.706927
TGME49_273460-t26_1-p1	47	S	eukaryotic translation initiation factor 3 subunit 6 interacting protein GN=TGME49_273460		0.523				0.736				1.408			0.523		0.736		1.408
TGME49_260200-t26_1-p1	515	S	helicase associated domain (ha2) protein GN=TGME49_260200		0.729				0.828				1.136			0.729		0.828		1.136
TGME49_298630-t26_1-p1	881	S	vacuolar transporter chaperone VTC2 GN=TGME49_298630	0.387	0.378	0.585	0.428	0.369	0.466	0.635	0.432	0.999	1.187	1.034	0.952	0.4445	0.00569922	0.4755	0.0101997	1.043	0.5307
TGME49_203320-t26_1-p1	4700	S	zinc finger in N-recognin protein GN=TGME49_203320	0.999		1.126	0.815	0.717		0.883	0.661	0.845		0.779	0.811	0.98	0.825479	0.7537	0.110733	0.8117	0.0183692
TGME49_290870-t26_1-p1	1156	S	patched family protein GN=TGME49_290870	2.013		1.903		1.31		1.351		0.651		0.574		1.958	0.037626	1.3305	0.0485085	0.6125	0.1139
TGME49_226810-t26_1-p1	838	S	histone lysine methyltransferase SET1 GN=TGME49_226810
TGME49_319930-t26_1-p1	322	S	SIT4 phosphatase-associated protein(predict) GN=TGME49_319930	0.762	0.709	0.913	0.749	0.643	0.717	0.694	0.624	0.862	0.972	0.777	0.848	0.7833	0.0293035	0.6695	0.00170724	0.8648	0.0683108
TGME49_225020-t26_1-p1	278	S	hypothetical protein GN=TGME49_225020	0.95	0.655	0.768	0.66	1.504	1.326	1.097	1.455	1.567	1.996	1.55	2.255	0.7583	0.0642139	1.3455	0.0383933	1.842	0.0112554
TGME49_268330-t26_1-p1	2397	S	Transport protein Trs120(predict) GN=TGME49_268330	1.103	0.692	0.969	1.092	0.468	0.507	0.616	0.582	0.424	0.732	0.636	0.555	0.964	0.699852	0.5433	0.00343262	0.5868	0.0260119
TGME49_208740-t26_1-p1	421	S	"microneme protein, putative GN=TGME49_208740"	0.353	0.025			0.161	0.03			0.457	1.177			0.189	0.426268	0.0955	0.266847	0.817	0.723698
TGME49_263660-t26_1-p1	107	S	Putative transmembrane protein(predict) GN=TGME49_263660	1.02	1.115	1.372	1.802	0.606	0.729	1.136	1.663	0.594	0.654	0.828	0.923	1.3273	0.174844	1.0335	0.873975	0.7498	0.0820519
TGME49_216750-t26_1-p1	125	S	Paf1/RNA polymerase II complex component LEO1 GN=TGME49_216750	0.591	0.706		0.542	1.195	1.158		0.628	1.369	1.35		1.159	0.613	0.0350541	0.9937	0.872054	1.2927	0.0602539
TGME49_270750-t26_1-p1	716	S	Maleylacetoacetate isomerase(predict) GN=TGME49_270750	0.34	0.344	0.399	0.377	0.418	0.464	0.482	0.496	1.229	1.349	1.207	1.316	0.365	0.00018232	0.465	0.000388402	1.2753	0.00428927
TGME49_311060-t26_1-p1	343	S	metal-dependent phosphohydrolase HD domain-containing protein GN=TGME49_311060			2.506				2.272				0.907		2.506		2.272		0.907
TGME49_286090-t26_1-p1	2	S	"translation initiation factor SUI1, putative GN=TGME49_286090"	1.011				0.564				0.663	1.283			1.011		0.564		0.973	0.890772
TGME49_231630-t26_1-p1	382	T	alveolin domain containing intermediate filament IMC4 GN=TGME49_231630	1.083	0.589	0.557	0.92	1.927	0.662	0.531	2.666	1.779	1.19	0.943	2.899	0.7873	0.236735	1.4465	0.767412	1.7028	0.220405
TGME49_284780-t26_1-p1	806	S	Fusaric acid resistance-like protein(predict) GN=TGME49_284780		0.33		0.562		0.346		0.207		1.051		0.368	0.446	0.267539	0.2765	0.171187	0.7095	0.637531
TGME49_268176-t26_1-p1	213	S	hypothetical protein GN=TGME49_268176
TGME49_259630-t26_1-p1	49	S	hypothetical protein GN=TGME49_259630	0.581		0.629	0.615	0.574		0.645	0.731	1.026		1.048	1.19	0.6083	0.00336293	0.65	0.0364258	1.088	0.284344
TGME49_261430-t26_1-p1	845	S	Putative transmembrane protein(predict) GN=TGME49_261430	0.969	0.909	1.144	0.936	1.125	1.209	1.123	1.044	1.185	1.204	1.019	1.144	0.9895	0.821255	1.1253	0.0433211	1.138	0.0612873
TGME49_280700-t26_1-p1	52	S	arginine decarboxylase GN=TGME49_280700	2.445	1.139	1.522	1.054	0.454	1.278	1.235	0.627	0.258	0.883	0.73	0.682	1.54	0.187414	0.8985	0.547053	0.6383	0.185901
TGME49_213790-t26_1-p1	539	S	CRAL/TRIO domain protein(predict) GN=TGME49_213790	1.067		0.802		0.554		0.36		0.519		0.475		0.9345	0.765556	0.457	0.230137	0.497	0.056807
TGME49_241880-t26_1-p1	1235	S	3'5'-cyclic nucleotide phosphodiesterase domain-containing protein GN=TGME49_241880	1.442	1.381	1.384	1.794	1.765	1.742	1.586	2.229	1.084	1.117	1.129	1.257	1.5003	0.0115742	1.8305	0.00566383	1.1468	0.0360173
TGME49_288540-t26_1-p1	87	S	nucleoside transporter protein GN=TGME49_288540
TGME49_286030-t26_1-p1	692	S	Putative glutamic acid-rich protein(predict) GN=TGME49_286030		0.604		0.601		0.22		0.445		0.358		0.74	0.6025	0.00442382	0.3325	0.257836	0.549	0.41896
TGME49_311360-t26_1-p1	105	S	protein kinase G AGC kinase family member PKG GN=TGME49_311360	1.812	1.504	1.776	1.737	1.702	1.826	1.837	1.752	0.929	1.212	0.924	0.995	1.7073	0.00165057	1.7793	0.000103787	1.015	0.913604
TGME49_231000-t26_1-p1	94	S	START domain-containing protein GN=TGME49_231000	1.237	0.755	1.17	1.639	0.913	0.481	0.83	1.254	0.738	0.638	0.772	0.765	1.2003	0.488525	0.8695	0.457553	0.7283	0.00820846
TGME49_287230-t26_1-p1	104	S	"inorganic anion transporter, sulfate permease (SulP) family protein GN=TGME49_287230"	1.186	0.873	1.389	0.992	1.451	1.246	1.525	1.152	1.138	1.303	1.134	1.112	1.11	0.504217	1.3435	0.0313039	1.1718	0.0338075
TGME49_222250-t26_1-p1	1381	T	hypothetical protein GN=TGME49_222250			0.841				0.467				0.555		0.841		0.467		0.555
TGME49_309885-t26_1-p1	48	T	hypothetical protein GN=TGME49_309885
TGME49_223940-t26_1-p1	153	S	GAP45 GN=TGME49_223940	0.963	1.083	0.701	0.938	0.958	1.376	0.858	0.979	0.995	1.271	1.176	1.049	0.9213	0.441954	1.0428	0.842744	1.1228	0.179815
TGME49_289320-t26_1-p1	375	T	"casein kinase I, putative GN=TGME49_289320"
TGME49_265240-t26_1-p1	885	S	Putative transmembrane protein(predict) GN=TGME49_265240				0.254				0.212				0.836	0.254		0.212		0.836
TGME49_224240-t26_1-p1	643	T	protein phosphatase 2C domain-containing protein GN=TGME49_224240	1.715	2.308		8.031	0.906	1.618		3.828	0.528	0.701		0.477	4.018	0.184803	2.1173	0.378692	0.5687	0.0547263
TGME49_210700-t26_1-p1	7289	S	VPS13_C domain-containing protein(predict) GN=TGME49_210700	1.347			0.725	0.8			0.628	0.594			0.867	1.036	0.982779	0.714	0.293806	0.7305	0.431843
TGME49_220900-t26_1-p1	270	S	hypothetical protein GN=TGME49_220900	2.174				1.258				0.652				2.174		1.258		0.652
TGME49_292200-t26_1-p1	828	S	RNA recognition motif-containing protein GN=TGME49_292200		0.261		0.212		1.324		1.295		5.062		6.12	0.2365	0.0644576	1.3095	0.0369397	5.591	0.0496701
TGME49_232430-t26_1-p1	27	T	hypothetical protein GN=TGME49_232430
TGME49_271740-t26_1-p1	876	T	PHD domain-containing protein(predict) GN=TGME49_271740
TGME49_206450-t26_1-p1	2994	S	"autophagy-related cysteine peptidase atg4, putative GN=TGME49_206450"	1.425		2.301		1.318		1.648		1.032		0.594		1.863	0.330123	1.483	0.246282	0.813	0.643716
TGME49_223940-t26_1-p1	184	S	GAP45 GN=TGME49_223940	0.46	0.987			0.498	0.599			0.938	0.606			0.7235	0.598003	0.5485	0.135362	0.772	0.528481
TGME49_227610-t26_1-p1	713	S	Trafficking particle complex subunit 10(predict) GN=TGME49_227610
TGME49_268310-t26_1-p1	474	S	oocyst wall protein OWP3 GN=TGME49_268310
TGME49_317720-t26_1-p1	422	S	"eukaryotic translation initiation factor 3 subunit 7, putative GN=TGME49_317720"	1.589				0.828				0.521				1.589		0.828		0.521
TGME49_253440-t26_1-p1	639	S	"cell-cycle-associated protein kinase SRPK, putative GN=TGME49_253440"	0.868	0.865	0.808	0.715	1.148	1.158	1.018	1.064	1.202	1.364	1.27	1.456	0.814	0.0281974	1.097	0.0839858	1.323	0.0104651
TGME49_255300-t26_1-p1	2366	S	hypothetical protein GN=TGME49_255300	0.874	0.874	1.189		1.041	0.976	1.301		1.171	1.089	1.039		0.979	0.822349	1.106	0.475101	1.0997	0.158656
TGME49_213790-t26_1-p1	327	S	CRAL/TRIO domain protein(predict) GN=TGME49_213790				0.507				0.216				0.35	0.507		0.216		0.35
TGME49_292020-t26_1-p1	7511	S	GCC2 and GCC3 domain-containing protein GN=TGME49_292020
TGME49_253880-t26_1-p1	339	S	GNS1/SUR4 family protein GN=TGME49_253880	0.277	0.305	0.283	0.322	0.351	0.442	0.363	0.425	1.277	1.389	1.282	1.324	0.2968	7.80765e-05	0.3953	0.000760959	1.318	0.00116555
TGME49_260410-t26_1-p1	670	T	Mcm10 domain-containing protein(predict) GN=TGME49_260410	2.909	2.58		1.734	3.884	3.771		2.201	1.307	1.467		1.398	2.4077	0.0466373	3.2853	0.036084	1.3907	0.0152196
TGME49_288800-t26_1-p1	116	S	endonuclease/exonuclease/phosphatase family protein GN=TGME49_288800	2.421	0.665	0.814	1.058	0.749	0.42	0.303	0.224	0.309	0.872	0.416	0.196	1.2395	0.819266	0.424	0.0484508	0.4483	0.0778048
TGME49_234540-t26_1-p1	131	S	Magnesium transporter NIPA protein(predict) GN=TGME49_234540		10.946		8.429		4.309		4.214		0.394		0.5	9.6875	0.0518776	4.2615	0.00692295	0.447	0.130195
TGME49_223760-t26_1-p1	253	S	hypothetical protein GN=TGME49_223760		1	1.308	1.683		0.72	0.804	0.631		0.72	0.614	0.375	1.3303	0.289263	0.7183	0.0595185	0.5697	0.130382
TGME49_320430-t26_1-p1	438	S	"cell-cycle-control protein (translation regulation), putative GN=TGME49_320430"			1.424	2.15			0.947	0.568			0.665	0.264	1.787	0.305632	0.7575	0.548647	0.4645	0.410057
TGME49_308860-t26_1-p1	531	T	hypothetical protein GN=TGME49_308860
TGME49_253700-t26_1-p1	814	S	"transporter, major facilitator family protein GN=TGME49_253700"	1.205				0.785				0.652				1.205		0.785		0.652
TGME49_206690-t26_1-p1	338	T	glideosome-associated protein with multiple-membrane spans GAPM2B GN=TGME49_206690
TGME49_228200-t26_1-p1	168	S	vacuolar (h+)-atpase g subunit protein GN=TGME49_228200		0.53	0.403	1.066		0.352	0.299	0.342		0.664	0.742	0.321	0.6663	0.298838	0.331	0.00307462	0.5757	0.196286
TGME49_243780-t26_1-p1	64	T	hypothetical protein GN=TGME49_243780		0.375				0.587				1.551			0.375		0.587		1.551
TGME49_227450-t26_1-p1	1772	T	"hydrolase, NUDIX family protein GN=TGME49_227450"	1.152	2.511	1.904	2.858	0.32	1.315	0.9	0.896	0.278	0.524	0.473	0.314	2.1063	0.0592742	0.8578	0.496709	0.3973	0.0125366
TGME49_253700-t26_1-p1	790	S	"transporter, major facilitator family protein GN=TGME49_253700"	1.388	0.526	0.983	1.117	1.154	0.645	0.742	0.462	0.845	1.224	0.748	0.441	1.0035	0.833007	0.7508	0.216875	0.8145	0.350585
TGME49_233710-t26_1-p1	1413	S	"inorganic anion transporter, sulfate permease (SulP) family protein GN=TGME49_233710"	0.58			0.699	0.393			0.601	0.63			0.948	0.6395	0.181058	0.497	0.251122	0.789	0.53633
TGME49_232190-t26_1-p1	2551	S	Sec7 domain-containing protein GN=TGME49_232190	0.799				0.424				0.531				0.799		0.424		0.531
TGME49_306040-t26_1-p1	180	S	CHY zinc finger protein GN=TGME49_306040	0.748		1.209	1.039	0.556		0.973	0.771	0.634		1.016	0.742	0.9987	0.915696	0.7667	0.280232	0.7973	0.284258
TGME49_214090-t26_1-p1	1370	T	signal peptidase GN=TGME49_214090	1.132		2.553	1.938	0.595		1.017	0.942	0.382		0.398	0.43	1.8743	0.188546	0.8513	0.457219	0.4033	0.00217781
TGME49_251840-t26_1-p1	179	S	hypothetical protein GN=TGME49_251840
TGME49_253990-t26_1-p1	1585	S	hypothetical protein GN=TGME49_253990	0.517	0.531	0.744	0.658	0.367	0.421	0.493	0.457	0.709	0.793	0.662	0.694	0.6125	0.0156072	0.4345	0.00140758	0.7145	0.00462606
TGME49_295360-t26_1-p1	165	S	Inner membrane complex protein 18(predict) GN=TGME49_295360
TGME49_254370-t26_1-p1	4297	S	guanylyl cyclase GN=TGME49_254370			1.007				0.349				0.324		1.007		0.349		0.324
TGME49_246220-t26_1-p1	591	S	LITAF domain-containing protein(predict) GN=TGME49_246220
TGME49_304970-t26_1-p1	661	S	"cell-cycle-associated protein kinase CDK, putative GN=TGME49_304970"	0.631	0.694	0.836	0.796	0.729	0.859	0.735	0.753	1.125	1.238	0.89	0.946	0.7393	0.0253235	0.769	0.0092916	1.0498	0.681881
TGME49_242070-t26_1-p1	277	T	cAMP-dependent protein kinase regulatory subunit GN=TGME49_242070
TGME49_261490-t26_1-p1	600	S	hypothetical protein GN=TGME49_261490	1.079	1.047	1.322	1.239	0.614	1.055	0.73	0.879	0.569	1.009	0.552	0.71	1.1718	0.0960708	0.8195	0.20222	0.71	0.10293
TGME49_266030-t26_1-p1	370	S	"pre-mRNA splicing factor, putative GN=TGME49_266030"	0.341				1.05				3.223				0.341		1.05		3.223
TGME49_272520-t26_1-p1	44	S	hypothetical protein GN=TGME49_272520				1.151				1.529				1.295	1.151		1.529		1.295
TGME49_270320-t26_1-p1	380	S	protein phosphatase 2C domain-containing protein GN=TGME49_270320
TGME49_248510-t26_1-p1	11789	S	Chorein_N domain-containing protein(predict) GN=TGME49_248510		0.282	0.931			0.816	1.231			2.861	1.322		0.6065	0.573656	1.0235	0.995089	2.0915	0.437513
TGME49_315150-t26_1-p1	401	S	"eukaryotic initiation factor-4E, putative GN=TGME49_315150"	1.045	1.05	1.328	0.91	1.395	1.641	1.276	1.291	1.383	1.563	1.049	1.368	1.0833	0.492717	1.4008	0.0157575	1.3408	0.0616225
TGME49_283550-t26_1-p1	1443	S	hypothetical protein GN=TGME49_283550	1.519	1.541	1.693	1.158	0.54	0.554	0.854	0.885	0.317	0.359	0.493	0.764	1.4778	0.0273222	0.7083	0.0957924	0.4833	0.0401654
TGME49_311100-t26_1-p1	17	S	zinc finger (CCCH type) motif-containing protein GN=TGME49_311100		0.934	0.946	1.567		0.892	0.927	1.172		0.955	0.98	0.748	1.149	0.655064	0.997	0.929391	0.8943	0.376558
TGME49_248740-t26_1-p1	1067	S	hypothetical protein GN=TGME49_248740	1.04				0.582				0.559				1.04		0.582		0.559
TGME49_236870-t26_1-p1	122	S	Putative transmembrane protein(predict) GN=TGME49_236870	1.183	1.192	0.99	1.169	0.835	1.21	1.093	1.088	0.719	1.031	1.123	0.757	1.1335	0.0966396	1.0565	0.650691	0.9075	0.433549
TGME49_294710-t26_1-p1	759	S	RNA recognition motif-containing protein GN=TGME49_294710	0.687	0.621	1.515		0.655	0.785	0.686		0.964	1.208	0.888		0.941	0.714512	0.7087	0.0347663	1.02	0.930058
TGME49_275350-t26_1-p1	839	S	TBC domain-containing protein GN=TGME49_275350
TGME49_206450-t26_1-p1	2190	S	"autophagy-related cysteine peptidase atg4, putative GN=TGME49_206450"	1.049		0.646	0.796	0.345		0.443	0.35	0.312		0.672	0.447	0.8303	0.354062	0.3793	0.010185	0.477	0.100751
TGME49_208730-t26_1-p1	153	S	"microneme protein, putative GN=TGME49_208730"		0.038	0.064			0.04	0.069			1.059	1.067		0.051	0.0775881	0.0545	0.0828344	1.063	0.0553188
TGME49_231815-t26_1-p1	1161	S	Putative tRNA splicing endonuclease(predict) GN=TGME49_231815		0.457				0.632				1.381			0.457		0.632		1.381
TGME49_233160-t26_1-p1	738	T	Homeodomain-like domain protein(predict) GN=TGME49_233160	0.522	0.278			0.59	0.437			1.129	1.573			0.4	0.27532	0.5135	0.19323	1.351	0.435972
TGME49_320160-t26_1-p1	578	T	Putative serine/threonine-protein kinase nek2(predict) GN=TGME49_320160		1.083				1.242				1.09			1.083		1.242		1.09
TGME49_243460-t26_1-p1	248	S	hypothetical protein GN=TGME49_243460	0.483	0.46	0.523	0.468	0.72	0.833	0.642	0.628	1.563	1.845	1.265	1.332	0.4835	0.000201018	0.7058	0.0177338	1.5013	0.0277636
TGME49_286270-t26_1-p1	744	S	RRM domain-containing protein(predict) GN=TGME49_286270	1.107	1.035	0.816	0.766	6.676	6.507	2.829	2.835	6.012	5.817	2.921	3.849	0.931	0.478273	4.7118	0.0138492	4.6498	0.00498289
TGME49_224260-t26_1-p1	169	S	PHD-finger domain-containing protein GN=TGME49_224260	29.751	5.844	37.162	0.937	25.795	4.909	28.69	0.757	0.827	0.832	0.772	0.809	18.4235	0.114224	15.0378	0.13841	0.81	0.00171185
TGME49_261490-t26_1-p1	1266	S	hypothetical protein GN=TGME49_261490	0.739	0.828	1.696	0.953	0.855	0.773	1.154	0.651	1.183	0.933	0.681	0.684	1.054	0.990453	0.8583	0.296051	0.8703	0.359999
TGME49_304760-t26_1-p1	98	S	RNA recognition motif-containing protein GN=TGME49_304760	0.992	1.152	1.01	1.007	0.59	0.868	0.756	0.753	0.595	0.753	0.758	0.85	1.0403	0.419139	0.7418	0.0449078	0.739	0.0369611
TGME49_232050-t26_1-p1	73	S	DnaJ domain-containing protein GN=TGME49_232050	0.493	0.812	0.385	0.565	1.152	0.992	0.844	2.617	2.337	1.222	2.19	4.228	0.5638	0.0426717	1.4013	0.48393	2.4943	0.0681541
TGME49_321300-t26_1-p1	193	S	"autophagy-related 12 variant 1, putative GN=TGME49_321300"	0.865	0.869	0.859	0.89	1.379	1.523	1.504	1.79	1.722	1.753	1.711	1.672	0.8708	0.000574022	1.549	0.0062481	1.7145	2.02158e-05
TGME49_230400-t26_1-p1	256	S	Putative transmembrane protein (Fragment)(predict) GN=TGME49_230400	0.773				0.67				0.804				0.773		0.67		0.804
TGME49_213040-t26_1-p1	1423	S	hypothetical protein GN=TGME49_213040			1.105	1.215			0.433	0.443			0.392	0.364	1.16	0.272142	0.438	0.0124476	0.378	0.0342337
TGME49_310190-t26_1-p1	2755	S	PIK3R4 kinase-related protein (incomplete catalytic triad) GN=TGME49_310190	1.011	0.907	1.176	0.916	0.915	0.949	0.969	0.991	0.905	1.046	0.939	1.081	1.0025	0.967552	0.956	0.103063	0.9928	0.851739
TGME49_297720-t26_1-p1	124	S	trehalose-phosphatase GN=TGME49_297720	0.772	0.501	0.617	0.416	0.414	0.336	0.385	0.324	0.546	0.688	0.618	0.743	0.5765	0.0330718	0.3648	0.000609687	0.6488	0.0107895
TGME49_275490-t26_1-p1	743	S	Putative transmembrane protein(predict) GN=TGME49_275490	0.997	1.305	1.2	1.256	1.089	1.447	1.446	1.421	1.092	1.109	1.205	1.131	1.1895	0.092106	1.3508	0.0353934	1.1343	0.0152678
TGME49_235930-t26_1-p1	535	S	domain K- type RNA binding proteins family protein GN=TGME49_235930	0.39	0.43	0.296	0.335	0.915	1.084	0.688	0.658	2.481	2.836	2.274	1.838	0.3628	0.00171401	0.8363	0.240383	2.3573	0.00401394
TGME49_306430-t26_1-p1	3	S	SAS-6_N domain-containing protein(predict) GN=TGME49_306430	0.824	0.707	0.996		0.892	1.017	1.178		1.203	1.539	1.12		0.8423	0.27363	1.029	0.842922	1.2873	0.175321
TGME49_236560-t26_1-p1	1246	S	hypothetical protein GN=TGME49_236560			2.855				0.842				0.295		2.855		0.842		0.295
TGME49_304680-t26_1-p1	429	T	ubiquitin family protein GN=TGME49_304680	1.827	3.008	1.854	1.396	1.507	0.958	0.346	0.46	0.815	0.365	0.187	0.329	2.0213	0.03682	0.8178	0.413839	0.424	0.0647407
TGME49_224130-t26_1-p1	143	S	"RNA recognition motif (A.K.A RRM, RBD, or RNP domain) protein(predict) GN=TGME49_224130"			0.711	0.728			1.405	2.34			1.977	3.217	0.7195	0.0322761	1.8725	0.346904	2.597	0.226823
TGME49_237020-t26_1-p1	1172	T	exonuclease GN=TGME49_237020								0.533				0.784			0.533		0.784
TGME49_268680-t26_1-p1	501	S	hypothetical protein GN=TGME49_268680		0.695	0.992			0.617	0.91			0.888	0.847		0.8435	0.594827	0.7635	0.48437	0.8675	0.146758
TGME49_309250-t26_1-p1	1792	S	AT hook motif-containing protein(predict) GN=TGME49_309250	0.618	0.612	0.61		0.668	0.909	0.793		1.081	1.384	1.315		0.6133	9.61094e-05	0.79	0.155303	1.26	0.134299
TGME49_253910-t26_1-p1	781	S	hypothetical protein GN=TGME49_253910	0.901	0.79	0.67	0.683	0.535	0.492	0.727	0.525	0.593	0.624	0.627	0.769	0.761	0.0393434	0.5698	0.0106407	0.6533	0.00742042
TGME49_247050-t26_1-p1	608	T	hypothetical protein GN=TGME49_247050
TGME49_290190-t26_1-p1	401	S	SPT2 chromatin(predict) GN=TGME49_290190	0.477	0.35	0.86	0.563	0.498	0.591	1.046	0.518	0.985	1.618	0.954	0.934	0.5625	0.0621383	0.6633	0.103845	1.1228	0.60447
TGME49_313080-t26_1-p1	429	S	Putative transmembrane protein(predict) GN=TGME49_313080	0.754	0.884	0.397	1	0.619	0.59	0.731	1.084	0.82	0.667	1.841	1.064	0.7588	0.255723	0.756	0.147086	1.098	0.950088
TGME49_222060-t26_1-p1	729	S	Cation channel family transporter(predict) GN=TGME49_222060			0.418				0.481				1.15		0.418		0.481		1.15
TGME49_319550-t26_1-p1	233	S	"membrane protein C17G8.08c, putative GN=TGME49_319550"	0.389	0.549	0.443	0.352	0.446	0.596	0.496	0.546	1.158	1.12	1.141	1.467	0.4333	0.004594	0.521	0.00277771	1.2215	0.0774961
TGME49_286090-t26_1-p1	44	S	"translation initiation factor SUI1, putative GN=TGME49_286090"	0.811				0.438				0.856				0.811		0.438		0.856
TGME49_277500-t26_1-p1	63	T	"26S proteasome regulatory subunit 7, putative GN=TGME49_277500"
TGME49_220090-t26_1-p1	195	S	DIX domain-containing protein(predict) GN=TGME49_220090		1.615	2.378	5.052		0.62	0.771	1.535		0.384	0.324	0.304	3.015	0.1375	0.9753	0.786939	0.3373	0.00606357
TGME49_248540-t26_1-p1	760	S	Non-specific serine/threonine protein kinase(predict) GN=TGME49_248540
TGME49_306540-t26_1-p1	115	S	phosphotransferase enzyme family protein GN=TGME49_306540	0.848	0.857	0.926	0.759	0.925	1.049	0.851	0.807	1.133	1.258	1.055	1.038	0.8475	0.0380066	0.908	0.221713	1.121	0.114841
TGME49_209850-t26_1-p1	299	S	RNA recognition motif-containing protein GN=TGME49_209850	0.445	0.399	0.512	0.725	0.197	0.366	0.322	0.533	0.497	0.911	0.634	0.741	0.5203	0.0200863	0.3545	0.0190108	0.6958	0.078896
TGME49_263070-t26_1-p1	461	S	"CMGC kinase, CK2 family GN=TGME49_263070"
TGME49_293320-t26_1-p1	1349	S	Putative transmembrane protein(predict) GN=TGME49_293320		0.316	0.531	0.819		0.403	0.265	0.14		1.261	0.488	0.166	0.5553	0.188751	0.2693	0.0652242	0.6383	0.40023
TGME49_318190-t26_1-p1	1918	S	phosphoglycerate mutase family protein GN=TGME49_318190		0.406				1.419				3.49			0.406		1.419		3.49
TGME49_213040-t26_1-p1	1548	T	hypothetical protein GN=TGME49_213040		0.716				0.661				0.923			0.716		0.661		0.923
TGME49_295110-t26_1-p1	125	T	rhoptry protein ROP7 GN=TGME49_295110		0.338	0.755			0.468	0.864			1.385	1.145		0.5465	0.441855	0.666	0.486207	1.265	0.336328
TGME49_202190-t26_1-p1	143	T	Tub domain-containing protein(predict) GN=TGME49_202190			1.257				0.94				0.748		1.257		0.94		0.748
TGME49_264790-t26_1-p1	217	S	hypothetical protein GN=TGME49_264790	1.162	0.931	1.214	0.968	1.042	1.148	1.115	0.869	0.897	1.234	0.918	0.898	1.0688	0.487131	1.0435	0.644333	0.9868	0.815538
TGME49_220900-t26_1-p1	50	S	hypothetical protein GN=TGME49_220900	1.092	1.229	1.712	1.735	5.442	5.923	3.143	2.549	4.981	4.821	1.821	1.575	1.442	0.0836239	4.2643	0.0100399	3.2995	0.0589273
TGME49_288500-t26_1-p1	428	S	FAD Malate-dehydrogenase (MDH-FAD) GN=TGME49_288500			0.925				0.727				0.786		0.925		0.727		0.786
TGME49_265000-t26_1-p1	700	S	phosphotransferase enzyme family protein GN=TGME49_265000
TGME49_239885-t26_1-p1	4544	T	Protein kinase domain-containing protein(predict) GN=TGME49_239885
TGME49_207920-t26_1-p1	187	S	Putative transmembrane protein(predict) GN=TGME49_207920			0.366				0.361				0.987		0.366		0.361		0.987
TGME49_306400-t26_1-p1	607	S	C3H1-type domain-containing protein(predict) GN=TGME49_306400	0.648				0.979				1.511				0.648		0.979		1.511
TGME49_266800-t26_1-p1	46	S	"integral membrane protein, putative GN=TGME49_266800"		1.776	1.406	2.143		0.791	2.138	2.105		0.446	1.52	0.983	1.775	0.0644863	1.678	0.403601	0.983	0.787314
TGME49_230000-t26_1-p1	3599	T	Rav1p_C domain-containing protein(predict) GN=TGME49_230000	0.592	0.706	0.794	0.766	0.253	0.357	0.416	0.398	0.594	0.445	0.524	0.505	0.7145	0.0200824	0.356	0.00395691	0.517	0.00233384
TGME49_234230-t26_1-p1	3157	S	hypothetical protein GN=TGME49_234230	0.664	0.7	0.652	0.599	0.792	0.832	0.631	0.717	1.192	1.073	1.078	1.303	0.6538	0.00144144	0.743	0.0232537	1.1615	0.0712581
TGME49_300250-t26_1-p1	465	S	MtN3/saliva family protein GN=TGME49_300250	0.4	0.493	0.598	0.419	0.488	0.736	0.725	0.472	1.219	1.516	1.211	1.053	0.4775	0.00562779	0.6053	0.0334391	1.2498	0.0903711
TGME49_280560-t26_1-p1	256	S	"selenide, water dikinase GN=TGME49_280560"		2.209	1.319	1.388		3.052	1.819	2.04		1.393	1.342	1.559	1.6387	0.146324	2.3037	0.0520678	1.4313	0.0231189
TGME49_258470-t26_1-p1	8	S	Inner membrane complex protein 24(predict) GN=TGME49_258470	0.58	0.72	0.49	0.617	2.421	3.871	2.436	3.704	4.171	5.378	4.97	6.007	0.6018	0.0110869	3.108	0.00496089	5.1315	0.000352825
TGME49_307810-t26_1-p1	28	S	hypothetical protein GN=TGME49_307810	1.039	1.102		1.28	0.846	1.216		0.973	0.989	1.103		0.76	1.1403	0.235832	1.0117	0.998252	0.9507	0.68977
TGME49_275802-t26_1-p1	320	S	SRP72 RNA-binding domain-containing protein GN=TGME49_275802	1.085				1.01				0.931				1.085		1.01		0.931
TGME49_261450-t26_1-p1	364	S	"Cyclin-related protein, putative(predict) GN=TGME49_261450"	1.06			1.213	0.61			1.05	0.53			0.866	1.1365	0.413138	0.83	0.665376	0.698	0.463584
TGME49_290870-t26_1-p1	95	T	patched family protein GN=TGME49_290870			0.728				0.65				0.93		0.728		0.65		0.93
TGME49_278500-t26_1-p1	1234	S	ribosomal RNA large subunit methyltransferase J protein GN=TGME49_278500	0.81	0.894	2.015	1.335	0.824	1.169	1.211	1.237	1.028	1.309	0.753	0.927	1.2635	0.537928	1.1103	0.468027	1.0043	0.913562
TGME49_235750-t26_1-p1	356	S	ULK kinase GN=TGME49_235750	0.775		0.899		0.967		0.686		0.928		0.763		0.837	0.335001	0.8265	0.553233	0.8455	0.430328
TGME49_202550-t26_1-p1	384	T	NLI interacting factor family phosphatase GN=TGME49_202550	0.517	0.619	0.621		0.43	0.491	0.493		0.852	0.76	0.725		0.5857	0.0184447	0.4713	0.00527754	0.779	0.0501697
TGME49_263660-t26_1-p1	120	S	Putative transmembrane protein(predict) GN=TGME49_263660
TGME49_247450-t26_1-p1	279	S	trithorax group protein osa-like(predict) GN=TGME49_247450	1.351	1.12	1.674	1.156	0.693	0.59	0.819	0.731	0.505	0.478	0.473	0.633	1.3253	0.0852572	0.7083	0.0208628	0.5223	0.00358886
TGME49_265010-t26_1-p1	763	S	glutamate 5-kinase domain-containing protein GN=TGME49_265010
TGME49_311860-t26_1-p1	2623	S	hypothetical protein GN=TGME49_311860	1.038	1.151	1.115	1.062	1.824	1.915	1.69	1.645	1.782	1.663	1.46	1.548	1.0915	0.0487206	1.7685	0.000769299	1.6133	0.00245934
TGME49_305260-t26_1-p1	528	S	"Acylglycerol lipase, putative(predict) GN=TGME49_305260"	0.275	0.372		0.234	0.435	0.62		0.371	1.58	1.666		1.581	0.2937	0.0174222	0.4753	0.053973	1.609	0.00204168
TGME49_249010-t26_1-p1	377	S	Protein-lysine N-methyltransferase BN1205_002770(predict) GN=TGME49_249010	1.173	1.331	1.263	0.951	0.86	1.335	1.038	0.793	0.805	0.987	0.849	0.742	1.1795	0.162467	1.0065	0.922428	0.8458	0.088164
TGME49_304460-t26_1-p1	508	S	"zinc finger, C3HC4 type (RING finger) domain-containing protein GN=TGME49_304460"	0.719	0.82	0.743	0.676	0.762	0.897	0.804	0.821	1.075	1.048	1.083	1.222	0.7395	0.00729279	0.821	0.0147627	1.107	0.0859356
TGME49_217510-t26_1-p1	152	S	Inner membrane complex protein 19(predict) GN=TGME49_217510	1.807	2.903			0.591	1.39			0.327	0.479			2.355	0.244711	0.9905	0.897398	0.403	0.180402
TGME49_223880-t26_1-p1	997	S	"zinc finger, C3HC4 type (RING finger) domain-containing protein GN=TGME49_223880"				0.744				0.633				0.851	0.744		0.633		0.851
TGME49_244910-t26_1-p1	1102	S	MIZ/SP-RING zinc finger domain-containing protein GN=TGME49_244910	0.424	0.513	0.742	0.587	0.378	0.41	0.485	0.405	0.651	0.815	0.79	0.743	0.5665	0.0226285	0.4195	0.000742658	0.7498	0.0147422
TGME49_306920-t26_1-p1	394	T	Integrase catalytic domain-containing protein(predict) GN=TGME49_306920	1.091	1.41	1.919		0.33	0.253	0.833		0.239	0.275	0.434		1.4733	0.212877	0.472	0.182308	0.316	0.032907
TGME49_213660-t26_1-p1	763	S	zinc finger (CCCH type) motif-containing protein GN=TGME49_213660	1.266	1.139	0.9	0.679	0.409	0.368	0.701	0.34	0.323	0.349	0.779	0.459	0.996	0.855706	0.4545	0.0216201	0.4775	0.0397448
TGME49_217650-t26_1-p1	373	Y	Growth arrest-specific protein 8(predict) GN=TGME49_217650	0.968				1.175				1.103				0.968		1.175		1.103
TGME49_247450-t26_1-p1	764	S	trithorax group protein osa-like(predict) GN=TGME49_247450	1.084	0.833	1.299	0.978	0.652	0.667	0.766	0.551	0.613	0.787	0.622	0.603	1.0485	0.77057	0.659	0.0122343	0.6563	0.00981187
TGME49_223610-t26_1-p1	93	S	hypothetical protein GN=TGME49_223610		0.708	1.645			2.124	1.506			2.999	0.751		1.1765	0.919048	1.815	0.252165	1.875	0.749769
TGME49_316620-t26_1-p1	222	S	"WD domain, G-beta repeat-containing protein GN=TGME49_316620"				1.028				0.704				0.685	1.028		0.704		0.685
TGME49_294350-t26_1-p1	890	T	DEAD/DEAH box helicase domain-containing protein GN=TGME49_294350	1.263	1.282	1.254		1.006	0.889	1.118		0.797	0.897	0.892		1.2663	0.001137	1.0043	0.999609	0.862	0.0862749
TGME49_203910-t26_1-p1	1379	S	TBC domain-containing protein GN=TGME49_203910	0.88	0.833	1.32	0.76	0.524	0.593	0.983	0.557	0.628	0.793	0.756	0.783	0.9483	0.623287	0.6643	0.0762787	0.74	0.0164821
TGME49_258820-t26_1-p1	108	S	Putative transmembrane protein(predict) GN=TGME49_258820				0.496				0.675				1.401	0.496		0.675		1.401
TGME49_241170-t26_1-p1	365	S	KH domain protein(predict) GN=TGME49_241170	0.836		0.596		0.361		0.354		0.501		0.637		0.716	0.383187	0.3575	0.0085684	0.569	0.184013
TGME49_293630-t26_1-p1	668	S	Arsenite-resistance protein 2(predict) GN=TGME49_293630	0.813	0.587		0.424	0.689	0.667		0.692	0.847	1.137		1.633	0.608	0.146737	0.6827	0.00138334	1.2057	0.582861
TGME49_227610-t26_1-p1	2789	S	Trafficking particle complex subunit 10(predict) GN=TGME49_227610			0.929	1.19			0.407	0.291			0.438	0.245	1.0595	0.82239	0.349	0.139315	0.3415	0.224538
TGME49_214090-t26_1-p1	1589	T	signal peptidase GN=TGME49_214090				1.135				1.16				1.021	1.135		1.16		1.021
TGME49_221990-t26_1-p1	55	S	hypothetical protein GN=TGME49_221990
TGME49_286690-t26_1-p1	322	Y	DNA/RNA-binding protein KIN17 domain-containing protein GN=TGME49_286690			2.416				0.366				0.151		2.416		0.366		0.151
TGME49_215030-t26_1-p1	1069	S	Helicase associated domain protein(predict) GN=TGME49_215030
TGME49_263260-t26_1-p1	86	S	"transporter, major facilitator family protein GN=TGME49_263260"	2.562	1.177	1.897	2.009	2.061	1.316	1.792	1.096	0.757	1.212	0.947	0.545	1.9113	0.0475567	1.5663	0.0860521	0.8653	0.410917
TGME49_304970-t26_1-p1	387	S	"cell-cycle-associated protein kinase CDK, putative GN=TGME49_304970"	0.734		1.032		1.09		0.907		1.484		0.879		0.883	0.667132	0.9985	0.97201	1.1815	0.780667
TGME49_264420-t26_1-p1	1596	S	"lipoprotein, putative GN=TGME49_264420"				0.847				0.341				0.403	0.847		0.341		0.403
TGME49_263270-t26_1-p1	415	S	glycerophosphodiester phosphodiesterase family protein GN=TGME49_263270
TGME49_260380-t26_1-p1	583	S	hypothetical protein GN=TGME49_260380	0.568	0.578		0.679	0.577	0.626		0.705	0.995	1.128		1.048	0.6083	0.0187994	0.636	0.023556	1.057	0.348715
TGME49_234270-t26_1-p1	392	S	hypothetical protein GN=TGME49_234270	0.281	0.678	0.788	1.283	0.136	0.206	0.417	0.229	0.484	0.335	0.53	0.208	0.7575	0.342024	0.247	0.0115595	0.3893	0.0262753
TGME49_250690-t26_1-p1	1140	S	zinc finger (CCCH type) motif-containing protein GN=TGME49_250690		0.581				1.375				2.368			0.581		1.375		2.368
TGME49_253090-t26_1-p1	574	S	DEAD/DEAH box helicase domain-containing protein GN=TGME49_253090	0.728				0.455				0.672				0.728		0.455		0.672
TGME49_214800-t26_1-p1	297	S	Erythrocyte membrane protein related(predict) GN=TGME49_214800	0.428	0.446	0.525	0.426	0.443	0.677	0.433	0.403	1.076	1.293	0.878	0.983	0.4563	0.000805955	0.489	0.0122377	1.0575	0.661272
TGME49_224070-t26_1-p1	748	S	Vps5 domain-containing protein(predict) GN=TGME49_224070		0.777				1.225				1.576			0.777		1.225		1.576
TGME49_278205-t26_1-p1	3425	S	hypothetical protein GN=TGME49_278205	5.221	4.576	4.01		3.417	3.91	2.362		0.655	0.855	0.589		4.6023	0.00374293	3.2297	0.0247657	0.6997	0.112538
TGME49_289890-t26_1-p1	139	S	hypothetical protein GN=TGME49_289890	0.647	0.844	0.938	0.723	0.912	2.112	0.98	0.961	1.35	1.58	1.089	1.329	0.788	0.0791007	1.2413	0.565327	1.337	0.0493466
TGME49_230400-t26_1-p1	265	S	Putative transmembrane protein (Fragment)(predict) GN=TGME49_230400	0.773	0.708	0.384	0.551	0.67	2.059	0.754	1.118	0.804	2.91	2.076	2.299	0.604	0.0586987	1.1503	0.905431	2.0223	0.161839
TGME49_200320-t26_1-p1	152	S	hypoxanthine-xanthine-guanine phosphoribosyl transferase HXGPRT GN=TGME49_200320
TGME49_262620-t26_1-p1	17	S	RNA recognition motif-containing protein GN=TGME49_262620		2.719		1.836		1.199		1.248		0.441		0.68	2.2775	0.211712	1.2235	0.088894	0.5605	0.299481
TGME49_255980-t26_1-p1	124	S	WS_DGAT_C domain-containing protein(predict) GN=TGME49_255980	0.687	0.59	0.74	0.628	1.051	1.494	1.209	1.089	1.558	1.3	1.606	1.822	0.6613	0.00538783	1.2108	0.140962	1.5715	0.0116369
TGME49_240080-t26_1-p1	470	S	Putative major facilitator family transporter(predict) GN=TGME49_240080	0.965				0.494				0.511				0.965		0.494		0.511
TGME49_210360-t26_1-p1	9	S	DEAD (Asp-Glu-Ala-Asp) box polypeptide 41 family protein GN=TGME49_210360		0.825	1.144	0.876		0.766	0.909	0.783		0.929	0.795	0.894	0.9483	0.657647	0.8193	0.0917151	0.8727	0.137403
TGME49_263440-t26_1-p1	416	S	Ribosome biogenesis protein NOP53(predict) GN=TGME49_263440	0.914	0.936	0.946	0.695	1.723	1.776	1.473	1.178	1.851	1.898	1.557	1.694	0.8728	0.18945	1.5375	0.030983	1.75	0.00175173
TGME49_314740-t26_1-p1	614	T	PSP protein GN=TGME49_314740		0.524				0.598				1.141			0.524		0.598		1.141
TGME49_292035-t26_1-p1	41	S	hypothetical protein GN=TGME49_292035				2.155				1.916				0.934	2.155		1.916		0.934
TGME49_240770-t26_1-p1	70	S	cytochrome b5 family heme/steroid binding domain-containing protein GN=TGME49_240770
TGME49_288670-t26_1-p1	762	S	hypothetical protein GN=TGME49_288670		1.067	1.07			0.969	0.682			0.747	0.638		1.0685	0.0190706	0.8255	0.557503	0.6925	0.18612
TGME49_236970-t26_1-p1	938	S	SWI2/SNF2-containing PHD finger protein GN=TGME49_236970	0.922	0.752	1.005	0.713	1.395	1.529	1.531	1.728	1.651	1.998	1.497	2.27	0.848	0.160562	1.5458	0.0033808	1.854	0.011297
TGME49_307040-t26_1-p1	2374	S	shikimate dehydrogenase substrate binding domain-containing protein GN=TGME49_307040				0.982				1.212				1.234	0.982		1.212		1.234
TGME49_237890-t26_1-p1	67	S	calcium-dependent protein kinase CDPK4 GN=TGME49_237890	1.27	1.205	1.19	0.894	1.002	0.98	1.058	0.912	0.876	0.813	0.826	0.938	1.1398	0.275045	0.988	0.729421	0.8633	0.0286442
TGME49_203290-t26_1-p1	269	S	hypothetical protein GN=TGME49_203290	0.255		0.29	0.365	0.382		0.363	0.445	1.18		1.421	1.221	0.3033	0.011194	0.3967	0.00645149	1.274	0.0761062
TGME49_286690-t26_1-p1	313	T	DNA/RNA-binding protein KIN17 domain-containing protein GN=TGME49_286690			2.416				0.366				0.151		2.416		0.366		0.151
TGME49_311450-t26_1-p1	372	S	"zinc finger, c2h2 type domain-containing protein GN=TGME49_311450"			1.18				1.145				0.97		1.18		1.145		0.97
TGME49_237460-t26_1-p1	30	S	Der1-like family protein(predict) GN=TGME49_237460	1.749	1.858			2.349	2.863			1.257	1.522			1.8035	0.0461032	2.606	0.0928142	1.3895	0.251517
TGME49_287480-t26_1-p1	1490	S	Putative transmembrane protein(predict) GN=TGME49_287480	0.646	0.635	0.666	0.56	0.698	0.741	0.685	0.642	1.178	1.262	1.049	1.205	0.6268	0.0017633	0.6915	0.00167264	1.1735	0.0402635
TGME49_262935-t26_1-p1	370	S	hypothetical protein GN=TGME49_262935	0.397	0.46	0.702	0.581	0.409	0.5	0.759	0.5	1.393	1.33	1.106	1.074	0.535	0.0209003	0.542	0.023776	1.2258	0.0788498
TGME49_304760-t26_1-p1	161	T	RNA recognition motif-containing protein GN=TGME49_304760			0.732				0.577				0.789		0.732		0.577		0.789
TGME49_281640-t26_1-p1	21	S	Putative transmembrane protein(predict) GN=TGME49_281640	1.463				1.298				0.887				1.463		1.298		0.887
TGME49_219640-t26_1-p1	1117	T	RING-type domain-containing protein(predict) GN=TGME49_219640
TGME49_289650-t26_1-p1	101	S	PEP-carboxykinase I GN=TGME49_289650	1.118	1.445			0.507	0.922			0.378	0.577			1.2815	0.412294	0.7145	0.533775	0.4775	0.238274
TGME49_200360-t26_1-p1	90	S	hypothetical protein GN=TGME49_200360			1.745				2.121				1.277		1.745		2.121		1.277
TGME49_313430-t26_1-p1	5303	S	Putative nucleoporin FG repeat region protein(predict) GN=TGME49_313430	1.031	0.865	1.092		1.056	1.129	1.014		0.997	1.276	1.065		0.996	0.927469	1.0663	0.240982	1.1127	0.378895
TGME49_264650-t26_1-p1	645	S	phosphoacetylglucosamine mutase GN=TGME49_264650		0.799				0.808				1.012			0.799		0.808		1.012
TGME49_234990-t26_1-p1	700	S	hypothetical protein GN=TGME49_234990	0.854			0.915	0.768			0.856	0.9			0.935	0.8845	0.239806	0.812	0.223223	0.9175	0.192913
TGME49_309600-t26_1-p1	668	S	hypothetical protein GN=TGME49_309600		0.545											0.545
TGME49_202620-t26_1-p1	244	T	Putative transmembrane protein(predict) GN=TGME49_202620	1.195	1.182	1.324		1.594	1.442	2.048		1.331	1.246	1.546		1.2337	0.0421495	1.6947	0.0561282	1.3743	0.0567957
TGME49_286230-t26_1-p1	649	S	hypothetical protein GN=TGME49_286230	0.836	0.868	0.967	0.846	1.035	0.855	1.139	0.895	1.199	0.992	1.183	1.073	0.8793	0.0424686	0.981	0.757735	1.1118	0.138833
TGME49_309780-t26_1-p1	29	S	Rrp15p(predict) GN=TGME49_309780	0.649	0.715		0.412	0.804	0.577		1.227	1.24	0.807		2.968	0.592	0.11777	0.8693	0.555148	1.6717	0.520245
TGME49_239870-t26_1-p1	817	S	CBS domain-containing protein GN=TGME49_239870		0.854	1.839	1.042		0.499	1.156	0.393		0.584	0.628	0.377	1.245	0.6187	0.6827	0.342361	0.5297	0.0775434
TGME49_250680-t26_1-p1	1876	S	TBC domain-containing kinase (incomplete catalytic triad) GN=TGME49_250680
TGME49_262990-t26_1-p1	1315	S	hypothetical protein GN=TGME49_262990	0.614		0.767	0.635	0.69		0.638	0.999	1.083		0.831	1.574	0.672	0.0416615	0.7757	0.24729	1.1627	0.659866
TGME49_230690-t26_1-p1	901	T	LNS2 (Lipin/Ned1/Smp2) protein GN=TGME49_230690	2.082	1.222	10.561	2.129	0.729	0.854	5.153	1.259	0.35	0.699	0.488	0.551	3.9985	0.15699	1.9988	0.545927	0.522	0.0263926
TGME49_225270-t26_1-p1	2085	S	hypothetical protein GN=TGME49_225270			0.552				1.248				2.259		0.552		1.248		2.259
TGME49_249150-t26_1-p1	1196	S	PAN domain-containing protein GN=TGME49_249150
TGME49_306400-t26_1-p1	639	S	C3H1-type domain-containing protein(predict) GN=TGME49_306400	0.714	0.763	0.931	0.863	1.102	1.5	1.142	0.927	1.627	2.055	1.171	1.086	0.8178	0.0579192	1.1678	0.310631	1.4848	0.124909
TGME49_269460-t26_1-p1	1782	S	Ser/Thr phosphatase family protein GN=TGME49_269460	1.084	0.992	1.521	1.666	0.679	0.82	0.841	0.59	0.59	0.864	0.531	0.354	1.3158	0.184511	0.7325	0.0447208	0.5848	0.0696777
TGME49_268570-t26_1-p1	368	S	zinc finger (CCCH type) motif-containing protein GN=TGME49_268570
TGME49_243780-t26_1-p1	378	S	hypothetical protein GN=TGME49_243780	0.84	0.784	1.042	1.354	1.019	0.971	0.938	1.887	1.213	1.153	1.295	1.394	1.005	0.905321	1.2038	0.517385	1.2638	0.0164773
TGME49_255980-t26_1-p1	372	T	WS_DGAT_C domain-containing protein(predict) GN=TGME49_255980	2.943				3.719				1.197				2.943		3.719		1.197
TGME49_254370-t26_1-p1	4315	S	guanylyl cyclase GN=TGME49_254370	0.785		0.88	0.794	0.971		0.623	0.63	1.238		0.708	0.794	0.8197	0.0460141	0.7413	0.214157	0.9133	0.621142
TGME49_260600-t26_1-p1	490	S	Pumilio-family RNA binding repeat-containing protein GN=TGME49_260600	3.203		4.223	3.414	2.597		3.609	2.901	0.771		0.742	0.9	3.6133	0.00635847	3.0357	0.0113694	0.8043	0.0921546
TGME49_269760-t26_1-p1	1653	S	'chromo' (CHRromatin Organization MOdifier) domain-containing protein GN=TGME49_269760
TGME49_214090-t26_1-p1	1253	S	signal peptidase GN=TGME49_214090	1.841	1.582	2.615	3.331	1.078	1.103	1.94	2.047	0.585	0.697	0.742	0.615	2.3423	0.0253594	1.542	0.149721	0.6598	0.00697419
TGME49_208910-t26_1-p1	2978	S	hypothetical protein GN=TGME49_208910
TGME49_234900-t26_1-p1	1776	T	PHD-finger domain-containing protein GN=TGME49_234900		1.487	2.124	1.328		1.663	1.493	1.162		1.119	0.703	0.875	1.6463	0.110199	1.4393	0.113055	0.899	0.528019
TGME49_224260-t26_1-p1	5171	S	PHD-finger domain-containing protein GN=TGME49_224260	0.704	0.609	0.659	0.842	0.98	0.841	1.2	0.731	1.393	1.457	1.486	0.867	0.7035	0.0204365	0.938	0.555897	1.3008	0.203476
TGME49_225960-t26_1-p1	2288	T	STE kinase GN=TGME49_225960
TGME49_219710-t26_1-p1	144	S	hypothetical protein GN=TGME49_219710	0.269	0.301	0.563	0.202	0.408	0.43	0.55	0.396	1.516	1.429	0.976	1.96	0.3338	0.0182627	0.446	0.00250601	1.4703	0.122062
TGME49_321300-t26_1-p1	132	S	"autophagy-related 12 variant 1, putative GN=TGME49_321300"			0.86				0.702				0.782		0.86		0.702		0.782
TGME49_306230-t26_1-p1	789	S	Putative transmembrane protein(predict) GN=TGME49_306230
TGME49_318710-t26_1-p1	564	S	ATP-binding cassette sub-family F member 1 GN=TGME49_318710	1.069	1.119	1.187	0.976	1.16	1.367	1.093	0.972	1.071	1.228	0.975	1.008	1.0878	0.185587	1.148	0.209884	1.0705	0.355092
TGME49_310570-t26_1-p1	58	S	RRM domain-containing protein(predict) GN=TGME49_310570	2.157				0.649				0.301				2.157		0.649		0.301
TGME49_238020-t26_1-p1	594	S	hypothetical protein GN=TGME49_238020	0.952		1.387		0.426		1.001		0.447		0.722		1.1695	0.693599	0.7135	0.608876	0.5845	0.34384
TGME49_273560-t26_1-p1	540	S	"kinesin heavy chain, putative GN=TGME49_273560"	0.741	0.254	0.432	0.81	0.242	0.306	0.214	0.076	0.327	1.216	0.47	0.111	0.5593	0.116121	0.2095	0.0179484	0.531	0.188346
TGME49_225890-t26_1-p1	1290	S	PWWP domain-containing protein(predict) GN=TGME49_225890	0.512		0.617		0.965		0.885		2.288		1.331		0.5645	0.14328	0.925	0.419971	1.8095	0.383638
TGME49_218280-t26_1-p1	243	S	"eukaryotic porin, putative GN=TGME49_218280"
TGME49_298610-t26_1-p1	1030	T	GYF domain-containing protein GN=TGME49_298610
TGME49_260640-t26_1-p1	1316	S	autophagy protein apg9 protein GN=TGME49_260640	0.543	0.577	0.813	0.588	0.534	0.795	0.683	0.737	0.984	1.377	0.84	1.188	0.6303	0.0201692	0.6873	0.0304774	1.0973	0.587932
TGME49_248750-t26_1-p1	1034	S	Putative transmembrane protein(predict) GN=TGME49_248750		0.503	0.576	0.506		0.58	0.423	0.421		1.153	0.735	0.833	0.5283	0.00708301	0.4747	0.0282012	0.907	0.553166
TGME49_304650-t26_1-p1	1815	S	histidine acid phosphatase superfamily protein GN=TGME49_304650		0.953				0.414				0.435			0.953		0.414		0.435
TGME49_264660-t26_1-p1	961	S	SAG-related sequence SRS44 GN=TGME49_264660
TGME49_290720-t26_1-p1	906	S	"vacuolar proton translocating ATPase subunit, putative GN=TGME49_290720"	1.152			1.142	1.365			0.771	1.185			0.675	1.147	0.0285987	1.068	0.959793	0.93	0.825865
TGME49_291980-t26_1-p1	3234	S	HECT-domain (ubiquitin-transferase) domain-containing protein GN=TGME49_291980		0.606				0.581				0.838			0.606		0.581		0.838
TGME49_278240-t26_1-p1	190	T	Zn-finger in Ran binding protein and others domain-containing protein GN=TGME49_278240
TGME49_313670-t26_1-p1	617	S	adaptin n terminal region domain-containing protein GN=TGME49_313670		0.543				0.863				1.449			0.543		0.863		1.449
TGME49_242625-t26_1-p1	5029	S	ATPase family associated with various cellular activities (AAA) subfamily protein GN=TGME49_242625			2.724				1.356				0.498		2.724		1.356		0.498
TGME49_238390-t26_1-p1	383	S	Putative transmembrane protein(predict) GN=TGME49_238390
TGME49_204100-t26_1-p1	1031	T	eIF2 kinase IF2K-C GN=TGME49_204100				0.464				0.708				1.527	0.464		0.708		1.527
TGME49_315760-t26_1-p1	1669	S	AP2 domain transcription factor AP2XI-4 GN=TGME49_315760	0.795	0.783			1.317	2.437			1.657	3.113			0.789	0.0288668	1.877	0.408171	2.385	0.316967
TGME49_207480-t26_1-p1	3918	S	GCC2 and GCC3 domain-containing protein GN=TGME49_207480	1.493				0.893				0.598				1.493		0.893		0.598
TGME49_207970-t26_1-p1	563	T	HEAT repeat-containing protein GN=TGME49_207970			0.35				0.203				0.582		0.35		0.203		0.582
TGME49_230400-t26_1-p1	66	S	Putative transmembrane protein (Fragment)(predict) GN=TGME49_230400	0.621		0.971	0.808	0.236		0.363	0.476	0.372		0.358	0.611	0.8	0.270417	0.3583	0.0508615	0.447	0.058085
TGME49_230690-t26_1-p1	1184	S	LNS2 (Lipin/Ned1/Smp2) protein GN=TGME49_230690			0.471				0.831				1.762		0.471		0.831		1.762
TGME49_321340-t26_1-p1	1136	S	"membrane protein, putative GN=TGME49_321340"	0.461	0.52	0.636	0.522	0.492	0.651	0.643	0.626	1.075	1.133	1.033	1.168	0.5348	0.00376307	0.603	0.00679047	1.1023	0.0553201
TGME49_272390-t26_1-p1	853	S	Apicoplast Toc75(predict) GN=TGME49_272390			5.841				22.886				3.918		5.841		22.886		3.918
TGME49_230850-t26_1-p1	89	S	"Mucin, putative(predict) GN=TGME49_230850"	1.288	0.707	0.888	0.759	0.465	0.37	0.632	0.472	0.37	0.524	0.695	0.617	0.9105	0.487266	0.4848	0.00990713	0.5515	0.0293047
TGME49_264660-t26_1-p1	604	T	SAG-related sequence SRS44 GN=TGME49_264660		0.086		0.045		0.198		0.062		2.298		1.372	0.0655	0.104045	0.13	0.227391	1.835	0.360265
TGME49_305540-t26_1-p1	258	S	hypothetical protein GN=TGME49_305540
TGME49_313270-t26_1-p1	2295	S	"Putative collagen alpha-1(III) chain, related protein(predict) GN=TGME49_313270"	0.473	0.269	0.913	0.663	0.316	0.281	0.495	0.268	0.669	1.045	0.543	0.488	0.5795	0.123579	0.34	0.00632803	0.6863	0.118764
TGME49_314265-t26_1-p1	712	S	zinc finger protein 853(predict) GN=TGME49_314265	0.833	0.984	1.388	1.033	0.653	0.844	1.191	0.81	0.927	0.979	0.849	0.792	1.0595	0.763925	0.8745	0.351765	0.8868	0.106879
TGME49_292320-t26_1-p1	314	S	Queuine tRNA-ribosyltransferase(predict) GN=TGME49_292320		1.243				1.294				1.041			1.243		1.294		1.041
TGME49_292140-t26_1-p1	751	S	NIMA-related protein kinase NIMA1 GN=TGME49_292140
TGME49_259200-t26_1-p1	1768	S	Na+/H+ exchanger NHE1 GN=TGME49_259200				1.467				0.741				0.464	1.467		0.741		0.464
TGME49_232150-t26_1-p1	75	S	Dna topoisomerase 2(predict) GN=TGME49_232150			0.88				0.49				0.556		0.88		0.49		0.556
TGME49_242780-t26_1-p1	1117	S	Ig-like domain-containing protein(predict) GN=TGME49_242780	0.972	1.184	1.199	1.219	0.404	0.673	0.448	0.729	0.488	0.568	0.397	0.597	1.1435	0.124324	0.5635	0.0372527	0.5125	0.0076273
TGME49_272695-t26_1-p1	560	S	Putative transmembrane protein(predict) GN=TGME49_272695	0.284	0.3		0.284	0.212	0.233		0.241	0.745	0.777		0.85	0.2893	0.000325182	0.2287	0.00101078	0.7907	0.0382698
TGME49_288700-t26_1-p1	1252	S	RecF/RecN/SMC N terminal domain-containing protein GN=TGME49_288700
TGME49_209850-t26_1-p1	652	S	RNA recognition motif-containing protein GN=TGME49_209850	0.701		0.605	0.609	0.952		1.019	1.044	1.391		1.649	1.71	0.6383	0.0165748	1.005	0.911889	1.5833	0.028046
TGME49_209850-t26_1-p1	684	S	RNA recognition motif-containing protein GN=TGME49_209850	0.757	0.729	0.844	0.744	0.699	0.84	0.81	0.723	0.951	1.138	0.934	0.937	0.7685	0.00594596	0.768	0.0135238	0.99	0.821451
TGME49_250700-t26_1-p1	205	S	hypothetical protein GN=TGME49_250700
TGME49_202780-t26_1-p1	361	S	rhoptry kinase family protein ROP25 GN=TGME49_202780		0.226		0.275		0.241		0.261		1.069		0.95	0.2505	0.0633828	0.251	0.0259333	1.0095	0.94131
TGME49_285710-t26_1-p1	164	S	4HBT domain-containing protein(predict) GN=TGME49_285710	0.588		0.709	0.606	1.182		1.183	0.995	2.009		1.559	1.687	0.6343	0.023168	1.12	0.258724	1.7517	0.0262771
TGME49_310900-t26_1-p1	1307	S	AP2 domain transcription factor AP2XI-2 GN=TGME49_310900	0.997	0.567	0.899	1.307	0.36	0.367	0.427	0.334	0.36	0.686	0.479	0.263	0.9425	0.645687	0.372	0.000467514	0.447	0.034818
TGME49_266080-t26_1-p1	474	S	hypothetical protein GN=TGME49_266080	2.439	2.806	2.366	2.054	2.37	2.885	2.299	2.286	0.971	1.039	0.932	1.129	2.4163	0.00128948	2.46	0.000784164	1.0178	0.778012
TGME49_245560-t26_1-p1	1018	S	hypothetical protein GN=TGME49_245560	0.959	0.969	1.358	0.952	0.453	0.729	0.754	0.528	0.628	0.752	0.555	0.457	1.0595	0.6783	0.616	0.0385234	0.598	0.0219572
TGME49_226380-t26_1-p1	81	Y	Putative transmembrane protein(predict) GN=TGME49_226380	2.68				2.1				0.784				2.68		2.1		0.784
TGME49_313180-t26_1-p1	503	S	"cell-cycle-associated protein kinase PRP4, putative GN=TGME49_313180"		0.654		0.438		0.887		0.573		1.355		1.022	0.546	0.271041	0.73	0.471095	1.1885	0.564198
TGME49_243540-t26_1-p1	277	S	"WD domain, G-beta repeat-containing protein GN=TGME49_243540"	1.012		1.012		0.835		0.832		0.797		0.822		1.012		0.8335	0.00889586	0.8095	0.0655182
TGME49_264130-t26_1-p1	538	S	"Pre-mRNA-splicing factor CWC26, related protein(predict) GN=TGME49_264130"	0.763	0.952	0.964	1.13	0.774	1.087	0.982	1.218	1.015	1.15	1.026	1.069	0.9523	0.574508	1.0153	0.989638	1.065	0.155127
TGME49_229280-t26_1-p1	269	S	Toxoplasma gondii family a protein(predict) GN=TGME49_229280	0.8	0.867			1.041	0.848			1.302	0.978			0.8335	0.191887	0.9445	0.741478	1.14	0.657288
TGME49_254940-t26_1-p1	1253	S	MIF4G domain-containing protein GN=TGME49_254940				7.974				8.429				1.057	7.974		8.429		1.057
TGME49_309885-t26_1-p1	566	S	hypothetical protein GN=TGME49_309885	0.435	0.227	0.323	0.267	0.475	0.292	0.405	0.318	1.091	1.288	1.254	1.191	0.313	0.00513283	0.3725	0.0043523	1.206	0.021886
TGME49_289120-t26_1-p1	2247	S	"Glutamic acid-rich protein, putative(predict) GN=TGME49_289120"		0.533		0.117		0.98		0.206		1.475		0.966	0.325	0.418863	0.593	0.600466	1.2205	0.65994
TGME49_249990-t26_1-p1	436	S	"Microtubule-binding protein, putative(predict) GN=TGME49_249990"	1.043		1.052		0.441		0.447		0.423		0.519		1.0475	0.0828898	0.444	0.00749185	0.471	0.120006
TGME49_271380-t26_1-p1	32	S	PUB domain-containing protein GN=TGME49_271380	0.765	0.67	0.899	0.862	0.592	0.545	0.493	0.582	0.677	0.819	0.548	0.69	0.799	0.056521	0.553	0.00112336	0.6835	0.0260949
TGME49_289690-t26_1-p1	199	S	glyceraldehyde-3-phosphate dehydrogenase GAPDH1 GN=TGME49_289690	2.213				2.014				0.89				2.213		2.014		0.89
TGME49_229280-t26_1-p1	89	S	Toxoplasma gondii family a protein(predict) GN=TGME49_229280	0.83	0.629	0.858	1.164	0.777	1.198	0.994	1.051	0.935	1.492	1.237	0.902	0.8703	0.344264	1.005	0.951	1.1415	0.481596
TGME49_241850-t26_1-p1	3608	S	Phd finger protein br140 lin (Fragment)(predict) GN=TGME49_241850	1.02	1.052	1.393	1.019	1.684		1.441	1.057	1.885		1.034	1.089	1.121	0.315553	1.394	0.201946	1.336	0.397981
TGME49_202470-t26_1-p1	599	T	"rRNA metabolism protein, SBDS family protein GN=TGME49_202470"			1.058				0.335				0.286		1.058		0.335		0.286
TGME49_257350-t26_1-p1	369	T	"eukaryotic translation initiation factor, putative GN=TGME49_257350"	0.921				0.585				0.598				0.921		0.585		0.598
TGME49_247290-t26_1-p1	1214	S	Putative transmembrane protein(predict) GN=TGME49_247290
TGME49_223880-t26_1-p1	909	S	"zinc finger, C3HC4 type (RING finger) domain-containing protein GN=TGME49_223880"		1.199	0.854			1.01	1.141			0.756	1.336		1.0265	0.968631	1.0755	0.56181	1.046	0.992121
TGME49_247470-t26_1-p1	507	S	"nucleolar protein, putative GN=TGME49_247470"
TGME49_238880-t26_1-p1	219	S	RNA polymerase I specific transcription initiation factor RRN3(predict) GN=TGME49_238880	0.817	0.774	1.085	0.769	0.665	0.949	0.649	0.762	0.814	1.114	0.598	0.992	0.8613	0.188415	0.7563	0.0627347	0.8795	0.396731
TGME49_228395-t26_1-p1	338	S	RICTOR_N domain-containing protein(predict) GN=TGME49_228395
TGME49_228340-t26_1-p1	1473	T	Putative elongation factor Tu GTP-binding domain protein(predict) GN=TGME49_228340
TGME49_215210-t26_1-p1	63	S	Putative F-box protein(predict) GN=TGME49_215210	1.826	1.376	2.041	1.437	0.936	0.966	1.052	0.763	0.554	0.787	0.547	0.479	1.67	0.0196879	0.9293	0.383094	0.5918	0.0214477
TGME49_204340-t26_1-p1	128	S	Putative transmembrane protein(predict) GN=TGME49_204340	0.205	0.198	0.189	0.166	0.388	0.323	0.296	0.301	1.903	1.913	1.536	1.708	0.1895	7.20375e-05	0.327	0.000560659	1.765	0.00255762
TGME49_270770-t26_1-p1	575	T	PWI domain-containing protein GN=TGME49_270770	1.381				0.506				0.366				1.381		0.506		0.366
TGME49_232190-t26_1-p1	1532	S	Sec7 domain-containing protein GN=TGME49_232190	1.306	0.602	1.511	1.243	0.654	0.772	0.963	0.486	0.482	1.608	0.635	0.391	1.1655	0.709375	0.7188	0.118649	0.779	0.335634
TGME49_308890-t26_1-p1	311	S	transcription elongation factor SPT6 GN=TGME49_308890	1.351	0.736	0.902	0.69	0.367	0.335	0.467	0.365	0.278	0.441	0.509	0.532	0.9198	0.541944	0.3835	0.00133582	0.44	0.0156769
TGME49_223880-t26_1-p1	3494	S	"zinc finger, C3HC4 type (RING finger) domain-containing protein GN=TGME49_223880"	0.497		0.365		0.532		0.789		1.069		2.16		0.431	0.159394	0.6605	0.363366	1.6145	0.554749
TGME49_289190-t26_1-p1	1225	S	tetratricopeptide repeat-containing protein GN=TGME49_289190				0.89				0.69				0.775	0.89		0.69		0.775
TGME49_311250-t26_1-p1	946	S	BTB/POZ domain protein(predict) GN=TGME49_311250			0.841	0.592			0.652	0.65			0.775	1.097	0.7165	0.393869	0.651	0.00322184	0.936	0.796902
TGME49_232720-t26_1-p1	217	T	"Lsm12, putative GN=TGME49_232720"	1.649				0.419				0.254				1.649		0.419		0.254
TGME49_305590-t26_1-p1	882	T	ABC transporter transmembrane region domain-containing protein GN=TGME49_305590	2.655				1.656				0.624				2.655		1.656		0.624
TGME49_280510-t26_1-p1	17	S	Dpy-30 motif protein GN=TGME49_280510	0.575	0.519	0.776	0.417	0.408	0.422	0.562	0.445	0.711	0.812	0.724	1.067	0.5718	0.029475	0.4593	0.0025318	0.8285	0.158742
TGME49_216730-t26_1-p1	882	S	MCM2/3/5 family protein GN=TGME49_216730			0.291				0.31				1.065		0.291		0.31		1.065
TGME49_265400-t26_1-p1	123	S	hypothetical protein GN=TGME49_265400	1.534		1.89		0.917		1.19		0.561		0.629		1.712	0.172191	1.0535	0.85192	0.595	0.0981021
TGME49_268380-t26_1-p1	754	S	RNA recognition motif-containing protein GN=TGME49_268380	0.26				0.05				0.191				0.26		0.05		0.191
TGME49_236850-t26_1-p1	863	S	A C2HC-type zinc-finger protein(predict) GN=TGME49_236850	1.1	0.932	0.884	1.036	1.334	1.811	1.137	1.389	1.682	1.717	1.551	1.485	0.988	0.800976	1.4178	0.0575912	1.6088	0.00123572
TGME49_234360-t26_1-p1	121	S	"DNA topoisomerase I, putative GN=TGME49_234360"		1.183	1.798			0.789	0.919			0.689	0.477		1.4905	0.423457	0.854	0.376236	0.583	0.278321
TGME49_311230-t26_1-p1	3302	S	Putative transmembrane protein(predict) GN=TGME49_311230	1.39	1.264	1.667		0.645	0.751	1.009		0.471	0.581	0.605		1.4403	0.0691553	0.8017	0.276239	0.5523	0.0242221
TGME49_203780-t26_1-p1	63	S	"Putative proteophosphoglycan 5, related protein(predict) GN=TGME49_203780"	0.573	0.565	0.663	0.67	0.615	0.6	0.766	0.496	1.119	1.068	0.961	0.865	0.6178	0.00274447	0.6193	0.0173869	1.0033	0.981757
TGME49_226720-t26_1-p1	264	S	translin family protein GN=TGME49_226720	0.422	0.351	0.367	0.281	0.423	0.41	0.323	0.302	1.049	1.227	0.907	0.935	0.3553	0.00172975	0.3645	0.0018646	1.0295	0.799812
TGME49_203240-t26_1-p1	388	S	Putative transmembrane protein(predict) GN=TGME49_203240	0.973	1.557	1.155	1.214	0.876	1.04	0.97	0.887	0.811	0.675	0.735	0.762	1.2248	0.191726	0.9433	0.282506	0.7458	0.0068467
TGME49_310450-t26_1-p1	44	S	"myosin heavy chain, putative GN=TGME49_310450"				0.425				0.186				0.437	0.425		0.186		0.437
TGME49_251540-t26_1-p1	266	S	dense granule protein GRA9 GN=TGME49_251540	0.558			0.335	0.505			0.427	0.905			1.274	0.4465	0.258675	0.466	0.0976834	1.0895	0.817778
TGME49_224240-t26_1-p1	449	S	protein phosphatase 2C domain-containing protein GN=TGME49_224240	1.004	0.865	1.277	1.027	1.126	1.665	1.061	1	1.123	1.904	0.903	0.989	1.0433	0.748802	1.213	0.286768	1.2298	0.462871
TGME49_251170-t26_1-p1	274	S	KRUF family protein GN=TGME49_251170
TGME49_265250-t26_1-p1	466	S	RNA recognition motif-containing protein GN=TGME49_265250	0.881	1.025	1.174	0.896	0.697	1.345	0.854	0.723	0.883	1.34	0.799	0.817	0.994	0.878555	0.9048	0.490215	0.9598	0.675421
TGME49_248830-t26_1-p1	687	S	phosphoinositide phospholipase PIPLC GN=TGME49_248830			1.201				0.645				0.535		1.201		0.645		0.535
TGME49_306660-t26_1-p1	5225	S	RNA pseudouridine synthase superfamily protein GN=TGME49_306660	1.118	0.862	1.014	0.939	1.272	1.409	1.132	0.93	1.138	1.749	1.116	0.99	0.9833	0.758853	1.1858	0.220675	1.2483	0.264257
TGME49_220190-t26_1-p1	403	S	t-SNARE coiled-coil homology domain-containing protein(predict) GN=TGME49_220190	0.96	0.702	0.847	0.404	0.693	0.629	0.811	0.425	0.722	0.896	1.012	1.054	0.7283	0.194933	0.6395	0.0584955	0.921	0.414243
TGME49_206670-t26_1-p1	1825	S	"RNA recognition motif (A.K.A RRM, RBD, or RNP domain) protein(predict) GN=TGME49_206670"	0.402	0.481	0.538	0.632	0.396	0.567	0.518	0.438	0.858	1.194	0.891	0.807	0.5133	0.0084854	0.4798	0.0041238	0.9375	0.502163
TGME49_239400-t26_1-p1	786	S	hypothetical protein GN=TGME49_239400	0.625	0.961	0.771	0.569	0.264	0.356	0.423	0.371	0.396	0.371	0.601	0.651	0.7315	0.0896807	0.3535	0.0027447	0.5048	0.0227652
TGME49_271880-t26_1-p1	79	S	B-box zinc finger domain-containing protein GN=TGME49_271880
TGME49_265400-t26_1-p1	578	T	hypothetical protein GN=TGME49_265400	1.7				1.164				0.716				1.7		1.164		0.716
TGME49_224530-t26_1-p1	113	S	alveolin domain containing intermediate filament IMC5 GN=TGME49_224530	0.611	0.9	0.76	0.714	1.015	1.269	1.002	1.022	1.553	1.494	1.491	1.432	0.7463	0.0468217	1.077	0.366439	1.4925	0.000239081
TGME49_253710-t26_1-p1	29	S	Putative transmembrane protein(predict) GN=TGME49_253710			4.332				1.945				0.449		4.332		1.945		0.449
TGME49_243600-t26_1-p1	319	S	"acetyltransferase, GNAT family protein GN=TGME49_243600"		0.765	0.885			0.315	0.565			0.412	0.639		0.825	0.309424	0.44	0.284218	0.5255	0.277129
TGME49_290720-t26_1-p1	852	S	"vacuolar proton translocating ATPase subunit, putative GN=TGME49_290720"	1.231	6.301	1.294	4.187	0.73	3.175	0.771	3.021	0.577	0.504	0.627	0.722	3.2533	0.145431	1.9243	0.438428	0.6075	0.0100574
TGME49_264840-t26_1-p1	83	S	"ATP-dependent DNA helicase, RecQ family protein GN=TGME49_264840"	1.484				0.968				0.653				1.484		0.968		0.653
TGME49_269290-t26_1-p1	4349	T	hypothetical protein GN=TGME49_269290	0.83	0.972	0.861	0.718	1.033	1.875	1.018	0.901	1.245	1.93	1.204	1.254	0.8453	0.0946046	1.2068	0.50448	1.4083	0.0886393
TGME49_229140-t26_1-p1	182	S	MaoC family domain-containing protein GN=TGME49_229140	7.925	5.816	12.191	17.516	1.865	1.71	2.616	1.834	0.235	0.294	0.215	0.105	10.862	0.00374873	2.0063	0.00841348	0.2123	0.00813127
TGME49_271990-t26_1-p1	501	S	hypothetical protein GN=TGME49_271990	0.476	0.5	0.719	0.649	0.328	0.366	0.36	0.308	0.692	0.717	0.521	0.489	0.586	0.0175784	0.3405	0.000178919	0.6048	0.0193118
TGME49_293730-t26_1-p1	906	T	DHHC zinc finger domain-containing protein GN=TGME49_293730
TGME49_246670-t26_1-p1	305	S	hypothetical protein GN=TGME49_246670			1.662				1.619				0.974		1.662		1.619		0.974
TGME49_313780-t26_1-p1	2	S	hypothetical protein GN=TGME49_313780	0.693	0.838	0.938	0.675	0.669	0.861	0.637	0.671	0.937	1.057	0.697	1.008	0.786	0.0702945	0.7095	0.0209276	0.9248	0.462493
TGME49_311625-t26_1-p1	694	S	"WD domain, G-beta repeat-containing protein GN=TGME49_311625"				1.172									1.172
TGME49_216810-t26_1-p1	52	S	"5'-nucleotidase, C-terminal domain-containing protein GN=TGME49_216810"	0.514	0.392	0.553	0.491	0.661	0.672	0.6	0.854	1.205	1.715	1.084	1.598	0.4875	0.00344189	0.6968	0.0235537	1.4005	0.0870463
TGME49_228150-t26_1-p1	235	T	hypothetical protein GN=TGME49_228150	1.647	1.95		1.367	1.173	1.083		1.014	0.712	0.589		0.742	1.6547	0.0592029	1.09	0.243404	0.681	0.0466041
TGME49_204490-t26_1-p1	262	S	hypothetical protein GN=TGME49_204490		1.181				0.733				0.621			1.181		0.733		0.621
TGME49_309780-t26_1-p1	37	S	Rrp15p(predict) GN=TGME49_309780	0.501	0.715	1.352		1.367	0.577	0.718		2.05	0.807	0.527		0.856	0.5669	0.8873	0.610675	1.128	0.934339
TGME49_240080-t26_1-p1	482	S	Putative major facilitator family transporter(predict) GN=TGME49_240080	1.38	1.534	0.872	0.734	0.374	0.533	0.492	0.282	0.404	0.568	0.564	0.461	1.13	0.735646	0.4203	0.0125983	0.4993	0.00516213
TGME49_297210-t26_1-p1	886	S	hypothetical protein GN=TGME49_297210	0.579	0.787	0.863	0.681	0.97	1.249	0.982	1.004	1.676	1.588	1.137	1.916	0.7275	0.0467916	1.0513	0.565344	1.5793	0.041523
TGME49_309580-t26_1-p1	7	S	"transporter, major facilitator family protein GN=TGME49_309580"	0.315	0.271	0.386	0.432	0.357	0.333	0.447	0.481	1.278	0.916	1.043	1.114	0.351	0.00303733	0.4045	0.00287415	1.0878	0.407456
TGME49_248290-t26_1-p1	1880	S	"WD domain, G-beta repeat-containing protein GN=TGME49_248290"	0.7	0.663	0.92	0.662	0.143	0.282	0.352	0.147	0.204	0.426	0.382	0.222	0.7363	0.0400169	0.231	0.00998259	0.3085	0.0107463
TGME49_313430-t26_1-p1	3938	S	Putative nucleoporin FG repeat region protein(predict) GN=TGME49_313430		1.323	2.637			1.961	1.806			1.482	0.685		1.98	0.421966	1.8835	0.0584576	1.0835	0.991218
TGME49_234970-t26_1-p1	1180	S	Tyrosine kinase-like (TKL) protein GN=TGME49_234970	0.648	0.553	0.765	0.663	0.806	0.761	0.862	0.696	1.116	1.339	1.052	1.056	0.6573	0.0114999	0.7813	0.0174493	1.1408	0.148374
TGME49_306020-t26_1-p1	8756	S	"Amine-terminal region of chorein, A TM vesicle-mediated sorter(predict) GN=TGME49_306020"	1.786	1.764	1.784	1.531	0.658	0.7	0.875	0.669	0.368	0.397	0.444	0.36	1.7163	0.00112237	0.7255	0.0231674	0.3923	0.000429372
TGME49_208370-t26_1-p1	1006	S	"myosin heavy chain, putative GN=TGME49_208370"			0.913				1.426				1.601		0.913		1.426		1.601
TGME49_261650-t26_1-p1	710	T	hypothetical protein GN=TGME49_261650	0.089	0.131			0.025	0.057			0.277	0.436			0.11	0.0777894	0.041	0.112052	0.3565	0.187581
TGME49_213550-t26_1-p1	309	S	DHHC zinc finger domain-containing protein GN=TGME49_213550	1.898	2.469	1.45	2.344	2.265	3.871	2.39	2.985	1.194	1.568	1.401	1.274	2.0403	0.0158004	2.8778	0.00523992	1.3593	0.0217086
TGME49_216000-t26_1-p1	297	S	alveolin domain containing intermediate filament IMC3 GN=TGME49_216000	1.056		1.006	0.797	0.744		1	0.931	0.748		0.98	1.023	0.953	0.653982	0.8917	0.378495	0.917	0.507928
TGME49_262130-t26_1-p1	557	S	hypothetical protein GN=TGME49_262130
TGME49_315270-t26_1-p1	230	S	Putative eIF4-gamma/eIF5/eIF2b-epsilon carboxy-terminal domain protein(predict) GN=TGME49_315270	2.656	2.917	2.578	1.83	1.148	1.6	1.295	1.089	0.432	0.435	0.502	0.595	2.4953	0.00464684	1.283	0.094825	0.491	0.00369735
TGME49_257430-t26_1-p1	966	S	"Putative proteophosphoglycan 5, related protein(predict) GN=TGME49_257430"
TGME49_254370-t26_1-p1	1479	S	guanylyl cyclase GN=TGME49_254370			0.85				1.42				1.693		0.85		1.42		1.693
TGME49_267540-t26_1-p1	417	S	AGC kinase GN=TGME49_267540
TGME49_222060-t26_1-p1	731	S	Cation channel family transporter(predict) GN=TGME49_222060	0.514				0.785				1.527				0.514		0.785		1.527
TGME49_230710-t26_1-p1	143	S	cell division protein CDC48 GN=TGME49_230710	1.237	1.417	1.444	1.034	0.829	0.788	0.719	0.774	0.67	0.556	0.498	0.748	1.283	0.0737984	0.7775	0.00504052	0.618	0.0184236
TGME49_203480-t26_1-p1	1249	S	Kelch motif protein(predict) GN=TGME49_203480	0.759				1.916				2.523				0.759		1.916		2.523
TGME49_201150-t26_1-p1	1878	S	heavy metal translocating P-type ATPase subfamily protein GN=TGME49_201150
TGME49_265090-t26_1-p1	1772	S	hypothetical protein GN=TGME49_265090	1.007	1.152	0.978		1.647	2.031	1.538		1.637	1.74	1.572		1.0457	0.565959	1.7387	0.033444	1.6497	0.00519047
TGME49_267050-t26_1-p1	183	S	"hydrolase, alpha/beta fold family protein GN=TGME49_267050"	0.537		0.601		0.546		0.537		0.971		0.666		0.569	0.0890522	0.5415	0.0121952	0.8185	0.563715
TGME49_318210-t26_1-p1	123	S	hypothetical protein GN=TGME49_318210	1.98	0.684	1.602	1.281	1.302	1.234	1.097	0.613	0.657	1.576	0.818	0.535	1.3868	0.40635	1.0615	0.929113	0.8965	0.517337
TGME49_273870-t26_1-p1	1499	T	SWI2/SNF2 ISWI-like (AT hook) GN=TGME49_273870	1.852	2.003	2.805	2.105	1.677	1.718	1.92	1.736	0.888	1.02	0.677	0.908	2.1913	0.00513639	1.7628	0.000491617	0.8733	0.239942
TGME49_316340-t26_1-p1	109	S	Inner membrane complex protein 22(predict) GN=TGME49_316340	1.003	1.329	1.238	1.288	0.575	0.645	0.738	0.757	0.591	0.554	0.604	0.581	1.2145	0.0824784	0.6788	0.0128422	0.5825	0.000132062
TGME49_230690-t26_1-p1	1115	S	LNS2 (Lipin/Ned1/Smp2) protein GN=TGME49_230690	1.367	1.47	1.354	1.097	1.388	1.827	0.998	1.085	0.943	1.001	0.921	0.837	1.322	0.0329343	1.3245	0.206444	0.9255	0.161411
TGME49_221180-t26_1-p1	731	S	Putative transmembrane protein(predict) GN=TGME49_221180	1.045	0.54	1	1.188	0.546	0.553	0.661	0.522	0.519	1.05	0.632	0.442	0.9433	0.656349	0.5705	0.00253244	0.6608	0.118617
TGME49_221390-t26_1-p1	695	T	Dual-specificity catalytic domain-containing(predict) GN=TGME49_221390		0.727	0.903			0.293	0.253			0.294	0.255		0.815	0.400813	0.273	0.050682	0.2745	0.049359
TGME49_232080-t26_1-p1	7112	S	Chorein_N domain-containing protein(predict) GN=TGME49_232080				1.411				0.767				0.543	1.411		0.767		0.543
TGME49_290600-t26_1-p1	292	S	succinyl-CoA-synthetase alpha SCSA GN=TGME49_290600	0.47		0.302	0.423	0.594		0.373	0.618	1.264		1.237	1.356	0.3983	0.0290448	0.5283	0.0792178	1.2857	0.0178861
TGME49_287170-t26_1-p1	271	S	hypothetical protein GN=TGME49_287170	0.855	0.712		1.017	2.192	1.994		1.102	2.564	2.8		1.197	0.8613	0.332501	1.7627	0.185106	2.187	0.16222
TGME49_238510-t26_1-p1	113	S	RanBP2-type domain-containing protein(predict) GN=TGME49_238510	0.175	0.224	0.203	0.237	1.433	2.019	1.247	1.085	8.137	9.473	6.037	4.496	0.2098	0.000255773	1.446	0.113212	7.0358	0.00211427
TGME49_230700-t26_1-p1	1212	S	hypothetical protein GN=TGME49_230700				1.135				0.873				0.769	1.135		0.873		0.769
TGME49_280610-t26_1-p1	255	S	signal recognition particle receptor alpha subunit GN=TGME49_280610		0.973	0.977			2.525	1.423			2.752	1.457		0.975	0.0726222	1.974	0.359763	2.1045	0.365869
TGME49_293320-t26_1-p1	1715	S	Putative transmembrane protein(predict) GN=TGME49_293320	0.616				0.607				0.986				0.616		0.607		0.986
TGME49_311100-t26_1-p1	307	S	zinc finger (CCCH type) motif-containing protein GN=TGME49_311100		0.33	0.593	0.214		0.239	0.319	0.177		0.725	0.538	0.827	0.379	0.0997555	0.245	0.0204173	0.6967	0.136512
TGME49_214320-t26_1-p1	523	S	facilitative glucose transporter GT1 GN=TGME49_214320		0.595	0.498	0.602		0.224	0.262	0.374		0.377	0.51	0.622	0.565	0.0166791	0.2867	0.0206324	0.503	0.057968
TGME49_278900-t26_1-p1	316	S	"protein kinase, putative GN=TGME49_278900"	0.633	0.644	0.766	0.671	0.528	0.626	0.616	0.612	0.818	0.984	0.754	0.888	0.6785	0.00431942	0.5955	0.00145592	0.861	0.100308
TGME49_225870-t26_1-p1	1126	S	hypothetical protein GN=TGME49_225870		0.607	0.955			1.189	1.161			1.959	1.201		0.781	0.551212	1.175	0.0663092	1.58	0.43293
TGME49_264130-t26_1-p1	320	S	"Pre-mRNA-splicing factor CWC26, related protein(predict) GN=TGME49_264130"	1.158	0.945	1.317	1.103	0.356	0.35	0.484	0.379	0.288	0.403	0.368	0.343	1.1308	0.239582	0.3923	0.00164715	0.3505	0.00101501
TGME49_206690-t26_1-p1	56	T	glideosome-associated protein with multiple-membrane spans GAPM2B GN=TGME49_206690	1.413	2.014	1.266		1.163	1.53	1.049		0.872	0.547	0.829		1.5643	0.13044	1.2473	0.270529	0.7493	0.229543
TGME49_238020-t26_1-p1	200	S	hypothetical protein GN=TGME49_238020				0.49				0.226				0.46	0.49		0.226		0.46
TGME49_226720-t26_1-p1	159	S	translin family protein GN=TGME49_226720	0.421	0.25	0.404	0.302	0.388	0.283	0.353	0.314	0.985	1.171	0.818	1.092	0.3443	0.00468651	0.3345	0.000807736	1.0165	0.939169
TGME49_229630-t26_1-p1	4263	S	eIF2 kinase IF2K-A (incomplete catalytic triad) GN=TGME49_229630	0.764	0.665	0.745	0.68	0.58	0.693	0.685	0.318	0.759	1.043	0.92	0.468	0.7135	0.00323374	0.569	0.063867	0.7975	0.277309
TGME49_259200-t26_1-p1	1541	S	Na+/H+ exchanger NHE1 GN=TGME49_259200	1.856	1.513	1.492	1.66	0.62	0.516	0.735	0.475	0.357	0.41	0.425	0.25	1.6303	0.00362931	0.5865	0.0165614	0.3605	0.00501993
TGME49_304955-t26_1-p1	2667	T	serine/threonine specific protein phosphatase GN=TGME49_304955	0.247	0.047	0.171	0.097	0.281	0.069	0.188	0.112	1.193	1.623	1.177	1.156	0.1405	0.0144041	0.1625	0.011676	1.2873	0.0810388
TGME49_278900-t26_1-p1	13	T	"protein kinase, putative GN=TGME49_278900"	0.886	1.118	1.153	1.066	0.638	0.765	0.67	0.609	0.715	0.719	0.581	0.571	1.0558	0.522384	0.6705	0.00574734	0.6465	0.00907208
TGME49_241170-t26_1-p1	640	S	KH domain protein(predict) GN=TGME49_241170	0.701	0.251	1.025	0.784	0.519	1.698	0.701	0.686	0.729	5.826	0.699	0.825	0.6903	0.263089	0.901	0.522262	2.0198	0.73105
TGME49_270930-t26_1-p1	2688	S	Transcription factor/nuclear export subunit 2(predict) GN=TGME49_270930	0.833	0.817	1.592	0.97	0.58	0.876	0.702	0.864	0.696	1.073	0.441	0.89	1.053	0.949244	0.7555	0.0796813	0.775	0.260954
TGME49_210700-t26_1-p1	1254	S	VPS13_C domain-containing protein(predict) GN=TGME49_210700	0.777	0.613			1.153	1.108			1.31	1.807			0.695	0.270273	1.1305	0.143841	1.5585	0.309206
TGME49_266300-t26_1-p1	176	S	hypothetical protein GN=TGME49_266300		0.298				0.119				0.401			0.298		0.119		0.401
TGME49_234990-t26_1-p1	697	T	hypothetical protein GN=TGME49_234990		0.978				0.238				0.281			0.978		0.238		0.281
TGME49_251630-t26_1-p1	215	S	slc30a2 protein GN=TGME49_251630	0.585	0.575	0.815	0.436	0.942	0.969	1.14	0.969	1.727	1.899	1.607	1.846	0.6028	0.0369317	1.005	0.969654	1.7698	0.000933188
TGME49_211150-t26_1-p1	2204	S	hypothetical protein GN=TGME49_211150	0.654	0.795		0.577	0.594	0.992		1.411	1.046	1.248		2.447	0.6753	0.0723129	0.999	0.859951	1.5803	0.346578
TGME49_214990-t26_1-p1	2017	S	Nucleotidyltransferase family related (Fragment)(predict) GN=TGME49_214990	1.275	1.116	1.277	1.463	0.644	0.565	0.667	0.673	0.505	0.536	0.495	0.46	1.2828	0.0313577	0.6373	0.00232729	0.499	0.000312042
TGME49_216220-t26_1-p1	623	S	AP2 domain transcription factor AP2XI-5 GN=TGME49_216220		0.723		0.735		0.49		0.398		0.594		0.532	0.729	0.0234308	0.444	0.113322	0.563	0.0856327
TGME49_254370-t26_1-p1	1473	S	guanylyl cyclase GN=TGME49_254370	0.761	0.875	1.848	1.54	1.377	1.769	1.979	1.939	2.037	1.739	1.071	1.259	1.256	0.565302	1.766	0.0101447	1.5265	0.104484
TGME49_213040-t26_1-p1	998	S	hypothetical protein GN=TGME49_213040	0.861	1.003	0.567	0.927	0.743	1.695	0.715	1.53	0.855	1.616	1.261	1.265	0.8395	0.271394	1.1708	0.782579	1.2493	0.284401
TGME49_216410-t26_1-p1	75	S	Putative apicomplexan specific protein(predict) GN=TGME49_216410		0.715	0.522	0.373		4.482	1.886			5.918	3.613		0.5367	0.103828	3.184	0.331494	4.7655	0.142631
TGME49_214320-t26_1-p1	515	S	facilitative glucose transporter GT1 GN=TGME49_214320		0.397	0.441	0.411		0.149	0.163	0.229		0.375	0.369	0.557	0.4163	0.00185874	0.1803	0.00847071	0.4337	0.0352993
TGME49_259200-t26_1-p1	1499	S	Na+/H+ exchanger NHE1 GN=TGME49_259200	1.036	1.044	0.719	0.636	3.136	3.369	1.797	2.213	2.841	3.228	2.52	3.109	0.8588	0.315446	2.6288	0.0120264	2.9245	0.000459152
TGME49_254940-t26_1-p1	835	S	MIF4G domain-containing protein GN=TGME49_254940				2.657				1.744				0.656	2.657		1.744		0.656
TGME49_270530-t26_1-p1	217	S	ubiquitin fusion degradation protein UFD1CY GN=TGME49_270530	0.94	0.791	0.63	0.709	1.586	1.801	0.818	0.967	1.687	2.067	1.297	1.402	0.7675	0.0675103	1.293	0.421992	1.6133	0.0309978
TGME49_306660-t26_1-p1	1564	S	RNA pseudouridine synthase superfamily protein GN=TGME49_306660	1.014	1.093	1.19	1.072	1.012	0.704	1.059	0.835	0.999	0.65	0.89	0.779	1.0923	0.108965	0.9025	0.36476	0.8295	0.158041
TGME49_216890-t26_1-p1	997	S	Lung seven transmembrane receptor(predict) GN=TGME49_216890
TGME49_250690-t26_1-p1	165	S	zinc finger (CCCH type) motif-containing protein GN=TGME49_250690	0.336	0.41	0.505		0.448	0.743	0.602		1.326	1.813	1.162		0.417	0.0252991	0.5977	0.0964714	1.4337	0.168145
TGME49_313680-t26_1-p1	182	S	Transmembrane protein 163(predict) GN=TGME49_313680				1.654				1.796				1.086	1.654		1.796		1.086
TGME49_258410-t26_1-p1	11	T	photosensitized INA-labeled protein PHIL1 GN=TGME49_258410	0.482	0.109			0.132	0.086			0.274	0.784			0.2955	0.394566	0.109	0.0856153	0.529	0.489217
TGME49_239400-t26_1-p1	906	T	hypothetical protein GN=TGME49_239400	0.731	0.481	0.578	0.491	0.384	0.259	0.635	0.202	0.526	0.539	1.099	0.412	0.5703	0.014143	0.37	0.0324835	0.644	0.126304
TGME49_206670-t26_1-p1	1905	S	"RNA recognition motif (A.K.A RRM, RBD, or RNP domain) protein(predict) GN=TGME49_206670"		0.597		0.583		1.608		1.39		2.692		2.401	0.59	0.020236	1.499	0.159647	2.5465	0.0550531
TGME49_247440-t26_1-p1	67	S	Putative transmembrane protein(predict) GN=TGME49_247440	0.187	0.243	0.237	0.657	0.199	0.241	0.197	0.637	0.914	0.975	0.845	0.97	0.331	0.0310721	0.3185	0.0287756	0.926	0.134197
TGME49_202550-t26_1-p1	1620	S	NLI interacting factor family phosphatase GN=TGME49_202550
TGME49_209850-t26_1-p1	1305	S	RNA recognition motif-containing protein GN=TGME49_209850	0.787				0.648				0.687				0.787		0.648		0.687
TGME49_212860-t26_1-p1	612	S	Transcription factor E(Y)2 (Fragment)(predict) GN=TGME49_212860
TGME49_204380-t26_1-p1	2739	S	hypothetical protein GN=TGME49_204380			0.261				0.848				3.246		0.261		0.848		3.246
TGME49_275310-t26_1-p1	531	S	Putative zinc finger protein(predict) GN=TGME49_275310	0.78	0.896	0.82	0.7	0.9	1.099	1.216	0.913	1.155	1.35	1.435	1.304	0.799	0.031137	1.032	0.799987	1.311	0.0147968
TGME49_253950-t26_1-p1	54	T	"protein fam50a, putative GN=TGME49_253950"	0.187				0.096				0.516				0.187		0.096		0.516
TGME49_225690-t26_1-p1	1762	T	hypothetical protein GN=TGME49_225690			2.551				1.056				0.414		2.551		1.056		0.414
TGME49_270220-t26_1-p1	726	S	"Putative phosphatidylinositol glycan class V, related protein(predict) GN=TGME49_270220"	0.094		0.481	0.162	0.119		0.548	0.329	1.273		1.141	2.029	0.2457	0.108164	0.332	0.145198	1.481	0.237486
TGME49_223840-t26_1-p1	164	S	"ATP-citrate lyase, putative GN=TGME49_223840"	0.749	0.857		0.634	0.636	0.749		0.62	0.915	1.052		0.979	0.7467	0.106932	0.6683	0.0303847	0.982	0.727166
TGME49_305920-t26_1-p1	689	S	endonuclease III family 1 protein GN=TGME49_305920	0.749	0.752	0.953		0.248	0.899	0.496		0.331	1.196	0.52		0.818	0.167337	0.5477	0.248597	0.6823	0.371292
TGME49_256060-t26_1-p1	507	S	nucleosome assembly protein (nap) protein GN=TGME49_256060				1.03				1.099				1.067	1.03		1.099		1.067
TGME49_297830-t26_1-p1	1205	S	Putative armadillo/beta-catenin-like repeat protein(predict) GN=TGME49_297830		1.051				1.142				1.086			1.051		1.142		1.086
TGME49_277080-t26_1-p1	113	S	microneme protein MIC5 GN=TGME49_277080	5.139				4.222				0.821				5.139		4.222		0.821
TGME49_208070-t26_1-p1	1166	S	inositol polyphosphate kinase GN=TGME49_208070	1.04	0.712	0.989	0.807	1.149	1.253	1.076	0.762	1.224	1.76	1.23	1.028	0.887	0.288251	1.06	0.763423	1.3105	0.15045
TGME49_272600-t26_1-p1	808	S	adaptin c-terminal domain-containing protein GN=TGME49_272600			0.947				0.779				0.823		0.947		0.779		0.823
TGME49_233020-t26_1-p1	364	S	"Not1 N-terminal domain, CCR4-Not complex component protein GN=TGME49_233020"	0.717	0.966	0.868		0.657	1.291	0.882		0.921	1.337	1.091		0.8503	0.253126	0.9433	0.725338	1.1163	0.533554
TGME49_279420-t26_1-p1	1316	S	"Tsp1 domain TSP12 (Precursor),related protein(predict) GN=TGME49_279420"		0.347	0.319			0.933	0.663			2.692	2.074		0.333	0.0343814	0.798	0.501855	2.383	0.134497
TGME49_219800-t26_1-p1	19	S	"vacuolar ATP synthase subunit b, putative GN=TGME49_219800"	1.534	0.487	0.556		1.304	0.641	0.646		0.851	1.316	1.162		0.859	0.57718	0.8637	0.550123	1.1097	0.635858
TGME49_279380-t26_1-p1	13	S	"Putative hydrolase family or acyltransferase family,related protein(predict) GN=TGME49_279380"	0.524	0.341	0.437	0.649	0.383	0.27	0.278	0.324	0.639	0.764	0.765	0.496	0.4878	0.017935	0.3138	0.00108061	0.666	0.0376432
TGME49_241880-t26_1-p1	168	S	3'5'-cyclic nucleotide phosphodiesterase domain-containing protein GN=TGME49_241880	0.784				0.561				0.715				0.784		0.561		0.715
TGME49_233160-t26_1-p1	740	S	Homeodomain-like domain protein(predict) GN=TGME49_233160	0.501		0.582	0.459	0.545		0.623	0.576	1.086		1.071	1.255	0.514	0.0156626	0.5813	0.00754789	1.1373	0.17937
TGME49_272650-t26_1-p1	415	S	3'5'-cyclic nucleotide phosphodiesterase domain-containing protein GN=TGME49_272650		0.428											0.428
TGME49_225270-t26_1-p1	256	S	hypothetical protein GN=TGME49_225270				0.676				0.622				0.92	0.676		0.622		0.92
TGME49_225745-t26_1-p1	5556	S	Chorein_N domain-containing protein(predict) GN=TGME49_225745
TGME49_313270-t26_1-p1	977	S	"Putative collagen alpha-1(III) chain, related protein(predict) GN=TGME49_313270"	1.026	0.983	1.331	1.131	0.401	0.43	0.662	0.687	0.401	0.441	0.473	0.614	1.1178	0.271487	0.545	0.0296965	0.4823	0.00589273
TGME49_248510-t26_1-p1	387	S	Chorein_N domain-containing protein(predict) GN=TGME49_248510		0.616		0.434		1.221		0.943		1.984		2.171	0.525	0.228635	1.082	0.765564	2.0775	0.0553922
TGME49_283510-t26_1-p1	85	S	IMC-associated protein 1(predict) GN=TGME49_283510	1.583	0.848	1.185	1.436	0.7	0.718	0.78	0.6	0.434	0.819	0.675	0.43	1.263	0.284647	0.6995	0.0106044	0.5895	0.0557707
TGME49_265420-t26_1-p1	121	S	hypothetical protein GN=TGME49_265420	1.108	1.029	1.564	1.262	0.472	0.754	0.76	0.583	0.426	0.733	0.526	0.569	1.2408	0.151577	0.6423	0.0395405	0.5635	0.0195667
TGME49_277880-t26_1-p1	83	S	REJ domain-containing protein(predict) GN=TGME49_277880	1.15				0.543				0.472				1.15		0.543		0.472
TGME49_205320-t26_1-p1	249	S	Putative serine-rich adhesin for platelets family protein(predict) GN=TGME49_205320	1.263	1.523	1.001	1.295	2.763	3.634	1.921	2.412	2.187	2.368	1.92	1.849	1.2705	0.106045	2.6825	0.00829871	2.081	0.00161547
TGME49_297770-t26_1-p1	439	S	hypothetical protein GN=TGME49_297770			0.478				1.091				2.283		0.478		1.091		2.283
TGME49_258450-t26_1-p1	1526	S	hypothetical protein GN=TGME49_258450	0.671	0.583	1.132	0.79	0.744	1.054	1.219	0.677	0.878	1.299	1.077	1.016	0.794	0.210087	0.9235	0.548403	1.0675	0.595661
TGME49_224520-t26_1-p1	175	S	alveolin domain containing intermediate filament IMC8 GN=TGME49_224520	0.739	0.466	0.727	0.775	0.695	0.447	0.689	0.5	0.892	1.032	0.756	0.769	0.6768	0.0580376	0.5828	0.0230486	0.8623	0.159902
TGME49_313270-t26_1-p1	1047	S	"Putative collagen alpha-1(III) chain, related protein(predict) GN=TGME49_313270"	0.776				0.227				0.293				0.776		0.227		0.293
TGME49_209450-t26_1-p1	344	S	TLD protein GN=TGME49_209450	3.769	6.597	7.413	2.714	2.544	7.141	4.195	1.689	0.675	1.083	0.566	0.622	5.1233	0.0107968	3.8923	0.0433819	0.7365	0.134404
TGME49_203610-t26_1-p1	107	T	"3'-5' exoribonuclease csl4, putative GN=TGME49_203610"
TGME49_249780-t26_1-p1	168	S	Cyclic phosphodiesterase-like protein(predict) GN=TGME49_249780	1.572				0.759				0.483				1.572		0.759		0.483
TGME49_255220-t26_1-p1	308	S	AP2 domain transcription factor AP2VIIb-3 GN=TGME49_255220		1.142		0.9		0.851		0.375		0.745		0.416	1.021	0.948281	0.613	0.504636	0.5805	0.390276
TGME49_286580-t26_1-p1	619	S	Inner membrane complex protein 17(predict) GN=TGME49_286580	0.796	1.222	0.89	0.588	1.198	1.652	1.314	1.057	1.505	1.351	1.277	1.798	0.874	0.404552	1.3053	0.102892	1.4828	0.0213743
TGME49_227900-t26_1-p1	394	S	AP2 domain transcription factor AP2X-1 GN=TGME49_227900	0.711	0.846			0.599	1.171			0.843	0.979			0.7785	0.286794	0.885	0.772113	0.911	0.530747
TGME49_224870-t26_1-p1	458	S	Spatacsin_C domain-containing protein(predict) GN=TGME49_224870			10.943				9.495				0.868		10.943		9.495		0.868
TGME49_240980-t26_1-p1	661	S	collagen alpha-1(I) chain(predict) GN=TGME49_240980			2.587	2.035			2.974	2.57			0.984	1.263	2.311	0.128323	2.772	0.0644106	1.1235	0.648648
TGME49_253490-t26_1-p1	1358	T	hypothetical protein GN=TGME49_253490
TGME49_320550-t26_1-p1	547	S	AP-5 complex subunit beta-1(predict) GN=TGME49_320550
TGME49_288570-t26_1-p1	390	S	Unchacterized apicomplexan-specific serine rich low complexity protein(predict) GN=TGME49_288570	1.11	1.687	1.914		1.174	0.971	1.889		1.057	0.723	0.987		1.5703	0.169324	1.3447	0.402144	0.9223	0.5788
TGME49_249990-t26_1-p1	190	S	"Microtubule-binding protein, putative(predict) GN=TGME49_249990"
TGME49_289650-t26_1-p1	104	S	PEP-carboxykinase I GN=TGME49_289650	1.118	2.423			0.507	0.892			0.378	0.379			1.7705	0.52961	0.6995	0.502172	0.3785	0.00122416
TGME49_316750-t26_1-p1	186	S	DEAD/DEAH box helicase domain-containing protein GN=TGME49_316750	1.235	0.836	0.882	0.977	0.94	1.192	1.024	0.878	0.823	1.312	0.939	1.019	0.9825	0.78863	1.0085	0.982222	1.0233	0.947172
TGME49_255340-t26_1-p1	1682	S	tetratricopeptide repeat-containing protein GN=TGME49_255340	0.784	0.837	1.014	0.576	3.16	0.69	0.694	3.485	4.032	0.783	0.567	5.315	0.8028	0.17517	2.0073	0.484866	2.6743	0.452389
TGME49_313370-t26_1-p1	1366	S	Leucine rich repeat protein(predict) GN=TGME49_313370		0.661	1.037			0.504	0.553			0.747	0.451		0.849	0.65924	0.5285	0.0651554	0.599	0.369567
TGME49_290700-t26_1-p1	223	S	hypothetical protein GN=TGME49_290700	0.236	0.322	0.321	0.317	0.31	0.451	0.351	0.417	1.324	1.632	1.052	1.296	0.299	0.000820593	0.3823	0.00214906	1.326	0.0799142
TGME49_263860-t26_1-p1	99	S	Hepatocellular carcinoma-associated antigen 59(predict) GN=TGME49_263860	0.757			0.311	0.755			0.836	0.997			2.676	0.534	0.455742	0.7955	0.193229	1.8365	0.610004
TGME49_271290-t26_1-p1	952	S	SURP motif domain-containing protein(predict) GN=TGME49_271290	1.048				0.373				0.356				1.048		0.373		0.356
TGME49_320570-t26_1-p1	83	S	"elongation factor Tu, putative GN=TGME49_320570"		1.605				1.742				1.086			1.605		1.742		1.086
TGME49_221390-t26_1-p1	563	S	Dual-specificity catalytic domain-containing(predict) GN=TGME49_221390	0.617	0.852	0.789	0.582	0.629	0.636	0.512	0.518	1.143	0.746	0.648	0.89	0.71	0.0449716	0.5738	0.00382979	0.8568	0.298
TGME49_289740-t26_1-p1	510	T	hypothetical protein GN=TGME49_289740				0.647				0.336				0.52	0.647		0.336		0.52
TGME49_239400-t26_1-p1	853	S	hypothetical protein GN=TGME49_239400	1.427	1.764	2.411	0.836	22.753	19.375	11.861	2.42	15.947	10.982	4.92	2.895	1.6095	0.212648	14.1023	0.0280663	8.686	0.0218723
TGME49_299990-t26_1-p1	223	S	archease family protein GN=TGME49_299990
TGME49_230850-t26_1-p1	73	S	"Mucin, putative(predict) GN=TGME49_230850"	1.547	1.501	1.574	1.326	1.37	1.558	1.375	1.38	0.899	1.047	0.876	1.04	1.487	0.00306815	1.4208	0.00233855	0.9655	0.530646
TGME49_261490-t26_1-p1	603	S	hypothetical protein GN=TGME49_261490	1.26		1.64		0.705		0.962		0.667		0.586		1.45	0.302049	0.8335	0.539371	0.6265	0.122547
TGME49_218810-t26_1-p1	183	S	histidyl-tRNA synthetase GN=TGME49_218810	0.56			0.619	0.483			0.464	0.834			0.707	0.5895	0.0846194	0.4735	0.0241469	0.7705	0.265097
TGME49_246960-t26_1-p1	187	T	Hydrolase-like protein(predict) GN=TGME49_246960	0.744	0.854	1.005	0.756	0.527	0.688	0.658	0.547	0.708	0.782	0.66	0.724	0.8398	0.108182	0.605	0.00690549	0.7185	0.00374161
TGME49_228200-t26_1-p1	86	S	vacuolar (h+)-atpase g subunit protein GN=TGME49_228200		0.078				0.15				1.921			0.078		0.15		1.921
TGME49_243460-t26_1-p1	1937	S	hypothetical protein GN=TGME49_243460	0.668	0.685	0.883	0.658	0.877	0.965	0.801	0.941	1.022	1.33	1.046	1.33	0.7235	0.0257218	0.896	0.101926	1.182	0.154618
TGME49_306220-t26_1-p1	510	S	"Formin binding protein, putative(predict) GN=TGME49_306220"	0.721	0.721	0.629	0.776	0.705	0.808	0.731	0.814	1.076	1.319	1.018	1.089	0.7118	0.00657048	0.7645	0.00737634	1.1255	0.180633
TGME49_313430-t26_1-p1	4436	S	Putative nucleoporin FG repeat region protein(predict) GN=TGME49_313430	1.281	1.701		1.599	0.799	1.262		0.949	0.624	0.723		0.593	1.527	0.0586259	1.0033	0.936536	0.6467	0.0263463
TGME49_276170-t26_1-p1	841	T	phosphatidylinositol 3- and 4-kinase GN=TGME49_276170	1.285	1.114	1.638	1.253	0.521	0.63	0.8	0.716	0.414	0.506	0.521	0.493	1.3225	0.0633159	0.6668	0.0293246	0.4835	0.0011735
TGME49_210781-t26_1-p1	1778	S	ubiquitin carboxyl-terminal hydrolase GN=TGME49_210781			0.872				0.936				1.073		0.872		0.936		1.073
TGME49_306400-t26_1-p1	1110	S	C3H1-type domain-containing protein(predict) GN=TGME49_306400	0.557	0.461	0.914	0.475	0.421	0.503	0.747	0.298	0.738	1.08	0.843	0.633	0.6018	0.0577178	0.4923	0.0406742	0.8235	0.200546
TGME49_315270-t26_1-p1	150	T	Putative eIF4-gamma/eIF5/eIF2b-epsilon carboxy-terminal domain protein(predict) GN=TGME49_315270	1.889	1.858	2.494	1.806	1.49	0.978	0.951	0.767	0.789	0.534	0.377	0.43	2.0118	0.00414776	1.0465	0.930215	0.5325	0.0368052
TGME49_235020-t26_1-p1	960	S	"COPI protein, putative GN=TGME49_235020"	0.904	0.836	0.958	1.992	0.398	0.347	0.386	0.626	0.414	0.384	0.532	0.275	1.1725	0.719819	0.4393	0.011037	0.4013	0.00934612
TGME49_271740-t26_1-p1	566	S	PHD domain-containing protein(predict) GN=TGME49_271740
TGME49_255890-t26_1-p1	150	S	pyridine nucleotide-disulfide oxidoreductase domain-containing protein GN=TGME49_255890	1.733	0.371	0.585	0.25	1.074	0.424	0.403	0.256	0.619	1.118	0.69	1.022	0.7348	0.308217	0.5393	0.11508	0.8623	0.362349
TGME49_213770-t26_1-p1	82	S	"Superkiller viralicidic activity 2 family 2, putative GN=TGME49_213770"			0.713	0.657			0.592	0.652			0.829	0.992	0.685	0.096368	0.622	0.0906825	0.9105	0.582109
TGME49_238130-t26_1-p1	58	S	HXXEE motif protein(predict) GN=TGME49_238130		0.77		0.537		0.422		0.203		0.547		0.378	0.6535	0.333226	0.3125	0.253766	0.4625	0.203829
TGME49_239740-t26_1-p1	260	T	dense granule protein GRA14 GN=TGME49_239740				4.077				4.62				1.102	4.077		4.62		1.102
TGME49_294630-t26_1-p1	370	S	PH domain protein(predict) GN=TGME49_294630		2.136		0.912		2.357		0.817		1.152		0.897	1.524	0.677911	1.587	0.737545	1.0245	0.941154
TGME49_225560-t26_1-p1	300	S	hypothetical protein GN=TGME49_225560	2.255				1.368				0.607				2.255		1.368		0.607
TGME49_229000-t26_1-p1	17	S	kelch repeat-containing protein GN=TGME49_229000		2.516	2.386	1.908		5.099	2.86	4.895		2.027	1.199	2.566	2.27	0.0159234	4.2847	0.024772	1.9307	0.157104
TGME49_289330-t26_1-p1	1312	S	ubiquitin carboxyl-terminal hydrolase family 2 protein GN=TGME49_289330	1.027			0.724	0.936			1.379	0.911			1.905	0.8755	0.656269	1.1575	0.722528	1.408	0.690528
TGME49_202310-t26_1-p1	224	S	O-sialoglycoprotein endopeptidase GN=TGME49_202310	1.28	1.827	2.091		0.5	0.456	0.451		0.391	0.25	0.216		1.7327	0.0982039	0.469	0.00277789	0.2857	0.0277081
TGME49_235930-t26_1-p1	501	S	domain K- type RNA binding proteins family protein GN=TGME49_235930	0.554	0.709	0.933	0.763	0.301	0.537	0.577	0.591	0.543	0.753	0.658	0.68	0.7398	0.0829976	0.5015	0.0294869	0.6585	0.0125627
TGME49_229010-t26_1-p1	113	T	rhoptry neck protein RON4 GN=TGME49_229010		3.653				2.736				0.749			3.653		2.736		0.749
TGME49_245560-t26_1-p1	540	S	hypothetical protein GN=TGME49_245560	0.829	0.77	0.896	0.614	0.509	0.689	0.487	0.428	0.681	0.845	0.631	0.837	0.7773	0.0689576	0.5283	0.0111373	0.7485	0.0393994
TGME49_247690-t26_1-p1	1640	S	"phospholipid-translocating P-type ATPase, flippase subfamily protein GN=TGME49_247690"	0.854	0.794	0.883	0.767	1.025	1.175	1.145	1.056	1.44	1.48	1.235	1.313	0.8245	0.0137789	1.1003	0.0868707	1.367	0.00762656
TGME49_286790-t26_1-p1	263	S	nuclear factor NF2 GN=TGME49_286790
TGME49_291180-t26_1-p1	1794	S	"Amine-terminal region of chorein, A TM vesicle-mediated sorter(predict) GN=TGME49_291180"	1.37	1.194	1.524	1.076	0.866	1.005	1.202	0.928	0.632	0.842	0.788	1.006	1.291	0.0680612	1.0003	0.93342	0.817	0.146894
TGME49_226470-t26_1-p1	2313	T	hypothetical protein GN=TGME49_226470			0.626				0.499				0.797		0.626		0.499		0.797
TGME49_301210-t26_1-p1	701	S	"NAD(P) transhydrogenase subunit beta, putative GN=TGME49_301210"			0.366				0.823				2.246		0.366		0.823		2.246
TGME49_312300-t26_1-p1	609	S	Sec7 domain-containing protein GN=TGME49_312300				0.472				1.479				3.224	0.472		1.479		3.224
TGME49_226050-t26_1-p1	669	S	RING-type domain-containing protein(predict) GN=TGME49_226050		0.597		0.522		0.816		0.497		1.367		0.952	0.5595	0.102764	0.6565	0.420504	1.1595	0.697322
TGME49_237230-t26_1-p1	6	S	Putative transmembrane protein(predict) GN=TGME49_237230	3.212	1.166	4.302	2.9	0.413	0.649	0.314	0.438	0.129	0.534	0.073	0.151	2.895	0.0598708	0.4535	0.0174629	0.2218	0.0341253
TGME49_281580-t26_1-p1	208	S	"PP2C, putative GN=TGME49_281580"	1.341	1.141			0.702	1.243			0.524	1.09			1.241	0.313746	0.9725	0.893617	0.807	0.684437
TGME49_230705-t26_1-p1	70	S	Putative transmembrane protein(predict) GN=TGME49_230705	0.188	0.175	0.11	0.1	0.322	0.329	0.125	0.114	1.819	2.135	1.141	1.199	0.1433	0.00173416	0.2225	0.0167635	1.5735	0.101093
TGME49_225690-t26_1-p1	8	S	hypothetical protein GN=TGME49_225690	0.676	0.389	0.858	1.067	0.509	0.507	0.541	0.43	0.781	1.258	0.632	0.397	0.7475	0.250615	0.4968	0.00113705	0.767	0.294695
TGME49_313860-t26_1-p1	2238	S	regulator of chromosome condensation (RCC1) repeat-containing protein GN=TGME49_313860	1.221		1.473		1.177		1.117		0.866		0.817		1.347	0.27029	1.147	0.168142	0.8415	0.148796
TGME49_221950-t26_1-p1	303	T	"splicesome-associated protein, putative GN=TGME49_221950"
TGME49_293360-t26_1-p1	92	T	hypothetical protein GN=TGME49_293360	0.792	0.714	0.735	0.772	1.297	1.247	1.176	1.275	1.705	1.768	1.509	1.709	0.7533	0.00184093	1.2488	0.00291395	1.6728	0.00103452
TGME49_237280-t26_1-p1	1224	T	TLD protein GN=TGME49_237280	2.284		4.333		0.266		0.515		0.117		0.119		3.3085	0.239526	0.3905	0.279717	0.118	0.0035702
TGME49_268280-t26_1-p1	1107	S	'chromo' (CHRromatin Organization MOdifier) domain-containing protein GN=TGME49_268280
TGME49_319530-t26_1-p1	365	Y	splicing factor SF2 GN=TGME49_319530				1.794				0.783				0.464	1.794		0.783		0.464
TGME49_313670-t26_1-p1	621	S	adaptin n terminal region domain-containing protein GN=TGME49_313670
TGME49_312500-t26_1-p1	600	T	Mcl1_mid domain-containing protein(predict) GN=TGME49_312500	2.075	2.427			1.461	1.609			0.655	0.66			2.251	0.086725	1.535	0.100787	0.6575	0.00816346
TGME49_251730-t26_1-p1	217	S	Conserved oligomeric Golgi complex subunit 5(predict) GN=TGME49_251730	0.776	0.823	0.655	0.692	0.793	1.191	0.847	0.823	1.081	1.556	1.322	1.136	0.7365	0.0142143	0.9135	0.406997	1.2738	0.0923877
TGME49_211290-t26_1-p1	331	S	rhoptry protein ROP15 GN=TGME49_211290	1.575				1.854				1.177				1.575		1.854		1.177
TGME49_265330-t26_1-p1	211	Y	"cell-cycle-associated protein kinase GSK, putative GN=TGME49_265330"	0.989		0.528	0.952	0.866		0.533	0.73	0.91		1.132	0.919	0.823	0.447926	0.7097	0.172681	0.987	0.853457
TGME49_253140-t26_1-p1	93	S	hypothetical protein GN=TGME49_253140	1.709	1.421	1.586	1.722	0.512	0.599	0.686	0.773	0.279	0.422	0.464	0.449	1.6095	0.00272801	0.6425	0.0213247	0.4035	0.0065213
TGME49_247570-t26_1-p1	50	T	"Leucine rich repeat protein, putative(predict) GN=TGME49_247570"
TGME49_214080-t26_1-p1	199	S	toxofilin GN=TGME49_214080	0.531	0.905	0.542		1.885	0.977	0.588		2.053	1.08	1.086		0.6593	0.170628	1.15	0.954601	1.4063	0.378534
TGME49_214840-t26_1-p1	132	S	AP2 domain transcription factor AP2X-7 GN=TGME49_214840	0.366	0.402	0.437	0.38	0.691	0.762	0.63	0.516	1.678	1.895	1.442	1.36	0.3963	0.000241341	0.6498	0.0193208	1.5938	0.0132235
TGME49_205320-t26_1-p1	19	S	Putative serine-rich adhesin for platelets family protein(predict) GN=TGME49_205320	1.095	1.318	1.168	1.041	1.547	2.132	1.525	1.47	1.413	1.571	1.305	1.412	1.1555	0.0967674	1.6685	0.0152352	1.4253	0.00406042
TGME49_224260-t26_1-p1	668	S	PHD-finger domain-containing protein GN=TGME49_224260	0.797	0.534		0.77	0.747	0.766		0.821	0.936	1.425		1.106	0.7003	0.141288	0.778	0.018353	1.1557	0.477783
TGME49_241850-t26_1-p1	1208	S	Phd finger protein br140 lin (Fragment)(predict) GN=TGME49_241850				1.713				1.003				0.585	1.713		1.003		0.585
TGME49_252210-t26_1-p1	407	S	pentatricopeptide repeat domain-containing protein GN=TGME49_252210		0.862	1.233			0.37	0.557			0.429	0.452		1.0475	0.923716	0.4635	0.223514	0.4405	0.0286444
TGME49_244530-t26_1-p1	552	T	hypothetical protein GN=TGME49_244530	2.036	1.483	0.942	1.089	0.888	0.864	1.294	1.111	0.436	0.583	1.33	1.045	1.3875	0.248336	1.0393	0.83921	0.8485	0.445324
TGME49_235930-t26_1-p1	526	S	domain K- type RNA binding proteins family protein GN=TGME49_235930	0.427	0.564	0.408	0.339	0.861	1.468	0.699	1.032	2.139	1.622	1.715	2.174	0.4345	0.00598063	1.015	0.906872	1.9125	0.00514513
TGME49_202550-t26_1-p1	528	S	NLI interacting factor family phosphatase GN=TGME49_202550	0.657	0.413	0.558		0.192	0.137	0.301		0.292	0.331	0.54		0.5427	0.0634361	0.21	0.0286886	0.3877	0.0503908
TGME49_304660-t26_1-p1	224	S	prostaglandin-E synthase GN=TGME49_304660	0.677	0.622	0.672	0.505	0.94	0.992	0.941	0.795	1.39	1.499	1.4	1.58	0.619	0.00859464	0.917	0.20367	1.4673	0.00165364
TGME49_227560-t26_1-p1	182	S	"IWS1 transcription factor, putative GN=TGME49_227560"	0.826	0.716	1.144	0.917	1.64	2.177	1.57	1.264	2.158	2.344	1.412	1.379	0.9008	0.37178	1.6628	0.0321431	1.8233	0.0376805
TGME49_285710-t26_1-p1	155	S	4HBT domain-containing protein(predict) GN=TGME49_285710	0.8			0.839	0.726			0.606				0.566	0.8195	0.106484	0.666	0.192058	0.566
TGME49_203480-t26_1-p1	1296	S	Kelch motif protein(predict) GN=TGME49_203480	1.145	0.934	1.543	1.246	0.717	0.782	1.061	0.636	0.626	0.838	0.687	0.51	1.217	0.230194	0.799	0.149805	0.6653	0.0379298
TGME49_240300-t26_1-p1	429	T	"zinc finger domain, LSD1 subclass domain-containing protein GN=TGME49_240300"
TGME49_267660-t26_1-p1	1268	S	hypothetical protein GN=TGME49_267660			0.702				0.814				1.161		0.702		0.814		1.161
TGME49_212800-t26_1-p1	215	S	Putative Ppg3(predict) GN=TGME49_212800			2.112				1.406				0.666		2.112		1.406		0.666
TGME49_268370-t26_1-p1	8345	S	non-specific serine/threonine protein kinase GN=TGME49_268370	0.963	0.939	1.214	0.775	0.663	1.048	0.689	0.668	0.743	1.116	0.613	0.861	0.9728	0.728857	0.767	0.11254	0.8333	0.251646
TGME49_222370-t26_1-p1	301	S	SAG-related sequence SRS13 GN=TGME49_222370			0.148				0.165				1.114		0.148		0.165		1.114
TGME49_254090-t26_1-p1	318	S	Cytochrome b5 heme-binding domain-containing protein(predict) GN=TGME49_254090	1.128				0.803				0.712				1.128		0.803		0.712
TGME49_295710-t26_1-p1	2708	S	HECT-domain (ubiquitin-transferase) domain-containing protein GN=TGME49_295710
TGME49_261650-t26_1-p1	982	S	hypothetical protein GN=TGME49_261650	0.241				0.344				1.423				0.241		0.344		1.423
TGME49_295070-t26_1-p1	807	S	helicase associated domain (ha2) protein GN=TGME49_295070		0.788	0.514			0.873	0.526			1.249	0.968		0.651	0.375178	0.6995	0.473701	1.1085	0.69141
TGME49_225580-t26_1-p1	161	S	"proteasome (prosome, macropain) 26S subunit, non-ATPase, 9, putative GN=TGME49_225580"	0.427		0.266	0.453	0.261		0.282	0.345	0.611		1.061	0.762	0.382	0.0408776	0.296	0.00684923	0.8113	0.353968
TGME49_264090-t26_1-p1	1103	S	Putative gryzun trafficking through protein (Fragment)(predict) GN=TGME49_264090	0.512		0.468		0.546		0.637		1.067		1.36		0.49	0.056475	0.5915	0.129589	1.2135	0.474033
TGME49_221200-t26_1-p1	1766	T	CW-type Zinc Finger protein GN=TGME49_221200	1.124	0.875	1.328	0.942	0.702	0.745	0.863	0.787	0.589	0.861	0.666	0.861	1.0673	0.663896	0.7743	0.0145085	0.7443	0.0673996
TGME49_222900-t26_1-p1	1012	S	phosphoserine phosphatase GN=TGME49_222900	0.903	0.849	0.91	0.76	0.937	1.003	0.828	0.743	1.123	1.209	0.916	1.011	0.8555	0.0456891	0.8778	0.172473	1.0648	0.473748
TGME49_220600-t26_1-p1	329	S	Putative transporter(predict) GN=TGME49_220600	1.55			2.47	1.334			2.613	0.759			1.058	2.01	0.290497	1.9735	0.414302	0.9085	0.721839
TGME49_253750-t26_1-p1	4032	S	PLU-1 family protein GN=TGME49_253750	0.791	0.746		0.629	0.8	0.838		0.661	0.965	1.115		1.001	0.722	0.0592269	0.7663	0.0927224	1.027	0.687125
TGME49_254370-t26_1-p1	1120	T	guanylyl cyclase GN=TGME49_254370	0.501	0.641			0.291	0.344			0.581	0.537			0.571	0.189516	0.3175	0.0652223	0.559	0.0606883
TGME49_318260-t26_1-p1	920	S	transcription initiation factor TFIID subunit TAF5 GN=TGME49_318260	3.454	1.596	2.103	2.072	1.997	0.937	1.085	0.917	0.578	0.587	0.516	0.572	2.3063	0.0235943	1.234	0.514619	0.5633	0.000441756
TGME49_243460-t26_1-p1	406	S	hypothetical protein GN=TGME49_243460	1.005	0.449			0.364	0.248			0.362	0.416			0.727	0.611904	0.306	0.141286	0.389	0.0658858
TGME49_286230-t26_1-p1	602	T	hypothetical protein GN=TGME49_286230	0.85		1.824		0.142		0.305		0.166		0.167		1.337	0.754423	0.2235	0.211142	0.1665	0.00150809
TGME49_250060-t26_1-p1	96	S	DNA-directed RNA polymerase I RPA12 GN=TGME49_250060	0.848	0.879	1.168	0.854	0.971	1.257	0.991	0.999	1.178	1.473	0.849	1.123	0.9373	0.465036	1.0545	0.548423	1.1558	0.406597
TGME49_205320-t26_1-p1	337	S	Putative serine-rich adhesin for platelets family protein(predict) GN=TGME49_205320	2.375		1.25	0.837	0.606		0.678	0.297	0.256		0.536	0.366	1.4873	0.500404	0.527	0.157145	0.386	0.0623262
TGME49_204120-t26_1-p1	238	S	Pre-mRNA splicing factor(predict) GN=TGME49_204120	0.791		0.813		0.806		0.894		1.019		1.1		0.802	0.0558013	0.85	0.267692	1.0595	0.482933
TGME49_290910-t26_1-p1	941	S	hypothetical protein GN=TGME49_290910	4.082				0.884				0.217				4.082		0.884		0.217
TGME49_304955-t26_1-p1	1211	S	serine/threonine specific protein phosphatase GN=TGME49_304955	0.919				0.387				0.404				0.919		0.387		0.404
TGME49_253750-t26_1-p1	5364	S	PLU-1 family protein GN=TGME49_253750	1.372	0.807	1.078	1.571	0.644	0.556	0.42	0.377	0.477	0.722	0.436	0.249	1.207	0.420858	0.4993	0.0151357	0.471	0.0475745
TGME49_223800-t26_1-p1	507	S	Folate receptor family protein(predict) GN=TGME49_223800	0.35	0.433	0.644	0.5	0.322	0.495	0.548	0.421	0.934	1.144	0.862	0.865	0.4818	0.0145185	0.4465	0.00858477	0.9513	0.512484
TGME49_239400-t26_1-p1	750	S	hypothetical protein GN=TGME49_239400		1.722	1.776			1.645	1.744			1.006	0.982		1.749	0.0248559	1.6945	0.0498214	0.994	0.781851
TGME49_222300-t26_1-p1	343	S	Putative transmembrane protein(predict) GN=TGME49_222300
TGME49_262140-t26_1-p1	86	S	"chain a, pp2a-specific methylesterase apo form (pme), putative GN=TGME49_262140"	0.931	0.953	1.265	0.999	0.628	0.794	0.685	0.619	0.679	0.756	0.562	0.604	1.037	0.748042	0.6815	0.00978793	0.6503	0.0102216
TGME49_239540-t26_1-p1	54	S	LEM3 (ligand-effect modulator 3) family / CDC50 family protein GN=TGME49_239540	1.49		1.823		0.962		1.159		0.682		0.671		1.6565	0.177026	1.0605	0.750649	0.6765	0.0187222
TGME49_207370-t26_1-p1	158	S	hypothetical protein GN=TGME49_207370	1.779	1.071	1.302	1.205	1.153	1.163	1.197	1.235	0.648	1.013	0.919	1.024	1.3393	0.116726	1.187	0.00245447	0.901	0.402662
TGME49_309570-t26_1-p1	27	S	DEAD/DEAH box helicase domain-containing protein GN=TGME49_309570
TGME49_263270-t26_1-p1	117	T	glycerophosphodiester phosphodiesterase family protein GN=TGME49_263270	0.093	0.139	0.07	0.086	0.091	0.143	0.071	0.1	0.971	0.994	1.011	1.127	0.097	0.000748798	0.1013	0.000812429	1.0258	0.576935
TGME49_216560-t26_1-p1	325	T	methyltransferase domain-containing protein GN=TGME49_216560
TGME49_254860-t26_1-p1	1770	S	hypothetical protein GN=TGME49_254860		1.172				1.109				0.946			1.172		1.109		0.946
TGME49_269990-t26_1-p1	1898	S	C2 domain-containing protein(predict) GN=TGME49_269990		0.876	0.738			0.557	0.567			0.636	0.768		0.807	0.322934	0.562	0.0138972	0.702	0.226851
TGME49_246170-t26_1-p1	1891	S	ARID/BRIGHT DNA binding domain-containing protein GN=TGME49_246170	0.639	0.557	0.818	0.723	0.446	0.525	0.526	0.458	0.654	1.006	0.644	0.616	0.6843	0.0263623	0.4888	0.00075771	0.73	0.0849082
TGME49_223070-t26_1-p1	130	S	hypothetical protein GN=TGME49_223070			0.64				0.413				0.677		0.64		0.413		0.677
TGME49_281580-t26_1-p1	37	S	"PP2C, putative GN=TGME49_281580"	1.385	0.929	1.064		1.021	0.774	0.766		0.76	0.833	0.724		1.126	0.541738	0.8537	0.283672	0.7723	0.0355198
TGME49_229750-t26_1-p1	111	S	Fms-interacting protein(predict) GN=TGME49_229750			0.381				0.467				1.227		0.381		0.467		1.227
TGME49_240080-t26_1-p1	412	S	Putative major facilitator family transporter(predict) GN=TGME49_240080
TGME49_264900-t26_1-p1	663	S	"RIBOSOME BINDING PROTEIN-1, putative(predict) GN=TGME49_264900"	1.768	1.535	2.55	1.523	0.547	0.5	0.924	0.594	0.309	0.326	0.362	0.39	1.844	0.0242726	0.6413	0.0571076	0.3468	0.000397119
TGME49_249810-t26_1-p1	2668	S	"activating signal cointegrator 1 complex subunit 3, putative GN=TGME49_249810"	0.785	0.708	0.876	0.646	0.672	0.85	0.768	0.689	0.873	1.209	0.876	1.095	0.7538	0.0317426	0.7448	0.0172143	1.0133	0.975983
TGME49_264010-t26_1-p1	228	S	SNRNP27 domain-containing protein(predict) GN=TGME49_264010	0.406	0.366			0.316	0.476			0.749	1.303			0.386	0.0488832	0.396	0.188953	1.026	0.980212
TGME49_240210-t26_1-p1	314	T	"phosphate transporter family protein, putative GN=TGME49_240210"	1.396	2.388	1.735	1.593	0.994	0.93	1.601	1.594	0.712	0.389	0.895	1.001	1.778	0.0244821	1.2798	0.296018	0.7493	0.247771
TGME49_320430-t26_1-p1	201	S	"cell-cycle-control protein (translation regulation), putative GN=TGME49_320430"	0.791	0.891	1.35	1.345	0.444	0.646	0.906	0.839	0.561	0.724	0.671	0.623	1.0943	0.726002	0.7088	0.132849	0.6448	0.00584391
TGME49_298610-t26_1-p1	831	T	GYF domain-containing protein GN=TGME49_298610	1.571	2.424	2.416	2.115	0.812	0.801	0.857	0.748	0.387	0.392	0.33	0.327	2.1315	0.00804747	0.8045	0.00659168	0.359	0.000369679
TGME49_227560-t26_1-p1	32	S	"IWS1 transcription factor, putative GN=TGME49_227560"	0.681	1.015			0.684	1.068			1.004	1.052			0.848	0.631127	0.876	0.705695	1.028	0.559727
TGME49_224840-t26_1-p1	1030	S	3'5'-cyclic nucleotide phosphodiesterase domain-containing protein GN=TGME49_224840
TGME49_227650-t26_1-p1	217	S	"microtubule-associated protein RP/EB family, putative GN=TGME49_227650"		0.43	1.233			0.25	0.557			0.581	0.452		0.8315	0.743665	0.4035	0.332047	0.5165	0.165242
TGME49_230150-t26_1-p1	805	S	ChAPs (Chs5p-Arf1p-binding proteins) protein GN=TGME49_230150
TGME49_299780-t26_1-p1	462	S	Putative transmembrane protein(predict) GN=TGME49_299780				6.304									6.304
TGME49_275490-t26_1-p1	1726	S	Putative transmembrane protein(predict) GN=TGME49_275490	0.846	0.784	2.651	0.36	1.739	1.454	1.802	1.271	2.054	1.854	0.68	3.533	1.1603	0.825251	1.5665	0.0184885	2.0303	0.257296
TGME49_288240-t26_1-p1	811	S	Putative GRIP domain protein(predict) GN=TGME49_288240				0.65				0.556				0.856	0.65		0.556		0.856
TGME49_248700-t26_1-p1	271	S	alveolin domain containing intermediate filament IMC12 GN=TGME49_248700	0.651	0.534	0.834	0.922	1.188	6.472	2.952	1.143	2.237	12.132	4.571	1.24	0.7353	0.103267	2.9388	0.187162	5.045	0.113006
TGME49_272040-t26_1-p1	2647	S	"WD domain, G-beta repeat-containing protein GN=TGME49_272040"	1.188				0.719				0.605				1.188		0.719		0.605
TGME49_258990-t26_1-p1	1787	S	bromodomain-containing protein GN=TGME49_258990	0.749	0.674		0.5	0.698	0.81		0.472	0.896	1.14		0.946	0.641	0.0904006	0.66	0.155236	0.994	0.909865
TGME49_224240-t26_1-p1	227	S	protein phosphatase 2C domain-containing protein GN=TGME49_224240
TGME49_235478-t26_1-p1	330	S	pantothenate kinase GN=TGME49_235478
TGME49_244460-t26_1-p1	1027	S	HTH La-type RNA-binding domain-containing protein(predict) GN=TGME49_244460	1.093		1.909		0.71		1.239		0.653		0.621		1.501	0.522185	0.9745	0.897265	0.637	0.0500156
TGME49_209600-t26_1-p1	279	S	Cgd5_3650 protein(predict) GN=TGME49_209600	0.963	0.963	0.875	0.834	1.09	1.248	0.999	0.983	1.139	1.238	1.071	1.082	0.9088	0.100174	1.08	0.334494	1.1325	0.048911
TGME49_310900-t26_1-p1	755	S	AP2 domain transcription factor AP2XI-2 GN=TGME49_310900	0.656	1.269	1.099	0.773	0.64	0.728	0.722	0.861	1.019	0.573	0.677	1.132	0.9493	0.656911	0.7378	0.021746	0.8503	0.362167
TGME49_293440-t26_1-p1	139	S	Putative transmembrane protein(predict) GN=TGME49_293440
TGME49_295850-t26_1-p1	2565	S	cyclic nucleotide-binding domain-containing protein GN=TGME49_295850
TGME49_212980-t26_1-p1	161	S	KH domain protein(predict) GN=TGME49_212980	0.432	0.806		0.659	0.573	0.706		1.008	1.325	0.876		1.53	0.6323	0.161044	0.7623	0.276866	1.2437	0.448452
TGME49_246760-t26_1-p1	1465	S	"PRPF39, related protein(predict) GN=TGME49_246760"		0.293	0.3			0.17	0.146			0.579	0.485		0.2965	0.00874132	0.158	0.0370298	0.532	0.123988
TGME49_232080-t26_1-p1	6066	S	Chorein_N domain-containing protein(predict) GN=TGME49_232080		0.356				1.216				3.413			0.356		1.216		3.413
TGME49_306920-t26_1-p1	198	S	Integrase catalytic domain-containing protein(predict) GN=TGME49_306920	1.004		1.223	1.071	0.606		0.717	0.48	0.711		0.52	0.481	1.0993	0.327953	0.601	0.0669856	0.5707	0.0589068
TGME49_226910-t26_1-p1	706	S	"Amylo-alpha-1,6-glucosidase GN=TGME49_226910"		0.384	0.895			0.282	0.359			0.734	0.401		0.6395	0.536121	0.3205	0.0942073	0.5675	0.388392
TGME49_268176-t26_1-p1	260	S	hypothetical protein GN=TGME49_268176	0.691	0.629	1.177	1.087	1.743	1.218	1.351	0.546	1.358	1.73	1.147	0.773	0.896	0.479737	1.2145	0.724306	1.252	0.417627
TGME49_261570-t26_1-p1	237	S	ribosomal protein RPL7A GN=TGME49_261570		0.727	0.637			1.334	0.972			2.169	1.526		0.682	0.151627	1.153	0.665288	1.8475	0.250672
TGME49_260320-t26_1-p1	581	T	Noc2p family protein GN=TGME49_260320
TGME49_261480-t26_1-p1	603	S	phosphatidyl serine synthase GN=TGME49_261480	1.327	1.396	1.192	1.238	2.39	2.149	1.939	1.761	2.14	1.619	1.621	1.422	1.2883	0.00855894	2.0598	0.00253083	1.7005	0.0136511
TGME49_310400-t26_1-p1	95	S	glycosyl transferase family 8 protein GN=TGME49_310400	0.895	0.959	1.029	0.95	0.933	1.363	0.928	1.031	1.044	1.418	0.902	1.085	0.9583	0.275829	1.0638	0.66987	1.1123	0.457295
TGME49_206450-t26_1-p1	1850	S	"autophagy-related cysteine peptidase atg4, putative GN=TGME49_206450"	1.856	1.568	2.31	1.392	0.613	0.641	0.791	0.571	0.349	0.405	0.367	0.419	1.7815	0.0217004	0.654	0.0128372	0.385	0.000293442
TGME49_270240-t26_1-p1	356	T	MAG1 GN=TGME49_270240
TGME49_203710-t26_1-p1	2630	S	AP2 domain transcription factor AP2VIIa-4 GN=TGME49_203710	0.665			1.033	1.371			1.085	2.063			1.051	0.849	0.654623	1.228	0.442224	1.557	0.566041
TGME49_306060-t26_1-p1	2176	S	rhoptry neck protein RON8 GN=TGME49_306060		1.725				1.589				0.921			1.725		1.589		0.921
TGME49_267810-t26_1-p1	25	S	Rab 5 GN=TGME49_267810	1.103	1.63	1.564	0.92	0.495	0.486	0.769	0.775	0.457	0.434	0.577	0.843	1.3043	0.233437	0.6313	0.0489573	0.5778	0.0441177
TGME49_307810-t26_1-p1	283	S	hypothetical protein GN=TGME49_307810	1.439	0.607	1.181	1.934	0.534	0.233	0.364	0.288	0.371	0.393	0.325	0.127	1.2903	0.585953	0.3548	0.0131866	0.304	0.0249315
TGME49_306400-t26_1-p1	1144	S	C3H1-type domain-containing protein(predict) GN=TGME49_306400	1.637				0.523				0.293				1.637		0.523		0.293
TGME49_294630-t26_1-p1	105	S	PH domain protein(predict) GN=TGME49_294630	2.396	1.41			1.29	1.428			0.538	1.013			1.903	0.351448	1.359	0.147102	0.7755	0.620592
TGME49_266950-t26_1-p1	464	S	"protein kinase, putative GN=TGME49_266950"			0.828				0.614				0.741		0.828		0.614		0.741
TGME49_255930-t26_1-p1	27	T	DPH-type MB domain-containing protein(predict) GN=TGME49_255930			2.982				0.808				0.271		2.982		0.808		0.271
TGME49_308870-t26_1-p1	124	S	"Zinc finger (CCCH type) protein, putative(predict) GN=TGME49_308870"	0.607		0.681		0.562		1.071		3.107		2.358		0.644	0.115935	0.8165	0.676626	2.7325	0.123146
TGME49_245720-t26_1-p1	683	S	SWI2/SNF2-containing protein GN=TGME49_245720		1.984				0.697				0.351			1.984		0.697		0.351
TGME49_280540-t26_1-p1	707	S	HEAT repeat-containing protein GN=TGME49_280540				0.951				0.84				0.882	0.951		0.84		0.882
TGME49_221390-t26_1-p1	753	T	Dual-specificity catalytic domain-containing(predict) GN=TGME49_221390			1.825				0.321				0.177		1.825		0.321		0.177
TGME49_205690-t26_1-p1	375	T	Putative transmembrane protein(predict) GN=TGME49_205690		0.693	0.719	0.676		0.881	0.686	0.66		1.404	0.95	1.256	0.696	0.00363865	0.7423	0.109806	1.2033	0.350285
TGME49_218000-t26_1-p1	2769	S	GATA-type domain-containing protein(predict) GN=TGME49_218000
TGME49_310030-t26_1-p1	158	S	"cyclase-associated protein, putative GN=TGME49_310030"			0.694				1.677				2.779		0.694		1.677		2.779
TGME49_244700-t26_1-p1	1763	S	NAD(+)/NADH kinase domain-containing protein GN=TGME49_244700	1.388		1.787		0.4		0.462		0.288		0.259		1.5875	0.238589	0.431	0.076466	0.2735	0.0367707
TGME49_265090-t26_1-p1	280	S	hypothetical protein GN=TGME49_265090	0.257	0.294	0.358	0.356	0.967	1.095	1.152	0.718	3.938	3.722	3.285	2.095	0.3163	0.00109922	0.983	0.804033	3.26	0.0060309
TGME49_224660-t26_1-p1	560	S	"transcription factor s-ii (tfiis), central domain-containing protein GN=TGME49_224660"	0.594	0.489	1.585		0.594	0.61	2.026		0.808	0.861	0.644		0.8893	0.620497	1.0767	0.854543	0.771	0.131374
TGME49_246100-t26_1-p1	117	S	"phosducin, putative GN=TGME49_246100"				0.843				0.797				0.87	0.843		0.797		0.87
TGME49_219682-t26_1-p1	637	S	"pyruvate dehydrogenase kinase, putative GN=TGME49_219682"			0.432				0.919				2.128		0.432		0.919		2.128
TGME49_261720-t26_1-p1	153	S	"metal cation transporter, ZIP family protein GN=TGME49_261720"	2.781	2.48	0.764	2.146	2.815	3.471	1.663	3.195	1.076	1.417	2.178	1.519	2.0428	0.17481	2.786	0.0140182	1.5475	0.0947047
TGME49_266090-t26_1-p1	444	S	Putative transmembrane protein(predict) GN=TGME49_266090
TGME49_213300-t26_1-p1	1578	S	NopRA1 domain-containing protein(predict) GN=TGME49_213300		0.635	1.056			0.874	0.892			0.972	0.845		0.8455	0.677148	0.883	0.0733931	0.9085	0.501933
TGME49_291630-t26_1-p1	83	S	hypothetical protein GN=TGME49_291630	0.732	0.48	0.531	0.538	0.896	0.817	0.621	0.584	1.224	1.701	1.17	1.086	0.5703	0.0120922	0.7295	0.0698989	1.2953	0.123596
TGME49_294710-t26_1-p1	1077	S	RNA recognition motif-containing protein GN=TGME49_294710	1.184		1.394		0.41		0.548		0.338		0.393		1.289	0.274908	0.479	0.170725	0.3655	0.066992
TGME49_233220-t26_1-p1	1228	S	Putative transmembrane protein(predict) GN=TGME49_233220	4.27				3.857				0.903				4.27		3.857		0.903
TGME49_309250-t26_1-p1	3212	S	AT hook motif-containing protein(predict) GN=TGME49_309250	0.884				0.788				0.883				0.884		0.788		0.883
TGME49_227610-t26_1-p1	3550	S	Trafficking particle complex subunit 10(predict) GN=TGME49_227610		0.905				0.272				0.378			0.905		0.272		0.378
TGME49_226960-t26_1-p1	1214	S	phosphofructokinase PFKII GN=TGME49_226960	4.912		2.839		3.581		3.234		0.729		1.139		3.8755	0.182167	3.4075	0.0374206	0.934	0.817594
TGME49_261650-t26_1-p1	781	S	hypothetical protein GN=TGME49_261650			0.54				0.358				0.663		0.54		0.358		0.663
TGME49_229440-t26_1-p1	1125	S	"zinc finger, C3HC4 type (RING finger) domain-containing protein GN=TGME49_229440"	0.662			0.461	0.728			0.637	1.1			1.575	0.5615	0.25917	0.6825	0.153408	1.3375	0.474758
TGME49_257750-t26_1-p1	330	S	homocysteine s-methyltransferase domain-containing protein GN=TGME49_257750	1.304	1.899	2.852	1.73	0.645	0.826	1	0.892	0.473	0.423	0.382	0.468	1.9463	0.0441309	0.8408	0.181304	0.4365	0.000723467
TGME49_312700-t26_1-p1	1572	S	Alpha/beta hydrolase family protein (Fragment)(predict) GN=TGME49_312700			0.65				0.761				1.17		0.65		0.761		1.17
TGME49_214130-t26_1-p1	1489	S	hypothetical protein GN=TGME49_214130	1.434	1.842	1.723	1.735	0.497	0.524	0.635	0.619	0.346	0.279	0.394	0.357	1.6835	0.00371529	0.5688	0.00387545	0.344	0.00102869
TGME49_230860-t26_1-p1	762	S	Autophagy protein 5(predict) GN=TGME49_230860	1.031	0.966		0.893	1.05	1.264		1.089	1.084	1.316		1.212	0.9633	0.522754	1.1343	0.219287	1.204	0.117646
TGME49_289570-t26_1-p1	709	S	phosphatidylinositol transfer protein GN=TGME49_289570	0.321	0.534	0.571	0.421	1.44	1.662	0.667	1.887	4.311	2.369	1.356	3.629	0.4618	0.0131885	1.414	0.381832	2.9163	0.0460533
TGME49_321300-t26_1-p1	556	S	"autophagy-related 12 variant 1, putative GN=TGME49_321300"
TGME49_200440-t26_1-p1	814	S	Putative transmembrane protein(predict) GN=TGME49_200440	0.917	1.112	1.025	0.908	0.735	1.042	0.881	0.951	0.801	0.948	0.917	1.228	0.9905	0.829785	0.9023	0.285444	0.9735	0.729487
TGME49_249550-t26_1-p1	1207	S	Glutaredoxin domain-containing protein(predict) GN=TGME49_249550				0.61				0.811				1.165	0.61		0.811		1.165
TGME49_311230-t26_1-p1	3927	S	Putative transmembrane protein(predict) GN=TGME49_311230	1.233	0.685	1.653	1.347	1.117	0.99	1.571	1.24	0.889	1.446	0.968	0.934	1.2295	0.521663	1.2295	0.188819	1.0593	0.789868
TGME49_206580-t26_1-p1	1380	S	formin FRM2 GN=TGME49_206580
TGME49_259650-t26_1-p1	85	S	Putative C2H2 type zinc-finger protein(predict) GN=TGME49_259650
TGME49_319880-t26_1-p1	104	S	MORN repeat-containing protein GN=TGME49_319880
TGME49_248420-t26_1-p1	14	S	Putative transporter(predict) GN=TGME49_248420	3.118	1.964	1.556	2.118	1.01	1.104	1.342	0.776	0.423	0.732	0.977	0.366	2.189	0.0204394	1.058	0.794492	0.6245	0.130602
TGME49_297330-t26_1-p1	2105	S	Putative transmembrane protein(predict) GN=TGME49_297330		0.555	0.581			0.833	0.826			1.501	1.421		0.568	0.0363795	0.8295	0.0203141	1.461	0.0648722
TGME49_218840-t26_1-p1	18	S	mutS domain protein GN=TGME49_218840
TGME49_209755-t26_1-p1	941	S	"Putative tryptophan-rich antigen, related protein(predict) GN=TGME49_209755"	0.11	0.132	0.09	0.066	0.146	0.349	0.105	0.086	1.388	2.651	1.373	1.257	0.0995	0.000850895	0.1715	0.0125884	1.6673	0.10291
TGME49_257530-t26_1-p1	24	S	"transporter, major facilitator family protein GN=TGME49_257530"	0.672	1.234	1.089	1.009	0.674	0.935	0.707	0.635	0.978	0.734	0.727	0.678	1.001	0.887976	0.7378	0.0496895	0.7793	0.0693897
TGME49_240300-t26_1-p1	448	T	"zinc finger domain, LSD1 subclass domain-containing protein GN=TGME49_240300"	11.116				4.434				0.399				11.116		4.434		0.399
TGME49_311920-t26_1-p1	2006	S	GRAM domain-containing protein GN=TGME49_311920	0.775	2.102	1.058		0.959	1.084	1.501		1.237	0.516	1.418		1.3117	0.665084	1.1813	0.460618	1.057	0.939513
TGME49_202430-t26_1-p1	184	S	hypothetical protein GN=TGME49_202430
TGME49_268780-t26_1-p1	3658	S	Putative transmembrane protein(predict) GN=TGME49_268780
TGME49_269990-t26_1-p1	1232	S	C2 domain-containing protein(predict) GN=TGME49_269990	0.775	0.737		0.834	0.372	0.388		0.335	0.302	0.526		0.402	0.782	0.0302118	0.365	0.00279339	0.41	0.0428581
TGME49_312950-t26_1-p1	131	S	Putative transmembrane protein(predict) GN=TGME49_312950				0.429				1.504				3.505	0.429		1.504		3.505
TGME49_240980-t26_1-p1	656	S	collagen alpha-1(I) chain(predict) GN=TGME49_240980			2.491	1.816			2.043	2.067			0.832	0.993	2.1535	0.183286	2.055	0.00729897	0.9125	0.584964
TGME49_273920-t26_1-p1	3	S	"aldose reductase, putative GN=TGME49_273920"
TGME49_289330-t26_1-p1	2103	S	ubiquitin carboxyl-terminal hydrolase family 2 protein GN=TGME49_289330	1.27	1.378	1.186	0.898	1.326	1.49	1.224	1.182	1.034	1.081	1.096	1.316	1.183	0.242867	1.3055	0.0214313	1.1318	0.147214
TGME49_243635-t26_1-p1	1394	S	hypothetical protein GN=TGME49_243635
TGME49_236560-t26_1-p1	784	S	hypothetical protein GN=TGME49_236560
TGME49_247760-t26_1-p1	122	T	AMP-binding enzyme domain-containing protein GN=TGME49_247760			0.551				1.279				2.32		0.551		1.279		2.32
TGME49_232240-t26_1-p1	206	S	snRNA-activating of 50 kDa MW carboxy-terminal protein(predict) GN=TGME49_232240	0.566	0.735	0.783	0.559	0.475	0.586	0.669	0.506	0.839	0.789	0.831	0.879	0.6608	0.0242962	0.559	0.00688083	0.8345	0.00574149
TGME49_220360-t26_1-p1	39	S	FAD binding domain-containing protein GN=TGME49_220360	0.365	0.635	0.435		0.415	0.579	0.702		1.045	0.911	1.616		0.4783	0.0621429	0.5653	0.0874872	1.1907	0.56743
TGME49_271740-t26_1-p1	648	S	PHD domain-containing protein(predict) GN=TGME49_271740				0.942				0.666				0.843	0.942		0.666		0.843
TGME49_321630-t26_1-p1	28	S	RNA recognition motif-containing protein GN=TGME49_321630		2.069		1.078		1.664		1.631		0.804		1.037	1.5735	0.544176	1.6475	0.018058	0.9205	0.702186
TGME49_313020-t26_1-p1	989	S	STAS domain-containing protein GN=TGME49_313020			1.26				1.054				0.817		1.26		1.054		0.817
TGME49_266080-t26_1-p1	426	S	hypothetical protein GN=TGME49_266080	1.149		1.141		0.98		1.168		0.972		1.024		1.145	0.0232191	1.074	0.68267	0.998	0.959605
TGME49_212820-t26_1-p1	294	S	ubiquitin family protein GN=TGME49_212820	1.501	1.124	2.048	1.12	0.905	0.856	0.921	0.747	0.48	0.761	0.449	0.667	1.4483	0.134064	0.8573	0.0639119	0.5893	0.0327923
TGME49_216670-t26_1-p1	616	S	FUSE-binding protein 2 / KH-type splicing regulatory protein GN=TGME49_216670		0.705				1.386				1.965			0.705		1.386		1.965
TGME49_205625-t26_1-p1	667	S	Putative transmembrane protein(predict) GN=TGME49_205625	1.585		1.21		0.871		1.04		0.55		0.859		1.3975	0.337579	0.9555	0.760882	0.7045	0.445117
TGME49_258350-t26_1-p1	598	S	Putative START-1 domain protein(predict) GN=TGME49_258350		0.55				1.143				2.076			0.55		1.143		2.076
TGME49_320000-t26_1-p1	805	S	SCY kinase (incomplete catalytic triad) GN=TGME49_320000			0.618				0.336				0.483		0.618		0.336		0.483
TGME49_214610-t26_1-p1	336	S	ER-trafficking TRAPP I complex 85 kDa subunit(predict) GN=TGME49_214610	1.143	1.276	1.195		1.62	1.532	1.406		1.253	1.318	1.156		1.2047	0.041917	1.5193	0.0143584	1.2423	0.0440019
TGME49_240380-t26_1-p1	2866	T	Clu domain-containing protein(predict) GN=TGME49_240380				1.107				0.541				0.489	1.107		0.541		0.489
TGME49_313270-t26_1-p1	2626	S	"Putative collagen alpha-1(III) chain, related protein(predict) GN=TGME49_313270"	2.032	1.994	1.795		0.707	0.928	1.337		0.348	0.465	0.745		1.9403	0.00506489	0.9907	0.864654	0.5193	0.121853
TGME49_309250-t26_1-p1	2783	T	AT hook motif-containing protein(predict) GN=TGME49_309250	0.375		0.486	0.346	0.765		0.826	0.73	2.04		1.697	2.11	0.4023	0.0180713	0.7737	0.0280201	1.949	0.0152856
TGME49_313630-t26_1-p1	731	T	"Amine-terminal region of chorein, A TM vesicle-mediated sorter(predict) GN=TGME49_313630"
TGME49_228690-t26_1-p1	1474	S	phosphatidylinositol 3- and 4-kinase GN=TGME49_228690			0.833	0.248			0.537	0.461			0.645	1.855	0.5405	0.526378	0.499	0.0976349	1.25	0.923925
TGME49_292235-t26_1-p1	698	S	RING-type domain-containing protein(predict) GN=TGME49_292235	1.642				0.496				0.302				1.642		0.496		0.302
TGME49_253140-t26_1-p1	1419	S	hypothetical protein GN=TGME49_253140	0.429	0.66	0.651	0.571	0.544	0.941	0.814	0.711	1.058	1.459	1.259	1.078	0.5778	0.0164834	0.7525	0.108988	1.2135	0.123037
TGME49_316680-t26_1-p1	306	S	RNA pseudouridine synthase superfamily protein GN=TGME49_316680		1.11	1.706	1.458		0.722	0.902	0.555		0.651	0.498	0.409	1.4247	0.15865	0.7263	0.187179	0.5193	0.0550886
TGME49_221380-t26_1-p1	16	S	alba 1 GN=TGME49_221380	146.69	142.784	167.283	154.715	149.925	222.015	255.232	262.185	1.022	1.555	1.526	1.695	152.868	1.13462e-06	222.339	4.6532e-05	1.4495	0.0730915
TGME49_247020-t26_1-p1	66	S	"high mobility group protein b1, putative GN=TGME49_247020"		0.653		0.368		2.172				3.326			0.5105	0.329242	2.172		3.326
TGME49_226570-t26_1-p1	5	T	hypothetical protein GN=TGME49_226570	0.847				1.445				1.707				0.847		1.445		1.707
TGME49_253860-t26_1-p1	68	S	Tyrosine kinase-like (TKL) protein GN=TGME49_253860		2.103				1.226				0.583			2.103		1.226		0.583
TGME49_217680-t26_1-p1	2141	S	hypothetical protein GN=TGME49_217680
TGME49_225480-t26_1-p1	352	S	hypothetical protein GN=TGME49_225480	0.244	0.329	0.379	0.316	0.497	0.8	0.686	0.487	2.041	2.435	1.81	1.543	0.317	0.00163066	0.6175	0.0374754	1.9573	0.00966575
TGME49_224850-t26_1-p1	337	S	"polyadenylate binding protein, putative GN=TGME49_224850"		0.893		0.711		1.242		0.948		1.251		1.324	0.802	0.392867	1.095	0.742798	1.2875	0.100351
TGME49_232190-t26_1-p1	1535	S	Sec7 domain-containing protein GN=TGME49_232190	0.776	1.008	1.289	0.922	0.548	0.672	0.76	0.551	0.763	0.651	0.578	0.608	0.9988	0.890665	0.6328	0.0148603	0.65	0.00824777
TGME49_290870-t26_1-p1	725	S	patched family protein GN=TGME49_290870	0.862	1.626	0.923	1.305	1.963	1.154	1.839	1.068	2.273	0.709	2.036	0.831	1.179	0.50252	1.506	0.130838	1.4623	0.521598
TGME49_293630-t26_1-p1	671	S	Arsenite-resistance protein 2(predict) GN=TGME49_293630	0.724	1.731	1.072	1.382	0.833	2.655	1.386	1.368	1.057	1.517	1.293	0.99	1.2273	0.525245	1.5605	0.282714	1.2143	0.207883
TGME49_215530-t26_1-p1	91	S	hypothetical protein GN=TGME49_215530				1.621				0.848				0.523	1.621		0.848		0.523
TGME49_267080-t26_1-p1	15	S	"26S protease regulatory subunit 4, putative GN=TGME49_267080"	1.02	1.01	1.48		0.719	0.867	1.024		0.841	0.706	0.692		1.17	0.457671	0.87	0.354206	0.7463	0.0596559
TGME49_243460-t26_1-p1	1951	S	hypothetical protein GN=TGME49_243460			0.348	0.344			0.861	0.86			1.65	2.064	0.346	0.00490336	0.8605	0.00348192	1.857	0.160958
TGME49_305910-t26_1-p1	407	T	"3-mercaptopyruvate sulfurtransferase, putative(predict) GN=TGME49_305910"	0.537				0.471				0.876				0.537		0.471		0.876
TGME49_203310-t26_1-p1	107	S	dense granule protein GRA7 GN=TGME49_203310	2.012	3.076	3.418	3.235	3.263	5.491	3.82	3.826	1.619	1.96	1.064	1.129	2.9353	0.00480174	4.1	0.00163685	1.443	0.141531
TGME49_262660-t26_1-p1	92	S	Putative transmembrane protein(predict) GN=TGME49_262660	0.223	0.282	0.277	0.279	0.247	0.321	0.332	0.337	1.115	1.12	1.108	1.179	0.2653	0.000256028	0.3093	0.000789653	1.1305	0.00506151
TGME49_206640-t26_1-p1	571	S	Putative at hook motif protein(predict) GN=TGME49_206640	1.132				0.188				0.168				1.132		0.188		0.168
TGME49_240570-t26_1-p1	469	S	Putative transmembrane protein(predict) GN=TGME49_240570	0.476			0.699	0.547			0.326	1.165			0.467	0.5875	0.291997	0.4365	0.255576	0.816	0.719855
TGME49_209850-t26_1-p1	1353	S	RNA recognition motif-containing protein GN=TGME49_209850	0.663	0.796	0.883	0.779	1.911	1.889	1.342	0.412	2.884	2.404	1.547	0.668	0.7803	0.0342008	1.3885	0.707548	1.8758	0.282087
TGME49_203510-t26_1-p1	472	S	"zinc finger, C3HC4 type (RING finger) domain-containing protein GN=TGME49_203510"	0.796	0.821	0.744	0.727	0.914	1.381	0.055	0.185	1.208	1.525	0.239	0.255	0.772	0.00419188	0.6338	0.294133	0.8068	0.408956
TGME49_237860-t26_1-p1	98	S	protein kinase domain-containing protein GN=TGME49_237860	0.443	0.569	0.574	0.543	0.419	0.893	0.465	0.561	0.942	1.571	0.918	1.033	0.5323	0.00282075	0.5845	0.0572761	1.116	0.598285
TGME49_299670-t26_1-p1	310	S	hypothetical protein GN=TGME49_299670	0.5	0.841			1.087				2.172				0.6705	0.44807	1.087		2.172
TGME49_315860-t26_1-p1	1752	S	EF hand domain-containing protein GN=TGME49_315860	1.109	0.917	1.065	0.891	1.302	1.336	0.981	1.025	1.267	1.341	0.966	1.082	0.9955	0.895751	1.161	0.226511	1.164	0.194832
TGME49_208050-t26_1-p1	430	S	"ABC transporter, putative GN=TGME49_208050"			8.201				4.284				0.522		8.201		4.284		0.522
TGME49_230220-t26_1-p1	800	S	VPS11_C domain-containing protein(predict) GN=TGME49_230220				5.049				1.51				0.299	5.049		1.51		0.299
TGME49_201270-t26_1-p1	805	S	hypothetical protein GN=TGME49_201270
TGME49_311720-t26_1-p1	550	S	chaperonin protein BiP GN=TGME49_311720	1.818	1.423	1.327	1.206	4.027	4.454	3.379	3.171	2.449	2.991	2.867	2.74	1.4435	0.0392427	3.7578	0.000703719	2.7618	0.000258175
TGME49_207770-t26_1-p1	387	T	PCI domain-containing protein GN=TGME49_207770	0.773			0.777	0.713			0.846	0.971			1.089	0.775	0.00911449	0.7795	0.284121	1.03	0.788948
TGME49_262780-t26_1-p1	1435	S	FHA domain-containing protein GN=TGME49_262780	1.184			1.025	0.749			0.5	0.633			0.488	1.1045	0.516566	0.6245	0.335505	0.5605	0.193224
TGME49_228200-t26_1-p1	98	S	vacuolar (h+)-atpase g subunit protein GN=TGME49_228200	0.669				0.21				0.314				0.669		0.21		0.314
TGME49_307770-t26_1-p1	457	T	fumble protein GN=TGME49_307770	1.522				0.894				0.587				1.522		0.894		0.587
TGME49_267550-t26_1-p1	39	S	leucine-rich repeat protein LRR1 GN=TGME49_267550	1.133	1.52		1.008	0.859	0.993		0.774	0.614	0.76		0.793	1.2203	0.344177	0.8753	0.258242	0.7223	0.0759522
TGME49_226440-t26_1-p1	498	S	SWI2/SNF2-containing protein RAD16 GN=TGME49_226440	0.661	0.567			0.701	0.461			1.06	1.323			0.614	0.138494	0.581	0.307625	1.1915	0.475846
TGME49_297150-t26_1-p1	312	S	MORN repeat-containing protein GN=TGME49_297150	1.164				1.067				0.93				1.164		1.067		0.93
TGME49_321300-t26_1-p1	172	S	"autophagy-related 12 variant 1, putative GN=TGME49_321300"				0.836				0.844				1.103	0.836		0.844		1.103
TGME49_209520-t26_1-p1	1709	S	"WD domain, G-beta repeat-containing protein GN=TGME49_209520"	0.51	0.339	0.657	0.593	0.53	0.727	0.78	0.413	1.04	1.85	1.161	0.696	0.5248	0.0276962	0.6125	0.0546357	1.1868	0.667057
TGME49_285520-t26_1-p1	772	S	RNA cap guanine-N2 methyltransferase GN=TGME49_285520	0.689		0.431	0.424	0.657		0.563	0.486	0.954		1.306	1.053	0.5147	0.0712508	0.5687	0.0330162	1.1043	0.509033
TGME49_261490-t26_1-p1	980	S	hypothetical protein GN=TGME49_261490		1.02	1.254			0.609	0.908			0.652	0.812		1.137	0.554212	0.7585	0.484835	0.732	0.289031
TGME49_247020-t26_1-p1	8	S	"high mobility group protein b1, putative GN=TGME49_247020"	0.986	1.43	0.249		1.607	2.452	0.574		1.63	1.714	2.301		0.8883	0.645676	1.5443	0.657741	1.8817	0.0422463
TGME49_225690-t26_1-p1	1403	S	hypothetical protein GN=TGME49_225690		0.348		0.388		0.441		0.361		1.166		1.075	0.368	0.0488262	0.401	0.0973058	1.1205	0.299586
TGME49_236560-t26_1-p1	103	S	hypothetical protein GN=TGME49_236560	0.61	0.623	0.813	0.76	0.697	0.879	0.734	0.652	1.168	1.349	0.884	0.853	0.7015	0.0220278	0.7405	0.025438	1.0635	0.758037
TGME49_232080-t26_1-p1	8035	S	Chorein_N domain-containing protein(predict) GN=TGME49_232080	0.722	0.844	0.882	0.952	1.128	1.51	1.333	1.297	1.603	1.847	1.427	1.332	0.85	0.0886284	1.317	0.0297631	1.5523	0.0136406
TGME49_226700-t26_1-p1	19	S	"nuclease, putative GN=TGME49_226700"	0.801			0.685	0.675			0.63	0.918			0.978	0.743	0.224819	0.6525	0.0723301	0.948	0.44124
TGME49_223640-t26_1-p1	263	S	Putative transmembrane protein(predict) GN=TGME49_223640	0.759	0.872	0.757	0.937	0.347	0.382	0.515	0.54	0.457	0.439	0.642	0.576	0.8313	0.0535132	0.446	0.00724827	0.5285	0.00859529
TGME49_248390-t26_1-p1	5	S	ribosomal protein RPL26 GN=TGME49_248390	0.697	0.47	0.545	0.418	0.657	0.656	0.658	0.613	0.943	1.497	1.248	1.524	0.5325	0.0146001	0.646	0.000209977	1.303	0.150757
TGME49_224480-t26_1-p1	949	S	"cell-cycle-associated protein kinase CLK, putative GN=TGME49_224480"	0.509	0.614	0.849	0.569	0.645	0.798	0.967	0.696	1.18	1.3	1.135	1.188	0.6353	0.0337405	0.7765	0.0815254	1.2008	0.0119434
TGME49_209210-t26_1-p1	34	T	KH domain-containing protein(predict) GN=TGME49_209210	1.083	1.358	1.978	1.115	0.682	0.951	0.954	0.735	0.492	0.729	0.623	0.681	1.3835	0.163621	0.8305	0.144688	0.6313	0.0176891
TGME49_291180-t26_1-p1	3514	S	"Amine-terminal region of chorein, A TM vesicle-mediated sorter(predict) GN=TGME49_291180"
TGME49_230880-t26_1-p1	865	S	"Glutamic acid-rich protein, putative(predict) GN=TGME49_230880"	0.363		0.822	0.664	1.336		1.568	1.299	3.684		1.906	1.896	0.6163	0.213641	1.401	0.0433028	2.4953	0.0855909
TGME49_232130-t26_1-p1	242	S	collagen alpha-1(III) chain(predict) GN=TGME49_232130
TGME49_293170-t26_1-p1	301	S	Calponin-homology (CH) domain-containing protein(predict) GN=TGME49_293170		0.812	1.179	0.876		1.098	1.092	1.319		1.279	0.926	1.54	0.9557	0.714741	1.1697	0.182126	1.2483	0.385817
TGME49_301390-t26_1-p1	250	S	"ribosome biogenesis protein BOP1, putative GN=TGME49_301390"	0.465	0.45	0.598	0.543	0.574	0.794	0.678	0.609	1.222	1.572	1.04	1.085	0.514	0.00317251	0.6638	0.0147423	1.2298	0.1689
TGME49_261990-t26_1-p1	1143	T	"zinc finger, C3HC4 type (RING finger) domain-containing protein GN=TGME49_261990"
TGME49_235680-t26_1-p1	116	S	peptidase M16 inactive domain-containing protein GN=TGME49_235680	0.557	0.399			0.498	0.885			0.736	2.215			0.478	0.193513	0.6915	0.497595	1.4755	0.806506
TGME49_247730-t26_1-p1	457	S	AP2 domain transcription factor AP2XII-5 GN=TGME49_247730
TGME49_213040-t26_1-p1	657	S	hypothetical protein GN=TGME49_213040	0.665	0.656	0.795		0.573	0.994	0.887		0.827	1.615	1.164		0.7053	0.0431803	0.818	0.383647	1.202	0.597655
TGME49_313430-t26_1-p1	2301	S	Putative nucleoporin FG repeat region protein(predict) GN=TGME49_313430	0.374				0.616				1.647				0.374		0.616		1.647
TGME49_261060-t26_1-p1	248	S	diphthamide biosynthesis protein 2-related domain-containing protein GN=TGME49_261060
TGME49_254370-t26_1-p1	3147	S	guanylyl cyclase GN=TGME49_254370			1.726				1.24				0.773		1.726		1.24		0.773
TGME49_277770-t26_1-p1	1226	S	Putative named for A Pro-Trp-Trp-Pro motif protein(predict) GN=TGME49_277770		1.269	1.597			0.93	0.686			0.733	0.429		1.433	0.274621	0.808	0.486186	0.581	0.369089
TGME49_321300-t26_1-p1	365	T	"autophagy-related 12 variant 1, putative GN=TGME49_321300"	0.632	0.736	0.952	0.926	0.495	0.627	0.665	0.543	0.733	0.885	0.777	0.677	0.8115	0.142232	0.5825	0.00586526	0.768	0.0258472
TGME49_319910-t26_1-p1	9	S	"WD domain, G-beta repeat-containing protein GN=TGME49_319910"	1.732	1.22	1.388		1.199	1.075	1.218		0.692	0.881	0.878		1.4467	0.103483	1.164	0.088918	0.817	0.167131
TGME49_248100-t26_1-p1	9	S	synaptobrevin protein GN=TGME49_248100			1.852	2.093			2.846	3.69			1.537	1.763	1.9725	0.0808531	3.268	0.098637	1.65	0.12237
TGME49_265190-t26_1-p1	1249	S	"Ulp1 protease family, C-terminal catalytic domain-containing protein GN=TGME49_265190"	2.775	2.554	2.532	3.196	3.885	3.593	3.115	4.958	1.4	1.407	1.23	1.551	2.7643	0.000507694	3.8878	0.00125858	1.397	0.00916343
TGME49_267670-t26_1-p1	559	S	NAD(P)-bd_dom domain-containing protein(predict) GN=TGME49_267670			0.404				0.273				0.674		0.404		0.273		0.674
TGME49_236930-t26_1-p1	2362	S	hypothetical protein GN=TGME49_236930	1.445	0.741	1.12	0.97	0.456	0.336	0.451	0.195	0.316	0.431	0.458	0.339	1.069	0.829507	0.3595	0.0183692	0.386	0.0026715
TGME49_269180-t26_1-p1	749	S	MIF4G domain-containing protein GN=TGME49_269180	0.79	0.337	0.699	0.735	1.063	1.126	1.314	0.73	1.379	3.208	1.592	1.042	0.6403	0.118317	1.0583	0.825943	1.8053	0.169031
TGME49_235340-t26_1-p1	685	S	hypothetical protein GN=TGME49_235340	0.816	0.961	0.92	0.816	1.291	1.802	1.551	1.471	1.613	1.844	1.622	1.834	0.8783	0.0713872	1.5288	0.0135377	1.7283	0.00104598
TGME49_254870-t26_1-p1	350	S	TerD domain-containing protein(predict) GN=TGME49_254870				1.917				0.277				0.144	1.917		0.277		0.144
TGME49_240250-t26_1-p1	413	S	macro domain-containing protein GN=TGME49_240250	0.71			0.632	0.392			0.44	0.578			0.663	0.671	0.128954	0.416	0.0590052	0.6205	0.127069
TGME49_239770-t26_1-p1	2	S	alveolin domain containing intermediate filament IMC11 GN=TGME49_239770	0.284		0.222		0.255		0.346		0.896		1.563		0.253	0.0798095	0.3005	0.112	1.2295	0.742546
TGME49_222900-t26_1-p1	1249	S	phosphoserine phosphatase GN=TGME49_222900				0.809				0.488				0.603	0.809		0.488		0.603
TGME49_314070-t26_1-p1	71	S	hypothetical protein GN=TGME49_314070	4.663	1.611	3.627		0.678	0.542	0.716		0.145	0.386	0.18		3.3003	0.107086	0.6453	0.0507991	0.237	0.0519678
TGME49_310330-t26_1-p1	583	S	uncharacterized abhydrolase domain-containing protein DDB_G0269086(predict) GN=TGME49_310330	0.551	0.289	0.596	0.44	0.276	0.236	0.316	0.213	0.585	0.816	0.523	0.478	0.469	0.0241109	0.2603	0.000869324	0.6005	0.0292006
TGME49_306020-t26_1-p1	4991	S	"Amine-terminal region of chorein, A TM vesicle-mediated sorter(predict) GN=TGME49_306020"		0.614				0.628				1.072			0.614		0.628		1.072
TGME49_240250-t26_1-p1	335	T	macro domain-containing protein GN=TGME49_240250	0.436		0.367	0.388	0.274		0.552	0.55	0.638		1.322	1.088	0.397	0.00447323	0.4587	0.100808	1.016	0.92428
TGME49_201250-t26_1-p1	1132	S	"histone lysine methyltransferase, SET, putative GN=TGME49_201250"		0.491		0.394		0.781		0.783		1.592		1.99	0.4425	0.119212	0.782	0.00468188	1.791	0.170058
TGME49_225270-t26_1-p1	946	S	hypothetical protein GN=TGME49_225270
TGME49_229790-t26_1-p1	387	S	hypothetical protein GN=TGME49_229790	1.275	1.093	1.135	1.038	0.802	0.73	0.799	0.753	0.598	0.724	0.574	0.766	1.1353	0.0911019	0.771	0.00225352	0.6655	0.0147331
TGME49_292920-t26_1-p1	156	S	"heat shock protein 75, putative GN=TGME49_292920"	0.692		0.66	0.696	0.991		0.794	0.85	1.431		1.203	1.221	0.6827	0.00289683	0.8783	0.23681	1.285	0.0678743
TGME49_273595-t26_1-p1	1974	S	hypothetical protein GN=TGME49_273595	0.528	0.576	0.443	0.356	0.215	0.894	0.438	0.453	0.407	1.552	0.988	1.275	0.4758	0.00849855	0.5	0.0933063	1.0555	0.877653
TGME49_231000-t26_1-p1	584	S	START domain-containing protein GN=TGME49_231000			0.942				0.618				0.656		0.942		0.618		0.656
TGME49_266010-t26_1-p1	1454	T	phosphatidylinositol 3- and 4-kinase GN=TGME49_266010		0.629				0.877				1.395			0.629		0.877		1.395
TGME49_209500-t26_1-p1	2657	S	hypothetical protein GN=TGME49_209500
TGME49_284590-t26_1-p1	93	S	mediator complex subunit MED10 GN=TGME49_284590	0.777	0.797	0.836	0.731	0.795	1.027	0.893	0.95	1.045	1.257	1.091	1.285	0.7853	0.00486016	0.9163	0.237691	1.1695	0.0817965
TGME49_209850-t26_1-p1	1286	S	RNA recognition motif-containing protein GN=TGME49_209850	0.35				1.242				3.551				0.35		1.242		3.551
TGME49_295360-t26_1-p1	220	S	Inner membrane complex protein 18(predict) GN=TGME49_295360	0.916	1.366	1.072	1.04	0.515	0.638	0.605	0.627	0.543	0.488	0.531	0.623	1.0985	0.451467	0.5963	0.00270446	0.5463	0.0018934
TGME49_289750-t26_1-p1	57	S	ribosomal-ubiquitin protein RPL40 GN=TGME49_289750	1.344	1.458	1.379	1.301	1.507	2.037	1.395	1.665	1.171	1.288	0.987	1.184	1.3705	0.001484	1.651	0.0138747	1.1575	0.115284
TGME49_262990-t26_1-p1	310	S	hypothetical protein GN=TGME49_262990			0.175				0.642				3.675		0.175		0.642		3.675
TGME49_312500-t26_1-p1	607	S	Mcl1_mid domain-containing protein(predict) GN=TGME49_312500	1.654	1.053	1.739	1.183	0.934	0.8	1.091	0.721	0.651	0.916	0.627	0.65	1.4073	0.111283	0.8865	0.29352	0.711	0.041269
TGME49_249360-t26_1-p1	454	T	RED family protein GN=TGME49_249360			0.535				1.732				3.236		0.535		1.732		3.236
TGME49_297330-t26_1-p1	2385	S	Putative transmembrane protein(predict) GN=TGME49_297330	1.167				0.571				0.489				1.167		0.571		0.489
TGME49_226950-t26_1-p1	1263	S	IgA-specific metalloendopeptidase GN=TGME49_226950	0.8	0.993	0.906	0.464	0.489	0.809	0.601	0.404	0.792	0.815	0.664	0.872	0.7908	0.257792	0.5758	0.0420812	0.7858	0.0350432
TGME49_213392-t26_1-p1	780	S	surface antigen repeat-containing protein GN=TGME49_213392	0.629	0.741		0.673	0.486	0.667		0.758	0.775	0.9		1.126	0.681	0.0219583	0.637	0.101679	0.9337	0.606292
TGME49_283702-t26_1-p1	4146	S	FATC domain-containing protein GN=TGME49_283702		0.363	0.385			0.666	0.448			1.809	1.161		0.374	0.026904	0.557	0.276378	1.485	0.44672
TGME49_262400-t26_1-p1	678	S	lipase GN=TGME49_262400
TGME49_246170-t26_1-p1	1084	S	ARID/BRIGHT DNA binding domain-containing protein GN=TGME49_246170	0.709		0.572		0.379		0.366		0.571		0.525		0.6405	0.206619	0.3725	0.0159046	0.548	0.0625661
TGME49_288040-t26_1-p1	1091	S	hypothetical protein GN=TGME49_288040
TGME49_202540-t26_1-p1	613	S	3'5'-cyclic nucleotide phosphodiesterase domain-containing protein GN=TGME49_202540	1.919	2.45	1.806	1.881	0.958	1.065	1.133	1.286	0.507	0.418	0.604	0.695	2.014	0.00319714	1.1105	0.25709	0.556	0.017593
TGME49_201400-t26_1-p1	330	S	Sin3-associated polypeptide SAP18 GN=TGME49_201400	0.693	0.703	0.909	0.715	0.367	0.47	0.543	0.439	0.594	0.687	0.575	0.662	0.755	0.0305413	0.4548	0.00342419	0.6295	0.00249011
TGME49_278730-t26_1-p1	178	S	"guanine nucleotide-binding protein, putative GN=TGME49_278730"	0.465	0.414	0.603	0.465	0.407	0.523	0.5	0.421	0.896	1.208	0.815	0.816	0.4868	0.00415346	0.4628	0.00168496	0.9338	0.500055
TGME49_294280-t26_1-p1	205	S	"E3 ubiquitin-protein ligase, putative GN=TGME49_294280"	0.791	0.743	0.669	0.786	1.117	1.405	0.814	0.847	1.353	1.692	1.3	1.046	0.7473	0.00721399	1.0458	0.902272	1.3478	0.0880407
TGME49_209640-t26_1-p1	107	S	hypothetical protein GN=TGME49_209640		1.151				0.848				0.701			1.151		0.848		0.701
TGME49_264870-t26_1-p1	794	S	Sodium:neurotransmitter symporter family protein GN=TGME49_264870
TGME49_243960-t26_1-p1	551	T	nuclear transport factor 2 (ntf2) domain-containing protein GN=TGME49_243960
TGME49_256920-t26_1-p1	3035	S	phosphatidylinositol-4-phosphate 5-Kinase GN=TGME49_256920	1.153	3.701	0.902		1.018	4.029	0.78		0.883	1.089	0.865		1.9187	0.488251	1.9423	0.59736	0.9457	0.565926
TGME49_271970-t26_1-p1	296	S	glideosome-associated protein with multiple-membrane spans GAPM3 GN=TGME49_271970	1.005	1.456	1.118	1.096	0.74	0.679	0.792	0.656	0.81	0.495	0.787	1.145	1.1688	0.212153	0.7168	0.00641273	0.8093	0.29037
TGME49_202070-t26_1-p1	3440	S	hypothetical protein GN=TGME49_202070	0.848			0.584	0.842			1.039	1.064			1.423	0.716	0.409913	0.9405	0.730937	1.2435	0.49719
TGME49_203370-t26_1-p1	366	S	Dip2/Utp12 family protein(predict) GN=TGME49_203370	1.17	1.429	1.295	1.045	1.383	1.799	1.557	1.29	1.129	1.26	1.154	1.161	1.2348	0.0782592	1.5073	0.0174062	1.176	0.010171
TGME49_295658-t26_1-p1	382	T	zinc finger in N-recognin protein GN=TGME49_295658	1.134	0.996		1.081	0.853	0.912		0.706	0.759	0.918		0.682	1.0703	0.287966	0.8237	0.167223	0.7863	0.145113
TGME49_289830-t26_1-p1	120	S	"eukaryotic initiation factor-3, delta subunit, putative GN=TGME49_289830"	1.526	1.574	1.321	1.155	1.436	1.945	1.22	1.379	0.992	1.164	0.988	1.194	1.394	0.0290463	1.495	0.0430394	1.0845	0.278474
TGME49_315770-t26_1-p1	257	T	cytochrome p450 superfamily protein GN=TGME49_315770		0.805				0.865				1.004			0.805		0.865		1.004
TGME49_227780-t26_1-p1	452	S	Putative transmembrane protein(predict) GN=TGME49_227780	0.579	0.483		0.48	0.272	0.249		0.125	0.469	0.737		0.261	0.514	0.0124234	0.2153	0.0339962	0.489	0.161208
TGME49_269460-t26_1-p1	776	S	Ser/Thr phosphatase family protein GN=TGME49_269460	1.087	1.523	1.247	1.59	1.075	1.204	1.663	1.182	1.049	0.788	1.257	0.743	1.3618	0.062533	1.281	0.123291	0.9593	0.680791
TGME49_309910-t26_1-p1	1281	S	Transmembrane amino acid transporter(predict) GN=TGME49_309910		1.037				0.956				0.921			1.037		0.956		0.921
TGME49_320020-t26_1-p1	15	S	"transporter, major facilitator family protein GN=TGME49_320020"	1.888	1.909	1.796	1.715	2.866	2.624	2.075	2.134	1.463	1.404	1.225	1.477	1.827	0.000231807	2.4248	0.0023711	1.3923	0.00713234
TGME49_289880-t26_1-p1	758	S	Putative transmembrane protein(predict) GN=TGME49_289880	0.691	0.389	0.699		0.207	0.168	0.224		0.299	0.431	0.321		0.593	0.142993	0.1997	0.00419178	0.3503	0.0162693
TGME49_263200-t26_1-p1	636	S	Putative myosin heavy chain(predict) GN=TGME49_263200
TGME49_271100-t26_1-p1	787	S	NUC153 domain-containing protein GN=TGME49_271100		0.646	1.579			0.656	1.118			0.89	0.813		1.1125	0.99001	0.887	0.751624	0.8515	0.239774
TGME49_221450-t26_1-p1	76	S	SPRY domain-containing protein GN=TGME49_221450		1.445	1.512			0.471	0.862			0.326	0.57		1.4785	0.0520954	0.6665	0.483093	0.448	0.279451
TGME49_286580-t26_1-p1	704	T	Inner membrane complex protein 17(predict) GN=TGME49_286580
TGME49_242780-t26_1-p1	2361	S	Ig-like domain-containing protein(predict) GN=TGME49_242780	2.81				1.856				0.66				2.81		1.856		0.66
TGME49_281620-t26_1-p1	216	S	aldo/keto reductase family oxidoreductase GN=TGME49_281620	0.583		0.811	0.718	0.477		0.507	0.579	0.807		0.601	0.76	0.704	0.0927241	0.521	0.0112388	0.7227	0.0943472
TGME49_225490-t26_1-p1	679	S	calcium-dependent protein kinase CDPK2 GN=TGME49_225490
TGME49_209420-t26_1-p1	97	S	hypothetical protein GN=TGME49_209420	1.438	1.12	1.999		1.52		1.518		1.057		0.759		1.519	0.198284	1.519	0.00141777	0.908	0.720089
TGME49_232780-t26_1-p1	184	S	hypothetical protein GN=TGME49_232780	1.119				0.313				0.28				1.119		0.313		0.28
TGME49_246990-t26_1-p1	479	T	hypothetical protein GN=TGME49_246990
TGME49_306040-t26_1-p1	269	S	CHY zinc finger protein GN=TGME49_306040
TGME49_229310-t26_1-p1	575	S	mediator complex subunit MED14 GN=TGME49_229310	0.764	0.744	0.738	0.641	0.958	1.039	0.908	0.761	1.506	1.282	1.232	1.186	0.7218	0.00551875	0.9165	0.306772	1.3015	0.0234993
TGME49_202900-t26_1-p1	948	S	zinc finger (CCCH type) motif-containing protein GN=TGME49_202900		0.468	0.701			0.536	0.668			1.145	0.953		0.5845	0.301592	0.602	0.187376	1.049	0.793535
TGME49_225530-t26_1-p1	324	S	"metal cation transporter, ZIP family protein GN=TGME49_225530"	1.539				4.693				3.204				1.539		4.693		3.204
TGME49_271100-t26_1-p1	794	S	NUC153 domain-containing protein GN=TGME49_271100		0.646	1.579			0.656	1.118			0.89	0.813		1.1125	0.99001	0.887	0.751624	0.8515	0.239774
TGME49_221580-t26_1-p1	1464	T	ribosomal RNA large subunit methyltransferase J protein GN=TGME49_221580			0.759				0.822				1.083		0.759		0.822		1.083
TGME49_301480-t26_1-p1	675	S	Putative transmembrane protein (Fragment)(predict) GN=TGME49_301480	0.238	0.12	0.273	0.232	0.252	0.15	0.263	0.199	1.057	1.221	0.954	0.865	0.2158	0.00504412	0.216	0.00187457	1.0243	0.865023
TGME49_207900-t26_1-p1	695	S	transcription initiation factor TFIIIB GN=TGME49_207900	0.453	0.344	0.593	0.697	0.584	0.698	0.684	0.925	1.049	1.14	1.051	1.277	0.5218	0.0314159	0.7228	0.054663	1.1293	0.113997
TGME49_316680-t26_1-p1	1187	T	RNA pseudouridine synthase superfamily protein GN=TGME49_316680				1.444				0.728				0.504	1.444		0.728		0.504
TGME49_305790-t26_1-p1	401	S	TYR_PHOSPHATASE_2 domain-containing protein(predict) GN=TGME49_305790	0.175	0.087			0.153	0.103			0.877	1.193			0.131	0.14765	0.128	0.0853248	1.035	0.934081
TGME49_311230-t26_1-p1	2986	T	Putative transmembrane protein(predict) GN=TGME49_311230	1.226				0.677				0.552				1.226		0.677		0.552
TGME49_306460-t26_1-p1	719	S	bromodomain-containing protein GN=TGME49_306460	2.08		2.607		2.084		1.221		0.939		0.469		2.3435	0.118867	1.6525	0.433235	0.704	0.556969
TGME49_265870-t26_1-p1	490	T	pantoate-beta-alanine ligase GN=TGME49_265870			3.884				2.198				0.566		3.884		2.198		0.566
TGME49_292120-t26_1-p1	447	S	membrane occupation and recognition nexus protein MORN2 GN=TGME49_292120
TGME49_210700-t26_1-p1	4466	S	VPS13_C domain-containing protein(predict) GN=TGME49_210700
TGME49_217680-t26_1-p1	2159	S	hypothetical protein GN=TGME49_217680		0.07		0.112		0.038		0.066		0.548		0.5	0.091	0.0867339	0.052	0.0825361	0.524	0.0635359
TGME49_311040-t26_1-p1	159	S	hypothetical protein GN=TGME49_311040			0.696				0.432				0.69		0.696		0.432		0.69
TGME49_308960-t26_1-p1	799	S	"ATPase, AAA family protein GN=TGME49_308960"		1.949	0.885			6.652	1.939			3.413	2.191		1.417	0.710837	4.2955	0.380947	2.802	0.192273
TGME49_248420-t26_1-p1	685	S	Putative transporter(predict) GN=TGME49_248420	0.767	2.311		1.568	1.16	2.16		2.242	1.512	0.935		1.459	1.5487	0.479864	1.854	0.159036	1.302	0.330558
TGME49_224540-t26_1-p1	3801	S	"Proteophosphoglycan ppg4, related(predict) GN=TGME49_224540"
TGME49_311030-t26_1-p1	2346	S	HEAT repeat-containing protein 1(predict) GN=TGME49_311030
TGME49_304760-t26_1-p1	60	S	RNA recognition motif-containing protein GN=TGME49_304760	1.251	1.085	1.391	1.248	0.607	0.671	0.733	0.539	0.471	0.623	0.564	0.439	1.2438	0.0356906	0.6375	0.00936417	0.5243	0.00585529
TGME49_272710-t26_1-p1	2057	S	AP2 domain transcription factor AP2VIII-4 GN=TGME49_272710	1.259				1.154				0.832				1.259		1.154		0.832
TGME49_279350-t26_1-p1	131	S	Putative transmembrane protein(predict) GN=TGME49_279350	8.477	4.727	8.205	7.047	4.448			6.065	0.525			0.861	7.114	0.00110095	5.2565	0.0842307	0.693	0.459813
TGME49_226730-t26_1-p1	146	S	aconitate hydratase ACN/IRP GN=TGME49_226730				2.75				1.573				0.572	2.75		1.573		0.572
TGME49_204340-t26_1-p1	133	S	Putative transmembrane protein(predict) GN=TGME49_204340	0.387	0.948		0.635	0.749	1.792		1.78	1.935	1.889		2.802	0.6567	0.265596	1.4403	0.499172	2.2087	0.038297
TGME49_260440-t26_1-p1	109	S	nuclear factor NF3 GN=TGME49_260440	0.709	0.634	0.337	0.491	1.305	1.333	0.685	0.899	1.873	2.096	2.031	1.759	0.5428	0.0421681	1.0555	0.931621	1.9398	0.00072413
TGME49_236970-t26_1-p1	1100	S	SWI2/SNF2-containing PHD finger protein GN=TGME49_236970	0.864	0.886	1.167	1.144	1.574	1.644	1.77	1.656	1.823	1.856	1.516	0.984	1.0153	0.957062	1.661	0.000367661	1.5448	0.0980167
TGME49_316570-t26_1-p1	389	S	hypothetical protein GN=TGME49_316570	0.965	1.004	1.152	1.079	2.378	2.304	2.072	1.899	2.64	2.419	1.68	1.607	1.05	0.380196	2.1633	0.000997485	2.0865	0.0162901
TGME49_215055-t26_1-p1	42	S	hypothetical protein GN=TGME49_215055				2.146				0.761				0.355	2.146		0.761		0.355
TGME49_280660-t26_1-p1	4832	S	HECT-domain (ubiquitin-transferase) domain-containing protein GN=TGME49_280660		0.968	1.303	0.612		1.469	1.296	0.684		1.517	0.994	1.118	0.961	0.778943	1.1497	0.790074	1.2097	0.376351
TGME49_239440-t26_1-p1	1164	S	protein kinase (incomplete catalytic triad) GN=TGME49_239440	0.406	0.481			0.876	0.98			1.892	2.094			0.4435	0.0927786	0.928	0.512401	1.993	0.0661004
TGME49_232350-t26_1-p1	176	S	lactate dehydrogenase LDH1 GN=TGME49_232350	2.142	2.491		1.907	2.212	2.513		2.012	0.936	1.118		1.141	2.18	0.0146728	2.2457	0.00947325	1.065	0.523135
TGME49_221660-t26_1-p1	885	S	DEAD/DEAH box helicase domain-containing protein GN=TGME49_221660			2.16				1.332				0.617		2.16		1.332		0.617
TGME49_311770-t26_1-p1	120	S	Putative platelet-binding protein GspB(predict) GN=TGME49_311770	0.617	0.938			0.84	1.628			1.361	1.736			0.7775	0.525409	1.234	0.794514	1.5485	0.242396
TGME49_267100-t26_1-p1	385	S	protein phosphatase 2C domain-containing protein GN=TGME49_267100	0.802				1.52				1.897				0.802		1.52		1.897
TGME49_270620-t26_1-p1	910	S	DEAD/DEAH box helicase domain-containing protein GN=TGME49_270620	0.468	0.65	0.704	0.518	0.592	0.735	0.881	0.649	1.229	1.097	1.166	1.291	0.585	0.015481	0.7143	0.0394202	1.1958	0.0220083
TGME49_200440-t26_1-p1	738	T	Putative transmembrane protein(predict) GN=TGME49_200440	0.482	3.695	0.816		0.34	2.19	0.537		0.705	0.593	0.658		1.6643	0.882949	1.0223	0.699768	0.652	0.0198802
TGME49_230340-t26_1-p1	182	S	Putative high molecular mass nuclear antigen(predict) GN=TGME49_230340	0.627	0.524	0.898	0.644	0.341	0.263	0.411	0.371	0.544	0.502	0.458	0.577	0.6733	0.0492516	0.3465	0.00230409	0.5203	0.00146701
TGME49_275430-t26_1-p1	2173	S	Putative transmembrane protein (Fragment)(predict) GN=TGME49_275430	0.794	0.472	0.442		1.165	1.239	0.919		1.467	2.418	2.324		0.5693	0.118441	1.1077	0.487373	2.0697	0.0699429
TGME49_241850-t26_1-p1	1550	S	Phd finger protein br140 lin (Fragment)(predict) GN=TGME49_241850	0.29	0.335			0.452	0.557			1.557	1.663			0.3125	0.055561	0.5045	0.134319	1.61	0.062129
TGME49_240700-t26_1-p1	16	S	ubiquitin family protein GN=TGME49_240700				0.75				0.862				0.94	0.75		0.862		0.94
TGME49_235980-t26_1-p1	19	S	ARIADNE family protein GN=TGME49_235980		0.377				0.478				1.268			0.377		0.478		1.268
TGME49_229690-t26_1-p1	844	S	"autophagy-related protein 7 atg7, putative GN=TGME49_229690"	1.7				1.588				0.978				1.7		1.588		0.978
TGME49_264820-t26_1-p1	311	S	RbAp48 GN=TGME49_264820	2.355	1.214		1.757	1.694	1.394		1.268	0.719	1.149		0.722	1.7753	0.149019	1.452	0.0728029	0.8633	0.461413
TGME49_221500-t26_1-p1	951	S	"dual specificity phosphatase, catalytic domain-containing protein GN=TGME49_221500"		0.711	0.751			0.206	0.117			0.29	0.156		0.731	0.078143	0.1615	0.134666	0.223	0.175714
TGME49_263070-t26_1-p1	238	S	"CMGC kinase, CK2 family GN=TGME49_263070"	1.343	0.888	1.401	1.426	0.802	1.53	0.957	0.254	0.597	1.724	0.683	0.178	1.2645	0.193783	0.8858	0.541363	0.7955	0.40555
TGME49_205558-t26_1-p1	19	S	NAC domain-containing protein GN=TGME49_205558	0.215	0.412	0.159	0.391	5.171	3.951	3.521	1.44	24.083	9.585	22.076	2.731	0.2943	0.0167507	3.5208	0.0361057	14.6188	0.0263944
TGME49_254370-t26_1-p1	3232	S	guanylyl cyclase GN=TGME49_254370				0.835				0.473				0.566	0.835		0.473		0.566
TGME49_226840-t26_1-p1	707	T	Putative ion channel protein(predict) GN=TGME49_226840	1.111				0.81				0.729				1.111		0.81		0.729
TGME49_225940-t26_1-p1	54	S	IMP2_N domain-containing protein(predict) GN=TGME49_225940	0.534	0.692	0.676	0.948	0.427	0.708	1.033	0.935	0.751	0.897	1.528	0.986	0.7125	0.0771717	0.7758	0.270817	1.0405	0.984392
TGME49_306400-t26_1-p1	584	S	C3H1-type domain-containing protein(predict) GN=TGME49_306400	0.709	0.676	0.98		2.264	3.887	1.513		3.191	5.749	1.544		0.7883	0.219956	2.5547	0.123275	3.4947	0.139041
TGME49_243310-t26_1-p1	770	S	hypothetical protein GN=TGME49_243310				0.571				0.761				1.334	0.571		0.761		1.334
TGME49_221200-t26_1-p1	2283	S	CW-type Zinc Finger protein GN=TGME49_221200		0.919	1.082	1.093		1.207	1.195	0.897		1.358	1.103	0.854	1.0313	0.725736	1.0997	0.546129	1.105	0.666908
TGME49_260540-t26_1-p1	330	T	alveolin domain containing intermediate filament IMC14 GN=TGME49_260540	0.899	1.121	0.844	0.742	1.341	1.594	1.194	1.42	1.386	1.433	1.428	1.652	0.9015	0.331533	1.3873	0.0189029	1.4748	0.0034205
TGME49_311480-t26_1-p1	268	S	Apical cap protein 1(predict) GN=TGME49_311480
TGME49_204160-t26_1-p1	1358	T	GYF domain-containing protein GN=TGME49_204160
TGME49_313590-t26_1-p1	1512	S	Cytochrome b5-like heme/steroid binding domain-containing protein(predict) GN=TGME49_313590
TGME49_239440-t26_1-p1	1023	S	protein kinase (incomplete catalytic triad) GN=TGME49_239440
TGME49_242000-t26_1-p1	34	T	DUF51 family protein GN=TGME49_242000	1.716	2.154	1.706	1	0.474	0.527	0.59	0.54	0.237	0.244	0.337	0.536	1.644	0.0917331	0.5328	0.00119491	0.3385	0.0137993
TGME49_268370-t26_1-p1	6620	S	non-specific serine/threonine protein kinase GN=TGME49_268370	0.832	0.919	0.982	0.838	0.876	1.147	1.028	0.862	1.053	1.246	1.041	1.107	0.8928	0.0854554	0.9783	0.736795	1.1118	0.117527
TGME49_276120-t26_1-p1	584	T	"histone lysine methyltransferase, SET, putative GN=TGME49_276120"
TGME49_326900-t26_1-p1	24	S	hypothetical protein GN=TGME49_326900				1.064				1.068				1.003	1.064		1.068		1.003
TGME49_319670-t26_1-p1	221	S	Kinase phosphorylation protein(predict) GN=TGME49_319670	1.202				1.15				0.957				1.202		1.15		0.957
TGME49_278440-t26_1-p1	1955	S	SWI2/SNF2 Brahma-like putative GN=TGME49_278440	0.589	0.743	0.626	0.84	0.557	0.96	0.609	0.829	0.943	1.314	0.899	0.95	0.6995	0.0293444	0.7388	0.113543	1.0265	0.897071
TGME49_210360-t26_1-p1	11	S	DEAD (Asp-Glu-Ala-Asp) box polypeptide 41 family protein GN=TGME49_210360			1.177	0.848			1.002	0.739			0.851	0.872	1.0125	0.997383	0.8705	0.61213	0.8615	0.0732474
TGME49_246500-t26_1-p1	551	S	surp module domain-containing protein GN=TGME49_246500		0.572	0.683	0.647		0.665	0.643	0.53		1.134	0.861	0.804	0.634	0.0190937	0.6127	0.0292837	0.933	0.594763
TGME49_216670-t26_1-p1	259	S	FUSE-binding protein 2 / KH-type splicing regulatory protein GN=TGME49_216670	0.725	0.708	0.717	1.515	0.696	0.847	0.757	1.603	1.034	1.222	1.022	1.06	0.9163	0.547734	0.9758	0.727469	1.0845	0.19894
TGME49_205250-t26_1-p1	61	S	rhoptry protein ROP18 GN=TGME49_205250	0.588	0.459		0.322	1.154	0.72		0.621	1.962	1.362		1.659	0.4563	0.0626513	0.8317	0.436816	1.661	0.0615513
TGME49_293820-t26_1-p1	944	S	calpain family cysteine protease domain-containing protein GN=TGME49_293820
TGME49_239440-t26_1-p1	1506	S	protein kinase (incomplete catalytic triad) GN=TGME49_239440	2.289	1.212		0.778	2.364	1.557		0.978	1.033	1.284		1.257	1.4263	0.572576	1.633	0.304842	1.1913	0.182222
TGME49_208400-t26_1-p1	989	S	Proteophosphoglycan related(predict) GN=TGME49_208400		0.84				3.645				4.342			0.84		3.645		4.342
TGME49_258105-t26_1-p1	61	S	Putative transmembrane protein(predict) GN=TGME49_258105			12.661				9.267				0.732		12.661		9.267		0.732
TGME49_224890-t26_1-p1	127	S	AMP-binding enzyme(predict) GN=TGME49_224890	0.836			0.732	1.045			0.722	1.058			1.17	0.784	0.232609	0.8835	0.685405	1.114	0.374431
TGME49_224840-t26_1-p1	1062	S	3'5'-cyclic nucleotide phosphodiesterase domain-containing protein GN=TGME49_224840	0.727	0.353	0.36	0.506	0.093	0.111	0.139	0.09	0.143	0.32	0.381	0.174	0.4865	0.0300698	0.1083	0.000297342	0.2545	0.0129138
TGME49_259880-t26_1-p1	571	S	hypothetical protein GN=TGME49_259880	3.233	15.691	30.304		0.942	0.878	1.092		0.291	0.056	0.036		16.4093	0.0950525	0.9707	0.708306	0.1277	0.0860524
TGME49_286790-t26_1-p1	247	T	nuclear factor NF2 GN=TGME49_286790		0.639	0.909			0.577	0.727			0.9	0.799		0.774	0.472617	0.652	0.229058	0.8495	0.300491
TGME49_219690-t26_1-p1	127	S	hypothetical protein GN=TGME49_219690			0.976				0.356				0.329		0.976		0.356		0.329
TGME49_251510-t26_1-p1	244	S	"Ulp1 protease family, C-terminal catalytic domain-containing protein GN=TGME49_251510"	1.979				1.057				0.534				1.979		1.057		0.534
TGME49_253860-t26_1-p1	863	S	Tyrosine kinase-like (TKL) protein GN=TGME49_253860	1.692		1.317		0.803		0.63		0.474		0.478		1.5045	0.265067	0.7165	0.296973	0.476	0.00509571
TGME49_239250-t26_1-p1	1577	S	"diacylglycerol kinase, putative GN=TGME49_239250"	0.546		0.68	0.564	1.055		1.06	0.569	1.255		1.311	1.028	0.5967	0.0248746	0.8947	0.6119	1.198	0.196185
TGME49_285445-t26_1-p1	318	S	CULLIN_2 domain-containing protein(predict) GN=TGME49_285445				0.227				0.936				4.116	0.227		0.936		4.116
TGME49_306020-t26_1-p1	8480	S	"Amine-terminal region of chorein, A TM vesicle-mediated sorter(predict) GN=TGME49_306020"
TGME49_280540-t26_1-p1	323	T	HEAT repeat-containing protein GN=TGME49_280540		32.562											32.562
TGME49_222400-t26_1-p1	571	S	Putative transmembrane protein(predict) GN=TGME49_222400	0.826	0.817	0.792	0.765	0.635	1.549	1.051	0.971	0.761	1.918	1.325	1.305	0.8	0.00151317	1.0515	0.996698	1.3273	0.369552
TGME49_306020-t26_1-p1	5590	S	"Amine-terminal region of chorein, A TM vesicle-mediated sorter(predict) GN=TGME49_306020"	0.368	0.051	0.312	0.119	0.397	0.082	0.3	0.14	1.103	1.516	0.967	1.221	0.2125	0.0416906	0.2298	0.0285222	1.2018	0.218456
TGME49_254370-t26_1-p1	928	S	guanylyl cyclase GN=TGME49_254370	0.519	0.762	0.801	0.786	0.209	0.247	0.342	0.339	0.374	0.34	0.432	0.422	0.717	0.0617488	0.2843	0.00279686	0.392	0.000693052
TGME49_261650-t26_1-p1	779	S	hypothetical protein GN=TGME49_261650	0.06	0.059	0.152	0.057	0.155	0.029	0.446	0.118	2.596	0.493	2.936	2.09	0.082	0.00251787	0.187	0.0488997	2.0288	0.359577
TGME49_291980-t26_1-p1	91	S	HECT-domain (ubiquitin-transferase) domain-containing protein GN=TGME49_291980	1.001	0.968	1.463	1.053	0.479	0.519	0.637	0.385	0.511	0.561	0.447	0.362	1.1213	0.42871	0.505	0.0101097	0.4703	0.00599561
TGME49_312230-t26_1-p1	1571	S	"DNA topoisomerase 2, putative GN=TGME49_312230"	1.472	1.169			4.423	4.884			3.006	3.711			1.3205	0.34428	4.6535	0.0290295	3.3585	0.0782501
TGME49_226570-t26_1-p1	56	S	hypothetical protein GN=TGME49_226570	0.871	0.844	0.866		0.825	0.969	0.924		0.947	0.968	1.066		0.8603	0.00614677	0.906	0.226195	0.9937	0.878802
TGME49_213900-t26_1-p1	841	S	regulator of chromosome condensation RCC1 GN=TGME49_213900	0.751	0.9	1.605	1.199	0.537	0.474	0.721	0.523	0.588	0.616	0.449	0.482	1.1138	0.754979	0.5638	0.0111587	0.5338	0.00547323
TGME49_232660-t26_1-p1	395	S	Hsp70 interacting protein HIP GN=TGME49_232660	1.062	1.903	1.442	1.02	0.786	1.061	0.81	0.903	0.726	0.607	0.594	0.77	1.3568	0.204276	0.89	0.212699	0.6743	0.0126431
TGME49_295710-t26_1-p1	7363	S	HECT-domain (ubiquitin-transferase) domain-containing protein GN=TGME49_295710				0.657				0.666				1.043	0.657		0.666		1.043
TGME49_285190-t26_1-p1	171	S	"zinc finger, C3HC4 type (RING finger) domain-containing protein GN=TGME49_285190"			1.906				1.055				0.553		1.906		1.055		0.553
TGME49_243600-t26_1-p1	156	S	"acetyltransferase, GNAT family protein GN=TGME49_243600"
TGME49_204380-t26_1-p1	130	S	hypothetical protein GN=TGME49_204380		0.744				1.071				1.439			0.744		1.071		1.439
TGME49_231440-t26_1-p1	304	S	LsmAD domain-containing protein GN=TGME49_231440		1.248				0.455				0.365			1.248		0.455		0.365
TGME49_218960-t26_1-p1	2094	S	AP2 domain transcription factor AP2XII-1 GN=TGME49_218960
TGME49_263660-t26_1-p1	279	S	Putative transmembrane protein(predict) GN=TGME49_263660	0.674	0.624	0.663	0.541	0.495	0.624	0.625	0.496	0.735	0.986	0.887	0.941	0.6255	0.0038053	0.56	0.00472011	0.8873	0.189998
TGME49_223630-t26_1-p1	267	S	E2F-associated phosphoprotein(predict) GN=TGME49_223630	0.775				0.677				0.902				0.775		0.677		0.902
TGME49_238880-t26_1-p1	2505	S	RNA polymerase I specific transcription initiation factor RRN3(predict) GN=TGME49_238880			1.547	1.802			0.962	1.146			0.622	0.636	1.6745	0.132064	1.054	0.761025	0.629	0.0216008
TGME49_311230-t26_1-p1	3814	S	Putative transmembrane protein(predict) GN=TGME49_311230
TGME49_210700-t26_1-p1	1632	T	VPS13_C domain-containing protein(predict) GN=TGME49_210700	0.568	0.513	0.559	0.754	0.616	0.743	0.633	0.412	1.042	1.205	1.003	0.686	0.5985	0.0122843	0.601	0.0350426	0.984	0.809152
TGME49_240060-t26_1-p1	216	S	hypothetical protein GN=TGME49_240060				0.642				0.585				0.911	0.642		0.585		0.911
TGME49_222230-t26_1-p1	1504	S	MMS19 nucleotide excision repair protein(predict) GN=TGME49_222230
TGME49_206690-t26_1-p1	44	S	glideosome-associated protein with multiple-membrane spans GAPM2B GN=TGME49_206690			1.053	0.822			0.678	0.462			0.644	0.562	0.9375	0.751092	0.57	0.278308	0.603	0.119238
TGME49_269990-t26_1-p1	984	S	C2 domain-containing protein(predict) GN=TGME49_269990	0.725	0.578	0.689	1.061	0.459	0.437	0.331	0.309	0.618	0.806	0.484	0.289	0.7633	0.138951	0.384	0.0033934	0.5493	0.0774625
TGME49_221870-t26_1-p1	985	T	hypothetical protein GN=TGME49_221870			0.46				0.316				0.687		0.46		0.316		0.687
TGME49_278060-t26_1-p1	174	S	Mre11 DNA-binding domain-containing protein GN=TGME49_278060
TGME49_304740-t26_1-p1	334	S	rhoptry kinase family protein ROP35 GN=TGME49_304740				3.518				2.215				0.63	3.518		2.215		0.63
TGME49_233950-t26_1-p1	573	S	hypothetical protein GN=TGME49_233950
TGME49_312490-t26_1-p1	268	S	Serine/Arginine-related protein53 domain-containing(predict) GN=TGME49_312490	0.684				0.574				0.839				0.684		0.574		0.839
TGME49_315950-t26_1-p1	209	S	"zinc finger, C3HC4 type (RING finger) domain-containing protein GN=TGME49_315950"				1.262				1.296				1.107	1.262		1.296		1.107
TGME49_311480-t26_1-p1	352	S	Apical cap protein 1(predict) GN=TGME49_311480	0.255	0.823		0.352	1.301	1.425		1.495	5.102	1.723		4.245	0.4767	0.179591	1.407	0.0209086	3.69	0.0990248
TGME49_242625-t26_1-p1	248	S	ATPase family associated with various cellular activities (AAA) subfamily protein GN=TGME49_242625		1.027		1.214		0.556		0.752		0.541		0.62	1.1205	0.522281	0.654	0.289915	0.5805	0.111192
TGME49_263710-t26_1-p1	18	S	acyl-CoA:cholesterol acyltransferase alpha ACAT1-alpha GN=TGME49_263710
TGME49_310570-t26_1-p1	101	S	RRM domain-containing protein(predict) GN=TGME49_310570	0.697	0.779	0.914	0.617	0.65	0.776	0.699	0.597	0.856	1.072	0.791	0.94	0.7518	0.0546845	0.6805	0.00899033	0.9148	0.294812
TGME49_204410-t26_1-p1	759	S	endonuclease/exonuclease/phosphatase family protein GN=TGME49_204410	0.188	0.376	0.409		0.272	0.366	0.318		1.453	0.972	0.778		0.3243	0.0594507	0.3187	0.00821972	1.0677	0.901301
TGME49_247440-t26_1-p1	340	S	Putative transmembrane protein(predict) GN=TGME49_247440	0.526	0.478	0.421	0.424	0.568	0.696	0.5	0.635	1.118	1.51	1.111	1.582	0.4623	0.00106893	0.5998	0.00811576	1.3303	0.089134
TGME49_263070-t26_1-p1	241	S	"CMGC kinase, CK2 family GN=TGME49_263070"
TGME49_281420-t26_1-p1	2335	S	histone deacetylase HDAC1 GN=TGME49_281420			1.02				0.78				0.764		1.02		0.78		0.764
TGME49_315760-t26_1-p1	1414	S	AP2 domain transcription factor AP2XI-4 GN=TGME49_315760	1.118	1.033	1.075	0.67	0.881	1.545	1.311	1.038	0.788	1.496	1.219	1.551	0.974	0.760126	1.1938	0.361224	1.2635	0.345873
TGME49_312050-t26_1-p1	195	S	"small GTPase Rab2, putative GN=TGME49_312050"	0.546	0.436	0.396	0.767	0.476	0.512	0.367	0.27	0.872	1.173	0.926	0.337	0.5363	0.0304497	0.4063	0.0114756	0.827	0.434802
TGME49_220900-t26_1-p1	190	S	hypothetical protein GN=TGME49_220900		1.13											1.13
TGME49_316650-t26_1-p1	717	S	hypothetical protein GN=TGME49_316650			1.233				0.475				0.386		1.233		0.475		0.386
TGME49_213770-t26_1-p1	207	S	"Superkiller viralicidic activity 2 family 2, putative GN=TGME49_213770"	0.85	1.089	1.185	1.132	0.882	0.939	1.066	0.709	1.037	0.862	0.899	0.626	1.064	0.572706	0.899	0.319698	0.856	0.256889
TGME49_216210-t26_1-p1	2122	T	DRIM domain-containing protein(predict) GN=TGME49_216210	0.702		0.843	1.066	0.723		0.992	0.74	1.029		1.177	1.248	0.8703	0.408621	0.8183	0.23237	1.1513	0.187864
TGME49_219260-t26_1-p1	1548	S	"cation-transporting ATPase, putative GN=TGME49_219260"
TGME49_316340-t26_1-p1	55	S	Inner membrane complex protein 22(predict) GN=TGME49_316340	0.597	0.985	0.852	0.862	0.623	0.779	0.745	0.805	0.964	0.757	0.842	0.919	0.824	0.188365	0.738	0.0184623	0.8705	0.102349
TGME49_291980-t26_1-p1	3856	S	HECT-domain (ubiquitin-transferase) domain-containing protein GN=TGME49_291980		1.211	1.63			0.67	0.707			0.554	0.433		1.4205	0.35237	0.6885	0.0645457	0.4935	0.152427
TGME49_306020-t26_1-p1	1640	S	"Amine-terminal region of chorein, A TM vesicle-mediated sorter(predict) GN=TGME49_306020"
TGME49_271030-t26_1-p1	1579	S	AP2 domain transcription factor AP2VIII-6 GN=TGME49_271030	0.305	0.279	0.366	0.338	0.481	0.466	0.463	0.437	1.574	1.702	1.268	1.292	0.322	0.000472606	0.4618	5.84167e-05	1.459	0.0218258
TGME49_289570-t26_1-p1	699	S	phosphatidylinositol transfer protein GN=TGME49_289570	0.615	0.676	0.739	0.582	0.355	0.083	0.528	0.029	0.578	0.123	0.714	0.05	0.653	0.00580108	0.2488	0.0882883	0.3663	0.134672
TGME49_244640-t26_1-p1	571	S	DUF3883 domain-containing protein(predict) GN=TGME49_244640	1.274		1.38		1.182		1.275		0.928		0.754		1.327	0.125859	1.2285	0.162619	0.841	0.438131
TGME49_312330-t26_1-p1	1799	T	Putative transmembrane protein(predict) GN=TGME49_312330	1.67	0.086	0.04	0.03	2.082	0.112	0.045	0.048	1.247	1.312	1.128	1.594	0.4565	0.134222	0.5718	0.16571	1.3203	0.0487236
TGME49_235150-t26_1-p1	96	S	"transporter, major facilitator family protein GN=TGME49_235150"	0.902				1.802				1.998				0.902		1.802		1.998
TGME49_319910-t26_1-p1	11	S	"WD domain, G-beta repeat-containing protein GN=TGME49_319910"	0.784				0.583				0.893				0.784		0.583		0.893
TGME49_208070-t26_1-p1	792	S	inositol polyphosphate kinase GN=TGME49_208070	0.915	1.073	1.27	1.006	0.83	1.012	0.894	0.73	0.766	0.943	0.664	0.862	1.066	0.528486	0.8665	0.153117	0.8088	0.0863156
TGME49_267670-t26_1-p1	105	S	NAD(P)-bd_dom domain-containing protein(predict) GN=TGME49_267670	1.06	0.939			0.329	0.316			0.31	0.337			0.9995	0.982657	0.3225	0.0160308	0.3235	0.0332547
TGME49_304700-t26_1-p1	203	S	hypothetical protein GN=TGME49_304700
TGME49_258080-t26_1-p1	1479	S	TPR/MLP1/MLP2-like protein (Fragment)(predict) GN=TGME49_258080		2.638	3.346	1.814		2.079	2.408	1.978		0.874	0.725	1.239	2.5993	0.0514718	2.155	0.00883528	0.946	0.71572
TGME49_263140-t26_1-p1	1449	S	SWI2/SNF2-containing protein RAD26 GN=TGME49_263140		2.45				0.389				0.158			2.45		0.389		0.158
TGME49_230850-t26_1-p1	278	S	"Mucin, putative(predict) GN=TGME49_230850"		0.926	0.989			1.792	1.079			1.936	1.091		0.9575	0.518077	1.4355	0.526831	1.5135	0.525868
TGME49_208310-t26_1-p1	427	S	"PinA, putative(predict) GN=TGME49_208310"
TGME49_301130-t26_1-p1	111	S	Putative transmembrane protein(predict) GN=TGME49_301130				0.882				0.606				0.687	0.882		0.606		0.687
TGME49_240980-t26_1-p1	682	S	collagen alpha-1(I) chain(predict) GN=TGME49_240980	2.751	1.278	2.816	2.653	1.214	1.432	1.575	1.024	0.445	1.049	0.481	0.374	2.3745	0.0341591	1.3113	0.0997764	0.5873	0.100576
TGME49_238950-t26_1-p1	713	Y	"fatty acyl-CoA desaturase, putative GN=TGME49_238950"		1.205	0.93	0.829		0.878	0.688	0.694		0.732	0.769	0.863	0.988	0.872933	0.7533	0.0975745	0.788	0.0564637
TGME49_214090-t26_1-p1	1401	T	signal peptidase GN=TGME49_214090		0.73	1.036			0.355	0.806			0.414	0.54		0.883	0.672965	0.5805	0.475797	0.477	0.156455
TGME49_216030-t26_1-p1	1336	S	VHS domain-containing protein(predict) GN=TGME49_216030			0.894				0.787				0.88		0.894		0.787		0.88
TGME49_202900-t26_1-p1	914	S	zinc finger (CCCH type) motif-containing protein GN=TGME49_202900	0.774		0.919		0.798		0.623		0.901		0.709		0.8465	0.394265	0.7105	0.295661	0.805	0.412207
TGME49_244470-t26_1-p1	952	S	Putative viral A-type inclusion protein(predict) GN=TGME49_244470	1.078	1.216	1.55	1.234	0.821	1.228	0.936	0.993	0.76	1.009	0.604	0.805	1.2695	0.0786169	0.9945	0.87743	0.7945	0.135799
TGME49_229690-t26_1-p1	489	T	"autophagy-related protein 7 atg7, putative GN=TGME49_229690"	1.217	1.487	1.552	1.248	1.2	1.538	1.278	0.969	0.951	0.994	0.813	0.725	1.376	0.0213083	1.2463	0.1569	0.8708	0.179649
TGME49_265250-t26_1-p1	381	S	RNA recognition motif-containing protein GN=TGME49_265250			2.489				1.081				0.42		2.489		1.081		0.42
TGME49_257750-t26_1-p1	131	S	homocysteine s-methyltransferase domain-containing protein GN=TGME49_257750		2.325	2.508			1.364	1.183			0.587	0.472		2.4165	0.0386394	1.2735	0.253567	0.5295	0.150103
TGME49_208730-t26_1-p1	151	S	"microneme protein, putative GN=TGME49_208730"	0.609				0.623				1.023				0.609		0.623		1.023
TGME49_319880-t26_1-p1	108	S	MORN repeat-containing protein GN=TGME49_319880
TGME49_306400-t26_1-p1	887	S	C3H1-type domain-containing protein(predict) GN=TGME49_306400	0.298		0.356		0.344		0.545		1.152		1.531		0.327	0.0710698	0.4445	0.236021	1.3415	0.392578
TGME49_268280-t26_1-p1	1329	S	'chromo' (CHRromatin Organization MOdifier) domain-containing protein GN=TGME49_268280				0.61				0.656				1.088	0.61		0.656		1.088
TGME49_290640-t26_1-p1	149	S	"DNA mismatch repair protein MSH6-1, putative GN=TGME49_290640"				4.15				2.278				0.549	4.15		2.278		0.549
TGME49_204490-t26_1-p1	44	S	hypothetical protein GN=TGME49_204490
TGME49_248420-t26_1-p1	411	S	Putative transporter(predict) GN=TGME49_248420	2.017	1.946	1.81	1.869	2.156	2.417	1.519	1.265	0.924	1.417	0.752	0.739	1.9105	0.000164006	1.8393	0.0453058	0.958	0.680256
TGME49_294630-t26_1-p1	342	S	PH domain protein(predict) GN=TGME49_294630	1.594	1.336	1.663	1.272	2.005	1.59	1.938	2.158	1.258	1.268	1.165	1.691	1.4663	0.0156193	1.9228	0.00331184	1.3455	0.0565292
TGME49_225440-t26_1-p1	1165	S	hypothetical protein GN=TGME49_225440			0.24				0.759				3.169		0.24		0.759		3.169
TGME49_271360-t26_1-p1	145	S	hypothetical protein GN=TGME49_271360	0.636	0.483	0.666	0.564	2.573	1.113	1.177	2.157	4.049	2.304	1.766	3.822	0.5873	0.00734514	1.755	0.135597	2.9853	0.0208646
TGME49_286580-t26_1-p1	666	S	Inner membrane complex protein 17(predict) GN=TGME49_286580	0.725	0.862	0.88	0.693	1.171	1.214	1.126	0.854	1.671	1.612	1.285	1.343	0.79	0.0405714	1.0913	0.460403	1.4778	0.0146244
TGME49_234230-t26_1-p1	687	S	hypothetical protein GN=TGME49_234230	1.161		1.453		0.611		1.009		0.526		0.694		1.307	0.347192	0.81	0.619022	0.61	0.236161
TGME49_256980-t26_1-p1	340	S	glycerol-3-phosphate-acyltransferase GN=TGME49_256980		0.029				0.011				0.387			0.029		0.011		0.387
TGME49_310900-t26_1-p1	908	S	AP2 domain transcription factor AP2XI-2 GN=TGME49_310900
TGME49_239620-t26_1-p1	749	S	"5'-nucleotidase, C-terminal domain-containing protein GN=TGME49_239620"	1.285	1.387	1.376	1.09	1.281	1.434	1.147	1.145	0.996	1.022	0.874	1.095	1.2845	0.0318337	1.2518	0.0379499	0.9968	0.911979
TGME49_252430-t26_1-p1	415	S	Putative START-2 domain protein(predict) GN=TGME49_252430	1.45	1.574	1.508	1.396	1.849	2.173	1.83	1.637	1.275	1.38	1.243	1.189	1.482	0.000943418	1.8723	0.00268295	1.2718	0.00701813
TGME49_280660-t26_1-p1	14143	S	HECT-domain (ubiquitin-transferase) domain-containing protein GN=TGME49_280660	0.589	0.83	1.171	0.743	0.555	0.534	0.728	0.421	0.663	0.641	0.622	0.607	0.8333	0.286182	0.5595	0.0189789	0.6333	0.000244313
TGME49_214130-t26_1-p1	1099	S	hypothetical protein GN=TGME49_214130
TGME49_286580-t26_1-p1	631	T	Inner membrane complex protein 17(predict) GN=TGME49_286580	0.663				0.775				0.717				0.663		0.775		0.717
TGME49_204410-t26_1-p1	814	S	endonuclease/exonuclease/phosphatase family protein GN=TGME49_204410	0.748	0.796	0.64	1.091	0.282	0.321	0.265	0.481	0.378	0.404	0.415	0.441	0.8188	0.188325	0.3373	0.00549739	0.4095	0.000153871
TGME49_249320-t26_1-p1	461	S	flavodoxin domain-containing protein GN=TGME49_249320	0.744		0.639		0.953		0.749		0.868		1.141		0.6915	0.179311	0.851	0.503281	1.0045	0.984104
TGME49_225160-t26_1-p1	199	S	Putative transmembrane protein(predict) GN=TGME49_225160	6.982	6.886	7.88	5.777	4.72	5.656	6.017	5.047	0.676	0.698	0.764	0.645	6.8813	0.000124083	5.36	0.000118059	0.6958	0.00305112
TGME49_321550-t26_1-p1	270	S	hypothetical protein GN=TGME49_321550	1.283	1.076	1.253	1.306	1.765	2.496	1.657	1.459	1.375	2.318	1.323	1.117	1.2295	0.0283509	1.8443	0.0209732	1.5333	0.123273
TGME49_223790-t26_1-p1	573	S	"Apicomplexan specific, related protein(predict) GN=TGME49_223790"	1.158	1.352	1.47	1.594	1.22	1.109	1.123	1.183	0.927	0.821	0.88	0.702	1.3935	0.0258782	1.1588	0.0107961	0.8325	0.073482
TGME49_274050-t26_1-p1	59	T	hypothetical protein GN=TGME49_274050		0.332				0.486				1.464			0.332		0.486		1.464
TGME49_214500-t26_1-p1	397	S	ankyrin repeat-containing protein GN=TGME49_214500	0.479	0.4	0.722	0.346	0.432	0.6	0.589	0.395	0.929	1.5	0.817	1.193	0.4868	0.0257214	0.504	0.010724	1.1098	0.65686
TGME49_319530-t26_1-p1	116	S	splicing factor SF2 GN=TGME49_319530		1				0.624				0.625			1		0.624		0.625
TGME49_316340-t26_1-p1	43	S	Inner membrane complex protein 22(predict) GN=TGME49_316340	1.46	1.698	1.45	1.219	1.625	2.069	1.266	1.314	0.892	1.299	1.044	1.124	1.4568	0.0179916	1.5685	0.0459421	1.0898	0.457529
TGME49_223540-t26_1-p1	982	S	importin-beta N-terminal domain-containing protein GN=TGME49_223540		0.815		0.755		2.979		1.609		1.86		1.752	0.785	0.1395	2.294	0.32297	1.806	0.0455111
TGME49_214270-t26_1-p1	261	S	"translation initiation factor IF-2, putative GN=TGME49_214270"	0.58	0.558	0.896	0.64	0.55	0.667	0.73	0.538	0.943	1.282	0.853	0.85	0.6685	0.0428955	0.6213	0.011019	0.982	0.787465
TGME49_206580-t26_1-p1	179	S	formin FRM2 GN=TGME49_206580	0.44	0.576	0.597	0.411	1.13	1.052	1.249	0.538	2.568	1.826	2.093	1.527	0.506	0.00775456	0.9923	0.815627	2.0035	0.0128423
TGME49_312100-t26_1-p1	449	S	plasma membrane-type Ca(2+)-ATPase A1 PMCAA1 GN=TGME49_312100		0.916				0.595				0.499			0.916		0.595		0.499
TGME49_205550-t26_1-p1	65	S	AGC kinase GN=TGME49_205550		1.018	1.959	1.837		1.28	2.138	1.149		1.046	1.091	0.804	1.6047	0.231896	1.5223	0.245112	0.9803	0.829083
TGME49_212980-t26_1-p1	391	S	KH domain protein(predict) GN=TGME49_212980	1.116	0.937	0.378	0.675	1.141	0.653	1.195	0.56	0.92	0.905	3.159	0.733	0.7765	0.315944	0.8873	0.491416	1.4293	0.698101
TGME49_205500-t26_1-p1	845	S	U3 small nucleolar RNA-associated protein 14(predict) GN=TGME49_205500	0.748		1.031	0.766	0.592		0.9	0.612	0.826		0.851	0.82	0.8483	0.299565	0.7013	0.151371	0.8323	0.00568142
TGME49_311400-t26_1-p1	1168	S	"WD domain, G-beta repeat-containing protein GN=TGME49_311400"	3.734				1.447				0.387				3.734		1.447		0.387
TGME49_309590-t26_1-p1	427	S	rhoptry protein ROP1 GN=TGME49_309590			3.681				4.244				1.092		3.681		4.244		1.092
TGME49_239410-t26_1-p1	80	S	RNA recognition motif protein(predict) GN=TGME49_239410				1.32				0.975				0.739	1.32		0.975		0.739
TGME49_206450-t26_1-p1	2092	S	"autophagy-related cysteine peptidase atg4, putative GN=TGME49_206450"		0.698				0.874				1.253			0.698		0.874		1.253
TGME49_205010-t26_1-p1	126	S	"U2 small nuclear ribonucleoprotein family protein, putative GN=TGME49_205010"	1.474	1.93	0.956		0.861	1.003	0.614		0.584	0.52	0.642		1.4533	0.314706	0.826	0.355898	0.582	0.018247
TGME49_273595-t26_1-p1	1177	S	hypothetical protein GN=TGME49_273595	0.491	0.495	0.78	0.485	0.505	0.574	0.66	0.512	1.028	1.134	0.947	1.055	0.5628	0.0211253	0.5628	0.00393795	1.041	0.440183
TGME49_273380-t26_1-p1	796	Y	ion channel protein GN=TGME49_273380	0.438		0.561	0.606	0.392		0.425	0.377	0.989		0.757	0.603	0.535	0.0338906	0.398	0.00218777	0.783	0.269264
TGME49_252340-t26_1-p1	1191	S	"Putative MBOAT domain, related protein(predict) GN=TGME49_252340"	0.666	0.843	0.664	0.779	1.035	1.367	1.219	1.647	1.817	1.623	1.821	2.084	0.738	0.0203217	1.317	0.103747	1.8363	0.0019935
TGME49_243610-t26_1-p1	267	S	C-5 cytosine-specific DNA methylase superfamily protein GN=TGME49_243610			1.726	0.595			2.216	1.006			1.34	1.69	1.1605	0.988752	1.611	0.60365	1.515	0.243058
TGME49_228150-t26_1-p1	710	T	hypothetical protein GN=TGME49_228150			1.963				2.674				1.363		1.963		2.674		1.363
TGME49_217530-t26_1-p1	108	S	MIC20(predict) GN=TGME49_217530		2.048	2.316			0.323	0.265			0.158	0.114		2.182	0.0708302	0.294	0.0721804	0.136	0.0728398
TGME49_215570-t26_1-p1	674	T	AP2 domain transcription factor AP2X-11 GN=TGME49_215570			1.848				7.766				4.203		1.848		7.766		4.203
TGME49_263140-t26_1-p1	384	S	SWI2/SNF2-containing protein RAD26 GN=TGME49_263140		0.72	0.916	0.825		0.87	0.909	0.756		1.326	0.9	0.854	0.8203	0.140649	0.845	0.128058	1.0267	0.97368
TGME49_298630-t26_1-p1	1066	S	vacuolar transporter chaperone VTC2 GN=TGME49_298630	0.306				0.32				1.047				0.306		0.32		1.047
TGME49_293000-t26_1-p1	1719	S	3'5'-cyclic nucleotide phosphodiesterase domain-containing protein GN=TGME49_293000
TGME49_295360-t26_1-p1	11	S	Inner membrane complex protein 18(predict) GN=TGME49_295360		2.516	2.036	1.683		2.684	2.036	1.863		0.995	0.93	1.065	2.0783	0.0370632	2.1943	0.0289904	0.9967	0.928335
TGME49_306020-t26_1-p1	2183	S	"Amine-terminal region of chorein, A TM vesicle-mediated sorter(predict) GN=TGME49_306020"			0.281				0.879				3.124		0.281		0.879		3.124
TGME49_295610-t26_1-p1	804	S	"histone lysine methyltransferase, SET, putative GN=TGME49_295610"		0.813	1.276			0.68	0.868			0.836	0.681		1.0445	0.963383	0.774	0.369059	0.7585	0.30267
TGME49_310220-t26_1-p1	539	S	"Guanylate binding protein, putative(predict) GN=TGME49_310220"	1.093	1.065	1.393	1.206	0.777	0.835	1.096	0.813	0.715	0.811	0.68	0.744	1.1893	0.0969306	0.8803	0.224014	0.7375	0.00567584
TGME49_236860-t26_1-p1	1130	S	haloacid dehalogenase family hydrolase domain-containing protein GN=TGME49_236860	0.489	0.372	0.33	0.24	0.445	0.572	0.439	1.174	1.556	1.425	1.414	4.884	0.3578	0.00835777	0.6575	0.15294	2.3198	0.145431
TGME49_281900-t26_1-p1	849	S	SET domain containing lysine methyltransferase KMTox GN=TGME49_281900			1.924	2.303			2.004	2.709			1.041	1.176	2.1135	0.107707	2.3565	0.157148	1.1085	0.449388
TGME49_268370-t26_1-p1	5524	S	non-specific serine/threonine protein kinase GN=TGME49_268370	0.498	0.899	0.721	0.578	1.045	1.972	1.525	1.558	2.098	2.192	1.512	2.471	0.674	0.0670464	1.525	0.0790715	2.0683	0.00989899
TGME49_208490-t26_1-p1	957	S	GTP-binding family protein(predict) GN=TGME49_208490	1.096	1.054	1.315	1.116	1.003	1.075	1.091	1.025	0.885	0.964	1.007	0.906	1.1453	0.10093	1.0485	0.132675	0.9405	0.162099
TGME49_231850-t26_1-p1	203	S	serine-threonine phosophatase 2C (PP2C) GN=TGME49_231850			1.305	1.358			1.599	0.547			1.158	0.403	1.3315	0.0624355	1.073	0.943942	0.7805	0.699477
TGME49_289740-t26_1-p1	469	S	hypothetical protein GN=TGME49_289740	0.618	0.818	0.837	0.825	0.873	1.579	1.226	1.334	1.412	1.93	1.464	1.617	0.7745	0.0521889	1.253	0.252828	1.6058	0.01035
TGME49_270960-t26_1-p1	701	S	DEAD-box RNA helicase-like protein or U3 small nucleolar RNA-associated protein 25(predict) GN=TGME49_270960	0.966	0.888	0.821	0.828	1.242	1.613	1.078	0.97	1.446	1.817	1.354	1.172	0.8758	0.0535939	1.2258	0.241821	1.4473	0.0429238
TGME49_275650-t26_1-p1	254	S	p97(predict) GN=TGME49_275650	2.92	2.402	3.245	1.831	1.806	2.465	2.383	1.689	0.711	0.743	0.69	0.923	2.5995	0.00764898	2.0858	0.00732795	0.7668	0.0372396
TGME49_311410-t26_1-p1	121	S	"M phase phosphoprotein MPP10, putative GN=TGME49_311410"	0.954	1.004	0.95	0.934	1.022	1.182	1.418	1.047	1.087	1.223	1.341	1.121	0.9605	0.1088	1.1673	0.189621	1.193	0.0503592
TGME49_243460-t26_1-p1	412	S	hypothetical protein GN=TGME49_243460	1.005	0.449			0.364	0.248			0.362	0.416			0.727	0.611904	0.306	0.141286	0.389	0.0658858
TGME49_262390-t26_1-p1	959	S	TLD protein GN=TGME49_262390	0.81			0.784	1.234			0.988	1.525			1.26	0.797	0.0644674	1.111	0.641957	1.3925	0.24952
TGME49_202840-t26_1-p1	894	S	FHA domain-containing protein GN=TGME49_202840	0.731			0.943	0.427			0.452	0.553			0.455	0.837	0.489656	0.4395	0.031115	0.504	0.125615
TGME49_236870-t26_1-p1	120	S	Putative transmembrane protein(predict) GN=TGME49_236870	0.474	0.523	0.576	0.436	0.606	0.764	0.762	0.656	1.303	1.355	1.289	1.827	0.5023	0.00214928	0.697	0.0117062	1.4435	0.033704
TGME49_228080-t26_1-p1	789	S	dihydrouridine synthase (dus) protein GN=TGME49_228080			2.475				2.672				1.138		2.475		2.672		1.138
TGME49_215950-t26_1-p1	1699	T	Tc5 transposase DNA-binding domain protein(predict) GN=TGME49_215950
TGME49_272040-t26_1-p1	2958	S	"WD domain, G-beta repeat-containing protein GN=TGME49_272040"	1.51	1.326	1.24	1.229	1.919	2.154	1.605	1.666	1.271	1.625	1.294	1.356	1.3263	0.0147232	1.836	0.00455627	1.3865	0.0157456
TGME49_255340-t26_1-p1	1659	S	tetratricopeptide repeat-containing protein GN=TGME49_255340	1.18	0.837	1.014	0.852	0.785	0.69	0.694	0.675	0.667	0.783	0.567	0.859	0.9708	0.699816	0.711	0.00319508	0.719	0.047813
TGME49_226340-t26_1-p1	496	T	Putative plant-like phospholipase C (PLC) pleckstrin-like (PH) domain protein(predict) GN=TGME49_226340
TGME49_216160-t26_1-p1	58	S	hypothetical protein GN=TGME49_216160	1.081				1.152				1.066				1.081		1.152		1.066
TGME49_262780-t26_1-p1	849	S	FHA domain-containing protein GN=TGME49_262780
TGME49_278240-t26_1-p1	979	S	Zn-finger in Ran binding protein and others domain-containing protein GN=TGME49_278240				0.736				0.212				0.288	0.736		0.212		0.288
TGME49_258420-t26_1-p1	1437	T	hypothetical protein GN=TGME49_258420
TGME49_281980-t26_1-p1	366	S	phosphatidate cytidylyltransferase GN=TGME49_281980	1.018				0.266				0.23				1.018		0.266		0.23
TGME49_306020-t26_1-p1	2215	S	"Amine-terminal region of chorein, A TM vesicle-mediated sorter(predict) GN=TGME49_306020"	0.588	0.593	0.654	0.618	0.433	0.641	0.63	0.665	0.794	1.024	1.022	1.076	0.6133	0.000409984	0.5923	0.0188285	0.979	0.747246
TGME49_225230-t26_1-p1	195	S	hypothetical protein GN=TGME49_225230		0.315				0.532				1.688			0.315		0.532		1.688
TGME49_246100-t26_1-p1	125	S	"phosducin, putative GN=TGME49_246100"				0.843				0.797				0.87	0.843		0.797		0.87
TGME49_249710-t26_1-p1	357	T	Parkinson disease 7 domain containing 1 family protein GN=TGME49_249710	1.104		1.29		0.409		0.42		0.323		0.396		1.197	0.354588	0.4145	0.0135622	0.3595	0.0886304
TGME49_221200-t26_1-p1	2212	S	CW-type Zinc Finger protein GN=TGME49_221200
TGME49_229010-t26_1-p1	94	T	rhoptry neck protein RON4 GN=TGME49_229010		2.193	1.987	2.044		0.746	1.071	1.241		0.328	0.539	0.607	2.0747	0.00241921	1.0193	0.989157	0.4913	0.0843033
TGME49_267090-t26_1-p1	344	T	Tom37 domain-containing protein(predict) GN=TGME49_267090			0.982	0.78			0.769	0.648			0.784	0.83	0.881	0.563273	0.7085	0.212972	0.807	0.118096
TGME49_203310-t26_1-p1	70	T	dense granule protein GRA7 GN=TGME49_203310	1.701	0.317	0.597	3.247	0.756	0.405	0.406	4.351	0.444	1.277	0.68	1.345	1.4655	0.986476	1.4795	0.827761	0.9365	0.629825
TGME49_233710-t26_1-p1	1034	T	"inorganic anion transporter, sulfate permease (SulP) family protein GN=TGME49_233710"	1.119				0.564				0.504				1.119		0.564		0.504
TGME49_243510-t26_1-p1	373	S	OTU family cysteine protease GN=TGME49_243510	0.432				0.311				0.72				0.432		0.311		0.72
TGME49_221390-t26_1-p1	64	S	Dual-specificity catalytic domain-containing(predict) GN=TGME49_221390	0.312	0.428	0.32	0.422	0.64	1.155	0.683	1.35	2.052	2.7	2.135	3.199	0.3705	0.00204544	0.957	0.686881	2.5215	0.00482272
TGME49_310950-t26_1-p1	995	S	AP2 domain transcription factor AP2XI-3 GN=TGME49_310950	1.695	1.132			1.162	1.692			0.729	1.495			1.4135	0.45801	1.427	0.424104	1.112	0.946197
TGME49_224480-t26_1-p1	1171	S	"cell-cycle-associated protein kinase CLK, putative GN=TGME49_224480"	1.138				0.543				0.477				1.138		0.543		0.477
TGME49_214420-t26_1-p1	13	S	Putative transmembrane protein (Fragment)(predict) GN=TGME49_214420			1.18				0.564				0.478		1.18		0.564		0.478
TGME49_214840-t26_1-p1	298	S	AP2 domain transcription factor AP2X-7 GN=TGME49_214840	0.986	1.031	1.409		0.569	0.691	0.755		0.528	0.67	0.536		1.142	0.475662	0.6717	0.0583209	0.578	0.027758
TGME49_229640-t26_1-p1	823	T	Putative flocculin (Fragment)(predict) GN=TGME49_229640				0.866				1.325				1.53	0.866		1.325		1.53
TGME49_294280-t26_1-p1	180	S	"E3 ubiquitin-protein ligase, putative GN=TGME49_294280"		2.138				1.835				0.809			2.138		1.835		0.809
TGME49_308040-t26_1-p1	293	S	ZPR1 zinc finger domain-containing protein GN=TGME49_308040	1.122	1.007	1.285	1.171	0.776	0.725	0.795	0.822	0.718	0.833	0.639	0.702	1.1463	0.10771	0.7795	0.00386081	0.723	0.01389
TGME49_224260-t26_1-p1	1049	S	PHD-finger domain-containing protein GN=TGME49_224260			1.565				0.932				0.785		1.565		0.932		0.785
TGME49_242790-t26_1-p1	1736	S	"trichohyalin, putative GN=TGME49_242790"
TGME49_203300-t26_1-p1	811	S	Putative transmembrane protein(predict) GN=TGME49_203300	1.153	1.12	1.404		1.449	0.875	0.838		1.018	0.736	0.622		1.2257	0.15007	1.054	0.933793	0.792	0.287194
TGME49_248940-t26_1-p1	287	S	Zinc knuckle domain-containing protein(predict) GN=TGME49_248940			0.912				0.776				0.851		0.912		0.776		0.851
TGME49_261480-t26_1-p1	565	S	phosphatidyl serine synthase GN=TGME49_261480		1.221	1.005			2.241	1.362			1.836	1.356		1.113	0.593058	1.8015	0.358402	1.596	0.279636
TGME49_314740-t26_1-p1	628	S	PSP protein GN=TGME49_314740	0.961	0.881	0.702	0.887	0.445	0.678	0.656	0.85	0.478	0.761	0.877	0.934	0.8578	0.132466	0.6573	0.0638975	0.7625	0.181665
TGME49_311860-t26_1-p1	2734	S	hypothetical protein GN=TGME49_311860	0.999			1.034	1.236			1.319	1.27			1.536	1.0165	0.625952	1.2775	0.11834	1.403	0.243595
TGME49_213790-t26_1-p1	489	S	CRAL/TRIO domain protein(predict) GN=TGME49_213790		0.647				0.898				1.367			0.647		0.898		1.367
TGME49_280560-t26_1-p1	692	S	"selenide, water dikinase GN=TGME49_280560"	0.706	1.478	1.495	0.984	0.83	1.074	1.135	0.565	0.835	0.897	0.759	0.799	1.1658	0.642258	0.901	0.501914	0.8225	0.0169351
TGME49_273320-t26_1-p1	191	S	Putative transmembrane protein(predict) GN=TGME49_273320		0.527				0.844				1.604			0.527		0.844		1.604
TGME49_319300-t26_1-p1	700	S	Putative glycosylphosphatidylinositol anchor attachment protein 1(predict) GN=TGME49_319300	0.887	0.917	0.582		1.073	1.469	0.953		1.209	1.602	1.639		0.7953	0.298752	1.165	0.481372	1.4833	0.0847354
TGME49_204280-t26_1-p1	448	S	"cell-cycle-associated protein kinase DYRK, putative GN=TGME49_204280"	0.547	0.885	0.835	0.805	0.484	0.687	0.769	0.65	0.937	0.991	0.991	1.01	0.768	0.112627	0.6475	0.0292413	0.9823	0.400577
TGME49_294360-t26_1-p1	545	S	"ubiquitin specific protease 39 isoform 2, putative GN=TGME49_294360"	0.618	0.716	0.782	0.652	0.748	0.861	0.61	0.666	1.195	1.202	0.833	1.201	0.692	0.00843184	0.7213	0.0301226	1.1078	0.452374
TGME49_320080-t26_1-p1	1493	S	hypothetical protein GN=TGME49_320080	1.448	1.815	1.422	1.171	0.502	0.402	0.56	0.49	0.417	0.293	0.377	0.406	1.464	0.0376808	0.4885	0.00282716	0.3733	0.00174256
TGME49_211730-t26_1-p1	1327	S	histone lysine methyltransferase SET8 GN=TGME49_211730	1.103	0.417	0.497	0.639	1.295	0.58	0.588	0.787	1.174	1.357	1.183	1.232	0.664	0.144115	0.8125	0.310417	1.2365	0.0119554
TGME49_266080-t26_1-p1	413	S	hypothetical protein GN=TGME49_266080	1.245	2.118	1.027		0.978	1.337	1.304		1.034	0.631	1.269		1.4633	0.336933	1.2063	0.284667	0.978	0.827423
TGME49_315860-t26_1-p1	1748	S	EF hand domain-containing protein GN=TGME49_315860	0.583	0.471	1.277	0.715	0.363	0.758	0.963	0.608	0.622	1.609	0.717	0.851	0.7615	0.256894	0.673	0.153628	0.9498	0.645638
TGME49_314875-t26_1-p1	2270	S	RIC1 protein GN=TGME49_314875				1.496				1.155				0.731	1.496		1.155		0.731
TGME49_321300-t26_1-p1	129	S	"autophagy-related 12 variant 1, putative GN=TGME49_321300"			0.86				0.702				0.782		0.86		0.702		0.782
TGME49_205250-t26_1-p1	553	T	rhoptry protein ROP18 GN=TGME49_205250
TGME49_261750-t26_1-p1	195	S	rhoptry neck protein RON10 GN=TGME49_261750	0.388	0.442	0.41	0.424	0.719	0.938	0.737	1.034	1.911	2.019	2.37	2.618	0.416	0.000104182	0.857	0.206233	2.2295	0.00247519
TGME49_228750-t26_1-p1	295	S	calcium dependent protein kinase CDPK7 GN=TGME49_228750	0.926				1.088				1.175				0.926		1.088		1.175
TGME49_230010-t26_1-p1	1047	S	Suppressor of forked protein SUF(predict) GN=TGME49_230010			0.669				0.161				0.241		0.669		0.161		0.241
TGME49_310930-t26_1-p1	220	S	"Oxidoreductase, putative(predict) GN=TGME49_310930"	0.832	1.443	1.056	0.928	1.288	1.839	1.35	1.057	1.48	1.307	1.278	1.139	1.0648	0.786895	1.3835	0.104878	1.301	0.0250072
TGME49_320020-t26_1-p1	570	S	"transporter, major facilitator family protein GN=TGME49_320020"	6.17	5.346	4.423	4.626	6.794	7.947	5.553	7.543	1.013	1.583	1.255	1.649	5.1413	0.000333988	6.9593	0.000232552	1.375	0.105115
TGME49_273905-t26_1-p1	160	S	Putative ARM repeat protein(predict) GN=TGME49_273905			0.401	1.033			0.19	0.106			0.566	0.103	0.717	0.629242	0.148	0.132595	0.3345	0.447684
TGME49_230000-t26_1-p1	6026	S	Rav1p_C domain-containing protein(predict) GN=TGME49_230000	0.926	0.856	1.492	0.895	0.436	0.603	0.727	0.514	0.578	0.704	0.589	0.712	1.0423	0.930383	0.57	0.0193968	0.6458	0.00641159
TGME49_228120-t26_1-p1	3060	S	DNMT1-RFD domain-containing protein(predict) GN=TGME49_228120	0.479	0.58	0.514		1.035	1.09	0.825		2.162	1.881	1.604		0.5243	0.0109394	0.9833	0.840539	1.8823	0.0273844
TGME49_264050-t26_1-p1	69	T	ubiquitin-conjugating enzyme subfamily protein GN=TGME49_264050
TGME49_224260-t26_1-p1	3767	S	PHD-finger domain-containing protein GN=TGME49_224260
TGME49_254940-t26_1-p1	918	S	MIF4G domain-containing protein GN=TGME49_254940				0.678				0.585				0.863	0.678		0.585		0.863
TGME49_249850-t26_1-p1	11	T	GAP40 protein GN=TGME49_249850			0.399				0.604				1.515		0.399		0.604		1.515
TGME49_201130-t26_1-p1	141	S	rhoptry kinase family protein ROP33 GN=TGME49_201130	0.352		0.433	0.343	0.663		0.423	0.367	1.385		0.949	0.848	0.376	0.00832176	0.4843	0.0738871	1.0607	0.860665
TGME49_202120-t26_1-p1	215	T	PH domain-containing protein(predict) GN=TGME49_202120	1.996	2.067	2.287	2.227	0.517	0.647	0.569	0.77	0.268	0.261	0.251	0.201	2.1443	0.000243092	0.6258	0.0169711	0.2453	0.000337943
TGME49_271930-t26_1-p1	57	T	Inner membrane complex protein 20(predict) GN=TGME49_271930	0.88				0.916				1.041				0.88		0.916		1.041
TGME49_241170-t26_1-p1	368	S	KH domain protein(predict) GN=TGME49_241170
TGME49_239250-t26_1-p1	413	S	"diacylglycerol kinase, putative GN=TGME49_239250"	0.358	0.371	0.344	0.294	0.459	0.576	0.486	0.478	1.285	1.459	1.422	1.57	0.3418	0.000361704	0.4998	0.00122632	1.434	0.00494302
TGME49_293470-t26_1-p1	75	T	Immune mapped protein 1(predict) GN=TGME49_293470		2.047		0.71		0.992		0.954		0.484		0.951	1.3785	0.844234	0.973	0.500661	0.7175	0.5657
TGME49_264860-t26_1-p1	2665	S	"zinc finger, C3HC4 type (RING finger) domain-containing protein GN=TGME49_264860"	1.46	1.338	1.184	0.96	0.942	1.079	0.732	1.037	0.636	0.768	0.609	0.979	1.2355	0.153582	0.9475	0.565325	0.748	0.0901142
TGME49_316900-t26_1-p1	221	S	Sas10 C-terminal domain-containing protein GN=TGME49_316900	0.802	0.707		0.687	0.865	0.72		0.767	1.12	0.925		0.844	0.732	0.0326486	0.784	0.064741	0.963	0.703941
TGME49_209500-t26_1-p1	2746	S	hypothetical protein GN=TGME49_209500				0.546				0.712				1.304	0.546		0.712		1.304
TGME49_261450-t26_1-p1	844	S	"Cyclin-related protein, putative(predict) GN=TGME49_261450"		0.578		0.528		0.507		0.498		0.878		0.942	0.553	0.0683706	0.5025	0.0117144	0.91	0.307315
TGME49_208320-t26_1-p1	79	S	polynucleotide kinase 3 phosphatase GN=TGME49_208320
TGME49_285660-t26_1-p1	159	T	DEAD/DEAH box helicase domain-containing protein GN=TGME49_285660	0.657	1.26	1.467	0.951	0.297	0.635	0.871	0.759	0.585	0.504	0.593	0.74	1.0838	0.871068	0.6405	0.157036	0.6055	0.0112815
TGME49_223880-t26_1-p1	1000	S	"zinc finger, C3HC4 type (RING finger) domain-containing protein GN=TGME49_223880"	0.676	0.383	0.553		0.57	0.497	0.604		0.843	1.298	0.992		0.5373	0.086274	0.557	0.0141685	1.0443	0.875568
TGME49_304955-t26_1-p1	2391	S	serine/threonine specific protein phosphatase GN=TGME49_304955	0.254	0.359		0.449	0.364	0.561		0.471	1.436	1.561		1.048	0.354	0.0344389	0.4653	0.0367349	1.3483	0.195431
TGME49_248610-t26_1-p1	406	S	Putative transmembrane protein(predict) GN=TGME49_248610	1.129	1.044	0.874	1.249	1.096	1	1.015	0.718	0.984	0.958	1.116	0.575	1.074	0.521661	0.9573	0.640048	0.9083	0.511185
TGME49_205550-t26_1-p1	507	S	AGC kinase GN=TGME49_205550		0.398		0.644		0.378		0.341		0.948		0.529	0.521	0.295132	0.3595	0.0451924	0.7385	0.556505
TGME49_212220-t26_1-p1	61	S	C3H1-type domain-containing protein(predict) GN=TGME49_212220	0.664	0.749	1.019	0.767	0.456	0.53	0.675	0.523	0.686	0.714	0.679	0.682	0.7998	0.109341	0.546	0.00727656	0.6903	0.000101689
TGME49_214090-t26_1-p1	1636	T	signal peptidase GN=TGME49_214090	1.051	1.07	1.345	0.957	0.564	0.64	0.728	0.519	0.537	0.609	0.556	0.552	1.1058	0.348594	0.6128	0.0100696	0.5635	0.000360366
TGME49_217530-t26_1-p1	205	S	MIC20(predict) GN=TGME49_217530			0.936				1.954				2.088		0.936		1.954		2.088
TGME49_225160-t26_1-p1	71	S	Putative transmembrane protein(predict) GN=TGME49_225160	6.599	5.521	4.215	5.033	2.363	2.732	3.043	3.183	0.367	0.428	0.722	0.669	5.342	0.000593621	2.8303	0.000876445	0.5465	0.0435471
TGME49_202190-t26_1-p1	281	S	Tub domain-containing protein(predict) GN=TGME49_202190		0.225	0.312			0.112	0.069			0.499	0.219		0.2685	0.109696	0.0905	0.089094	0.359	0.308311
TGME49_254370-t26_1-p1	4318	S	guanylyl cyclase GN=TGME49_254370	0.69	0.956	0.814	0.726	1.358	1.539	1.176	0.486	2.149	1.609	1.445	0.803	0.7965	0.0666786	1.1398	0.89222	1.5015	0.241544
TGME49_235690-t26_1-p1	220	T	hypothetical protein GN=TGME49_235690	0.682				0.846				1.24				0.682		0.846		1.24
TGME49_259030-t26_1-p1	184	T	Putative transmembrane protein(predict) GN=TGME49_259030			0.665				0.454				0.683		0.665		0.454		0.683
TGME49_295630-t26_1-p1	127	S	Putative transmembrane protein(predict) GN=TGME49_295630	0.394	0.366	0.575	0.42	0.412	0.54	0.574	0.444	1.075	1.398	1.085	1.15	0.4388	0.00527832	0.4925	0.00422333	1.177	0.112372
TGME49_295850-t26_1-p1	293	S	cyclic nucleotide-binding domain-containing protein GN=TGME49_295850	1.139	1.819	1.956	1.297	0.59	0.884	0.994	0.884	0.64	0.468	0.487	0.681	1.5528	0.0705093	0.838	0.235792	0.569	0.0132812
TGME49_203320-t26_1-p1	3443	S	zinc finger in N-recognin protein GN=TGME49_203320	1.312	0.901	0.882	1.319	0.787	0.82	0.837	0.64	0.6	0.927	0.607	0.449	1.1035	0.582861	0.771	0.0334866	0.6458	0.071528
TGME49_252430-t26_1-p1	244	S	Putative START-2 domain protein(predict) GN=TGME49_252430	0.834				0.798				0.957				0.834		0.798		0.957
TGME49_291860-t26_1-p1	74	T	HORMA domain-containing protein GN=TGME49_291860				2.218				2.765				1.406	2.218		2.765		1.406
TGME49_310000-t26_1-p1	636	S	"membrane protein, putative GN=TGME49_310000"	1.202	1.214	1.012	0.99	0.873	0.828	0.815	0.429	0.714	0.89	0.807	0.455	1.1045	0.228485	0.7363	0.174648	0.7165	0.123521
TGME49_205562-t26_1-p1	3507	S	"Nascent polypeptide-associated complex alpha chain, putative(predict) GN=TGME49_205562"
TGME49_280800-t26_1-p1	261	S	SWI2/SNF2 SRCAP/Ino80 GN=TGME49_280800	0.785	0.878		0.796	0.776	0.783		0.78	0.988	0.892		0.98	0.8197	0.0434847	0.7797	0.000163823	0.9533	0.347997
TGME49_273800-t26_1-p1	948	S	"WD domain, G-beta repeat-containing protein GN=TGME49_273800"	1.986	2.212	1.903	1.275	0.777	0.913	0.851	0.668	0.377	0.434	0.431	0.508	1.844	0.0238194	0.8023	0.0617293	0.4375	0.00130235
TGME49_226720-t26_1-p1	255	T	translin family protein GN=TGME49_226720			0.269				0.229				0.858		0.269		0.229		0.858
TGME49_306020-t26_1-p1	8508	S	"Amine-terminal region of chorein, A TM vesicle-mediated sorter(predict) GN=TGME49_306020"				0.285				0.157				0.549	0.285		0.157		0.549
TGME49_228490-t26_1-p1	36	S	p21-carboxy-terminal region-binding protein(predict) GN=TGME49_228490	1.012	0.88	1.245	0.914	1.07	1.193	1.02	1.078	1.058	1.27	0.82	1.203	1.0128	0.972772	1.0903	0.112121	1.0878	0.575773
TGME49_202620-t26_1-p1	257	S	Putative transmembrane protein(predict) GN=TGME49_202620	0.414	0.465	0.452	0.424	0.672	0.861	0.653	0.652	1.57	1.85	1.376	1.755	0.4388	0.000119446	0.7095	0.0203429	1.6378	0.00761664
TGME49_295360-t26_1-p1	101	S	Inner membrane complex protein 18(predict) GN=TGME49_295360	1.959	1.721	2.301	2.548	1.414	1.54	1.918	2.451	0.722	0.895	0.834	0.962	2.1323	0.00499722	1.8308	0.0263901	0.8533	0.102768
TGME49_206690-t26_1-p1	32	T	glideosome-associated protein with multiple-membrane spans GAPM2B GN=TGME49_206690
TGME49_211710-t26_1-p1	136	S	"TB2/DP1, HVA22 family protein GN=TGME49_211710"	0.667	0.369	0.582		2.031	1.335	1.641		3.043	3.614	2.821		0.5393	0.0979927	1.669	0.0785614	3.1593	0.0060901
TGME49_210700-t26_1-p1	4128	S	VPS13_C domain-containing protein(predict) GN=TGME49_210700	0.842	0.985	1.109		0.488	0.578	0.584		0.556	0.579	0.535		0.9787	0.802214	0.55	0.0137773	0.5567	0.00226424
TGME49_214840-t26_1-p1	1866	S	AP2 domain transcription factor AP2X-7 GN=TGME49_214840	0.792	0.833	0.916	0.919	0.692	0.807	0.776	0.702	0.83	0.97	0.822	0.724	0.865	0.0402487	0.7443	0.00637765	0.8365	0.076336
TGME49_205320-t26_1-p1	16	S	Putative serine-rich adhesin for platelets family protein(predict) GN=TGME49_205320	1.079	1.352	1.045	1.219	1.665	1.587	1.325	1.102	1.543	1.109	1.268	0.984	1.1738	0.107857	1.4198	0.0529171	1.226	0.187189
TGME49_209500-t26_1-p1	2822	T	hypothetical protein GN=TGME49_209500	1.736				1.298				0.748				1.736		1.298		0.748
TGME49_295710-t26_1-p1	4027	S	HECT-domain (ubiquitin-transferase) domain-containing protein GN=TGME49_295710	0.484	0.386	0.524	1.095	0.348	0.394	0.326	0.286	0.598	0.787	0.586	0.261	0.6223	0.121743	0.3385	0.000765982	0.558	0.0965542
TGME49_215460-t26_1-p1	83	S	ribosomal protein RPS24 GN=TGME49_215460
TGME49_218960-t26_1-p1	2104	S	AP2 domain transcription factor AP2XII-1 GN=TGME49_218960	1.052	0.952		0.912	0.855	1.087		1.132	0.813	1.142		1.24	0.972	0.618895	1.0247	0.88915	1.065	0.794634
TGME49_268570-t26_1-p1	416	S	zinc finger (CCCH type) motif-containing protein GN=TGME49_268570	0.564	0.471	0.719	0.619	0.474	0.555	0.634	0.538	0.808	1.108	0.952	0.849	0.5933	0.0136563	0.5503	0.00315232	0.9293	0.391505
TGME49_311770-t26_1-p1	2001	S	Putative platelet-binding protein GspB(predict) GN=TGME49_311770		1.127	1.406	0.993		0.97	1.097	1.038		0.86	0.781	1.045	1.1753	0.348658	1.035	0.526386	0.8953	0.377505
TGME49_212880-t26_1-p1	3332	T	surface antigen repeat-containing protein GN=TGME49_212880		0.206				0.237				1.148			0.206		0.237		1.148
TGME49_248610-t26_1-p1	79	S	Putative transmembrane protein(predict) GN=TGME49_248610	0.485	0.481	0.228	1.192	5.375	3.731	2.907	1.382	11.085	7.754	12.729	1.16	0.5965	0.175754	3.3488	0.0454094	8.182	0.0688162
TGME49_206640-t26_1-p1	454	S	Putative at hook motif protein(predict) GN=TGME49_206640
TGME49_315130-t26_1-p1	257	S	L-isoaspartyl protein carboxyl methyltransferase family protein GN=TGME49_315130
TGME49_279320-t26_1-p1	4355	S	Erythrocyte membrane-associated antigen(predict) GN=TGME49_279320		1.787				0.862				0.482			1.787		0.862		0.482
TGME49_210270-t26_1-p1	1301	S	hypothetical protein GN=TGME49_210270	2.487				0.814				0.327				2.487		0.814		0.327
TGME49_278870-t26_1-p1	1084	T	myosin F GN=TGME49_278870		0.805		1.208		1.1		0.579		1.367		0.579	1.0065	0.969029	0.8395	0.706323	0.973	0.87895
TGME49_251870-t26_1-p1	110	T	histone H2Bb GN=TGME49_251870
TGME49_214940-t26_1-p1	326	S	MIC2-associated protein M2AP GN=TGME49_214940	1.626	1.292	1.368	1.718	2.559	1.541	1.585	2.157	1.525	1.293	1.239	1.256	1.501	0.0147185	1.9605	0.0195005	1.3283	0.0149724
TGME49_288040-t26_1-p1	626	S	hypothetical protein GN=TGME49_288040	0.936				0.996				1.064				0.936		0.996		1.064
TGME49_313430-t26_1-p1	4855	S	Putative nucleoporin FG repeat region protein(predict) GN=TGME49_313430		0.938	0.613			1.106	0.888			1.598	1.659		0.7755	0.526546	0.997	0.963063	1.6285	0.0345598
TGME49_265090-t26_1-p1	1128	S	hypothetical protein GN=TGME49_265090	0.389				0.315				0.85				0.389		0.315		0.85
TGME49_289550-t26_1-p1	84	S	"WD domain, G-beta repeat-containing protein GN=TGME49_289550"	0.983	1.149	1.194	0.814	1.086	1.295	1.131	0.783	1.068	1.389	0.986	0.859	1.035	0.83174	1.0738	0.686191	1.0755	0.658327
TGME49_248740-t26_1-p1	82	S	hypothetical protein GN=TGME49_248740	0.802	0.518			0.541	0.46			0.994	0.887			0.66	0.390403	0.5005	0.104052	0.9405	0.577561
TGME49_243290-t26_1-p1	604	T	Putative transmembrane protein(predict) GN=TGME49_243290				0.972				1.382				1.464	0.972		1.382		1.464
TGME49_293170-t26_1-p1	1848	S	Calponin-homology (CH) domain-containing protein(predict) GN=TGME49_293170	0.727	0.809	0.8	0.776	1.009	1.15	1.015	1.073	1.389	1.286	1.17	1.467	0.778	0.00280962	1.0618	0.194292	1.328	0.0159259
TGME49_306320-t26_1-p1	645	S	Myb family DNA-binding domain-containing protein GN=TGME49_306320	0.863				0.849				1.19				0.863		0.849		1.19
TGME49_212860-t26_1-p1	370	S	Transcription factor E(Y)2 (Fragment)(predict) GN=TGME49_212860	0.609	0.546	0.83	0.576	0.527	0.615	0.654	0.675	0.882	1.106	0.892	1.053	0.6403	0.0239691	0.6178	0.00463029	0.9833	0.763737
TGME49_270190-t26_1-p1	1260	S	protein phosphatase 2C domain-containing protein GN=TGME49_270190			0.454				0.324				0.714		0.454		0.324		0.714
TGME49_299060-t26_1-p1	550	S	sodium/hydrogen exchanger NHE2 GN=TGME49_299060	0.824	0.851	0.859	0.708	0.728	0.637	0.628	0.415	0.884	0.748	0.731	0.586	0.8105	0.0262093	0.602	0.0329077	0.7373	0.0480227
TGME49_264130-t26_1-p1	204	S	"Pre-mRNA-splicing factor CWC26, related protein(predict) GN=TGME49_264130"	1.209	1.209	1.401	0.953	0.833	0.894	1.005	0.766	0.7	0.745	0.684	0.797	1.193	0.167052	0.8745	0.12709	0.7315	0.00416918
TGME49_278640-t26_1-p1	792	S	MIZ/SP-RING zinc finger domain-containing protein GN=TGME49_278640				2.067				3.44				1.664	2.067		3.44		1.664
TGME49_203690-t26_1-p1	897	S	AP2 domain transcription factor AP2VIIa-5 GN=TGME49_203690	6.69	2.825	3.023	3.763	1.853	1.368	1.435	1.048	0.277	0.484	0.474	0.278	4.0753	0.0095441	1.426	0.0891485	0.3783	0.0115715
TGME49_221390-t26_1-p1	757	T	Dual-specificity catalytic domain-containing(predict) GN=TGME49_221390			1.825				0.321				0.177		1.825		0.321		0.177
TGME49_244470-t26_1-p1	389	S	Putative viral A-type inclusion protein(predict) GN=TGME49_244470			0.861				1.171				1.36		0.861		1.171		1.36
TGME49_220900-t26_1-p1	120	S	hypothetical protein GN=TGME49_220900
TGME49_253000-t26_1-p1	262	S	ELMO/CED-12 family protein GN=TGME49_253000				1.202				0.361				0.3	1.202		0.361		0.3
TGME49_210700-t26_1-p1	1383	S	VPS13_C domain-containing protein(predict) GN=TGME49_210700			1.83				1.208				0.646		1.83		1.208		0.646
TGME49_246090-t26_1-p1	308	S	hypothetical protein GN=TGME49_246090
TGME49_270570-t26_1-p1	1220	S	hypothetical protein GN=TGME49_270570
TGME49_260380-t26_1-p1	562	S	hypothetical protein GN=TGME49_260380	0.644	0.25	0.638	0.512	0.657	0.459	0.419	0.306	1.02	1.26	0.596	0.645	0.511	0.0646421	0.4603	0.0207397	0.8803	0.45911
TGME49_312630-t26_1-p1	918	S	"anonymous antigen-1, putative GN=TGME49_312630"	0.509				0.493				0.968				0.509		0.493		0.968
TGME49_290870-t26_1-p1	100	S	patched family protein GN=TGME49_290870		0.648		0.762		0.668		0.774		1.04		0.999	0.705	0.199914	0.721	0.194711	1.0195	0.623353
TGME49_313270-t26_1-p1	2	S	"Putative collagen alpha-1(III) chain, related protein(predict) GN=TGME49_313270"
TGME49_259940-t26_1-p1	566	S	Putative transmembrane protein(predict) GN=TGME49_259940
TGME49_225745-t26_1-p1	81	S	Chorein_N domain-containing protein(predict) GN=TGME49_225745	0.303	0.402	0.435	0.386	0.405	0.683	0.56	0.518	1.415	1.729	1.282	1.415	0.3815	0.00169479	0.5415	0.0149474	1.4603	0.0142846
TGME49_313910-t26_1-p1	552	S	RNA recognition motif 2 protein GN=TGME49_313910	2.483	2.643	3.312	2.477	0.903	1.24	1.353	1.083	0.365	0.483	0.438	0.424	2.7288	0.00108673	1.1448	0.310698	0.4275	0.00104036
TGME49_316650-t26_1-p1	1132	S	hypothetical protein GN=TGME49_316650				0.338				0.24				0.709	0.338		0.24		0.709
TGME49_222400-t26_1-p1	498	S	Putative transmembrane protein(predict) GN=TGME49_222400	0.563	0.783	0.496	0.504	0.594	0.675	0.637	0.618	1.094	0.879	1.209	1.289	0.5865	0.0204626	0.631	0.000664779	1.1178	0.372737
TGME49_226810-t26_1-p1	925	S	histone lysine methyltransferase SET1 GN=TGME49_226810			1.047				0.834				0.796		1.047		0.834		0.796
TGME49_300260-t26_1-p1	677	S	threonyl-tRNA synthetase family protein GN=TGME49_300260		1.147				1.748				1.695			1.147		1.748		1.695
TGME49_279320-t26_1-p1	4005	S	Erythrocyte membrane-associated antigen(predict) GN=TGME49_279320			1.216				1.49				1.225		1.216		1.49		1.225
TGME49_243410-t26_1-p1	2	S	tetratricopeptide repeat-containing protein GN=TGME49_243410	1.264				0.057				0.045				1.264		0.057		0.045
TGME49_226090-t26_1-p1	906	S	DEAD/DEAH box helicase domain-containing protein GN=TGME49_226090	1.597	1.457	1.184	1.36	2.612	3.634	2.311	2.664	1.636	2.276	1.952	1.959	1.3995	0.0200511	2.8053	0.00277053	1.9558	0.00339876
TGME49_278080-t26_1-p1	425	S	Toxoplasma gondii family A protein GN=TGME49_278080	0.58	0.235			0.304	0.165			0.524	0.703			0.4075	0.362936	0.2345	0.178977	0.6135	0.251049
TGME49_238510-t26_1-p1	226	S	RanBP2-type domain-containing protein(predict) GN=TGME49_238510	0.285				0.434				1.524				0.285		0.434		1.524
TGME49_311650-t26_1-p1	171	S	leucine rich repeat-containing protein GN=TGME49_311650	0.545	0.665	0.974	1.33	0.36	0.745	0.792	0.996	0.661	1.119	0.814	0.749	0.8785	0.470481	0.7233	0.224113	0.8358	0.222303
TGME49_264610-t26_1-p1	94	S	RNA recognition motif-containing protein GN=TGME49_264610		0.973	0.889			0.87	0.836			1.219	1.054		0.931	0.459566	0.853	0.11157	1.1365	0.4375
TGME49_224970-t26_1-p1	808	S	nucleolar protein GN=TGME49_224970	1.974				0.349				0.177				1.974		0.349		0.177
TGME49_232600-t26_1-p1	115	S	"phospholipase, patatin family protein GN=TGME49_232600"
TGME49_289330-t26_1-p1	1920	S	ubiquitin carboxyl-terminal hydrolase family 2 protein GN=TGME49_289330				1.613				3.236				2.006	1.613		3.236		2.006
TGME49_285650-t26_1-p1	2009	S	hypothetical protein GN=TGME49_285650			0.96				1.055				1.1		0.96		1.055		1.1
TGME49_227450-t26_1-p1	1770	S	"hydrolase, NUDIX family protein GN=TGME49_227450"	1.152		1.904	2.858	0.32		0.9	0.896	0.278		0.473	0.314	1.9713	0.197656	0.7053	0.395957	0.355	0.03267
TGME49_301250-t26_1-p1	609	T	hypothetical protein GN=TGME49_301250	1.829	1.301	1.387	1.521	1.749	1.686	1.491	1.019	1.023	1.111	0.981	0.706	1.5095	0.0180747	1.4863	0.0783985	0.9553	0.638593
TGME49_209440-t26_1-p1	2809	S	hypothetical protein GN=TGME49_209440	0.646	0.608	0.704	0.599	0.596	0.585	0.682	0.647	0.902	0.981	0.892	0.915	0.6393	0.00178741	0.6275	0.00148566	0.9225	0.0458348
TGME49_206430-t26_1-p1	3531	S	formin FRM1 GN=TGME49_206430			1.356				0.939				0.692		1.356		0.939		0.692
TGME49_218520-t26_1-p1	317	S	microneme protein MIC6 GN=TGME49_218520	0.817	0.945			10.488	9.204			12.844	9.739			0.881	0.427875	9.846	0.0257144	11.2915	0.0514823
TGME49_242000-t26_1-p1	246	S	DUF51 family protein GN=TGME49_242000			1.118				0.936				0.837		1.118		0.936		0.837
TGME49_243960-t26_1-p1	233	S	nuclear transport factor 2 (ntf2) domain-containing protein GN=TGME49_243960	0.437			0.215	0.485			0.187	1.132			0.91	0.326	0.255382	0.336	0.325726	1.021	0.938993
TGME49_220208-t26_1-p1	446	S	hypothetical protein GN=TGME49_220208
TGME49_229030-t26_1-p1	44	S	Microsomal signal peptidase 25 kDa subunit(predict) GN=TGME49_229030	1.41	1.254	1.243	1.119	1.572	2.131	1.853	1.799	1.33	1.63	1.568	1.464	1.2565	0.0258607	1.8388	0.00357344	1.498	0.00439941
TGME49_244320-t26_1-p1	181	S	ribosomal protein RPL24 GN=TGME49_244320				5.145				3.165				0.615	5.145		3.165		0.615
TGME49_250850-t26_1-p1	2116	S	"CMGC kinase, putative GN=TGME49_250850"				0.882				0.677				0.767	0.882		0.677		0.767
TGME49_311860-t26_1-p1	1183	S	hypothetical protein GN=TGME49_311860	2.252		1.544		2.142		1.533		0.951		1.249		1.898	0.257633	1.8375	0.241077	1.1	0.732686
TGME49_220240-t26_1-p1	234	S	Putative transmembrane protein(predict) GN=TGME49_220240				0.411				0.382				0.916	0.411		0.382		0.916
TGME49_202540-t26_1-p1	1230	S	3'5'-cyclic nucleotide phosphodiesterase domain-containing protein GN=TGME49_202540	2.461	2.415	2.394	2.915	4.382	3.757	3.967	4.631	1.781	1.556	1.657	1.588	2.5463	0.000419158	4.1843	0.000122575	1.6455	0.000724727
TGME49_209985-t26_1-p1	55	S	cAMP-dependent protein kinase GN=TGME49_209985			0.4				0.487				1.217		0.4		0.487		1.217
TGME49_288400-t26_1-p1	1027	Y	LETM1 family protein GN=TGME49_288400	0.665				0.683				1.027				0.665		0.683		1.027
TGME49_311920-t26_1-p1	2019	S	GRAM domain-containing protein GN=TGME49_311920			0.817				0.68				0.833		0.817		0.68		0.833
TGME49_268280-t26_1-p1	907	T	'chromo' (CHRromatin Organization MOdifier) domain-containing protein GN=TGME49_268280	0.418	0.646	0.487		0.473	1.459	0.93		1.112	2.561	1.942		0.517	0.0494133	0.954	0.747701	1.8717	0.19822
TGME49_278920-t26_1-p1	42	S	Putative transmembrane protein(predict) GN=TGME49_278920	0.896	0.576	1.159		1.174	0.676	1.043		1.31	1.173	0.9		0.877	0.564051	0.9643	0.788092	1.1277	0.511248
TGME49_214260-t26_1-p1	1357	S	"alpha-glucan water dikinase 1, putative GN=TGME49_214260"	0.438	0.566	0.605	0.553	0.32	0.528	0.408	0.397	0.703	0.887	0.549	0.648	0.5405	0.0046155	0.4133	0.00473298	0.6968	0.0468862
TGME49_233030-t26_1-p1	55	S	gliding-associated protein GAP70 GN=TGME49_233030	1.36		0.972	1.255	0.887		0.73	1.05	0.652		0.751	0.736	1.1957	0.306689	0.889	0.422701	0.713	0.0243382
TGME49_285980-t26_1-p1	146	S	glucosephosphate-mutase GPM1 GN=TGME49_285980	0.606		0.973		0.35		0.867		0.577		0.801		0.7895	0.574796	0.6085	0.523214	0.689	0.344529
TGME49_310780-t26_1-p1	260	S	dense granule protein GRA4 GN=TGME49_310780	0.142	0.141	0.114	0.14	1.843	2.165	2.517	1.833	12.951	15.399	22.119	13.1	0.1343	6.25958e-05	2.0895	0.00360603	15.8923	0.000317705
TGME49_245640-t26_1-p1	164	T	hypothetical protein GN=TGME49_245640		0.467				0.556				1.192			0.467		0.556		1.192
TGME49_221950-t26_1-p1	406	S	"splicesome-associated protein, putative GN=TGME49_221950"	0.795	0.625	0.793	0.698	0.836	1.3	1.028	0.804	1.076	2.078	1.164	1.236	0.7278	0.0168138	0.992	0.846883	1.3885	0.188469
TGME49_230860-t26_1-p1	57	S	Autophagy protein 5(predict) GN=TGME49_230860	2.018	1.683	2.329	1.791	0.576	0.527	0.977	0.954	0.277	0.34	0.398	0.533	1.9553	0.00405466	0.7585	0.192154	0.387	0.00869031
TGME49_214630-t26_1-p1	1034	S	Putative transmembrane protein(predict) GN=TGME49_214630	0.603				0.573				0.95				0.603		0.573		0.95
TGME49_205580-t26_1-p1	65	S	nuclear factor NF4 GN=TGME49_205580	0.617	0.594	0.68		0.745	0.985	0.664		1.246	1.275	0.78		0.6303	0.0111466	0.798	0.236631	1.1003	0.750416
TGME49_288940-t26_1-p1	5090	T	Putative transmembrane protein(predict) GN=TGME49_288940			0.874				0.729				0.927		0.874		0.729		0.927
TGME49_254940-t26_1-p1	2634	S	MIF4G domain-containing protein GN=TGME49_254940	1.657	1.755		2.319	1.48	2.081		2.497	0.893	1.186		1.077	1.9103	0.0376864	2.0193	0.0684856	1.052	0.709126
TGME49_202550-t26_1-p1	761	S	NLI interacting factor family phosphatase GN=TGME49_202550	0.273	0.3	0.296	0.482	0.175	0.28	0.24	0.306	0.782	0.899	0.788	0.68	0.3378	0.0049954	0.2503	0.00217722	0.7873	0.0341158
TGME49_239400-t26_1-p1	1085	S	hypothetical protein GN=TGME49_239400			0.916	0.637			0.862	0.741			0.941	1.163	0.7765	0.484871	0.8015	0.283449	1.052	0.813819
TGME49_225960-t26_1-p1	225	S	STE kinase GN=TGME49_225960	1.273	1.059	1.722		0.569	0.862	0.762		0.416	0.814	0.583		1.3513	0.247184	0.731	0.161655	0.6043	0.150334
TGME49_240220-t26_1-p1	334	S	Mucin-like domain-containing protein(predict) GN=TGME49_240220			0.682				0.397				0.582		0.682		0.397		0.582
TGME49_226680-t26_1-p1	235	S	hypothetical protein GN=TGME49_226680	2.059	2.3			0.751	0.758			0.364	0.329			2.1795	0.0638663	0.7545	0.0148226	0.3465	0.042822
TGME49_262130-t26_1-p1	225	Y	hypothetical protein GN=TGME49_262130	0.746		0.982		0.595		0.656		0.96		0.734		0.864	0.570228	0.6255	0.0927391	0.847	0.525759
TGME49_305260-t26_1-p1	111	S	"Acylglycerol lipase, putative(predict) GN=TGME49_305260"				0.763				1.081				1.301	0.763		1.081		1.301
TGME49_280725-t26_1-p1	189	T	Putative transmembrane protein(predict) GN=TGME49_280725
TGME49_311040-t26_1-p1	320	S	hypothetical protein GN=TGME49_311040	0.335	0.392	0.517	0.336	0.221	0.286	0.332	0.259	0.675	0.73	0.66	0.617	0.395	0.00403673	0.2745	0.000938731	0.6705	0.00210974
TGME49_259200-t26_1-p1	1771	T	Na+/H+ exchanger NHE1 GN=TGME49_259200	1.221				1.071				0.877				1.221		1.071		0.877
TGME49_260010-t26_1-p1	231	S	"acetyltransferase, GNAT family protein GN=TGME49_260010"	0.345	0.458	0.392	0.516	0.692	0.742	0.824	0.678	1.973	1.62	2.118	1.443	0.4278	0.00346547	0.734	0.00866965	1.7885	0.0113156
TGME49_273905-t26_1-p1	272	T	Putative ARM repeat protein(predict) GN=TGME49_273905	1.679	1.531	1.607	1.15	0.99	0.951	1.019	0.892	0.651	0.818	0.611	0.765	1.4918	0.0289109	0.963	0.32664	0.7113	0.0214501
TGME49_211730-t26_1-p1	1242	S	histone lysine methyltransferase SET8 GN=TGME49_211730
TGME49_207960-t26_1-p1	114	S	Intu_longin_1 domain-containing protein(predict) GN=TGME49_207960	0.606	0.7	0.616	0.609	0.847	0.984	0.79	0.786	1.398	1.416	1.197	1.228	0.6328	0.00139262	0.8518	0.0723512	1.3098	0.0128855
TGME49_294710-t26_1-p1	743	S	RNA recognition motif-containing protein GN=TGME49_294710	0.64	0.522	0.977	0.781	0.525	0.569	0.662	0.654	0.82	1.077	0.739	0.81	0.73	0.114764	0.6025	0.00423309	0.8615	0.187884
TGME49_301210-t26_1-p1	541	S	"NAD(P) transhydrogenase subunit beta, putative GN=TGME49_301210"	0.56	0.747		0.505	0.821	1.271		0.727	1.52	1.742		1.366	0.604	0.0688188	0.9397	0.700903	1.5427	0.0381391
TGME49_234560-t26_1-p1	38	S	hypothetical protein GN=TGME49_234560	2.169	3.164	3.369	2.414	1.097	1.331	1.177	1.38	0.534	0.409	0.388	0.525	2.779	0.00374333	1.2463	0.0394023	0.464	0.00389422
TGME49_286270-t26_1-p1	501	S	RRM domain-containing protein(predict) GN=TGME49_286270	0.479			1.087	0.46			0.522	0.872			0.48	0.783	0.673492	0.491	0.0793811	0.676	0.490111
TGME49_220360-t26_1-p1	432	S	FAD binding domain-containing protein GN=TGME49_220360
TGME49_284780-t26_1-p1	808	S	Fusaric acid resistance-like protein(predict) GN=TGME49_284780	0.687		1.348		0.224		0.402		0.326		0.298		1.0175	0.948821	0.313	0.210662	0.312	0.0346435
TGME49_235930-t26_1-p1	38	S	domain K- type RNA binding proteins family protein GN=TGME49_235930	0.887	0.817	0.905	0.865	0.999	1.206	0.934	1.007	0.954	1.533	1.056	1.219	0.8685	0.0115945	1.0365	0.654657	1.1905	0.274961
TGME49_245570-t26_1-p1	371	S	origin recognition complex subunit 2 protein GN=TGME49_245570	0.825	0.742	0.747		0.938	1.09	0.77		1.076	1.496	1.244		0.7713	0.0249458	0.9327	0.584029	1.272	0.185994
TGME49_292950-t26_1-p1	1829	S	hypothetical protein GN=TGME49_292950	9.398	5.483		3.847	2.477	3.634		1.945	0.264	0.663		0.506	6.2427	0.0310297	2.6853	0.0504612	0.4777	0.137147
TGME49_249370-t26_1-p1	239	S	"translation initiation factor SUI1, putative GN=TGME49_249370"		0.622				0.462				0.743			0.622		0.462		0.743
TGME49_312650-t26_1-p1	606	S	Putative transmembrane protein (Fragment)(predict) GN=TGME49_312650	0.891	0.773	0.799	0.769	0.992	0.883	0.939	0.67	1.114	1.205	1.182	0.872	0.808	0.0122275	0.871	0.235319	1.0933	0.415594
TGME49_259840-t26_1-p1	1555	S	Putative transmembrane protein (Fragment)(predict) GN=TGME49_259840			0.495										0.495
TGME49_240300-t26_1-p1	158	S	"zinc finger domain, LSD1 subclass domain-containing protein GN=TGME49_240300"	0.549				0.402				0.732				0.549		0.402		0.732
TGME49_289330-t26_1-p1	1832	S	ubiquitin carboxyl-terminal hydrolase family 2 protein GN=TGME49_289330		0.501	0.579	0.793		0.464	0.411	0.331		0.939	0.518	0.5	0.6243	0.0982318	0.402	0.0168269	0.6523	0.200502
TGME49_212860-t26_1-p1	490	S	Transcription factor E(Y)2 (Fragment)(predict) GN=TGME49_212860		3.238											3.238
TGME49_250340-t26_1-p1	136	S	centrin 2 GN=TGME49_250340			0.841	1.016			0.86	1.068			1.022	1.052	0.9285	0.661437	0.964	0.827621	1.037	0.327263
TGME49_290630-t26_1-p1	251	S	AP2 domain transcription factor AP2IX-7 GN=TGME49_290630			2.283				0.937				0.41		2.283		0.937		0.41
TGME49_253440-t26_1-p1	1385	S	"cell-cycle-associated protein kinase SRPK, putative GN=TGME49_253440"			1.121	0.86			1.131	1.023			0.997	1.235	0.9905	0.938031	1.077	0.491357	1.116	0.616676
TGME49_293440-t26_1-p1	127	S	Putative transmembrane protein(predict) GN=TGME49_293440		0.403		0.355		0.718		0.509		1.781		1.432	0.379	0.0585536	0.6135	0.286623	1.6065	0.202604
TGME49_319910-t26_1-p1	440	S	"WD domain, G-beta repeat-containing protein GN=TGME49_319910"		1.217				0.805				0.616			1.217		0.805		0.616
TGME49_273070-t26_1-p1	409	S	"GTPase activating protein for adp ribosylation factor, putative GN=TGME49_273070"
TGME49_313340-t26_1-p1	605	S	trichohyalin(predict) GN=TGME49_313340	1.942		2.599		1.941		1.435		1		0.552		2.2705	0.158695	1.688	0.251505	0.776	0.608173
TGME49_257640-t26_1-p1	436	S	Pre-RNA processing PIH1/Nop17 protein(predict) GN=TGME49_257640			0.846				0.659				0.779		0.846		0.659		0.779
TGME49_234490-t26_1-p1	410	S	kelch repeat-containing protein GN=TGME49_234490		1.523				1.282				0.842			1.523		1.282		0.842
TGME49_268710-t26_1-p1	1360	S	elongation factor Tu GTP binding domain-containing protein GN=TGME49_268710	1.287		1.141	1.34	0.518		0.698	0.755	0.399		0.611	0.564	1.256	0.0623484	0.657	0.0912583	0.5247	0.0539342
TGME49_319300-t26_1-p1	657	T	Putative glycosylphosphatidylinositol anchor attachment protein 1(predict) GN=TGME49_319300
TGME49_291030-t26_1-p1	311	S	"zinc finger, C3HC4 type (RING finger) domain-containing protein GN=TGME49_291030"			1.279	1.304			1.714	1.002			1.341	0.768	1.2915	0.0340394	1.358	0.605945	1.0545	0.976226
TGME49_262420-t26_1-p1	906	S	AP2 domain transcription factor APVIIb-1/ADA2-B GN=TGME49_262420		1.438	3.397	1.861		1.934	3.541	2.384		1.345	1.043	1.281	2.232	0.142345	2.6197	0.0503579	1.223	0.177216
TGME49_226470-t26_1-p1	1796	S	hypothetical protein GN=TGME49_226470	1.105	0.916	1.441		0.403	0.351	0.54		0.365	0.383	0.375		1.154	0.516293	0.4313	0.0313722	0.3743	0.000301255
TGME49_292950-t26_1-p1	1251	S	hypothetical protein GN=TGME49_292950	1.044		1.054		0.558		1.032		0.574		0.981		1.049	0.0891411	0.795	0.639981	0.7775	0.587199
TGME49_261650-t26_1-p1	980	T	hypothetical protein GN=TGME49_261650	0.241				0.344				1.423				0.241		0.344		1.423
TGME49_263440-t26_1-p1	412	S	Ribosome biogenesis protein NOP53(predict) GN=TGME49_263440	0.814	0.837	0.847	0.805	0.849	0.901	0.906	0.922	1.043	1.052	1.065	1.161	0.8258	0.000785454	0.8945	0.0123932	1.0803	0.0755339
TGME49_295850-t26_1-p1	317	S	cyclic nucleotide-binding domain-containing protein GN=TGME49_295850	1.042		1.697		0.698		1.037		0.67		0.616		1.3695	0.560328	0.8675	0.666684	0.643	0.0849781
TGME49_289120-t26_1-p1	2387	S	"Glutamic acid-rich protein, putative(predict) GN=TGME49_289120"		1.136		1.17		1.626		0.912		1.431		0.78	1.153	0.0926586	1.269	0.71416	1.1055	0.918907
TGME49_273920-t26_1-p1	200	S	"aldose reductase, putative GN=TGME49_273920"
TGME49_321340-t26_1-p1	1614	S	"membrane protein, putative GN=TGME49_321340"	0.35				0.315				0.9				0.35		0.315		0.9
TGME49_265770-t26_1-p1	1733	S	Putative transmembrane protein (Fragment)(predict) GN=TGME49_265770	0.638		1.73	0.898	0.254		0.761	0.586	0.492		0.49	0.575	1.0887	0.994161	0.5337	0.215133	0.519	0.00945054
TGME49_306040-t26_1-p1	264	T	CHY zinc finger protein GN=TGME49_306040	1.931	1.069	1.308	0.954	0.375	0.404	0.51	0.452	0.24	0.363	0.39	0.474	1.3155	0.277816	0.4353	0.00169075	0.3668	0.00829548
TGME49_287500-t26_1-p1	18	S	"T complex chaperonin, putative GN=TGME49_287500"	1.39	1.573	1.716	1.118	1.099	1.115	0.871	1.03	0.791	0.52	0.5	0.922	1.4493	0.0444122	1.0288	0.74126	0.6833	0.0991107
TGME49_286440-t26_1-p1	125	S	malic enzyme GN=TGME49_286440		0.246	0.441			0.489	0.473			1.99	1.073		0.3435	0.226531	0.481	0.0204505	1.5315	0.544757
TGME49_235170-t26_1-p1	128	S	"ATPase, AAA family protein GN=TGME49_235170"	0.544	0.592	0.877	0.456	0.51	0.542	0.909	0.547	0.939	0.917	0.687	1.046	0.6173	0.0489165	0.627	0.0495168	0.8973	0.331024
TGME49_250820-t26_1-p1	279	S	hypothetical protein GN=TGME49_250820	1.336	1.153	1.77	1.273	0.676	0.741	0.883	0.758	0.56	0.627	0.582	0.63	1.383	0.0609045	0.7645	0.023591	0.5998	0.000597231
TGME49_291180-t26_1-p1	907	S	"Amine-terminal region of chorein, A TM vesicle-mediated sorter(predict) GN=TGME49_291180"	0.81	0.887	1.147	0.897	0.754	0.931	1.295	0.815	1.054	1.194	1.095	0.952	0.9353	0.444427	0.9488	0.624323	1.0738	0.299235
TGME49_309250-t26_1-p1	562	S	AT hook motif-containing protein(predict) GN=TGME49_309250		0.641	0.522			0.41	0.473			0.662	0.806		0.5815	0.165077	0.4415	0.0780633	0.734	0.265539
TGME49_242700-t26_1-p1	2161	S	hypothetical protein GN=TGME49_242700		1.067	1.037	1.429		1.874	1.452	1.229		1.752	1.66	0.956	1.1777	0.347715	1.5183	0.115701	1.456	0.287049
TGME49_234270-t26_1-p1	927	S	hypothetical protein GN=TGME49_234270	1.949	0.524	0.879		1.403	0.486	0.422		0.719	0.928	0.733		1.1173	0.945717	0.7703	0.465547	0.7933	0.140982
TGME49_254470-t26_1-p1	164	S	Putative transmembrane protein(predict) GN=TGME49_254470	0.504	0.576	0.628	0.657	0.595	0.707	0.67	0.761	1.182	1.229	1.066	1.185	0.5913	0.00426382	0.6833	0.00761984	1.1655	0.023227
TGME49_264890-t26_1-p1	1827	S	Putative transmembrane protein (Fragment)(predict) GN=TGME49_264890		0.29				0.665				2.334			0.29		0.665		2.334
TGME49_223880-t26_1-p1	2329	S	"zinc finger, C3HC4 type (RING finger) domain-containing protein GN=TGME49_223880"	0.542	0.798	0.549	0.454	0.782	0.823	0.737	0.636	1.506	1.086	1.332	1.381	0.5858	0.0268341	0.7445	0.0187095	1.3263	0.0411357
TGME49_300055-t26_1-p1	101	S	Putative transmembrane protein(predict) GN=TGME49_300055	1.637	1.411	1.898	1.458	1.835	2.102	2.195	2.252	1.106	1.53	1.16	1.478	1.601	0.00932364	2.096	0.00078914	1.3185	0.0684811
TGME49_247370-t26_1-p1	386	T	Polycystin cation channel protein(predict) GN=TGME49_247370	7.18	1.971	7.111	4.214	8.004	2.274	8.43	5.088	1.115	1.154	1.185	1.207	5.119	0.0231327	5.949	0.0176416	1.1653	0.00460512
TGME49_224890-t26_1-p1	23	S	AMP-binding enzyme(predict) GN=TGME49_224890	1.367	1.78			0.484	0.943			0.339	0.53			1.5735	0.253057	0.7135	0.558388	0.4345	0.224569
TGME49_239250-t26_1-p1	384	S	"diacylglycerol kinase, putative GN=TGME49_239250"	0.285	0.251	0.374	0.251	0.181	0.195	0.291	0.194	0.628	0.775	0.78	0.775	0.2903	0.00140328	0.2153	0.00111446	0.7395	0.0155208
TGME49_222900-t26_1-p1	252	S	phosphoserine phosphatase GN=TGME49_222900
TGME49_253700-t26_1-p1	504	S	"transporter, major facilitator family protein GN=TGME49_253700"	1.353	1.518	1.276	1.418	1.513	2.161	1.31	1.474	1.119	1.485	1.027	1.034	1.3913	0.00449427	1.6145	0.0343798	1.1663	0.251125
TGME49_266940-t26_1-p1	474	S	DHHC zinc finger domain-containing protein GN=TGME49_266940	0.536	0.752			0.43	0.783			0.802	1.041			0.644	0.308771	0.6065	0.421169	0.9215	0.710336
TGME49_257560-t26_1-p1	97	S	"WD domain, G-beta repeat-containing protein GN=TGME49_257560"
TGME49_267380-t26_1-p1	377	S	UDP-galactose transporter subfamily protein GN=TGME49_267380		0.737				1.012				1.372			0.737		1.012		1.372
TGME49_238150-t26_1-p1	342	S	Putative transmembrane protein(predict) GN=TGME49_238150		0.694	0.786	0.531		0.785	0.867	0.89		1.131	1.103	1.678	0.6703	0.100318	0.8473	0.070348	1.304	0.277059
TGME49_309400-t26_1-p1	522	S	RecF/RecN/SMC N terminal domain-containing protein GN=TGME49_309400
TGME49_231440-t26_1-p1	321	S	LsmAD domain-containing protein GN=TGME49_231440			1.045	0.913			0.782	0.52			0.748	0.569	0.979	0.846366	0.651	0.363011	0.6585	0.270694
TGME49_310802-t26_1-p1	126	S	CRAL/TRIO domain-containing protein GN=TGME49_310802
TGME49_309220-t26_1-p1	184	S	GTPase activating protein for Arf protein GN=TGME49_309220	1.102	1.613		1.079	2.327	7.076		3.743	2.112	4.387		3.469	1.2647	0.307717	4.382	0.0735193	3.3227	0.0483111
TGME49_320100-t26_1-p1	689	S	RNA recognition motif-containing protein GN=TGME49_320100
TGME49_209850-t26_1-p1	501	S	RNA recognition motif-containing protein GN=TGME49_209850	0.576	0.641	0.6	0.683	2.886	0.94	2.506	0.791	5.006	1.678	4.18	1.041	0.625	0.00164466	1.7808	0.352166	2.9763	0.128083
TGME49_233130-t26_1-p1	356	S	nucleoside transporter protein GN=TGME49_233130
TGME49_271600-t26_1-p1	350	S	hypothetical protein GN=TGME49_271600		2.073	2.022	2.124		1.773	1.781	1.762		0.856	0.881	0.685	2.073	0.000569544	1.772	4.43083e-05	0.8073	0.152209
TGME49_216500-t26_1-p1	2383	S	"tRNA synthetase, putative GN=TGME49_216500"			0.605	0.183			0.333	0.132			0.551	0.724	0.394	0.417086	0.2325	0.252499	0.6375	0.253248
TGME49_225160-t26_1-p1	237	T	Putative transmembrane protein(predict) GN=TGME49_225160
TGME49_321450-t26_1-p1	1783	S	Myb family DNA-binding domain-containing protein GN=TGME49_321450	0.618			0.716	0.853			0.912	1.504			1.189	0.667	0.159133	0.8825	0.229326	1.3465	0.330684
TGME49_261490-t26_1-p1	1337	S	hypothetical protein GN=TGME49_261490			2.999				0.753				0.274		2.999		0.753		0.274
TGME49_251540-t26_1-p1	75	S	dense granule protein GRA9 GN=TGME49_251540
TGME49_253700-t26_1-p1	1043	T	"transporter, major facilitator family protein GN=TGME49_253700"	1.022				0.612				0.599				1.022		0.612		0.599
TGME49_280660-t26_1-p1	4885	S	HECT-domain (ubiquitin-transferase) domain-containing protein GN=TGME49_280660	0.806		0.979		0.968		0.907		1.015		0.697		0.8925	0.547291	0.9375	0.391926	0.856	0.632582
TGME49_273360-t26_1-p1	201	S	ABC transporter transmembrane region domain-containing protein GN=TGME49_273360	0.386	0.432	0.414	0.147	0.414	0.454	0.41	0.172	1.074	1.051	0.989	1.167	0.3448	0.030776	0.3625	0.0260474	1.0703	0.192827
TGME49_301250-t26_1-p1	652	S	hypothetical protein GN=TGME49_301250		1.154	1.998			1.57	1.287			1.463	0.63		1.576	0.476665	1.4285	0.242032	1.0465	0.956498
TGME49_290910-t26_1-p1	281	T	hypothetical protein GN=TGME49_290910	0.879			0.704	0.604		0.516	0.779	0.687		1.093	1.107	0.7915	0.368792	0.633	0.0848483	0.9623	0.778952
TGME49_271380-t26_1-p1	995	S	PUB domain-containing protein GN=TGME49_271380	1.228	0.424	0.626	0.667	0.306	0.228	0.252	0.148	0.232	0.538	0.412	0.236	0.7363	0.229791	0.2335	0.00355034	0.3545	0.0196762
TGME49_204120-t26_1-p1	242	S	Pre-mRNA splicing factor(predict) GN=TGME49_204120				0.672				0.964				1.434	0.672		0.964		1.434
TGME49_276170-t26_1-p1	612	S	phosphatidylinositol 3- and 4-kinase GN=TGME49_276170				1.2				1.55				1.292	1.2		1.55		1.292
TGME49_265250-t26_1-p1	1403	T	RNA recognition motif-containing protein GN=TGME49_265250		0.798				0.685				0.858			0.798		0.685		0.858
TGME49_211460-t26_1-p1	223	S	hypothetical protein GN=TGME49_211460	0.412	0.4	0.538	0.502	0.367	0.466	0.41	0.379	0.891	1.164	0.757	0.755	0.463	0.00268363	0.4055	0.000672457	0.8918	0.347351
TGME49_227800-t26_1-p1	1079	S	EF hand domain-containing protein GN=TGME49_227800	0.671	0.444	0.567	0.578	0.582	0.349	0.51	0.589	0.867	0.924	0.938	1.018	0.565	0.0097614	0.5075	0.0158054	0.9368	0.177229
TGME49_281900-t26_1-p1	231	S	SET domain containing lysine methyltransferase KMTox GN=TGME49_281900	0.62	0.677	0.68	0.693	0.919	1.011	0.84	0.893	1.418	1.472	1.194	1.227	0.6675	0.00076739	0.9158	0.135922	1.3278	0.0186746
TGME49_259860-t26_1-p1	554	S	SANT domain-containing protein(predict) GN=TGME49_259860	1.295	1.038	1.819		0.89	1.037	1.004	0.623	0.687	0.999	0.552	1.001	1.384	0.274328	0.8885	0.383035	0.8098	0.248334
TGME49_261490-t26_1-p1	2340	S	hypothetical protein GN=TGME49_261490	0.687			0.758	0.833			1.149	1.212			1.516	0.7225	0.133702	0.991	0.938841	1.364	0.305408
TGME49_291930-t26_1-p1	235	T	RNA recognition motif-containing protein GN=TGME49_291930	0.566	0.637	0.63	0.65	0.298	0.465	0.416	0.431	0.506	0.726	0.666	0.649	0.6208	0.000905522	0.4025	0.00389155	0.6368	0.0142712
TGME49_215510-t26_1-p1	363	T	MraW methylase family protein GN=TGME49_215510	2.28	1.492		1.45	1.685	1.899		1.19	0.739	1.272		0.757	1.7407	0.097248	1.5913	0.121855	0.9227	0.653268
TGME49_272340-t26_1-p1	539	S	Sde2_N_Ubi domain-containing protein(predict) GN=TGME49_272340			0.591				0.202				0.341		0.591		0.202		0.341
TGME49_207410-t26_1-p1	607	S	tetratricopeptide repeat-containing protein GN=TGME49_207410		1.516	1.351	1.415		1.484	0.795	1.113		0.979	0.548	0.787	1.4273	0.0131016	1.1307	0.720905	0.7713	0.299829
TGME49_239250-t26_1-p1	897	S	"diacylglycerol kinase, putative GN=TGME49_239250"	0.609	0.608			0.609	0.852			1.001	1.402			0.6085	0.00148922	0.7305	0.398829	1.2015	0.606396
TGME49_319658-t26_1-p1	263	S	CBF/Mak21 family protein GN=TGME49_319658	0.738	0.788	0.62	0.838	0.696	0.781	0.685	0.859	0.972	1.05	1.136	1.062	0.746	0.0282676	0.7553	0.0187738	1.055	0.253264
TGME49_318330-t26_1-p1	168	S	histone lysine acetyltransferase MYST-A GN=TGME49_318330	0.881	1.058	0.683	0.571	1.274	1.172	1.009	1.009	1.565	1.107	1.455	1.768	0.7983	0.206063	1.116	0.214964	1.4738	0.0470278
TGME49_280800-t26_1-p1	937	S	SWI2/SNF2 SRCAP/Ino80 GN=TGME49_280800	0.968	1.654	1.278	1.101	0.488	0.846	0.645	0.761	0.504	0.511	0.505	0.692	1.2503	0.223809	0.685	0.0634058	0.553	0.00683016
TGME49_265770-t26_1-p1	1711	S	Putative transmembrane protein (Fragment)(predict) GN=TGME49_265770	0.565	0.632	0.911	0.766	0.538	0.546	0.86	0.69	0.952	0.863	1.033	0.901	0.7185	0.0650026	0.6585	0.0422724	0.9373	0.231133
TGME49_211040-t26_1-p1	13	S	Sec61beta family protein GN=TGME49_211040	1.999	0.993			0.868	0.775			0.434	0.733			1.496	0.61424	0.8215	0.244572	0.5835	0.365654
TGME49_320080-t26_1-p1	1239	S	hypothetical protein GN=TGME49_320080	1.822	0.861	1.114	1.333	0.633	0.7	0.486	0.248	0.426	0.813	0.346	0.186	1.2825	0.329199	0.5168	0.0728665	0.4428	0.0732749
TGME49_289350-t26_1-p1	442	S	ATP-binding cassette G family transporter ABCG84 GN=TGME49_289350	0.594	0.521	0.496	0.629	0.538	0.535	0.403	0.473	0.952	1.143	0.878	0.724	0.56	0.00277211	0.4873	0.00266628	0.9243	0.461141
TGME49_230570-t26_1-p1	719	S	"transporter, major facilitator family protein GN=TGME49_230570"		0.56	0.552			0.718	0.553			1.289	1.522		0.556	0.0110331	0.6355	0.242116	1.4055	0.213594
TGME49_269290-t26_1-p1	4343	S	hypothetical protein GN=TGME49_269290	0.83	0.956	0.861	0.691	1.033	1.571	1.018	0.976	1.245	1.703	1.204	1.301	0.8345	0.0956603	1.1495	0.421695	1.3633	0.0461605
TGME49_271100-t26_1-p1	465	S	NUC153 domain-containing protein GN=TGME49_271100	1.009	1.336	0.85	0.899	3.768	4.064	2.483	2.898	3.347	2.955	2.707	3.176	1.0235	0.953152	3.3033	0.00300209	3.0463	0.000239723
TGME49_232940-t26_1-p1	36	S	heat shock protein HSP20 GN=TGME49_232940	0.685	0.781	0.592	0.765	0.857	0.969	0.742	1.196	0.967	1.239	1.312	1.592	0.7058	0.0168928	0.941	0.559877	1.2775	0.148711
TGME49_233120-t26_1-p1	622	S	AP2 domain transcription factor AP2VIII-2 GN=TGME49_233120	3.116	1.602			1.676	0.457			0.538	0.444			2.359	0.337064	1.0665	0.908265	0.491	0.119331
TGME49_260520-t26_1-p1	187	S	hypothetical protein GN=TGME49_260520	0.294	0.544	0.325		0.247	0.904	0.351		0.846	1.662	1.079		0.3877	0.0517871	0.5007	0.215557	1.1957	0.623613
TGME49_225960-t26_1-p1	3805	S	STE kinase GN=TGME49_225960	2.619		1.83	1.358	1.816		0.989	0.415	0.693		0.54	0.305	1.9357	0.115217	1.0733	0.869085	0.5127	0.135561
TGME49_228770-t26_1-p1	218	T	Cgd7_2690 protein(predict) GN=TGME49_228770	0.328	0.517	0.753	0.423	0.337	0.495	0.725	0.639	0.935	0.958	0.963	1.511	0.5053	0.0366942	0.549	0.0464225	1.0918	0.654055
TGME49_309600-t26_1-p1	259	S	hypothetical protein GN=TGME49_309600
TGME49_218960-t26_1-p1	167	S	AP2 domain transcription factor AP2XII-1 GN=TGME49_218960	0.956	0.24	0.552	1.251	0.508	0.315	0.384	0.412	0.532	1.311	0.694	0.329	0.7498	0.353675	0.4048	0.00397381	0.7165	0.261436
TGME49_289880-t26_1-p1	207	S	Putative transmembrane protein(predict) GN=TGME49_289880	0.655	0.495	0.631	0.901	0.468	0.488	0.433	0.354	0.714	0.987	0.686	0.393	0.6705	0.058746	0.4358	0.00201612	0.695	0.156506
TGME49_293190-t26_1-p1	143	S	endonuclease/exonuclease/phosphatase family protein GN=TGME49_293190			0.502	0.854			0.776	1.106			1.547	1.295	0.678	0.461984	0.941	0.811527	1.421	0.221056
TGME49_202950-t26_1-p1	956	S	"Chromosome III, complete sequence, related(predict) GN=TGME49_202950"				0.951				0.694				0.73	0.951		0.694		0.73
TGME49_226380-t26_1-p1	36	S	Putative transmembrane protein(predict) GN=TGME49_226380	1.375	1.363	1.164	1.204	2.263	3.091	1.845	1.955	1.612	2.284	1.512	1.756	1.2765	0.016145	2.2885	0.00904384	1.791	0.0121657
TGME49_267720-t26_1-p1	531	T	"transporter, cation channel family protein GN=TGME49_267720"		3.187	2.459				3.338				1.358		2.823	0.112224	3.338		1.358
TGME49_248810-t26_1-p1	318	S	nuclear factor NF7 GN=TGME49_248810	0.299	0.26	0.435	0.587	0.245	0.336	0.293	0.581	0.81	1.313	0.765	0.628	0.3953	0.0193034	0.3638	0.0157212	0.879	0.421502
TGME49_228230-t26_1-p1	916	S	MYND-type domain-containing protein(predict) GN=TGME49_228230	0.714	0.835	1.008	0.931	0.985	1.089	1.227	1	1.35	1.492	1.184	1.01	0.872	0.190702	1.0753	0.322991	1.259	0.109576
TGME49_209250-t26_1-p1	688	S	Putative transmembrane protein(predict) GN=TGME49_209250	0.774	0.928	0.847		0.762	0.606	0.67		0.985	0.653	0.791		0.8497	0.122938	0.6793	0.040507	0.8097	0.261554
TGME49_201140-t26_1-p1	201	S	"Proline rich protein, putative(predict) GN=TGME49_201140"
TGME49_233710-t26_1-p1	946	S	"inorganic anion transporter, sulfate permease (SulP) family protein GN=TGME49_233710"	0.524				1.499				2.862				0.524		1.499		2.862
TGME49_262700-t26_1-p1	375	S	tetratricopeptide repeat-containing protein GN=TGME49_262700	0.978	0.765		0.884	0.523	0.583		0.496	0.53	0.808		0.546	0.8757	0.255179	0.534	0.00845162	0.628	0.100538
TGME49_321410-t26_1-p1	910	S	Putative transmembrane protein(predict) GN=TGME49_321410	0.524	0.706	0.486	0.633	0.637	0.658	0.502	0.548	1.215	0.932	1.035	1.013	0.5873	0.0118363	0.5863	0.00522217	1.0488	0.550588
TGME49_255470-t26_1-p1	636	S	Hflx-type G domain-containing protein(predict) GN=TGME49_255470		0.609	0.557	0.515		1.169	0.957	1.299		1.921	1.718	2.257	0.5603	0.0102426	1.1417	0.373961	1.9653	0.0203634
TGME49_264090-t26_1-p1	62	S	Putative gryzun trafficking through protein (Fragment)(predict) GN=TGME49_264090
TGME49_224260-t26_1-p1	4696	S	PHD-finger domain-containing protein GN=TGME49_224260	1.219	1.411	1.245	0.846	1.251	1.98	1.004	1.091	1.154	1.514	0.809	1.171	1.1803	0.327014	1.3315	0.248931	1.162	0.459037
TGME49_219170-t26_1-p1	63	S	hypothetical protein GN=TGME49_219170
TGME49_268920-t26_1-p1	153	S	inositol polyphosphate kinase GN=TGME49_268920
TGME49_203150-t26_1-p1	195	S	hypothetical protein GN=TGME49_203150	0.615	0.598	2.498	0.635	0.833	0.676	0.437	0.389	1.354	1.13	0.175	0.614	1.0865	0.760976	0.5838	0.0663022	0.8183	0.460158
TGME49_306020-t26_1-p1	5750	S	"Amine-terminal region of chorein, A TM vesicle-mediated sorter(predict) GN=TGME49_306020"	0.365	0.45	0.549	0.372	0.591	0.855	0.797	0.555	1.635	1.893	1.482	1.388	0.434	0.0045629	0.6995	0.0565846	1.5995	0.00953471
TGME49_263270-t26_1-p1	441	S	glycerophosphodiester phosphodiesterase family protein GN=TGME49_263270	0.16	0.096	0.094		0.184	0.23	0.097		1.143	2.396	1.048		0.1167	0.00940821	0.1703	0.0286469	1.529	0.388244
TGME49_311860-t26_1-p1	396	S	hypothetical protein GN=TGME49_311860	1.656				0.916				0.553				1.656		0.916		0.553
TGME49_311180-t26_1-p1	245	S	hypothetical protein GN=TGME49_311180				1.051				0.699				0.665	1.051		0.699		0.665
TGME49_306490-t26_1-p1	1009	S	BSD domain-containing protein(predict) GN=TGME49_306490				3.175				1.111				0.35	3.175		1.111		0.35
TGME49_225540-t26_1-p1	66	S	TolA(predict) GN=TGME49_225540	0.849	0.783	0.926	0.588	0.833	0.991	0.573	0.602	0.982	1.265	0.739	0.959	0.7865	0.111544	0.7498	0.129948	0.9863	0.817912
TGME49_240890-t26_1-p1	1382	S	6-phosphofructokinase GN=TGME49_240890	1.099	0.365	0.56	1.265	0.222	0.35	0.211	0.151	0.202	0.957	0.377	0.119	0.8223	0.419121	0.2335	0.00487429	0.4138	0.105515
TGME49_319910-t26_1-p1	197	S	"WD domain, G-beta repeat-containing protein GN=TGME49_319910"		1.073	1.083			0.734	0.536			0.684	0.496		1.078	0.0554661	0.635	0.283132	0.59	0.253384
TGME49_253170-t26_1-p1	2169	S	"zinc carboxypeptidase, putative GN=TGME49_253170"	0.672	0.67		0.771	0.521	0.465		0.535	0.775	0.693		0.693	0.7043	0.0249059	0.507	0.00592893	0.7203	0.018669
TGME49_234360-t26_1-p1	176	S	"DNA topoisomerase I, putative GN=TGME49_234360"	0.885	0.762	1.025	0.843	1.231	1.385	1.251	0.891	1.343	1.952	1.195	1.127	0.8788	0.154313	1.1895	0.241918	1.4043	0.113635
TGME49_228470-t26_1-p1	27	T	ribosomal protein RPL15 GN=TGME49_228470	1.075				0.964				0.897				1.075		0.964		0.897
TGME49_218070-t26_1-p1	1171	S	NOC3p domain-containing protein(predict) GN=TGME49_218070		0.592				0.916				1.547			0.592		0.916		1.547
TGME49_229640-t26_1-p1	437	S	Putative flocculin (Fragment)(predict) GN=TGME49_229640	0.553	0.41	0.418	0.486	0.257	0.305	0.403	0.402	0.479	0.739	0.925	0.87	0.4668	0.00247882	0.3418	0.00335331	0.7533	0.164472
TGME49_205130-t26_1-p1	3144	S	VOC domain-containing protein(predict) GN=TGME49_205130	1.068	0.991	1.099	0.816	0.969	0.957	0.847	0.67	0.844	0.903	0.768	0.83	0.9935	0.87693	0.8608	0.202738	0.8363	0.01823
TGME49_277910-t26_1-p1	1177	S	thrombospondin type 1 domain-containing protein GN=TGME49_277910	0.565	0.391	0.613	0.817	0.366	0.359	0.434	0.374	0.647	0.918	0.707	0.458	0.5965	0.0516619	0.3833	0.000305129	0.6825	0.0888308
TGME49_237170-t26_1-p1	482	S	hypothetical protein GN=TGME49_237170				1.063				0.603				0.567	1.063		0.603		0.567
TGME49_263320-t26_1-p1	327	S	hypothetical protein GN=TGME49_263320			0.634				0.645				0.954		0.634		0.645		0.954
TGME49_255260-t26_1-p1	527	S	apical membrane antigen AMA1 GN=TGME49_255260	2.946	4.741	3.41	2.432	0.927	1.285	1.334	1.893	0.316	0.273	0.389	0.769	3.3823	0.00530379	1.3598	0.200892	0.4368	0.0407254
TGME49_214600-t26_1-p1	3282	T	hypothetical protein GN=TGME49_214600	1.246	0.683	0.698		1.167	0.649	0.969		0.937	0.949	1.675		0.8757	0.546281	0.9283	0.674789	1.187	0.628384
TGME49_216070-t26_1-p1	539	S	Putative transmembrane protein(predict) GN=TGME49_216070	0.45	0.502			0.424	0.5			0.941	0.996			0.476	0.065942	0.462	0.094984	0.9685	0.56778
TGME49_263000-t26_1-p1	1097	S	Beige/BEACH domain-containing protein GN=TGME49_263000	1.686		1.221		0.82		0.538		0.486		0.44		1.4535	0.358828	0.679	0.400738	0.463	0.0578759
TGME49_316430-t26_1-p1	4813	S	"target of rapamycin (TOR), putative GN=TGME49_316430"	1.411	1.556	2.054	0.813	0.801	0.785	1.108	0.822	0.568	0.505	0.35	1.01	1.4585	0.243516	0.879	0.233843	0.6083	0.10942
TGME49_253860-t26_1-p1	851	S	Tyrosine kinase-like (TKL) protein GN=TGME49_253860
TGME49_229950-t26_1-p1	18	S	"26S proteasome regulatory subunit 6b, putative GN=TGME49_229950"	1.006	1.461	1.23	1.218	0.813	1.273	1.113	1.57	0.86	0.871	0.905	1.205	1.2288	0.110813	1.1923	0.42096	0.9603	0.621165
TGME49_271370-t26_1-p1	1935	S	hypothetical protein GN=TGME49_271370	1.156		1.375	0.91	1.022		0.913	0.953	0.865		0.912	1.048	1.147	0.489525	0.9627	0.433519	0.9417	0.461055
TGME49_316300-t26_1-p1	302	S	"ATP-dependent DNA helicase, RecQ family protein GN=TGME49_316300"		2.438	1.691			2.193	1.464			0.9	0.866		2.0645	0.222951	1.8285	0.29002	0.883	0.136959
TGME49_305330-t26_1-p1	773	S	"cyclin, N-terminal domain-containing protein GN=TGME49_305330"			0.641				0.42				0.55		0.641		0.42		0.55
TGME49_238390-t26_1-p1	517	S	Putative transmembrane protein(predict) GN=TGME49_238390		0.369				0.258				0.7			0.369		0.258		0.7
TGME49_231630-t26_1-p1	405	S	alveolin domain containing intermediate filament IMC4 GN=TGME49_231630	0.552	2.903	0.674	2.645	0.383	0.464	0.451	0.496	0.807	0.16	0.759	0.188	1.6935	0.640607	0.4485	0.00104841	0.4785	0.141854
TGME49_273560-t26_1-p1	1550	S	"kinesin heavy chain, putative GN=TGME49_273560"		0.682				0.778				1.14			0.682		0.778		1.14
TGME49_315270-t26_1-p1	355	S	Putative eIF4-gamma/eIF5/eIF2b-epsilon carboxy-terminal domain protein(predict) GN=TGME49_315270			1.031				1.474				1.43		1.031		1.474		1.43
TGME49_229630-t26_1-p1	3616	S	eIF2 kinase IF2K-A (incomplete catalytic triad) GN=TGME49_229630	0.652	0.465			0.37	0.364			0.568	0.784			0.5585	0.242533	0.367	0.00734155	0.676	0.326635
TGME49_315950-t26_1-p1	267	S	"zinc finger, C3HC4 type (RING finger) domain-containing protein GN=TGME49_315950"				3.036				1.425				0.47	3.036		1.425		0.47
TGME49_203950-t26_1-p1	854	S	Myb family DNA-binding domain-containing protein GN=TGME49_203950	1.506				1.592				0.926				1.506		1.592		0.926
TGME49_295610-t26_1-p1	3470	S	"histone lysine methyltransferase, SET, putative GN=TGME49_295610"			0.625				0.791				1.266		0.625		0.791		1.266
TGME49_224620-t26_1-p1	261	S	Putative transmembrane protein(predict) GN=TGME49_224620	1.59	1.301	1.663	1.576	0.365	1.101	0.842	0.268	0.222	0.846	0.254	0.281	1.5325	0.00671891	0.644	0.21879	0.4008	0.0560011
TGME49_268200-t26_1-p1	152	S	RNA recognition motif-containing protein GN=TGME49_268200			0.66				0.915				1.385		0.66		0.915		1.385
TGME49_279360-t26_1-p1	196	S	Putative transmembrane protein(predict) GN=TGME49_279360				0.525				0.311				0.632	0.525		0.311		0.632
TGME49_224870-t26_1-p1	5438	S	Spatacsin_C domain-containing protein(predict) GN=TGME49_224870	0.732	0.875	0.738	0.81	0.77	1.067	0.98	0.903	1.519	1.26	0.919	1.051	0.7888	0.0161156	0.93	0.393823	1.1873	0.310643
TGME49_204280-t26_1-p1	645	S	"cell-cycle-associated protein kinase DYRK, putative GN=TGME49_204280"	0.34	0.891	0.544	0.355	0.427	1.575	0.508	0.352	1.254	1.768	0.933	0.994	0.5325	0.0716235	0.7155	0.266082	1.2373	0.359505
TGME49_310000-t26_1-p1	641	S	"membrane protein, putative GN=TGME49_310000"	0.356	0.468	0.452	0.349	0.661	0.719	0.484	0.823	1.885	1.768	1.09	1.804	0.4063	0.00200866	0.6718	0.0493624	1.6368	0.0507076
TGME49_281580-t26_1-p1	205	S	"PP2C, putative GN=TGME49_281580"	1.129	0.506	0.802	0.839	0.699	0.659	0.663	0.677	0.703	1.304	0.827	0.807	0.819	0.300345	0.6745	0.000129833	0.9103	0.486075
TGME49_310930-t26_1-p1	202	S	"Oxidoreductase, putative(predict) GN=TGME49_310930"			0.644	0.576			0.356	0.256			0.55	0.444	0.61	0.100465	0.306	0.122407	0.497	0.13468
TGME49_216220-t26_1-p1	63	S	AP2 domain transcription factor AP2XI-5 GN=TGME49_216220		0.585				0.684				1.169			0.585		0.684		1.169
TGME49_204340-t26_1-p1	331	Y	Putative transmembrane protein(predict) GN=TGME49_204340	1.848				3.106				1.68				1.848		3.106		1.68
TGME49_304970-t26_1-p1	702	S	"cell-cycle-associated protein kinase CDK, putative GN=TGME49_304970"	0.988	0.884	1.139	1.121	1.825	2.645	1.404	1.232	1.864	2.619	1.157	1.179	1.033	0.7178	1.7765	0.0721329	1.7048	0.128187
TGME49_239440-t26_1-p1	1244	S	protein kinase (incomplete catalytic triad) GN=TGME49_239440			0.465				0.46				1.232		0.465		0.46		1.232
TGME49_283550-t26_1-p1	3988	S	hypothetical protein GN=TGME49_283550	0.935	0.704	0.854	0.697	0.706	0.845	0.681	0.615	0.72	1.134	0.774	0.858	0.7975	0.0684003	0.7118	0.0200811	0.8715	0.275615
TGME49_319670-t26_1-p1	352	S	Kinase phosphorylation protein(predict) GN=TGME49_319670
TGME49_209850-t26_1-p1	494	S	RNA recognition motif-containing protein GN=TGME49_209850	0.844	0.843	1.028	0.602	0.605	0.653	0.741	0.946	0.612	0.777	0.72	1.462	0.8293	0.208131	0.7363	0.0656305	0.8928	0.489758
TGME49_231000-t26_1-p1	484	S	START domain-containing protein GN=TGME49_231000	0.587				0.539				0.874				0.587		0.539		0.874
TGME49_221990-t26_1-p1	107	S	hypothetical protein GN=TGME49_221990	3.119		1.66	1.927	1.517		2.328	1.614	0.486		1.403	0.838	2.2353	0.0812936	1.8197	0.0711897	0.909	0.668057
TGME49_286590-t26_1-p1	131	T	microtubule associated protein SPM2 GN=TGME49_286590			0.998				0.926				0.928		0.998		0.926		0.928
TGME49_290630-t26_1-p1	1823	S	AP2 domain transcription factor AP2IX-7 GN=TGME49_290630		0.172				0.575				3.348			0.172		0.575		3.348
TGME49_272650-t26_1-p1	262	T	3'5'-cyclic nucleotide phosphodiesterase domain-containing protein GN=TGME49_272650	0.778	0.824	1.342	0.625	0.581	0.782	0.754	0.5	0.747	0.95	0.562	0.801	0.8923	0.465708	0.6543	0.037487	0.765	0.108978
TGME49_208510-t26_1-p1	677	S	transcription initiation factor TFIID subunit 4(predict) GN=TGME49_208510	1.536	1.526	1.515	2.081	1.438	2.261	1.383	1.345	1.007	1.488	0.805	0.574	1.6645	0.0113855	1.6068	0.0502911	0.9685	0.717123
TGME49_318190-t26_1-p1	743	S	phosphoglycerate mutase family protein GN=TGME49_318190	0.716				0.23				0.321				0.716		0.23		0.321
TGME49_207770-t26_1-p1	391	S	PCI domain-containing protein GN=TGME49_207770	0.884		0.948		0.873		0.83		0.988		0.93		0.916	0.324708	0.8515	0.138913	0.959	0.503419
TGME49_278540-t26_1-p1	88	T	hypothetical protein GN=TGME49_278540	3.012	1.611	1.346		0.68	0.603	0.624		0.226	0.375	0.464		1.9897	0.171509	0.6357	0.00915665	0.355	0.0539721
TGME49_306400-t26_1-p1	926	S	C3H1-type domain-containing protein(predict) GN=TGME49_306400	1.003	0.838	1.4	1.159	1.112	1.153	1.397	1.11	1.114	1.403	0.949	0.915	1.1	0.580777	1.193	0.0730866	1.0953	0.545565
TGME49_230000-t26_1-p1	2334	S	Rav1p_C domain-containing protein(predict) GN=TGME49_230000	0.399	0.755		0.608	0.418	0.41		0.481	1.047	0.543		0.791	0.5873	0.132411	0.4363	0.00544449	0.7937	0.371239
TGME49_220240-t26_1-p1	189	S	Putative transmembrane protein(predict) GN=TGME49_220240	2.808				2.156				0.768				2.808		2.156		0.768
TGME49_201380-t26_1-p1	365	S	"chorismate synthase, putative GN=TGME49_201380"			3.409				1.655				0.485		3.409		1.655		0.485
TGME49_294620-t26_1-p1	53	S	"eukaryotic initiation factor-3, subunit 8, putative GN=TGME49_294620"	1.821	1.424	0.261	0.739	5.617	9.681	1.286	3.193	3.239	6.8	4.92	4.377	1.0613	0.752421	4.9443	0.0727844	4.834	0.00319332
TGME49_234640-t26_1-p1	646	S	"Not1 amine-terminal domain, CCR4-NOT complex component(predict) GN=TGME49_234640"	1.113		1.723	1.705	0.635		0.871	0.779	0.57		0.477	0.457	1.5137	0.154435	0.7617	0.1316	0.5013	0.0139112
TGME49_216430-t26_1-p1	750	S	TBC domain-containing protein GN=TGME49_216430	1.219	1.26	1.334	1.249	1.374	1.525	1.324	1.086	1.177	1.171	0.927	0.949	1.2655	0.00176419	1.3273	0.0436568	1.056	0.566619
TGME49_247040-t26_1-p1	405	S	CREB-binding protein(predict) GN=TGME49_247040	0.56			0.737	0.818			0.859	1.461			1.166	0.6485	0.263293	0.8385	0.123216	1.3135	0.343465
TGME49_269180-t26_1-p1	1712	S	MIF4G domain-containing protein GN=TGME49_269180	3.687				1.423				0.386				3.687		1.423		0.386
TGME49_275740-t26_1-p1	891	S	hypothetical protein GN=TGME49_275740	0.446				0.263				0.59				0.446		0.263		0.59
TGME49_312622-t26_1-p1	706	S	DUF803 domain-containing protein GN=TGME49_312622		2.662	2.93	2.427		2.601	2.428	2.429		0.977	0.939	1.055	2.673	0.00458365	2.486	0.000946127	0.9903	0.819151
TGME49_205580-t26_1-p1	60	T	nuclear factor NF4 GN=TGME49_205580	0.517	0.782	0.672	0.426	0.421	0.577	0.503	0.458	0.852	0.747	0.815	1.14	0.5993	0.0408277	0.4898	0.00268253	0.8885	0.302647
TGME49_214090-t26_1-p1	1582	S	signal peptidase GN=TGME49_214090				1.135				1.16				1.021	1.135		1.16		1.021
TGME49_249380-t26_1-p1	389	T	DHHC zinc finger domain-containing protein GN=TGME49_249380	1.622	1.575	1.601	1.437	0.963	0.729	1.676	0.664	0.589	0.545	1.047	0.468	1.5588	0.000790687	1.008	0.81406	0.6623	0.107457
TGME49_290990-t26_1-p1	1188	S	HEAT repeat-containing protein GN=TGME49_290990
TGME49_215010-t26_1-p1	157	S	Protease prsW family protein (Fragment)(predict) GN=TGME49_215010	0.201	0.199	0.321	0.239	0.229	0.278	0.35	0.288	1.206	1.3	1.102	1.077	0.24	0.00151762	0.2863	0.00108304	1.1713	0.0529552
TGME49_261650-t26_1-p1	883	S	hypothetical protein GN=TGME49_261650	0.209	0.242	0.146	0.228	0.598	0.804	0.449	0.721	2.867	3.315	3.069	3.158	0.2063	0.00118206	0.643	0.0509216	3.1023	6.53476e-05
TGME49_204340-t26_1-p1	339	S	Putative transmembrane protein(predict) GN=TGME49_204340			0.85	0.773			0.517	0.451			0.642	0.732	0.8115	0.197014	0.484	0.0839611	0.687	0.153376
TGME49_225690-t26_1-p1	588	S	hypothetical protein GN=TGME49_225690				0.925				2.119				2.29	0.925		2.119		2.29
TGME49_216070-t26_1-p1	2023	S	Putative transmembrane protein(predict) GN=TGME49_216070	0.481	0.296		0.558	0.316	0.273		0.147	0.658	0.924		0.263	0.445	0.0692231	0.2453	0.0367992	0.615	0.315065
TGME49_216580-t26_1-p1	314	S	hypothetical protein GN=TGME49_216580	0.584	0.452	0.946		0.687	0.578	0.824		1.117	1.247	1.001		0.6607	0.223262	0.6963	0.0971267	1.1217	0.289936
TGME49_304720-t26_1-p1	1082	S	SWIM-type domain-containing protein(predict) GN=TGME49_304720	1.289	0.702			1.947	1.125			1.212	1.602			0.9955	0.926287	1.536	0.496585	1.407	0.341513
TGME49_225690-t26_1-p1	1266	S	hypothetical protein GN=TGME49_225690		1.234		0.973		1.916		1.385		1.553		1.422	1.1035	0.682715	1.6505	0.279854	1.4875	0.0993304
TGME49_209600-t26_1-p1	78	S	Cgd5_3650 protein(predict) GN=TGME49_209600	1.149	0.885	1.081	1.346	0.353	0.391	0.365	0.359	0.316	0.461	0.347	0.258	1.1153	0.400094	0.367	3.78767e-05	0.3455	0.00439952
TGME49_254390-t26_1-p1	131	T	CRAL/TRIO domain-containing protein GN=TGME49_254390			1.877				1.121				0.597		1.877		1.121		0.597
TGME49_311860-t26_1-p1	2624	S	hypothetical protein GN=TGME49_311860	0.932	0.982	0.941	0.95	0.026	0.028	0.018	0.046	0.028	0.028	0.019	0.049	0.9513	0.0314808	0.0295	0.000524602	0.031	0.000562567
TGME49_234280-t26_1-p1	81	S	AMP deaminase GN=TGME49_234280
TGME49_207440-t26_1-p1	296	S	ribosomal protein RPS4 GN=TGME49_207440
TGME49_213920-t26_1-p1	583	S	hypothetical protein GN=TGME49_213920	0.367	0.605		0.537	0.798	1.436		0.901	2.174	2.432		1.679	0.503	0.0616165	1.045	0.965666	2.095	0.0324276
TGME49_290630-t26_1-p1	2550	S	AP2 domain transcription factor AP2IX-7 GN=TGME49_290630	1.131	0.841	1.375	1.182	1.046	0.954	1.08	1.547	0.925	1.134	0.786	1.309	1.1323	0.427001	1.1568	0.373771	1.0385	0.8923
TGME49_309250-t26_1-p1	2685	S	AT hook motif-containing protein(predict) GN=TGME49_309250	0.774	0.932	0.723	0.667	1.995	1.804	0.959	1.035	2.576	1.935	1.335	1.594	0.774	0.0491342	1.4483	0.238264	1.86	0.0359382
TGME49_288030-t26_1-p1	53	S	Putative transmembrane protein(predict) GN=TGME49_288030		0.274	1.001			0.724	0.582			2.645	0.581		0.6375	0.608637	0.653	0.218436	1.613	0.874057
TGME49_311230-t26_1-p1	4650	S	Putative transmembrane protein(predict) GN=TGME49_311230	2.223	2.356	3.152	2.388	1.497	1.657	1.886	1.219	0.692	0.788	0.509	0.458	2.5298	0.00201258	1.5648	0.0263906	0.6118	0.0392728
TGME49_249970-t26_1-p1	32	S	PH domain-containing protein(predict) GN=TGME49_249970	0.719	0.827	1.176	0.652	0.452	0.457	0.591	0.43	0.658	0.531	0.577	0.634	0.8435	0.279244	0.4825	0.00296993	0.6	0.00269257
TGME49_225690-t26_1-p1	322	S	hypothetical protein GN=TGME49_225690				0.863				0.8				0.927	0.863		0.8		0.927
TGME49_233010-t26_1-p1	178	T	"cell-cycle-assocaited protein kinase ERK7, putative GN=TGME49_233010"	0.693	0.087	0.271	0.121	0.328	0.095	0.429	0.127	0.859	1.163	0.916	1.156	0.293	0.0618791	0.2448	0.0320514	1.0235	0.886481
TGME49_265190-t26_1-p1	1508	S	"Ulp1 protease family, C-terminal catalytic domain-containing protein GN=TGME49_265190"
TGME49_210830-t26_1-p1	959	S	RIO1 family protein GN=TGME49_210830	1.245	0.835	0.741	0.704	0.839	1.249	0.757	0.98	0.786	1.496	1.022	1.392	0.8813	0.380264	0.9563	0.651074	1.174	0.507126
TGME49_304760-t26_1-p1	38	S	RNA recognition motif-containing protein GN=TGME49_304760	0.679		1.662		1.647		1.03		2.219		0.62		1.1705	0.939392	1.3385	0.571939	1.4195	0.888526
TGME49_228120-t26_1-p1	2920	T	DNMT1-RFD domain-containing protein(predict) GN=TGME49_228120
TGME49_321410-t26_1-p1	845	S	Putative transmembrane protein(predict) GN=TGME49_321410	0.768	0.569	0.774		0.637	0.333	0.608		0.829	0.585	0.785		0.7037	0.100427	0.526	0.116395	0.733	0.135911
TGME49_246340-t26_1-p1	230	S	DnaJ domain-containing protein GN=TGME49_246340
TGME49_214610-t26_1-p1	2407	S	ER-trafficking TRAPP I complex 85 kDa subunit(predict) GN=TGME49_214610	1.403	1.23	1.274	1.329	1.332	1.556	1.271	1.11	0.848	1.21	0.937	0.833	1.309	0.00380992	1.3173	0.0445674	0.957	0.615291
TGME49_315750-t26_1-p1	83	S	hypothetical protein GN=TGME49_315750	0.58	0.804	0.687	0.651	0.483	0.99	0.888	0.641	0.72	1.232	1.292	1.03	0.6805	0.0153627	0.7505	0.182062	1.0685	0.804106
TGME49_264190-t26_1-p1	1596	Y	tRNA pseudouridine synthase(predict) GN=TGME49_264190
TGME49_251770-t26_1-p1	1191	S	Putative transmembrane protein(predict) GN=TGME49_251770		3.556		2.788		4.66		4.702		1.31		1.687	3.172	0.0947865	4.681	0.00261679	1.4985	0.269764
TGME49_214140-t26_1-p1	407	S	AF4/FMR2 family member 4(predict) GN=TGME49_214140
TGME49_272550-t26_1-p1	1447	S	SMK-1 domain-containing protein(predict) GN=TGME49_272550	0.857	0.862	1.245	0.862	0.687	0.719	0.784	0.504	0.802	1.007	0.63	0.585	0.9565	0.624259	0.6735	0.0348463	0.756	0.123308
TGME49_230400-t26_1-p1	631	S	Putative transmembrane protein (Fragment)(predict) GN=TGME49_230400	0.346	0.389	0.306	0.405	1.454	2.065	1.238	1.112	4.328	5.605	4.044	2.749	0.3615	0.000783289	1.4673	0.107656	4.1815	0.00375454
TGME49_288890-t26_1-p1	894	S	Spc97/Spc98 family protein (Fragment)(predict) GN=TGME49_288890		1.151	1.196	0.888		0.14	0.21	0.114		0.121	0.175	0.129	1.0783	0.618058	0.1547	0.0131293	0.1417	0.00498343
TGME49_313300-t26_1-p1	679	S	YL1 nuclear protein C-terminal domain-containing protein GN=TGME49_313300		0.581		0.482		0.537		0.457		1.012		1.025	0.5315	0.130286	0.497	0.102487	1.0185	0.291548
TGME49_306660-t26_1-p1	278	S	RNA pseudouridine synthase superfamily protein GN=TGME49_306660		0.978								0.92			0.978				0.92
TGME49_310930-t26_1-p1	219	S	"Oxidoreductase, putative(predict) GN=TGME49_310930"	0.832	1.443	1.056	0.928	1.288	1.839	1.35	1.057	1.48	1.307	1.278	1.139	1.0648	0.786895	1.3835	0.104878	1.301	0.0250072
TGME49_278830-t26_1-p1	25	S	glucose-6-phosphate 1-dehydrogenase GN=TGME49_278830		0.974	1.071	1.171		1.345	1.532	1.269		1.382	1.43	1.084	1.072	0.413502	1.382	0.0424374	1.2987	0.140534
TGME49_240220-t26_1-p1	1092	S	Mucin-like domain-containing protein(predict) GN=TGME49_240220			2.031	1.912			2.132	2.201			1.05	1.151	1.9715	0.0400155	2.1665	0.0185438	1.1005	0.382641
TGME49_248610-t26_1-p1	651	S	Putative transmembrane protein(predict) GN=TGME49_248610				0.937				0.842				0.899	0.937		0.842		0.899
TGME49_306400-t26_1-p1	827	S	C3H1-type domain-containing protein(predict) GN=TGME49_306400	0.736	0.71	0.871	0.89	0.712	0.818	0.936	0.757	0.987	1.083	0.945	0.904	0.8018	0.0424958	0.8058	0.0475512	0.9798	0.645235
TGME49_203180-t26_1-p1	3495	S	leucine rich repeat-containing protein GN=TGME49_203180	0.973	1.108	1.334	1.304	1.568	1.411	1.573	1.664	2.031	1.273	1.18	1.276	1.1798	0.163563	1.554	0.00158784	1.44	0.098651
TGME49_208730-t26_1-p1	39	S	"microneme protein, putative GN=TGME49_208730"	0.031	0.069	0.041	0.031	0.057	0.135	0.054	0.039	1.84	1.963	1.325	1.269	0.043	0.000681448	0.0713	0.0028935	1.5993	0.0394013
TGME49_273560-t26_1-p1	570	S	"kinesin heavy chain, putative GN=TGME49_273560"	0.89	0.72	1.093	1.271	0.273	0.289	0.458	0.337	0.308	0.408	0.41	0.253	0.9935	0.85168	0.3393	0.00375146	0.3448	0.00406601
TGME49_306950-t26_1-p1	247	T	RAP domain-containing protein GN=TGME49_306950			0.224				0.048				0.214		0.224		0.048		0.214
TGME49_243960-t26_1-p1	467	T	nuclear transport factor 2 (ntf2) domain-containing protein GN=TGME49_243960	0.772	0.728	0.822		17.021	16.766	17.461		22.046	23.031	21.233		0.774	0.0267206	17.0827	2.61662e-05	22.1033	8.63621e-05
TGME49_218760-t26_1-p1	6	S	"SNAP protein (soluble N-ethylmaleimide-sensitive factor Attachment Protein), putative GN=TGME49_218760"
TGME49_212860-t26_1-p1	587	S	Transcription factor E(Y)2 (Fragment)(predict) GN=TGME49_212860
TGME49_220860-t26_1-p1	370	S	DEAD/DEAH box helicase GN=TGME49_220860	0.775	0.676		1.218	0.438	0.598		0.446	0.566	1.168		0.452	0.8897	0.562915	0.494	0.0285472	0.7287	0.36982
TGME49_202070-t26_1-p1	5390	S	hypothetical protein GN=TGME49_202070
TGME49_221390-t26_1-p1	688	T	Dual-specificity catalytic domain-containing(predict) GN=TGME49_221390			1.78				0.451				0.257		1.78		0.451		0.257
TGME49_230690-t26_1-p1	1404	S	LNS2 (Lipin/Ned1/Smp2) protein GN=TGME49_230690		3.912	3.578	1.657		1.609	1.169	1.199		0.467	0.327	0.724	3.049	0.0883188	1.3257	0.163502	0.506	0.120961
TGME49_236970-t26_1-p1	1445	S	SWI2/SNF2-containing PHD finger protein GN=TGME49_236970	1				1.393				1.702				1		1.393		1.702
TGME49_265250-t26_1-p1	468	S	RNA recognition motif-containing protein GN=TGME49_265250	0.366	0.513	0.382	0.423	0.928	1.329	1.073	1.016	2.625	2.509	2.62	2.441	0.421	0.00208813	1.0865	0.462362	2.5488	2.28165e-05
TGME49_235540-t26_1-p1	13	S	"eukaryotic initiation factor-2 beta, putative GN=TGME49_235540"	1.233	1.255	1.542	1.242	0.499	0.553	0.671	0.554	0.414	0.424	0.418	0.441	1.318	0.0223038	0.5693	0.00410996	0.4243	1.44256e-05
TGME49_313630-t26_1-p1	1100	S	"Amine-terminal region of chorein, A TM vesicle-mediated sorter(predict) GN=TGME49_313630"				4.19				5.957				1.422	4.19		5.957		1.422
TGME49_307040-t26_1-p1	1367	S	shikimate dehydrogenase substrate binding domain-containing protein GN=TGME49_307040	1.267	1.63	1.724		0.994	1.113	1.213		0.777	0.693	0.608		1.5403	0.0675755	1.1067	0.299415	0.6927	0.0502927
TGME49_265270-t26_1-p1	91	T	hypothetical protein GN=TGME49_265270	1.113	1.237			1.521	1.563			1.517	1.452			1.175	0.278239	1.542	0.0283006	1.4845	0.0498265
TGME49_230490-t26_1-p1	871	S	phosphatidylinositol-4-phosphate 5-kinase GN=TGME49_230490	0.789	0.969	1.129	0.883	0.655	0.667	0.857	0.5	0.852	0.75	0.756	0.564	0.9425	0.494385	0.6698	0.0458949	0.7305	0.0487443
TGME49_289650-t26_1-p1	102	S	PEP-carboxykinase I GN=TGME49_289650	1.118	1.445			0.507	0.922			0.378	0.577			1.2815	0.412294	0.7145	0.533775	0.4775	0.238274
TGME49_209850-t26_1-p1	1307	S	RNA recognition motif-containing protein GN=TGME49_209850	0.787				0.648				0.687				0.787		0.648		0.687
TGME49_278440-t26_1-p1	2386	S	SWI2/SNF2 Brahma-like putative GN=TGME49_278440			0.118	0.054			0.346	0.342			2.931	6.381	0.086	0.137044	0.344	0.00490507	4.656	0.228778
TGME49_229630-t26_1-p1	3091	S	eIF2 kinase IF2K-A (incomplete catalytic triad) GN=TGME49_229630
TGME49_225480-t26_1-p1	763	S	hypothetical protein GN=TGME49_225480		0.669	1.129	0.775		0.522	0.5	0.506		0.78	0.443	0.652	0.8577	0.448325	0.5093	0.000542246	0.625	0.135712
[truncated: 8,471 more rows]

## Sheet: Normalized_sites_quant
Modification sites information																						Protein quantitation												Normalized modification sites quantitation
Protein accession	Position	Amino acid	Protein description	PruΔPP2A-C_1 vs PruΔCDPK2_1	PruΔPP2A-C_2 vs PruΔCDPK2_2	PruΔPP2A-C_3 vs PruΔCDPK2_3	PruΔPP2A-C_4 vs PruΔCDPK2_4	PruΔPP2A-C_1 vs Pru_1	PruΔPP2A-C_2 vs Pru_2	PruΔPP2A-C_3 vs Pru_3	PruΔPP2A-C_4 vs Pru_4	PruΔCDPK2_1 vs Pru_1	PruΔCDPK2_2 vs Pru_2	PruΔCDPK2_3 vs Pru_3	PruΔCDPK2_4 vs Pru_4	PruΔPP2A-C/PruΔCDPK2 Ratio	PruΔPP2A-C/PruΔCDPK2 P value	PruΔPP2A-C/Pru Ratio	PruΔPP2A-C/Pru P value	PruΔCDPK2/Pru Ratio	PruΔCDPK2/Pru P value	PruΔPP2A-C_1 vs PruΔCDPK2_1	PruΔPP2A-C_2 vs PruΔCDPK2_2	PruΔPP2A-C_3 vs PruΔCDPK2_3	PruΔPP2A-C_4 vs PruΔCDPK2_4	PruΔPP2A-C_1 vs Pru_1	PruΔPP2A-C_2 vs Pru_2	PruΔPP2A-C_3 vs Pru_3	PruΔPP2A-C_4 vs Pru_4	PruΔCDPK2_1 vs Pru_1	PruΔCDPK2_2 vs Pru_2	PruΔCDPK2_3 vs Pru_3	PruΔCDPK2_4 vs Pru_4	PruΔPP2A-C_1 vs PruΔCDPK2_1	PruΔPP2A-C_2 vs PruΔCDPK2_2	PruΔPP2A-C_3 vs PruΔCDPK2_3	PruΔPP2A-C_4 vs PruΔCDPK2_4	PruΔPP2A-C_1 vs Pru_1	PruΔPP2A-C_2 vs Pru_2	PruΔPP2A-C_3 vs Pru_3	PruΔPP2A-C_4 vs Pru_4	PruΔCDPK2_1 vs Pru_1	PruΔCDPK2_2 vs Pru_2	PruΔCDPK2_3 vs Pru_3	PruΔCDPK2_4 vs Pru_4	PruΔPP2A-C/PruΔCDPK2 Ratio	PruΔPP2A-C/PruΔCDPK2 P value	PruΔPP2A-C/Pru Ratio	PruΔPP2A-C/Pru P value
TGME49_216460-t26_1-p1	186	S	Putative transmembrane protein(predict) GN=TGME49_216460	0.864	0.858	0.873		1.752	1.934	1.832		2.02	2.228	2.105		0.865	0.00180252	1.8393	0.0032905	2.1177	0.00214837			0.691				1.008				1.559				1.26339				1.81746				1.35022		1.26339		1.81746
TGME49_253880-t26_1-p1	393	S	GNS1/SUR4 family protein GN=TGME49_253880	2.239	1.853	2.665		3.369	3.321	3.42		1.505	1.792	1.283		2.2523	0.0247889	3.37	7.30877e-05	1.5267	0.0727735	0.147	0.175	0.19		0.196	0.243	0.388		1.812	1.493	1.826		15.2313	10.5886	14.0263		17.1888	13.6667	8.81443		0.830574	1.20027	0.702629		13.2821	0.00272966	13.2233	0.00877176
TGME49_239540-t26_1-p1	53	T	LEM3 (ligand-effect modulator 3) family / CDC50 family protein GN=TGME49_239540		1.73				1.14				0.661			1.73		1.14		0.661
TGME49_246730-t26_1-p1	52	S	Putative rRNA-processing protein EBP2(predict) GN=TGME49_246730	0.554	0.639	0.921	0.686	0.554	0.779	0.968	0.55	1.058	1.307	0.926	0.909	0.7	0.056335	0.7128	0.104463	1.05	0.720834
TGME49_295770-t26_1-p1	985	S	hypothetical protein GN=TGME49_295770
TGME49_209730-t26_1-p1	177	S	SNF2 family amine-terminal domain protein(predict) GN=TGME49_209730
TGME49_262390-t26_1-p1	741	S	TLD protein GN=TGME49_262390		0.453				0.588				1.295			0.453		0.588		1.295		0.47	0.613	0.675	0.529	0.627	0.617	0.705	0.612	1.14	1.053	1.037	1.016		0.738989				0.952998				1.22982			0.738989		0.952998
TGME49_254635-t26_1-p1	126	S	hypothetical protein GN=TGME49_254635		1.592				0.809				0.509			1.592		0.809		0.509
TGME49_240710-t26_1-p1	36	T	RNA recognition motif-containing protein GN=TGME49_240710	0.672	0.708	0.838	0.718	0.546	0.662	0.69	0.611	0.794	0.921	0.867	0.852	0.734	0.0107066	0.6273	0.0042217	0.8585	0.022202	0.395	0.441	0.403	0.338	0.527	0.44	0.476	0.454	1.201	1.024	1.311	1.136	1.70127	1.60544	2.0794	2.12426	1.03605	1.50455	1.44958	1.34581	0.661116	0.899414	0.661327	0.75	1.87759	0.00464741	1.334	0.0644624
TGME49_257350-t26_1-p1	610	S	"eukaryotic translation initiation factor, putative GN=TGME49_257350"	1.004	2.684	1.63	1.574	0.709	1.712	0.834	1.497	0.704	0.632	0.517	0.968	1.723	0.128637	1.188	0.704934	0.7053	0.0890853	0.634	0.686	0.887	0.128	0.546	0.711	0.933	0.262	1.071	1.106	1.007	0.938	1.5836	3.91254	1.83766	12.2969	1.29853	2.40788	0.893891	5.71374	0.65733	0.571429	0.513406	1.03198	4.90767	0.106586	2.57851	0.235446
TGME49_250820-t26_1-p1	349	S	hypothetical protein GN=TGME49_250820	1.057	0.716			1.028	0.867			0.992	2.145			0.8865	0.701867	0.9475	0.716226	1.5685	0.614468	0.366	0.415	0.643	0.517	0.392	0.65	0.849	0.623	0.983	1.126	1.311	1.139	2.88798	1.7253			2.62245	1.33385			1.00916	1.90497			2.30664	0.271126	1.97815	0.415141
TGME49_220190-t26_1-p1	400	S	t-SNARE coiled-coil homology domain-containing protein(predict) GN=TGME49_220190	0.484	0.306	0.431		0.384	0.316	0.379		0.794	1.033	0.879		0.407	0.0321604	0.3597	0.00558492	0.902	0.365055
TGME49_222400-t26_1-p1	502	S	Putative transmembrane protein(predict) GN=TGME49_222400	2.3	0.796	0.637	0.712	2.572	1.087	0.711	0.246	1.118	1.365	1.117	0.346	1.1113	0.900659	1.154	0.77163	0.9865	0.739455	0.279	0.373	0.349	0.311	0.332	0.419	0.483	0.421	1.101	1.095	1.319	1.233	8.24373	2.13405	1.82521	2.28939	7.74699	2.59427	1.47205	0.584323	1.01544	1.24658	0.846854	0.280616	3.62309	0.0755862	3.09941	0.336616
TGME49_270640-t26_1-p1	169	S	RNA recognition motif-containing protein GN=TGME49_270640	0.398	0.463	0.811	0.499	0.327	0.471	0.573	0.441	0.79	1.023	0.71	0.904	0.5428	0.0354228	0.453	0.00907346	0.8568	0.171821	0.371	0.446	0.47	0.451	0.397	0.435	0.466	0.467	1.055	0.984	0.972	0.955	1.07278	1.03812	1.72553	1.10643	0.823678	1.08276	1.22961	0.944325	0.748815	1.03963	0.730453	0.946597	1.23571	0.265757	1.02009	0.935751
TGME49_201140-t26_1-p1	265	S	"Proline rich protein, putative(predict) GN=TGME49_201140"	0.951				0.961				1.029				0.951		0.961		1.029		0.326	0.349	0.404	0.543	0.409	0.413	0.533	0.62	1.132	1.321	1.22	1.21	2.91718				2.34963				0.909011				2.91718		2.34963
TGME49_236870-t26_1-p1	74	S	Putative transmembrane protein(predict) GN=TGME49_236870		0.653				1.23				1.885			0.653		1.23		1.885
TGME49_227390-t26_1-p1	973	S	SET domain-containing protein(predict) GN=TGME49_227390		0.504	0.817			0.993	0.935			1.971	1.144		0.6605	0.417708	0.964	0.5434	1.5575	0.482413	0.351				0.34				0.963
TGME49_224530-t26_1-p1	181	S	alveolin domain containing intermediate filament IMC5 GN=TGME49_224530		0.825											0.825								0.624				0.81				1.285
TGME49_220430-t26_1-p1	140	S	Putative transmembrane protein(predict) GN=TGME49_220430	1.996				1.274				0.646				1.996		1.274		0.646
TGME49_311810-t26_1-p1	282	T	hypothetical protein GN=TGME49_311810			2.689				0.535				0.199		2.689		0.535		0.199
TGME49_218220-t26_1-p1	15	Y	"cell-cycle-associated protein kinase CDK, putative GN=TGME49_218220"	1.659	0.988	1.546	1.954	1.314	1.4	1.14	1.003	0.792	1.417	0.807	0.513	1.5368	0.0980596	1.2143	0.119717	0.8823	0.483741	0.684	0.76	0.746	0.714	0.701	0.624	0.677	0.688	0.819	1.056	0.959	0.853	2.42544	1.3	2.07239	2.73669	1.87447	2.24359	1.6839	1.45785	0.967033	1.34186	0.841502	0.601407	2.13363	0.0314091	1.81495	0.0114503
TGME49_264170-t26_1-p1	175	S	hypothetical protein GN=TGME49_264170
TGME49_244130-t26_1-p1	1111	S	RNA polymerase Rpb1 C-terminal repeat-containing protein(predict) GN=TGME49_244130
TGME49_263360-t26_1-p1	749	S	"WD domain, G-beta repeat-containing protein GN=TGME49_263360"				0.784								1.055	0.784				1.055
TGME49_203390-t26_1-p1	19	S	CRAL/TRIO domain-containing protein GN=TGME49_203390	1.237	1.989	1.242	1.082	1.139	1.294	0.949	1.307	0.883	0.598	0.786	1.277	1.3875	0.147713	1.1723	0.178326	0.886	0.446473			0.678				0.648				0.945				1.83186				1.46451				0.831746		1.83186		1.46451
TGME49_227930-t26_1-p1	518	S	Putative transmembrane protein(predict) GN=TGME49_227930		1.059	1.947	1.748		1.608	2.67	2.436		1.519	1.371	1.473	1.5847	0.203989	2.238	0.0547725	1.4543	0.00976661
TGME49_288870-t26_1-p1	4	S	hypothetical protein GN=TGME49_288870	0.382			0.901	0.599			0.87	1.583			0.957	0.6415	0.540967	0.7345	0.433362	1.27	0.66369
TGME49_261955-t26_1-p1	914	T	hypothetical protein GN=TGME49_261955	1.871	2.263	3.465	1.722	2.298	2.317	2.969	2.473	1.224	1.497	0.857	1.448	2.3303	0.0207073	2.5143	0.000912919	1.2565	0.258073
TGME49_203370-t26_1-p1	364	S	Dip2/Utp12 family protein(predict) GN=TGME49_203370	1.369	1.655	1.605		1.427	1.959	1.811		1.098	1.184	1.204		1.543	0.026879	1.7323	0.043556	1.162	0.0500085	0.841	0.926	0.84	0.837	1.032	1.091	0.973	1.194	1.212	1.152	1.378	1.335	1.62782	1.78726	1.91071		1.38275	1.7956	1.86125		0.905941	1.02778	0.87373		1.77527	0.00976141	1.67987	0.0469992
TGME49_300330-t26_1-p1	751	S	GCFC domain-containing protein(predict) GN=TGME49_300330			0.875	0.611			1.283	0.887			1.304	1.379	0.743	0.433827	1.085	0.845431	1.3415	0.0852871
TGME49_206430-t26_1-p1	3980	S	formin FRM1 GN=TGME49_206430	0.85		2.312		0.467		1.257		0.635		0.544		1.581	0.716439	0.862	0.76858	0.5895	0.129208
TGME49_293470-t26_1-p1	77	S	Immune mapped protein 1(predict) GN=TGME49_293470		0.819		0.874		0.965		0.838		0.935		0.938	0.8465	0.1708	0.9015	0.480217	0.9365	0.0219713	0.338	0.378	0.393	0.386	0.422	0.461	0.515	0.53	1.079	1.11	1.205	1.176		2.16667		2.26425		2.09328		1.58113		0.842342		0.797619	2.21546	0.024925	1.8372	0.203806
TGME49_311860-t26_1-p1	2592	S	hypothetical protein GN=TGME49_311860	1.024	0.987	1.515	1.346	1.061	1.687	1.978	1.393	0.851	1.669	1.354	1.177	1.218	0.230717	1.5298	0.0819265	1.2628	0.299706				0.712				0.824				1.02				1.89045				1.69053				1.15392	1.89045		1.69053
TGME49_258010-t26_1-p1	652	S	"calcium signaling protein kinase RAD53, putative GN=TGME49_258010"
TGME49_248700-t26_1-p1	249	S	alveolin domain containing intermediate filament IMC12 GN=TGME49_248700	0.845	0.375	0.903	0.829	0.999	2.221	0.954	0.842	1.145	5.928	1.094	0.944	0.738	0.230888	1.254	0.610577	2.2778	0.401951	0.537	0.554	0.459	0.461	0.736	0.817	0.738	0.809	1.278	1.343	1.471	1.532	1.57356	0.676895	1.96732	1.79826	1.35734	2.71848	1.29268	1.04079	0.895931	4.414	0.743712	0.616188	1.50401	0.325634	1.60232	0.193938
TGME49_202070-t26_1-p1	3519	S	hypothetical protein GN=TGME49_202070	0.066	0.339	0.76	0.569	0.783	0.644	0.836	0.764	11.899	1.898	1.1	1.343	0.4335	0.163004	0.7568	0.0216251	4.06	0.257775	0.46	0.693	0.668	0.534	0.592	1.003	0.822	0.729	1.208	1.178	1.18	1.24	0.143478	0.489177	1.13772	1.06554	1.32264	0.642074	1.01703	1.04801	9.85017	1.61121	0.932203	1.08306	0.708981	0.348837	1.00744	0.895614
TGME49_228190-t26_1-p1	8	S	"eukaryotic initiation factor-3, subunit 5, putative GN=TGME49_228190"	1.323	0.676	0.712	0.905	1.203	0.664	0.716	0.731	0.91	0.982	1.006	0.807	0.904	0.492421	0.8285	0.258778	0.9263	0.255595	0.71	0.784	0.682	0.679	0.745	0.881	0.742	0.77	1.017	1.175	1.079	1.048	1.86338	0.862245	1.04399	1.33284	1.61477	0.753689	0.96496	0.949351	0.894789	0.835745	0.932345	0.770038	1.27561	0.371885	1.07069	0.89291
TGME49_208580-t26_1-p1	470	S	"DNA ligase 1, putative GN=TGME49_208580"	0.933	0.666	0.968	0.813	0.376	2.263	2.109	1.341	0.4	3.397	1.952	1.679	0.845	0.164755	1.5223	0.678517	1.857	0.529204	0.411	0.472	0.565	0.423	0.45	0.438	0.538	0.494	1.163	1.058	1.124	1.079	2.27007	1.41102	1.71327	1.92199	0.835556	5.16667	3.92007	2.71457	0.343938	3.21078	1.73665	1.55607	1.82909	0.0145475	3.15922	0.130757
TGME49_221190-t26_1-p1	104	S	"mrna cleavage factor family protein, putative GN=TGME49_221190"																						0.581				0.518				0.952
TGME49_318480-t26_1-p1	1737	S	SWI2/SNF2-containing protein RAD5 GN=TGME49_318480																				0.367				0.392				1.1
TGME49_269670-t26_1-p1	592	S	hypothetical protein GN=TGME49_269670
TGME49_305450-t26_1-p1	279	S	"acetyltransferase, GNAT family protein GN=TGME49_305450"	1.132	0.913	0.861	0.818	1.569	1.279	1.425	1.186	1.4	1.465	1.625	1.747	0.931	0.406654	1.3648	0.0229598	1.5593	0.00469202	0.388	0.683	0.443		0.655	0.149	0.879		1.619	0.224	1.811		2.91753	1.33675	1.94357		2.39542	8.58389	1.62116		0.864731	6.54018	0.897294		2.06595	0.134279	4.20016	0.198384
TGME49_285710-t26_1-p1	83	S	4HBT domain-containing protein(predict) GN=TGME49_285710	0.454				0.565				1.243				0.454		0.565		1.243		0.449		0.568		0.629		0.804		1.487		1.437		1.01114				0.898251				0.835911				1.01114		0.898251
TGME49_231180-t26_1-p1	282	S	Putative transmembrane protein(predict) GN=TGME49_231180			1.163				0.762				0.655		1.163		0.762		0.655
TGME49_286450-t26_1-p1	108	S	dense granule protein GRA5 GN=TGME49_286450	1.459	1.844	1.603	1.621	6.536	8.4	7.812	7.275	4.48	4.554	4.436	3.973	1.6318	0.00314395	7.5058	6.3575e-05	4.3608	3.18301e-05	0.704		0.862		0.899		1.235		1.338		1.535		2.07244		1.85963		7.2703		6.32551		3.34828		2.8899		1.96604	0.071999	6.7979	0.0327084
TGME49_257430-t26_1-p1	1374	S	"Putative proteophosphoglycan 5, related protein(predict) GN=TGME49_257430"	1.423	2.851	2.517		1.768	3.932	3.109		1.242	1.379	1.235		2.2637	0.0979085	2.9363	0.0718508	1.2853	0.0295637
TGME49_289710-t26_1-p1	2039	S	AP2 domain transcription factor AP2IX-5 GN=TGME49_289710	0.869	0.531	1.248	1.158	0.728	0.946	1.055	0.665	1.027	1.78	0.91	0.813	0.9515	0.681296	0.8485	0.242064	1.1325	0.731747
TGME49_263230-t26_1-p1	883	S	Putative transmembrane protein(predict) GN=TGME49_263230
TGME49_234900-t26_1-p1	4615	S	PHD-finger domain-containing protein GN=TGME49_234900	1.019	1.066	1.116	0.875	1.212	1.904	1.897	1.291	1.19	1.785	1.699	1.476	1.019	0.824541	1.576	0.0538022	1.5375	0.0282392	0.35				0.431				1.201				2.91143				2.81206				0.990841				2.91143		2.81206
TGME49_234360-t26_1-p1	123	S	"DNA topoisomerase I, putative GN=TGME49_234360"		1.183	1.798			0.789	0.919			0.689	0.477		1.4905	0.423457	0.854	0.376236	0.583	0.278321				0.696				0.574				0.83
TGME49_309910-t26_1-p1	1038	S	Transmembrane amino acid transporter(predict) GN=TGME49_309910	1.803				0.989				0.549				1.803		0.989		0.549
TGME49_309930-t26_1-p1	366	S	melibiase subfamily protein GN=TGME49_309930		2.463	0.926	0.51		2.457	1.712	1.419		0.997	1.848	2.781	1.2997	0.936753	1.8627	0.0944713	1.8753	0.274348	0.08	0.09	0.096	0.066	0.099	0.109	0.122	0.077	1.112	1.222	1.177	1.226		27.3667	9.64583	7.72727		22.5413	14.0328	18.4286		0.815876	1.57009	2.26835	14.9133	0.0335626	18.3342	0.00336946
TGME49_262710-t26_1-p1	361	S	Ctr copper transporter family protein GN=TGME49_262710	0.788		0.716		1.56		1.324		1.979		2.079		0.752	0.148003	1.442	0.197053	2.029	0.0313511
TGME49_231070-t26_1-p1	617	S	protein kinase GN=TGME49_231070	1.316		1.74		0.973		1.324		0.739		0.761		1.528	0.283213	1.1485	0.664717	0.75	0.045807	0.361	0.649	0.641		0.632	0.714	0.827		1.283	1.016	1.34		3.64543		2.71451		1.53956		1.60097		0.575994		0.56791		3.17997	0.114567	1.57026	0.0389871
TGME49_311000-t26_1-p1	205	S	NF-kappa-B-activating protein(predict) GN=TGME49_311000	0.628	0.821		0.494	1.037	1.559		0.989	1.433	1.899		2.002	0.6477	0.126535	1.195	0.469844	1.778	0.0470532
TGME49_246020-t26_1-p1	87	S	SprT domain-containing protein GN=TGME49_246020	0.765	0.461	0.713	0.537	0.538	0.448	0.358	0.314	0.704	0.972	0.518	0.601	0.619	0.0357227	0.4145	0.00723977	0.6988	0.0890247
TGME49_311490-t26_1-p1	560	S	hypothetical protein GN=TGME49_311490
TGME49_205558-t26_1-p1	14	S	NAC domain-containing protein GN=TGME49_205558			2.259	0.982			0.796	0.685			0.352	0.698	1.6205	0.621451	0.7405	0.214441	0.525	0.384393	0.377	0.409	0.546		0.327	0.416	0.573		0.861	0.985	0.949				4.13736				1.38918				0.370917		4.13736		1.38918
TGME49_288030-t26_1-p1	345	T	Putative transmembrane protein(predict) GN=TGME49_288030	0.667	0.782	0.715	0.647	0.754	0.954	1.231	0.887	1.205	1.199	1.722	1.316	0.7028	0.00527531	0.9565	0.643637	1.3605	0.0568024	0.439	0.406	0.416	0.376	0.652	0.555	0.641	0.67	1.222	1.224	1.507	1.489	1.51936	1.92611	1.71875	1.72074	1.15644	1.71892	1.92044	1.32388	0.986088	0.979575	1.14267	0.883815	1.72124	0.00236596	1.52992	0.0571701
TGME49_233430-t26_1-p1	1830	S	C2 domain-containing protein(predict) GN=TGME49_233430		0.395		0.382		1.218		1.179		2.92		2.35	0.3885	0.0159279	1.1985	0.080533	2.635	0.100669	0.227				0.278				0.954
TGME49_241850-t26_1-p1	1993	S	Phd finger protein br140 lin (Fragment)(predict) GN=TGME49_241850		0.509		0.79		0.638		0.702		1.166		0.791	0.6495	0.381209	0.67	0.106154	0.9785	0.906844	0.647	0.626		0.509	0.718	0.618		0.612	1.048	0.952		1.192		0.813099		1.55206		1.03236		1.14706		1.22479		0.663591	1.18258	0.841348	1.08971	0.459896
TGME49_295630-t26_1-p1	93	S	Putative transmembrane protein(predict) GN=TGME49_295630	0.288	0.417	0.447	0.364	0.58	0.857	0.953	0.662	2.014	2.026	2.067	1.667	0.379	0.00309798	0.763	0.11555	1.9435	0.00145177
TGME49_294740-t26_1-p1	2196	S	Armadillo/beta-catenin-like repeat-containing protein(predict) GN=TGME49_294740	0.581	0.51			0.522	0.849			0.898	1.666			0.5455	0.0957465	0.6855	0.44674	1.282	0.725047
TGME49_247440-t26_1-p1	292	S	Putative transmembrane protein(predict) GN=TGME49_247440																			0.344	0.102	1.381	0.376	0.479	0.597	2.003	0.56	1.347	1.461	1.36	1.419
TGME49_224260-t26_1-p1	1182	S	PHD-finger domain-containing protein GN=TGME49_224260			0.744				0.73				1.025		0.744		0.73		1.025		0.285	0.358	0.514	0.4	0.36	0.423	0.582	0.432	1.117	1.115	1.292	1.041			1.44747				1.2543				0.793344		1.44747		1.2543
TGME49_261450-t26_1-p1	846	S	"Cyclin-related protein, putative(predict) GN=TGME49_261450"	0.477	0.576	0.481		0.362	0.489	0.425		0.765	0.85	0.884		0.5113	0.012246	0.4253	0.0148831	0.833	0.0731656	0.458		0.531	0.474	0.753		0.57	0.619	1.554		1.043	1.256	1.04148		0.905838		0.480744		0.745614		0.492278		0.847555		0.973661	0.817284	0.613179	0.346355
TGME49_251710-t26_1-p1	220	S	Putative transmembrane protein(predict) GN=TGME49_251710		0.351		0.492		0.938		0.767		2.674		1.558	0.4215	0.169027	0.8525	0.453785	2.116	0.312911
TGME49_271920-t26_1-p1	775	S	hypothetical protein GN=TGME49_271920				0.71				1.06				1.55	0.71		1.06		1.55				0.551	0.646			0.627	0.894			1.233	0.89				1.09907				1.18568				1.74157	1.09907		1.18568
TGME49_240980-t26_1-p1	264	S	collagen alpha-1(I) chain(predict) GN=TGME49_240980																			0.618	0.536	0.782	0.679	0.77	0.538	0.806	0.804	1.129	0.994	0.773	0.819
TGME49_220600-t26_1-p1	320	S	Putative transporter(predict) GN=TGME49_220600	1.595				1.599				1.003				1.595		1.599		1.003		0.39	0.297			0.888	0.416			1.677	1.376			4.08974				1.80068				0.598092				4.08974		1.80068
TGME49_306020-t26_1-p1	5597	S	"Amine-terminal region of chorein, A TM vesicle-mediated sorter(predict) GN=TGME49_306020"	0.752	0.051	0.856	0.737	1.176	0.082	1.574	1.496	1.563	1.516	1.839	2.029	0.599	0.322934	1.082	0.68312	1.7368	0.00635346	0.345	0.366	0.472		0.517	0.509	0.573		1.369	1.342	1.241		2.17971	0.139344	1.81356		2.27466	0.1611	2.74695		1.14171	1.12966	1.48187		1.37754	0.871773	1.72757	0.998614
TGME49_214950-t26_1-p1	8	S	hypothetical protein GN=TGME49_214950	1.222	1.289	1.898		0.689	0.838	0.977		0.571	0.692	0.493		1.4697	0.164716	0.8347	0.263063	0.5853	0.045345
TGME49_301390-t26_1-p1	726	S	"ribosome biogenesis protein BOP1, putative GN=TGME49_301390"	0.945	0.84	0.818	0.61	1.534	1.849	1.19	1.376	1.624	2.063	1.738	2.216	0.8033	0.120116	1.4873	0.03726	1.9103	0.00465263	0.423	0.514	0.539	0.407	0.504	0.561	0.638	0.56	1.071	1.135	1.193	1.146	2.23404	1.63424	1.51763	1.49877	3.04365	3.2959	1.8652	2.45714	1.51634	1.81762	1.45683	1.93368	1.72117	0.0162574	2.66547	0.00736594
TGME49_265090-t26_1-p1	706	S	hypothetical protein GN=TGME49_265090	0.846	1.821	1.304	0.81	0.472	0.882	0.656	0.4	0.53	0.484	0.518	0.49	1.1953	0.621397	0.6025	0.0721709	0.5055	0.000109638	0.287	0.39	0.426	0.388	0.337	0.46	0.462	0.429	1.156	1.166	1.129	0.948	2.94774	4.66923	3.06103	2.08763	1.40059	1.91739	1.41991	0.932401	0.458478	0.415094	0.458813	0.516878	3.19141	0.00981967	1.41757	0.160512
TGME49_276220-t26_1-p1	838	S	hypothetical protein GN=TGME49_276220				0.405				0.874				2.157	0.405		0.874		2.157
TGME49_293170-t26_1-p1	394	S	Calponin-homology (CH) domain-containing protein(predict) GN=TGME49_293170
TGME49_244000-t26_1-p1	627	S	DEAD/DEAH box helicase domain-containing protein GN=TGME49_244000	0.956	1.05		0.652	1.246	1.976		1.026	1.303	2.129		1.575	0.886	0.511538	1.416	0.323907	1.669	0.106915
TGME49_238040-t26_1-p1	24	S	protein disulfide-isomerase domain-containing protein GN=TGME49_238040	0.703	0.802	0.706	0.63	0.529	0.801	0.566	0.692	0.761	1.056	0.793	0.928	0.7103	0.00898043	0.647	0.0262089	0.8845	0.227899	0.449	0.527	0.448	0.423	0.589	0.724	0.722	0.68	1.362	1.498	1.554	1.555	1.5657	1.52182	1.57589	1.48936	0.898132	1.10635	0.783934	1.01765	0.558737	0.70494	0.510296	0.596785	1.53819	9.50781e-05	0.951517	0.55139
TGME49_248880-t26_1-p1	360	S	GTPase RAB7 GN=TGME49_248880	0.589				0.726				1.114				0.589		0.726		1.114		0.468	0.577	0.705	0.495	0.697	0.704	0.834	0.827	1.323	1.194	1.221	1.323	1.25855				1.04161				0.842026				1.25855		1.04161
TGME49_233120-t26_1-p1	1853	S	AP2 domain transcription factor AP2VIII-2 GN=TGME49_233120		1.309	7.147			1.572	6.259			1.201	0.876		4.228	0.522587	3.9155	0.450199	1.0385	0.927888	0.433	0.475	0.597	0.529	0.51	0.55	0.682	0.64	1.19	1.152	1.211	1.129		2.75579	11.9715			2.85818	9.17742			1.04253	0.723369		7.36366	0.341289	6.0178	0.297703
TGME49_270050-t26_1-p1	202	S	hypothetical protein GN=TGME49_270050																						0.529				0.507				1.199
TGME49_209160-t26_1-p1	12	S	myristoyl CoA:protein N-myristoyltransferase GN=TGME49_209160	1.255	1.005	1.417	0.881	0.547	0.469	0.476	0.418	0.456	0.532	0.372	0.413	1.1395	0.426421	0.4775	0.0013445	0.4433	0.00258464	0.459	0.561	0.58	0.511	0.417	0.464	0.532	0.515	0.894	0.871	0.925	0.852	2.7342	1.79144	2.4431	1.72407	1.31175	1.01078	0.894737	0.81165	0.510067	0.610792	0.402162	0.484742	2.17321	0.0104462	1.00723	0.94208
TGME49_289760-t26_1-p1	830	S	Biotin-acetyl-CoA-carboxylase ligase(predict) GN=TGME49_289760			0.872				0.726				0.833		0.872		0.726		0.833
TGME49_212980-t26_1-p1	38	S	KH domain protein(predict) GN=TGME49_212980	0.321	0.343	0.468	0.427	0.371	0.407	0.523	0.562	1.219	1.186	1.208	1.21	0.3898	0.00265172	0.4658	0.00648388	1.2058	0.000102395		0.307	0.382	0.364		0.226	0.556	0.518		0.76	1.636	1.524		1.11726	1.22513	1.17308		1.80088	0.940647	1.08494		1.56053	0.738386	0.793963	1.17182	0.0401105	1.27549	0.489056
TGME49_201120-t26_1-p1	582	S	ELMO/CED-12 family protein GN=TGME49_201120				2.215				1.428				0.645	2.215		1.428		0.645		0.187				0.289				1.358
TGME49_216730-t26_1-p1	913	S	MCM2/3/5 family protein GN=TGME49_216730				0.504				0.462				0.915	0.504		0.462		0.915		0.266	0.32	0.291	0.288	0.384	0.404	0.449	0.392	1.357	1.301	1.397	1.271				1.75				1.17857				0.719906	1.75		1.17857
TGME49_241170-t26_1-p1	638	S	KH domain protein(predict) GN=TGME49_241170	0.331	0.306	0.311	0.324	1.517	2.123	1.237	1.11	4.578	6.665	3.937	3.436	0.318	1.33419e-05	1.4968	0.109231	4.654	0.00278427	0.668	0.587	0.477	0.503	0.353	0.502	0.511	0.557	0.475	1.003	1.078	1.027	0.495509	0.521295	0.651992	0.644135	4.29745	4.22908	2.42074	1.99282	9.63789	6.64506	3.65213	3.34567	0.578233	0.0065654	3.23502	0.015795
TGME49_315610-t26_1-p1	102	T	hypothetical protein GN=TGME49_315610																			0.261	0.195	0.311	0.218	0.254	0.236	0.393	0.283	0.954	1.187	1.058	0.936
TGME49_203980-t26_1-p1	420	S	Dolichyl-diphosphooligosaccharide--protein glycosyltransferase 48 kDa subunit (Fragment)(predict) GN=TGME49_203980		0.685				0.453				0.66			0.685		0.453		0.66		0.396	0.574		0.499	0.462	0.535		0.65	1.043	1.316		1.087		1.19338				0.846729				0.50152			1.19338		0.846729
TGME49_224030-t26_1-p1	438	S	DUF4211 domain-containing protein(predict) GN=TGME49_224030	0.708	0.627	1.095		0.704	0.455	0.654		1.141	0.785	0.634		0.81	0.365869	0.6043	0.0875515	0.8533	0.464437
TGME49_262100-t26_1-p1	42	S	tetratricopeptide repeat-containing protein GN=TGME49_262100			0.748	0.541			0.541	0.494			0.723	0.986	0.6445	0.298445	0.5175	0.0618139	0.8545	0.581715
TGME49_293490-t26_1-p1	395	S	Putative transmembrane protein(predict) GN=TGME49_293490	0.356	0.4		0.281	0.366	0.402		0.361	1.029	1.025		1.319	0.3457	0.0137731	0.3763	0.00178519	1.1243	0.394072
TGME49_236850-t26_1-p1	1152	S	A C2HC-type zinc-finger protein(predict) GN=TGME49_236850
TGME49_201400-t26_1-p1	804	S	Sin3-associated polypeptide SAP18 GN=TGME49_201400	0.699	0.776	0.67	0.924	0.933	1.113	0.971	1.044	1.337	1.461	1.195	1.232	0.7673	0.0457164	1.0153	0.794616	1.3063	0.0147904		0.294	0.405			0.345	0.522			0.856	1.251			2.63946	1.65432			3.22609	1.86015			1.70678	0.955236		2.14689	0.268267	2.54312	0.26097
TGME49_243440-t26_1-p1	116	S	histone lysine acetyltransferase GCN5-B GN=TGME49_243440	1.066		1.044		0.529		0.937		0.706		0.897		1.055	0.171258	0.733	0.544883	0.8015	0.406075	0.345	0.612	0.476		0.435	0.599	0.676		0.962	0.982	1.412		3.08986		2.19328		1.21609		1.38609		0.733888		0.635269		2.64157	0.157932	1.30109	0.216829
TGME49_229770-t26_1-p1	817	S	hypothetical protein GN=TGME49_229770	0.998	0.876	1.17	0.887	1.795	1.613	1.804	1.254	1.772	1.761	1.613	1.551	0.9828	0.774456	1.6165	0.0174327	1.6743	0.000875282			0.528				0.421				0.829				2.21591				4.28504				1.94572		2.21591		4.28504
TGME49_263870-t26_1-p1	286	S	glutamate-tRNA ligase GN=TGME49_263870	1.273	1.661	1.823	1.495	0.869	1.473	1.104	1.166	0.667	0.841	0.613	0.789	1.563	0.0160527	1.153	0.391663	0.7275	0.0307133	0.627	0.703	0.707	0.606	0.698	0.783	0.789	0.72	1.08	1.077	1.077	0.988	2.0303	2.36273	2.5785	2.467	1.24499	1.88123	1.39924	1.61944	0.617593	0.780873	0.569174	0.798583	2.35963	0.00074942	1.53622	0.0273428
TGME49_234280-t26_1-p1	987	S	AMP deaminase GN=TGME49_234280			1.538	0.732			0.363	0.452			0.236	0.618	1.135	0.92845	0.4075	0.108174	0.427	0.391846	0.391	0.261	0.476	0.265	0.557	0.423	0.531	0.518	1.308	1.575	0.989	1.911			3.23109	2.76226			0.683616	0.872587			0.238625	0.323391	2.99668	0.0642626	0.778101	0.374954
TGME49_228670-t26_1-p1	1939	S	C2H2-type domain-containing protein(predict) GN=TGME49_228670	0.987	0.861	1.489	1.189	0.568	0.648	0.95	0.546	0.556	0.752	0.613	0.518	1.1315	0.510576	0.678	0.0657433	0.6098	0.0124597			0.561				0.708				1.264				2.65419				1.34181				0.484968		2.65419		1.34181
TGME49_255740-t26_1-p1	737	S	RTR1-type domain-containing protein(predict) GN=TGME49_255740	0.713		1.008	0.617	0.443		0.568	0.487	0.714		0.592	0.783	0.7793	0.267924	0.4993	0.0156907	0.6963	0.0672682	0.257	0.27	0.259	0.221	0.294	0.346	0.331	0.239	1.142	1.574	1.457	1.239	2.77432		3.89189	2.79186	1.5068		1.71601	2.03766	0.625219		0.406314	0.631961	3.15269	0.0142342	1.75349	0.0353753
TGME49_277050-t26_1-p1	1390	S	SPRY domain-containing protein(predict) GN=TGME49_277050	2.859		2.385		1.775		1.787		0.621		0.749		2.622	0.084516	1.781	0.00525498	0.685	0.212205
TGME49_311410-t26_1-p1	255	S	"M phase phosphoprotein MPP10, putative GN=TGME49_311410"	1.347	0.365	0.81	1.457	2.995	0.388	0.635	2.027	2.223	1.021	0.839	1.391	0.9948	0.73587	1.5113	0.867465	1.3685	0.39383	0.5	0.408	0.606	0.629	0.621	0.604	1.094	0.798	1.2	1.345	1.412	1.289	2.694	0.894608	1.33663	2.31638	4.82287	0.642384	0.580439	2.5401	1.8525	0.759108	0.594193	1.07913	1.8104	0.185266	2.14645	0.572812
TGME49_271800-t26_1-p1	733	T	serine esterase (DUF676) protein GN=TGME49_271800	0.183	0.212		0.338	0.187	0.177		0.2	1.021	0.835		0.592	0.2443	0.0237107	0.188	0.000668459	0.816	0.362709		0.161	0.184	0.167		0.162	0.196	0.178		0.985	1.13	1.019		1.31677		2.02395		1.09259		1.1236		0.847716		0.580962	1.67036	0.353407	1.10809	0.121341
TGME49_278440-t26_1-p1	2203	S	SWI2/SNF2 Brahma-like putative GN=TGME49_278440	1.023				1.149				1.123				1.023		1.149		1.123		0.225	0.38	0.514	0.389	0.416	0.548	0.593	0.486	1.368	1.454	1.173	1.089	4.54667				2.76202				0.820906				4.54667		2.76202
TGME49_226220-t26_1-p1	704	S	alveolin domain containing intermediate filament IMC9 GN=TGME49_226220	0.847	1.182	1.549		0.636	0.916	1.142		0.81	0.823	0.779		1.1927	0.564577	0.898	0.582466	0.804	0.00827233	0.449				0.644				1.141				1.88641				0.987578				0.709904				1.88641		0.987578
TGME49_305450-t26_1-p1	123	S	"acetyltransferase, GNAT family protein GN=TGME49_305450"	1.79			1.629	1.094			1.836	0.604			1.127	1.7095	0.0788833	1.465	0.515483	0.8655	0.738238	0.388	0.683	0.443		0.655	0.149	0.879		1.619	0.224	1.811		4.6134				1.67023				0.37307				4.6134		1.67023
TGME49_249350-t26_1-p1	413	S	esterase/lipase/thioesterase domain-containing protein GN=TGME49_249350	1.642			1.58	0.695			0.781	0.423			0.475	1.611	0.03631	0.738	0.167894	0.449	0.0648196
TGME49_247440-t26_1-p1	290	T	Putative transmembrane protein(predict) GN=TGME49_247440																			0.344	0.102	1.381	0.376	0.479	0.597	2.003	0.56	1.347	1.461	1.36	1.419
TGME49_294710-t26_1-p1	672	S	RNA recognition motif-containing protein GN=TGME49_294710	1.113	0.758		0.864	1.209	0.588		0.556	1.14	0.806		0.628	0.9117	0.525047	0.7843	0.418811	0.858	0.477936	0.257	0.312	0.403	0.383	0.274	0.39	0.414	0.363	1.049	1.144	1.091	0.951	4.33074	2.42949		2.25587	4.41241	1.50769		1.53168	1.08675	0.704545		0.660358	3.00537	0.0527233	2.48393	0.21738
TGME49_253940-t26_1-p1	491	S	"CAM Kinase family, incomplete catalytic triad GN=TGME49_253940"	1.251	1.351	1.92	1.423	3.421	3.609	3.282	1.544	2.567	2.383	1.83	1.085	1.4863	0.0385666	2.964	0.0210006	1.9663	0.0693619
TGME49_306020-t26_1-p1	4512	S	"Amine-terminal region of chorein, A TM vesicle-mediated sorter(predict) GN=TGME49_306020"	0.845				0.299				0.355				0.845		0.299		0.355		0.345	0.366	0.472		0.517	0.509	0.573		1.369	1.342	1.241		2.44928				0.578337				0.259313				2.44928		0.578337
TGME49_268370-t26_1-p1	5526	S	non-specific serine/threonine protein kinase GN=TGME49_268370	1.833	1.12	1.924	1.035	0.795	1.248	0.876	0.969	0.433	0.943	0.464	0.614	1.478	0.155875	0.972	0.726952	0.6135	0.0778863	0.604	0.637	0.715	0.597	0.709	0.706	0.842	0.709	1.158	1.175	1.201	1.097	3.03477	1.75824	2.69091	1.73367	1.1213	1.76771	1.04038	1.36671	0.373921	0.802553	0.386345	0.559708	2.3044	0.0170071	1.32402	0.154586
TGME49_295850-t26_1-p1	290	S	cyclic nucleotide-binding domain-containing protein GN=TGME49_295850		1.487	1.012	1.331		0.513	0.516	0.444		0.368	0.535	0.354	1.2767	0.240152	0.491	0.00703944	0.419	0.0314407	0.514				1.025				1.765
TGME49_208730-t26_1-p1	86	S	"microneme protein, putative GN=TGME49_208730"	0.873	0.347			0.457	0.13			0.523	0.374			0.61	0.528136	0.2935	0.35777	0.4485	0.180064	0.018	0.02	0.017	0.024	0.027	0.027	0.027	0.033	1.382	1.484	1.442	1.376	48.5	17.35			16.9259	4.81481			0.378437	0.252022			32.925	0.135337	10.8704	0.244437
TGME49_231850-t26_1-p1	222	S	serine-threonine phosophatase 2C (PP2C) GN=TGME49_231850	0.973	1.203	1.106	0.723	0.844	0.854	0.609	0.679	0.61	0.712	0.572	0.945	1.0013	0.905916	0.7465	0.0513453	0.7098	0.0674716	0.499	0.62	0.663	0.576	0.556	0.626	0.61	0.572	0.943	1.008	0.963	0.929	1.9499	1.94032	1.66817	1.25521	1.51799	1.36422	0.998361	1.18706	0.646872	0.706349	0.593977	1.01722	1.7034	0.0225853	1.26691	0.121304
TGME49_251560-t26_1-p1	187	S	hypothetical protein GN=TGME49_251560	0.908				1				1.101				0.908		1		1.101
TGME49_321450-t26_1-p1	2736	S	Myb family DNA-binding domain-containing protein GN=TGME49_321450	0.654	0.72	0.832	0.782	0.721	0.71	0.73	0.692	1.091	1.176	0.88	0.944	0.747	0.0161944	0.7133	0.000133364	1.0228	0.848088	0.415	0.297	0.507	0.459	0.362	0.41	0.538	0.467	1.207	1.284	1.25	1.124	1.5759	2.42424	1.64103	1.7037	1.99171	1.73171	1.35688	1.4818	0.903894	0.915888	0.704	0.839858	1.83622	0.0140026	1.64052	0.0159171
TGME49_216970-t26_1-p1	590	T	"coronin, putative GN=TGME49_216970"	0.631	0.051	0.233	0.202	0.143	0.031	0.067	0.039	0.226	0.604	0.313	0.191	0.2793	0.0726846	0.07	0.00542756	0.3335	0.0263354	0.566	0.656	0.871	0.684	0.553	0.624	0.784	0.699	0.829	0.934	0.764	0.929	1.11484	0.0777439	0.267509	0.295322	0.25859	0.0496795	0.0854592	0.055794	0.272618	0.646681	0.409686	0.205597	0.438854	0.141634	0.112381	0.011337
TGME49_312100-t26_1-p1	736	S	plasma membrane-type Ca(2+)-ATPase A1 PMCAA1 GN=TGME49_312100	1.269	1.248		0.954	1.961	1.997		1.404	1.545	1.6		1.471	1.157	0.348375	1.7873	0.0558932	1.5387	0.00478017	0.41	0.496	0.424	0.432	0.446	0.491	0.526	0.52	1.122	1.106	1.344	1.286	3.09512	2.51613		2.20833	4.39686	4.06721		2.7	1.37701	1.44665		1.14386	2.60653	0.0157354	3.72136	0.0199304
TGME49_206630-t26_1-p1	436	S	CAAX protease self-immunity protein(predict) GN=TGME49_206630				0.429				0.811				1.889	0.429		0.811		1.889			0.255	0.278	0.332		0.341	0.327	0.361		1.19	1.188	1.234				1.29217				2.24654				1.53079	1.29217		2.24654
TGME49_277260-t26_1-p1	7	S	hypothetical protein GN=TGME49_277260		0.868	1.232	1.272		0.675	1.076	0.74		0.777	0.77	0.581	1.124	0.564553	0.8303	0.357728	0.7093	0.0947113
TGME49_216670-t26_1-p1	459	S	FUSE-binding protein 2 / KH-type splicing regulatory protein GN=TGME49_216670	0.499	0.465	0.49	0.349	0.427	0.528	0.462	0.301	0.976	1.095	0.925	0.864	0.4508	0.00355991	0.4295	0.00826799	0.965	0.544105	0.374	0.414	0.441	0.382	0.503	0.554	0.582	0.541	1.27	1.389	1.31	1.203	1.33422	1.12319	1.11111	0.913613	0.848907	0.953069	0.793814	0.556377	0.768504	0.788337	0.706107	0.718204	1.12053	0.325311	0.788042	0.150522
TGME49_269260-t26_1-p1	199	S	Putative transmembrane protein(predict) GN=TGME49_269260	1.702	1.698	1.589	1.324	1.19	1.095	1.953	1.428	0.674	0.628	1.175	0.962	1.5783	0.00702651	1.4165	0.117445	0.8598	0.360493
TGME49_239740-t26_1-p1	372	T	dense granule protein GRA14 GN=TGME49_239740	1.605	0.513	1.065	1.1	1.294	0.509	0.66	0.57	0.806	0.991	0.62	0.518	1.0708	0.975927	0.7583	0.244227	0.7338	0.131321	1.015	1.163	1.056	1.173	1.172	1.278	1.483	1.48	1.055	1.038	1.111	1.134	1.58128	0.441101	1.00852	0.937766	1.1041	0.398279	0.445044	0.385135	0.763981	0.954721	0.558056	0.45679	0.992168	0.75609	0.583138	0.111407
TGME49_294710-t26_1-p1	442	S	RNA recognition motif-containing protein GN=TGME49_294710		0.814	1.033	0.897		0.621	0.67	0.603		0.752	0.658	0.674	0.9147	0.382691	0.6313	0.00688465	0.6947	0.0183882	0.257	0.312	0.403	0.383	0.274	0.39	0.414	0.363	1.049	1.144	1.091	0.951		2.60897	2.56328	2.34204		1.59231	1.61836	1.66116		0.657343	0.603116	0.708728	2.50476	0.00198664	1.62394	0.00096924
TGME49_225850-t26_1-p1	1080	S	"peptidase, M28 family protein GN=TGME49_225850"	0.47	0.554	0.508	0.464	0.609	0.747	0.689	0.643	1.253	1.386	1.298	1.402	0.499	0.000674171	0.672	0.00430629	1.3348	0.00262907	0.253	0.264	0.355	0.369	0.319	0.361	0.422	0.413	1.159	1.209	1.265	1.323	1.85771	2.09848	1.43099	1.25745	1.90909	2.06925	1.6327	1.5569	1.0811	1.1464	1.02609	1.05971	1.66116	0.0369052	1.79199	0.00487889
TGME49_234640-t26_1-p1	1343	S	"Not1 amine-terminal domain, CCR4-NOT complex component(predict) GN=TGME49_234640"																				0.623		0.39		0.848		0.543		1.358		1.385
TGME49_294640-t26_1-p1	47	S	ribonucleoside-diphosphate reductase large chain GN=TGME49_294640	2.181	3.04	2.018	2.635	4.179	2.572	2.503	2.126	2.015	0.827	1.32	0.563	2.4685	0.00362634	2.845	0.00921367	1.1813	0.878022	1.11	1.153	1.152	1.168	1.195	1.215	1.296	1.242	1.129	1.049	1.086	0.968	1.96486	2.6366	1.75174	2.25599	3.49707	2.11687	1.93133	1.71176	1.78477	0.78837	1.21547	0.581612	2.1523	0.00509875	2.31426	0.0216329
TGME49_249710-t26_1-p1	398	S	Parkinson disease 7 domain containing 1 family protein GN=TGME49_249710	0.952	0.793	1.174	0.761	0.395	0.458	0.476	0.325	0.415	0.578	0.405	0.426	0.92	0.452692	0.4135	0.00294701	0.456	0.00369526
TGME49_205320-t26_1-p1	251	S	Putative serine-rich adhesin for platelets family protein(predict) GN=TGME49_205320																			0.419	0.403	0.659	0.474	0.412	0.387	0.655	0.455	0.983	1.078	0.952	0.844
TGME49_206550-t26_1-p1	5012	T	MSP domain-containing protein(predict) GN=TGME49_206550			1.437										1.437
TGME49_239130-t26_1-p1	486	S	Tyrosine kinase-like (TKL) protein GN=TGME49_239130	1.005		0.971	0.669	0.7		0.776	0.524	0.697		0.763	0.783	0.8817	0.467072	0.6667	0.10061	0.7477	0.0211871
TGME49_224940-t26_1-p1	17	S	RNase_Zc3h12a domain-containing protein(predict) GN=TGME49_224940
TGME49_280560-t26_1-p1	669	S	"selenide, water dikinase GN=TGME49_280560"	1.171		1.001	0.653	1.076		0.921	0.778	0.917		0.939	1.226	0.9417	0.717234	0.925	0.528595	1.0273	0.888723	0.753	0.763	0.783	0.799	0.879	0.988	1.038	0.947	1.174	1.27	1.291	1.307	1.55511		1.27842	0.817272	1.22412		0.887283	0.821542	0.78109		0.727343	0.938026	1.21693	0.559513	0.977648	0.823291
TGME49_263510-t26_1-p1	1595	S	Spc97 / Spc98 family protein GN=TGME49_263510				0.751									0.751						0.411			0.41	0.412			0.474	0.951			0.925				1.83171									1.83171
TGME49_245720-t26_1-p1	1392	T	SWI2/SNF2-containing protein GN=TGME49_245720	0.47				0.433				0.776				0.47		0.433		0.776		0.231	0.248	0.402	0.292	0.201	0.222	0.395	0.256	0.901	0.942	0.933	0.882	2.03463				2.15423				0.861265				2.03463		2.15423
TGME49_262760-t26_1-p1	448	S	poly(ADP-ribose) glycohydrolase GN=TGME49_262760		0.699		0.919		0.668		0.806		0.956		0.877	0.809	0.457399	0.737	0.257969	0.9165	0.385406	0.524		0.462		0.365		0.439		0.697		1.069
TGME49_202950-t26_1-p1	955	S	"Chromosome III, complete sequence, related(predict) GN=TGME49_202950"				0.951				0.694				0.73	0.951		0.694		0.73		0.432	0.558	0.537	0.476	0.42	0.525	0.555	0.527	0.943	0.965	0.996	1.004				1.9979				1.31689				0.727092	1.9979		1.31689
TGME49_257680-t26_1-p1	57	S	myosin light chain MLC1 GN=TGME49_257680	1.108	1.093	1.119	0.939	0.799	0.847	0.985	0.945	0.7	0.786	0.885	0.986	1.0648	0.296155	0.894	0.12991	0.8393	0.121114	0.572	0.656	0.598	0.606	0.678	0.77	0.699	0.798	1.128	1.177	1.226	1.277	1.93706	1.66616	1.87124	1.5495	1.17847	1.1	1.40916	1.18421	0.620567	0.667799	0.72186	0.772122	1.75599	0.00257201	1.21796	0.0506949
TGME49_293000-t26_1-p1	1710	S	3'5'-cyclic nucleotide phosphodiesterase domain-containing protein GN=TGME49_293000	1.402	1.584	1.87	1.174	0.927	0.775	0.868	0.518	0.661	0.489	0.463	0.441	1.5075	0.039738	0.772	0.157377	0.5135	0.00750024	0.745	0.816	1.154	1.139	0.821	0.825	1	0.985	0.846	0.896	0.942	0.914	1.88188	1.94118	1.62045	1.03073	1.12911	0.939394	0.868	0.525888	0.781324	0.545759	0.491507	0.482495	1.61856	0.074978	0.865598	0.407291
TGME49_312700-t26_1-p1	940	Y	Alpha/beta hydrolase family protein (Fragment)(predict) GN=TGME49_312700	0.611		0.484	0.605	0.643		0.781	0.855	1.052		1.613	1.414	0.5667	0.0253858	0.7597	0.11157	1.3597	0.20011
TGME49_235930-t26_1-p1	503	S	domain K- type RNA binding proteins family protein GN=TGME49_235930	0.862	0.709	0.933	0.814	0.487	0.537	0.577	0.598	0.515	0.753	0.658	0.728	0.8295	0.0639897	0.5498	0.00141259	0.6635	0.0239401	0.607	0.543	0.615	0.502	0.656	0.607	0.688	0.603	1.06	1.216	1.097	1.124	1.4201	1.30571	1.51707	1.62151	0.742378	0.884679	0.838663	0.991708	0.485849	0.619243	0.599818	0.647687	1.4661	0.00575395	0.864357	0.11759
TGME49_205650-t26_1-p1	965	S	AP2 domain transcription factor AP2VIIa-3 GN=TGME49_205650	0.983	0.93	1.103	1.055	0.754	0.846	0.937	0.814	0.758	0.906	0.82	0.781	1.0178	0.746098	0.8378	0.0409034	0.8163	0.01986			0.541	0.58			0.875	0.753			1.709	1.255			2.03882	1.81897			1.07086	1.08101			0.479813	0.622311	1.92889	0.0779875	1.07593	0.057885
TGME49_265250-t26_1-p1	1379	T	RNA recognition motif-containing protein GN=TGME49_265250			21.21				9.601				0.453		21.21		9.601		0.453		0.465	0.341	0.627	0.41	0.438	0.352	0.544	0.43	0.984	1.047	1.051	0.939			33.8278				17.6489				0.431018		33.8278		17.6489
TGME49_232080-t26_1-p1	990	S	Chorein_N domain-containing protein(predict) GN=TGME49_232080	0.715	0.852	0.779	0.742	0.992	1.2	1.05	1.046	1.354	1.404	1.31	1.396	0.772	0.00943832	1.072	0.247895	1.366	0.000450439	1.855		1.421	2.537	1.523		1.262	3.504	0.901		0.931	1.252	0.385445		0.548205	0.292471	0.651346		0.832013	0.298516	1.50277		1.40709	1.11502	0.408707	0.0530433	0.593958	0.249892
TGME49_272600-t26_1-p1	776	S	adaptin c-terminal domain-containing protein GN=TGME49_272600	0.563				0.487				0.855				0.563		0.487		0.855		0.876		0.443		1.02		0.367		1.172		0.844		0.642694				0.477451				0.729522				0.642694		0.477451
TGME49_258240-t26_1-p1	2058	S	chromodomain helicase DNA binding protein CHD1/SWI2/SNF2 GN=TGME49_258240	1.264		0.693		1.094		1.7		0.92		2.453		0.9785	0.90159	1.397	0.501484	1.6865	0.662142
TGME49_279320-t26_1-p1	1193	S	Erythrocyte membrane-associated antigen(predict) GN=TGME49_279320	2.558	2.473	3.295	2.825	0.626	0.57	1.108	1.341	0.242	0.231	0.336	0.475	2.7878	0.000839759	0.9113	0.560392	0.321	0.00883137			0.549				0.737				1.128				6.00182				1.50339				0.297872		6.00182		1.50339
TGME49_306600-t26_1-p1	116	S	RNA recognition motif-containing protein GN=TGME49_306600	0.376	0.261			0.486	0.478			1.294	2.133			0.3185	0.139318	0.482	0.0102365	1.7135	0.387166		0.652	0.266	0.417		0.637	0.297	0.441		0.975	1.109	1.123		0.400307				0.750392				2.18769			0.400307		0.750392
TGME49_252210-t26_1-p1	516	S	pentatricopeptide repeat domain-containing protein GN=TGME49_252210																			0.28	0.38	0.432	0.443	0.372	0.658	0.636	0.523	1.218	1.763	1.429	1.165
TGME49_242830-t26_1-p1	1379	S	XRN 5'-3' exonuclease N-terminus protein GN=TGME49_242830	2.562	2.351	2.547	1.959	2.616	3.379	2.419	2.214	1.021	1.35	1.085	1.16	2.3548	0.00131748	2.657	0.00273829	1.154	0.141323	0.901	0.777			1.045	0.811			1.188	1.218			2.84351	3.02574			2.50335	4.16646			0.859428	1.10837			2.93462	0.0259709	3.33491	0.189784
TGME49_248290-t26_1-p1	3187	S	"WD domain, G-beta repeat-containing protein GN=TGME49_248290"																			0.448	0.381	0.697		0.545	0.432	0.631		1.124	1.213	1.044
TGME49_290640-t26_1-p1	335	T	"DNA mismatch repair protein MSH6-1, putative GN=TGME49_290640"	0.858	0.675	1.537	0.925	0.36	0.387	0.67	0.349	0.423	0.574	0.467	0.383	0.9988	0.823581	0.4415	0.0168886	0.4618	0.00429172	0.51	0.489	0.646	0.51	0.606	0.609	0.685	0.577	1.251	1.21	1.176	0.938	1.68235	1.38037	2.37926	1.81373	0.594059	0.635468	0.978102	0.604853	0.338129	0.47438	0.397109	0.408316	1.81393	0.021397	0.703121	0.0712691
TGME49_306020-t26_1-p1	7539	S	"Amine-terminal region of chorein, A TM vesicle-mediated sorter(predict) GN=TGME49_306020"		0.346	0.889			0.555	0.375			1.854	1.196		0.6175	0.53935	0.465	0.216162	1.525	0.421118	0.345	0.366	0.472		0.517	0.509	0.573		1.369	1.342	1.241			0.945355	1.88347			1.09037	0.65445			1.38152	0.963739		1.41441	0.659803	0.872412	0.721644
TGME49_305590-t26_1-p1	492	S	ABC transporter transmembrane region domain-containing protein GN=TGME49_305590	1.078	0.642	0.802	0.35	1.501	2.177	1.701	1.787	1.394	3.391	3.159	5.102	0.718	0.233376	1.7915	0.00761589	3.2615	0.0408662
TGME49_301210-t26_1-p1	1066	T	"NAD(P) transhydrogenase subunit beta, putative GN=TGME49_301210"	0.127	0.241	0.261	0.145	0.255	0.336	0.304	0.241	2.006	1.394	1.161	1.667	0.1935	0.00389389	0.284	0.000747433	1.557	0.052762	0.223	0.232	0.197		0.344	0.398	0.26		1.458	1.437	1.372		0.569507	1.03879	1.32487		0.741279	0.844221	1.16923		1.37586	0.970077	0.84621		0.977724	0.816334	0.918244	0.594552
TGME49_310570-t26_1-p1	63	S	RRM domain-containing protein(predict) GN=TGME49_310570	2.32	1.412	2.046	0.907	0.514	0.41	0.536	0.534	0.238	0.312	0.285	0.588	1.6713	0.161297	0.4985	0.00246164	0.3558	0.0169476	0.313	0.383	0.32	0.214	0.456	0.44	0.5	0.254	1.107	1.066	1.132	0.942	7.41214	3.68668	6.39375	4.23832	1.12719	0.931818	1.072	2.10236	0.214995	0.292683	0.251767	0.624204	5.43272	0.00325329	1.30834	0.377186
TGME49_259200-t26_1-p1	2143	S	Na+/H+ exchanger NHE1 GN=TGME49_259200	0.604												0.604
TGME49_285710-t26_1-p1	80	T	4HBT domain-containing protein(predict) GN=TGME49_285710	0.884	0.658	0.837	0.474	0.56	0.447	0.542	0.271	0.634	0.679	0.377	0.57	0.7133	0.111349	0.455	0.0235818	0.565	0.0297197	0.449		0.568		0.629		0.804		1.487		1.437		1.96882		1.47359		0.890302		0.674129		0.426362		0.262352		1.72121	0.233789	0.782216	0.417925
TGME49_288940-t26_1-p1	5213	S	Putative transmembrane protein(predict) GN=TGME49_288940	0.727	0.396	0.395	0.891	0.21	0.213	0.173	0.225	0.237	0.393	0.441	0.253	0.6023	0.0986182	0.2053	0.000158826	0.331	0.00788131				0.84				0.875				1.047				1.06071				0.257143				0.241643	1.06071		0.257143
TGME49_294710-t26_1-p1	542	S	RNA recognition motif-containing protein GN=TGME49_294710	1.069	0.486	1.187	1.2	0.965	1.054	0.89	0.953	0.903	2.169	0.75	0.794	0.9855	0.783491	0.9655	0.425119	1.154	0.901767	0.257	0.312	0.403	0.383	0.274	0.39	0.414	0.363	1.049	1.144	1.091	0.951	4.15953	1.55769	2.94541	3.13316	3.5219	2.70256	2.14976	2.62534	0.86082	1.89598	0.687443	0.834911	2.94895	0.0235289	2.74989	0.00340999
TGME49_255190-t26_1-p1	933	S	myosin C GN=TGME49_255190	0.685	0.299	0.652	0.793	0.492	0.426	0.475	0.508	0.799	1.351	0.782	0.666	0.6073	0.113398	0.4753	0.000453138	0.8995	0.476706	0.682	0.84	0.774	0.708	0.85	0.904	1.009	0.929	1.103	1.02	1.229	1.275	1.0044	0.355952	0.842377	1.12006	0.578824	0.471239	0.470763	0.546825	0.724388	1.32451	0.63629	0.522353	0.830696	0.432933	0.516913	0.00163763
TGME49_201790-t26_1-p1	337	S	FHA domain-containing protein GN=TGME49_201790		0.777	1.152	1.059		0.84	0.878	0.81		1.156	0.886	0.765	0.996	0.91434	0.8427	0.026537	0.9357	0.637806
TGME49_215430-t26_1-p1	44	S	Putative transmembrane protein(predict) GN=TGME49_215430		7.165											7.165						0.409	0.457	0.45	0.412	0.594	0.561	0.668	0.572	1.184	1.323	1.477	1.392		15.6783											15.6783
TGME49_214880-t26_1-p1	611	S	Ig-like domain-containing protein(predict) GN=TGME49_214880		0.764				2.442				3.197			0.764		2.442		3.197		0.34	0.363	0.514	0.423	0.505	0.412	0.673	0.443	1.289	1.166	1.257	0.911		2.10468				5.92718				2.74185			2.10468		5.92718
TGME49_274190-t26_1-p1	573	S	"eukaryotic initiation factor 2B epsilon subunit, putative GN=TGME49_274190"		1.475				0.383				0.26			1.475		0.383		0.26		0.694	0.657	0.832	0.615	0.754	0.713	0.833	0.728	1.095	1.089	1.001	1.028		2.24505				0.537167				0.238751			2.24505		0.537167
TGME49_272600-t26_1-p1	831	S	adaptin c-terminal domain-containing protein GN=TGME49_272600																			0.876		0.443		1.02		0.367		1.172		0.844
TGME49_209000-t26_1-p1	135	S	HECT-domain (ubiquitin-transferase) domain-containing protein GN=TGME49_209000				1.248				0.543				0.455	1.248		0.543		0.455			1.03	0.573			1.375	0.559			1.337	1.127
TGME49_250820-t26_1-p1	282	S	hypothetical protein GN=TGME49_250820	0.691	0.889	0.76	0.816	1.137	1.509	1	0.801	1.703	1.64	1.329	0.965	0.789	0.0297501	1.1118	0.638574	1.4093	0.12395	0.366	0.415	0.643	0.517	0.392	0.65	0.849	0.623	0.983	1.126	1.311	1.139	1.88798	2.14217	1.18196	1.57834	2.90051	2.32154	1.17786	1.28571	1.73245	1.45648	1.01373	0.847234	1.69761	0.042664	1.9214	0.10727
TGME49_206450-t26_1-p1	3723	S	"autophagy-related cysteine peptidase atg4, putative GN=TGME49_206450"	0.898	1.285			0.57	1.036			0.636	0.807			1.0915	0.824711	0.803	0.64512	0.7215	0.297656	0.694	0.296			0.628	0.289			0.926	0.98			1.29395	4.34122			0.907643	3.58478			0.686825	0.823469			2.81758	0.497406	2.24621	0.652535
TGME49_289190-t26_1-p1	223	S	tetratricopeptide repeat-containing protein GN=TGME49_289190			0.32	0.162									0.241	0.200206
TGME49_257310-t26_1-p1	15	S	Nuclearmovement domain-containing protein(predict) GN=TGME49_257310	0.917	1.27	1.438	1.29	6.299	1.081	1.071	0.991	6.871	0.846	0.826	0.909	1.2288	0.184341	2.3605	0.410654	2.363	0.582954
TGME49_234970-t26_1-p1	1054	S	Tyrosine kinase-like (TKL) protein GN=TGME49_234970	0.986	1.118	1.582	1.001	0.519	0.635	0.993	0.716	0.536	0.575	0.646	0.689	1.1718	0.353304	0.7158	0.103861	0.6115	0.00470672
TGME49_234900-t26_1-p1	3942	S	PHD-finger domain-containing protein GN=TGME49_234900	1.252	1.3		1.146	1.383	1.256		1.139	1.104	0.966		0.96	1.2327	0.0452502	1.2593	0.0802357	1.01	0.901161	0.35				0.431				1.201				3.57714				3.20882				0.919234				3.57714		3.20882
TGME49_244910-t26_1-p1	1073	S	MIZ/SP-RING zinc finger domain-containing protein GN=TGME49_244910	0.586	0.429	0.465		0.467	0.588	0.245		0.797	1.371	0.528		0.4933	0.0246544	0.4333	0.107159	0.8987	0.642267	0.241	0.384	0.29	0.387	0.336	0.521	0.392	0.538	1.359	1.35	1.504	1.318	2.43154	1.11719	1.60345		1.38988	1.1286	0.625		0.586461	1.01556	0.351064		1.71739	0.216629	1.04783	0.984076
TGME49_228120-t26_1-p1	3539	S	DNMT1-RFD domain-containing protein(predict) GN=TGME49_228120	0.651				0.362				0.616				0.651		0.362		0.616		0.38	0.399	0.446	0.409	0.492	0.499	0.559	0.615	1.239	1.281	1.254	1.232	1.71316				0.735772				0.497175				1.71316		0.735772
TGME49_316570-t26_1-p1	387	T	hypothetical protein GN=TGME49_316570			3.466				1.923				0.555		3.466		1.923		0.555
TGME49_234250-t26_1-p1	358	S	Putative neurofilament triplet protein M(predict) GN=TGME49_234250	0.747	0.711	0.886		0.886	1.001	0.855		1.263	1.389	1.04		0.7813	0.0913341	0.914	0.255393	1.2307	0.194562
TGME49_246940-t26_1-p1	193	S	Gliding-associated protein 80(predict) GN=TGME49_246940	1.292	1.285	0.876	1.171	3.468	6.435	2.143	2.647	2.684	5.01	2.447	2.261	1.156	0.296091	3.6733	0.0218272	3.1005	0.0142511	0.619	0.758	0.635		0.852	1.102	0.786		1.348	1.549	1.27		2.08724	1.69525	1.37953		4.07042	5.83938	2.72646		1.9911	3.23434	1.92677		1.72067	0.0689115	4.21209	0.0355481
TGME49_247390-t26_1-p1	119	S	"ATPase, AAA family protein GN=TGME49_247390"
TGME49_311920-t26_1-p1	1349	S	GRAM domain-containing protein GN=TGME49_311920		0.771		0.566		0.584		0.452		0.758		0.75	0.6685	0.308843	0.518	0.169099	0.754	0.0169105	0.42	0.586	0.412	0.412	0.571	0.659	0.661	0.614	1.4	1.225	1.584	1.601		1.3157		1.37379		0.886191		0.736156		0.618776		0.468457	1.34474	0.0654769	0.811174	0.350621
TGME49_321660-t26_1-p1	533	S	"mannosyltransferase, putative GN=TGME49_321660"			1.494				0.727				0.487		1.494		0.727		0.487		0.33		0.243		0.407		0.278		1.273		1.23				6.14815				2.61511				0.395935		6.14815		2.61511
TGME49_218960-t26_1-p1	2231	S	AP2 domain transcription factor AP2XII-1 GN=TGME49_218960	0.763	0.944	1.062	0.58	0.717	0.986	0.958	0.899	0.94	1.337	1.043	1.081	0.8373	0.277142	0.89	0.233394	1.1003	0.382709	0.376	0.464	0.534	0.428	0.442	0.64	0.663	0.556	1.117	1.205	1.33	1.211	2.02926	2.03448	1.98876	1.35514	1.62217	1.54062	1.44495	1.61691	0.84154	1.10954	0.784211	0.892651	1.85191	0.0135507	1.55616	0.000769682
TGME49_235170-t26_1-p1	306	S	"ATPase, AAA family protein GN=TGME49_235170"	0.353	0.225	0.233	0.244	1.277	1.19	1.034	1.537	3.614	5.287	4.436	6.31	0.2638	0.0015199	1.2595	0.103497	4.9118	0.00144946	0.407	0.388	0.428	0.429	0.427	0.511	0.562	0.457	1.09	1.296	1.184	1.221	0.867322	0.579897	0.544393	0.568765	2.99063	2.32877	1.83986	3.36324	3.3156	4.07948	3.74662	5.1679	0.640094	0.0338857	2.63062	0.0090033
TGME49_247450-t26_1-p1	1182	S	trithorax group protein osa-like(predict) GN=TGME49_247450	0.993	0.997		1.141	0.65	0.778		0.763	0.658	0.763		0.658	1.0437	0.543029	0.7303	0.0450448	0.693	0.0257702	0.427	0.292	0.587	0.377	0.457	0.323	0.481	0.221	1.001	0.964	0.889	0.623	2.32553	3.41438		3.02653	1.42232	2.40867		3.45249	0.657343	0.791494		1.05618	2.92215	0.0167427	2.42783	0.120687
TGME49_209850-t26_1-p1	545	S	RNA recognition motif-containing protein GN=TGME49_209850	0.614	1.019	0.352	0.569	2.566	3.095	1.208	2.115	4.317	3.214	3.27	4.108	0.6385	0.130634	2.246	0.0491175	3.7273	0.000664011
TGME49_275350-t26_1-p1	574	S	TBC domain-containing protein GN=TGME49_275350																			0.362		0.607		0.35		0.684		0.98		1.058
TGME49_238380-t26_1-p1	2	S	hypothetical protein GN=TGME49_238380																			0.584	1.56	0.655	0.512	0.685	1.327	0.847	0.622	0.929	0.85	1.215	1.008
TGME49_252380-t26_1-p1	238	S	PhoD domain-containing protein(predict) GN=TGME49_252380																				0.339	0.392	0.241		0.385	0.549	0.353		1.202	1.368	1.197
TGME49_311480-t26_1-p1	265	S	Apical cap protein 1(predict) GN=TGME49_311480	0.657		0.421	0.591			0.21	0.158	0.376		0.498	0.267	0.5563	0.0668091	0.184	0.0748631	0.3803	0.0455507	0.395	0.527	0.496	0.414	0.481	0.582	0.659	0.561	1.233	1.116	1.309	1.213	1.66329		0.84879	1.42754			0.318665	0.28164	0.304947		0.380443	0.220115	1.31321	0.44777	0.300152	0.0460456
TGME49_202230-t26_1-p1	1368	S	histone deacetylase HDAC5 GN=TGME49_202230	1.068	0.967	1.094	0.972	0.661	0.793	1.031	0.553	0.666	0.853	0.954	0.575	1.0253	0.569028	0.7595	0.144047	0.762	0.115999	0.511	0.521	0.592	0.442	0.48	0.502	0.537	0.393	0.9	0.977	0.958	0.84	2.09002	1.85605	1.84797	2.1991	1.37708	1.57968	1.91993	1.40712	0.74	0.873081	0.995825	0.684524	1.99828	0.000837462	1.57095	0.0150525
TGME49_220570-t26_1-p1	602	S	RING-type domain-containing protein(predict) GN=TGME49_220570	0.329		0.413		0.858		1.013		2.61		2.454		0.371	0.101692	0.9355	0.657311	2.532	0.029857	0.249	0.262	0.306	0.313	0.329	0.343	0.489	0.716	1.406	1.292	1.667	1.827	1.32129		1.34967		2.6079		2.07157		1.85633		1.47211		1.33548	0.0330553	2.33974	0.12139
TGME49_212220-t26_1-p1	314	S	C3H1-type domain-containing protein(predict) GN=TGME49_212220	0.722	0.664	1.022	0.816	0.541	0.668	0.729	0.564	0.724	0.891	0.742	0.683	0.806	0.124508	0.6255	0.00985681	0.76	0.0243597	0.297	0.274	0.258		0.292	0.319	0.461		0.939	1.141	1.701		2.43098	2.42336	3.96124		1.85274	2.09404	1.58134		0.771033	0.780894	0.436214		2.93852	0.0344113	1.84271	0.0260527
TGME49_306400-t26_1-p1	885	S	C3H1-type domain-containing protein(predict) GN=TGME49_306400	0.559	0.602	1.231	0.8	0.269	0.324	0.554	0.363	0.482	0.576	0.45	0.454	0.798	0.273588	0.3775	0.0106182	0.4905	0.0016802	0.375	0.509	0.557	0.569	0.556	0.517	0.719	0.564	1.515	0.993	1.301	1.06	1.49067	1.18271	2.21005	1.40598	0.483813	0.626692	0.770515	0.643617	0.318152	0.58006	0.345888	0.428302	1.57235	0.0685395	0.631159	0.0234158
TGME49_313480-t26_1-p1	1095	S	MAR-binding filament-like protein 1-1(predict) GN=TGME49_313480	1.173	1.444	1.578	1.226	1.326	1.471	1.854	1.062	1.13	1.068	1.175	0.829	1.3553	0.0342705	1.4283	0.0863282	1.0505	0.685682	0.412	0.437	0.472	0.521	0.598	0.543	0.666	0.813	1.35	1.264	1.39	1.345	2.84709	3.30435	3.34322	2.35317	2.21739	2.70902	2.78378	1.30627	0.837037	0.844937	0.845324	0.616357	2.96196	0.00146326	2.25412	0.0318716
TGME49_220520-t26_1-p1	263	S	AP2/ERF domain-containing protein(predict) GN=TGME49_220520
TGME49_291180-t26_1-p1	2251	S	"Amine-terminal region of chorein, A TM vesicle-mediated sorter(predict) GN=TGME49_291180"		0.522	0.853			0.419	0.455			0.877	0.537		0.6875	0.451583	0.437	0.0447028	0.707	0.47391	0.464	0.614	0.541	0.514	0.52	0.591	0.581	0.558	1.046	0.968	1.103	0.977		0.850163	1.57671			0.708968	0.783133			0.905992	0.486854		1.21344	0.79396	0.74605	0.149428
TGME49_248510-t26_1-p1	2775	S	Chorein_N domain-containing protein(predict) GN=TGME49_248510																				0.544	0.491			0.785	0.751			1.56	1.634
TGME49_260325-t26_1-p1	27	S	hypothetical protein GN=TGME49_260325	1.099	0.939	0.94	0.955	0.812	0.938	0.801	0.525	0.739	0.885	0.852	0.55	0.9833	0.692811	0.769	0.143428	0.7565	0.0983165
TGME49_293300-t26_1-p1	87	S	Yip1 domain-containing protein GN=TGME49_293300	0.901	0.745	0.667	0.929	0.4	0.417	0.307	0.361	0.486	0.559	0.476	0.383	0.8105	0.0950596	0.3713	0.00105966	0.476	0.00362538	0.227	0.305	0.388	0.487	0.264	0.399	0.583	0.835	1.186	1.315	1.355	1.186	3.96916	2.44262	1.71907	1.9076	1.51515	1.04511	0.526587	0.432335	0.409781	0.425095	0.351292	0.322934	2.50961	0.0276888	0.879797	0.505435
TGME49_295850-t26_1-p1	2604	S	cyclic nucleotide-binding domain-containing protein GN=TGME49_295850				1.028				0.136				0.133	1.028		0.136		0.133		0.514				1.025				1.765
TGME49_247600-t26_1-p1	79	S	Dynein light intermediate chain(predict) GN=TGME49_247600				1.177				0.547				0.465	1.177		0.547		0.465		0.51		0.537	0.457	0.354		0.521	0.474	0.969		1.058	1.003				2.57549				1.15401				0.463609	2.57549		1.15401
TGME49_312350-t26_1-p1	343	S	"IMPACT, putative GN=TGME49_312350"	1.351	1.804	1.703	1.28	0.805	0.839	0.964	1.295	0.596	0.609	0.62	1.011	1.5345	0.0234422	0.9758	0.753883	0.709	0.0862969
TGME49_271100-t26_1-p1	792	S	NUC153 domain-containing protein GN=TGME49_271100		0.646	1.579			0.656	1.118			0.89	0.813		1.1125	0.99001	0.887	0.751624	0.8515	0.239774
TGME49_309170-t26_1-p1	689	S	TAF7-like RNA polymerase II TAF7L GN=TGME49_309170
TGME49_206380-t26_1-p1	1226	S	hypothetical protein GN=TGME49_206380			1.117				1.362				1.22		1.117		1.362		1.22
TGME49_294930-t26_1-p1	193	S	leucine rich repeat-containing protein GN=TGME49_294930																			0.448	0.561	0.56	0.49	0.559	0.688	0.754	0.639	1.256	1.19	1.204	1.176
TGME49_255895-t26_1-p1	267	S	"Bax inhibitor 1, related protein(predict) GN=TGME49_255895"		0.658	0.618	0.766		0.922	0.911	1.249		1.303	1.475	1.551	0.6807	0.0380273	1.0273	0.911027	1.443	0.0290224
TGME49_316520-t26_1-p1	62	S	"1,4-alpha-glucan-branching enzyme GN=TGME49_316520"																				0.196	0.341	0.361		0.27	0.369	0.394		1.517	1.16	1.017
TGME49_246090-t26_1-p1	61	T	hypothetical protein GN=TGME49_246090	0.462				1.886				4.205				0.462		1.886		4.205		0.346	0.429	0.577		0.452	0.388	0.491		0.998	1.124	0.878		1.33526				4.17257				4.21343				1.33526		4.17257
TGME49_218300-t26_1-p1	925	S	zinc finger (CCCH type) motif-containing protein GN=TGME49_218300	0.726		0.681		2.115		2.299		2.913		3.374		0.7035	0.0813394	2.207	0.0474004	3.1435	0.0577206	0.747	0.792		0.759	0.468	0.763		1.068	0.566	0.954		1.384	0.971888				4.51923				5.14664				0.971888		4.51923
TGME49_232130-t26_1-p1	199	S	collagen alpha-1(III) chain(predict) GN=TGME49_232130	0.773	0.794	0.716	0.636	0.761	0.948	0.828	0.794	0.985	1.225	1.067	1.421	0.7298	0.0115218	0.8328	0.0426572	1.1745	0.202925	0.514	0.662	0.774	0.808	0.528	0.631	0.768	0.865	1.107	0.983	1.108	1.116	1.50389	1.1994	0.925065	0.787129	1.44129	1.50238	1.07812	0.917919	0.889792	1.24619	0.962996	1.2733	1.10387	0.706937	1.23493	0.256421
TGME49_251540-t26_1-p1	268	T	dense granule protein GRA9 GN=TGME49_251540		0.512				0.672				1.312			0.512		0.672		1.312		0.079	0.077	0.096	0.104	0.125	0.127	0.122	0.116	1.36	1.687	1.313	1.071		6.64935				5.29134				0.777712			6.64935		5.29134
TGME49_224480-t26_1-p1	1173	S	"cell-cycle-associated protein kinase CLK, putative GN=TGME49_224480"	1.138				0.543				0.477				1.138		0.543		0.477					0.484				0.821				1.615
TGME49_215950-t26_1-p1	645	S	Tc5 transposase DNA-binding domain protein(predict) GN=TGME49_215950	0.677	0.614	0.948	0.604	1.164	1.242	1.485	0.939	1.72	2.021	1.461	1.555	0.7108	0.0594005	1.2075	0.207082	1.6893	0.00801353	0.37				0.438				1.138				1.82973				2.65753				1.51142				1.82973		2.65753
TGME49_201250-t26_1-p1	794	S	"histone lysine methyltransferase, SET, putative GN=TGME49_201250"			0.982	0.747			1.153	0.979			1.175	1.311	0.8645	0.570051	1.066	0.692911	1.243	0.219135
TGME49_289570-t26_1-p1	706	S	phosphatidylinositol transfer protein GN=TGME49_289570	0.604	1.286	0.956	1.31	0.37	0.535	0.7	0.7	0.613	0.496	0.684	0.524	1.039	0.975696	0.5763	0.0441687	0.5793	0.00727909	0.305	0.447	0.474	0.322	0.517	0.543	0.671	0.526	1.332	1.277	1.485	1.39	1.98033	2.87696	2.01688	4.06832	0.715667	0.985267	1.04322	1.3308	0.46021	0.38841	0.460606	0.376978	2.73562	0.0164516	1.01874	0.973457
TGME49_249780-t26_1-p1	36	S	Cyclic phosphodiesterase-like protein(predict) GN=TGME49_249780	0.772	0.831	0.941	0.7	0.873	1.015	0.875	0.745	1.039	1.27	0.997	1.111	0.811	0.0580846	0.877	0.156422	1.1043	0.218634	0.574	0.614	0.604	0.551	0.61	0.546	0.573	0.509	0.926	0.974	0.937	0.765	1.34495	1.35342	1.55795	1.27042	1.43115	1.85897	1.52705	1.46365	1.12203	1.3039	1.06403	1.45229	1.38168	0.00773928	1.57021	0.00748823
TGME49_217440-t26_1-p1	90	S	HCNGP family protein GN=TGME49_217440	0.643		0.929		0.818		1.059		1.297		1.147		0.786	0.503149	0.9385	0.761532	1.222	0.262597
TGME49_210310-t26_1-p1	1541	S	Histone methylation protein DOT1(predict) GN=TGME49_210310		0.57				0.833				1.44			0.57		0.833		1.44
TGME49_265250-t26_1-p1	537	S	RNA recognition motif-containing protein GN=TGME49_265250	1.178	1.074	2.001		0.364	0.481	0.518		0.292	0.482	0.27		1.4177	0.322107	0.4543	0.0259835	0.348	0.0391733	0.465	0.341	0.627	0.41	0.438	0.352	0.544	0.43	0.984	1.047	1.051	0.939	2.53333	3.14956	3.19139		0.83105	1.36648	0.952206		0.296748	0.460363	0.256898		2.95809	0.00714395	1.04991	0.899096
TGME49_291180-t26_1-p1	2254	S	"Amine-terminal region of chorein, A TM vesicle-mediated sorter(predict) GN=TGME49_291180"	0.707				0.353				0.522				0.707		0.353		0.522		0.464	0.614	0.541	0.514	0.52	0.591	0.581	0.558	1.046	0.968	1.103	0.977	1.52371				0.678846				0.499044				1.52371		0.678846
TGME49_210700-t26_1-p1	6694	S	VPS13_C domain-containing protein(predict) GN=TGME49_210700																			0.376	0.51	0.52	0.428	0.491	0.5	0.586	0.478	1.096	1.004	0.972	1.054
TGME49_248290-t26_1-p1	3319	S	"WD domain, G-beta repeat-containing protein GN=TGME49_248290"	0.642	0.578	0.791	0.783	0.528	0.662	0.779	0.615	0.876	1.054	0.988	0.798	0.6985	0.0256876	0.646	0.0173283	0.929	0.348524	0.448	0.381	0.697		0.545	0.432	0.631		1.124	1.213	1.044		1.43304	1.51706	1.13486		0.968807	1.53241	1.23455		0.779359	0.86892	0.94636		1.36165	0.109491	1.24525	0.339209
TGME49_213040-t26_1-p1	1543	S	hypothetical protein GN=TGME49_213040		0.865				1.459				1.686			0.865		1.459		1.686					0.19				0.172				0.846
TGME49_236970-t26_1-p1	40	S	SWI2/SNF2-containing PHD finger protein GN=TGME49_236970	0.71	0.792	0.97	0.929	1.08	1.384	1.705	1.24	1.52	1.748	1.89	1.271	0.8503	0.134132	1.3523	0.0814866	1.6073	0.0192239	0.469	0.715	0.511	0.455	0.704	0.949	0.738	0.559	1.433	1.505	1.425	1.412	1.51386	1.10769	1.89824	2.04176	1.53409	1.45838	2.3103	2.21825	1.06071	1.16146	1.32632	0.900142	1.64039	0.0601788	1.88025	0.0219248
TGME49_313910-t26_1-p1	497	S	RNA recognition motif 2 protein GN=TGME49_313910	3.762		2.254	1.954	0.953		0.812	0.747	0.253		0.361	0.382	2.6567	0.061551	0.8373	0.1721	0.332	0.0193612	0.848	0.963	0.964	0.902	0.951	1.084	1.207	1.109	1.094	1.122	1.182	1.089	4.43632		2.33817	2.1663	1.0021		0.672742	0.67358	0.231261		0.305415	0.350781	2.98026	0.0650516	0.782808	0.246656
TGME49_314100-t26_1-p1	14	S	tetratricopeptide repeat-containing protein GN=TGME49_314100	1.015	1.303	1.016	0.885	0.909	1.196	0.884	0.954	0.943	1.09	0.87	1.054	1.0548	0.673312	0.9858	0.802209	0.9893	0.820477	0.555	0.581	0.722	0.472	0.629	0.592	0.678	0.575	1.017	1.021	0.982	1.045	1.82883	2.24269	1.4072	1.875	1.44515	2.02027	1.30383	1.65913	0.927237	1.06758	0.885947	1.00861	1.83843	0.0126435	1.6071	0.0244257
TGME49_271380-t26_1-p1	556	S	PUB domain-containing protein GN=TGME49_271380	0.781	1.06	0.991	0.767	0.396	0.52	0.501	0.516	0.511	0.432	0.631	0.647	0.8998	0.310133	0.4833	0.00226398	0.5553	0.0120184	0.282	0.272	0.304	0.319	0.288	0.292	0.331	0.328	0.751	0.958	0.997	1.086	2.7695	3.89706	3.25987	2.40439	1.375	1.78082	1.5136	1.57317	0.680426	0.450939	0.632899	0.595764	3.0827	0.00269653	1.56065	0.00567602
TGME49_316530-t26_1-p1	715	S	"myosin heavy chain, putative GN=TGME49_316530"		1.098				0.835				0.76			1.098		0.835		0.76				0.445				0.415				0.917
TGME49_209800-t26_1-p1	299	S	formate/nitrite transporter protein GN=TGME49_209800		0.411	0.996	0.594		0.551	0.575	0.191		1.342	0.577	0.322	0.667	0.272592	0.439	0.168378	0.747	0.457881
TGME49_226570-t26_1-p1	48	S	hypothetical protein GN=TGME49_226570	0.791	0.717	0.736		0.711	0.583	0.663		0.899	0.782	0.816		0.748	0.0149147	0.6523	0.0262681	0.8323	0.0670091	0.604				0.778				1.261				1.3096				0.913882				0.712926				1.3096		0.913882
TGME49_230000-t26_1-p1	4414	S	Rav1p_C domain-containing protein(predict) GN=TGME49_230000	0.964	0.99			0.899	0.896			0.958	1.257			0.977	0.431757	0.8975	0.0139118	1.1075	0.713179	0.438	0.655	0.541	0.675	0.558	0.618	0.632	0.799	1.076	1.024	1.073	1.082	2.20091	1.51145			1.61111	1.44984			0.890335	1.22754			1.85618	0.265041	1.53047	0.110797
TGME49_216060-t26_1-p1	488	S	Putative transmembrane protein(predict) GN=TGME49_216060			0.703				0.762				1.084		0.703		0.762		1.084		0.499	0.605	0.653		0.653	0.888	0.43		1.356	1.492	0.643				1.07657				1.77209				1.68585		1.07657		1.77209
TGME49_314370-t26_1-p1	406	S	hypothetical protein GN=TGME49_314370
TGME49_208360-t26_1-p1	107	S	Putative transmembrane protein(predict) GN=TGME49_208360	0.707				0.351				0.496				0.707		0.351		0.496
TGME49_313910-t26_1-p1	677	S	RNA recognition motif 2 protein GN=TGME49_313910	1.454		1.475	1.424	1.366		1.509	1.387	0.986		1.023	0.99	1.451	0.00112839	1.4207	0.0115233	0.9997	0.976745	0.848	0.963	0.964	0.902	0.951	1.084	1.207	1.109	1.094	1.122	1.182	1.089	1.71462		1.53008	1.57871	1.43638		1.25021	1.25068	0.90128		0.865482	0.909091	1.60781	0.00762341	1.31242	0.0413237
TGME49_287980-t26_1-p1	1094	S	FHA domain-containing protein GN=TGME49_287980	0.943				0.928				0.984				0.943		0.928		0.984		0.469	0.61	0.499	0.516	0.645	0.795	0.911	0.631	1.065	1.242	1.841	1.296	2.01066				1.43876				0.923944				2.01066		1.43876
TGME49_268680-t26_1-p1	146	S	hypothetical protein GN=TGME49_268680		0.44	0.725			0.955	1.423			2.171	1.944		0.5825	0.352461	1.189	0.682903	2.0575	0.0687836
TGME49_229150-t26_1-p1	133	S	"transporter, major facilitator family protein GN=TGME49_229150"
TGME49_247450-t26_1-p1	395	S	trithorax group protein osa-like(predict) GN=TGME49_247450	1.07	0.761	1.226	0.864	0.302	0.82	0.728	0.63	0.282	1.077	0.594	0.729	0.9803	0.783685	0.62	0.12672	0.6705	0.216491	0.427	0.292	0.587	0.377	0.457	0.323	0.481	0.221	1.001	0.964	0.889	0.623	2.50585	2.60616	2.08859	2.29178	0.660832	2.5387	1.51351	2.85068	0.281718	1.11722	0.668166	1.17014	2.3731	0.000629911	1.89093	0.288212
TGME49_213040-t26_1-p1	1667	S	hypothetical protein GN=TGME49_213040	0.592	1.108	0.753		0.659	1.313	0.859		1.121	1.185	1.143		0.8177	0.403305	0.9437	0.726427	1.1497	0.0198722				0.19				0.172				0.846
TGME49_209850-t26_1-p1	17	T	RNA recognition motif-containing protein GN=TGME49_209850
TGME49_285660-t26_1-p1	160	S	DEAD/DEAH box helicase domain-containing protein GN=TGME49_285660	0.933	0.704	1.295	0.951	1.07	1.055	1.342	0.759	1.147	1.498	1.037	0.74	0.9708	0.736855	1.0565	0.813336	1.1055	0.708883
TGME49_215260-t26_1-p1	1571	S	carbamoylphosphate synthetase GN=TGME49_215260	1.794		2.055		0.938		1.056		0.517		0.511		1.9245	0.0930588	0.997	0.963883	0.514	0.00789507	0.545	0.702	0.674	0.587	0.616	0.608	0.699	0.678	1.007	0.953	0.955	1.01	3.29174		3.04896		1.52273		1.51073		0.513406		0.535079		3.17035	0.029888	1.51673	0.00854801
TGME49_304630-t26_1-p1	1021	S	ATG C terminal domain-containing protein GN=TGME49_304630	1.408	1.446	1.464	1.407	1.408	2.001	1.635	1.202	1	1.222	0.969	0.986	1.4313	7.13926e-05	1.5615	0.0420902	1.0443	0.580571
TGME49_265180-t26_1-p1	161	S	hypothetical protein GN=TGME49_265180		0.667	0.73			2.334	1.291			3.5	1.769		0.6985	0.111747	1.8125	0.413416	2.6345	0.309908	0.429	0.509	0.688	0.571	0.523	0.523	0.603	0.471	0.949	0.952	0.843	0.81		1.31041	1.06105			4.46272	2.14096			3.67647	2.09846		1.18573	0.468529	3.30184	0.274592
TGME49_319510-t26_1-p1	83	T	hypothetical protein GN=TGME49_319510		0.518	0.566			0.574	0.559			1.108	0.987		0.542	0.0648028	0.5665	0.0209651	1.0475	0.681307	1.738	1.747	0.265		2.3	3.14	0.453		1.202	1.837	1.568			0.296508	2.13585			0.182803	1.234			0.603157	0.629464		1.21618	0.896769	0.708399	0.679199
TGME49_251730-t26_1-p1	893	S	Conserved oligomeric Golgi complex subunit 5(predict) GN=TGME49_251730	2.527		3.048		1.308		1.007		0.518		0.33		2.7875	0.0822073	1.1575	0.592447	0.424	0.220538	0.462	0.543		0.668	0.598	0.543		0.787	1.08	1.076		1.169	5.4697				2.18729				0.47963				5.4697		2.18729
TGME49_289880-t26_1-p1	251	S	Putative transmembrane protein(predict) GN=TGME49_289880	0.478	0.509	0.591	0.502	0.402	0.511	0.533	0.559	0.894	0.975	0.898	0.952	0.52	0.00112052	0.5013	0.00372809	0.9298	0.0596168	0.191		0.305	0.246	0.346		0.584	0.438	1.371		1.713	1.758	2.50262		1.9377	2.04065	1.16185		0.912671	1.27626	0.652079		0.524227	0.541524	2.16032	0.0153118	1.11693	0.496307
TGME49_299670-t26_1-p1	252	S	hypothetical protein GN=TGME49_299670
TGME49_239440-t26_1-p1	1508	S	protein kinase (incomplete catalytic triad) GN=TGME49_239440
TGME49_251690-t26_1-p1	29	S	"seryl-tRNA synthetase, cytoplasmic, putative GN=TGME49_251690"	1.71	2.059	1.883	1.661	1.515	2.412	1.686	1.368	0.933	1.066	0.915	0.849	1.8283	0.00177661	1.7453	0.0333898	0.9408	0.323516	0.624	0.854	0.912	0.73	0.73	0.375	0.75	0.613	0.962	1.018	0.942	0.83	2.74038	2.41101	2.06469	2.27534	2.07534	6.432	2.248	2.23165	0.969854	1.04715	0.971338	1.02289	2.37286	0.00108487	3.24675	0.043644
TGME49_206430-t26_1-p1	2666	S	formin FRM1 GN=TGME49_206430	2.131				0.895				0.42				2.131		0.895		0.42
TGME49_240570-t26_1-p1	404	S	Putative transmembrane protein(predict) GN=TGME49_240570			0.573				0.621				1.083		0.573		0.621		1.083				0.428	0.357			0.642	0.43			1.453	1.423			1.33879				0.96729				0.745354		1.33879		0.96729
TGME49_233020-t26_1-p1	387	S	"Not1 N-terminal domain, CCR4-Not complex component protein GN=TGME49_233020"	1.195	0.677	0.879	1.055	0.815	0.608	0.643	0.779	0.683	0.898	0.767	0.739	0.9515	0.64885	0.7113	0.0243388	0.7718	0.0284288	0.5		0.667		0.617		0.664		1.126		1.067		2.39		1.31784		1.32091		0.968373		0.606572		0.718838		1.85392	0.403013	1.14464	0.674668
TGME49_239870-t26_1-p1	29	S	CBS domain-containing protein GN=TGME49_239870		0.469				0.578				1.234			0.469		0.578		1.234
TGME49_301400-t26_1-p1	2078	S	C3H1-type domain-containing protein(predict) GN=TGME49_301400			1.74	1.948			0.844	0.85			0.485	0.436	1.844	0.0828122	0.847	0.0191971	0.4605	0.061524	0.141	0.124	0.146	0.101	0.148	0.208	0.106	0.024	1.047	1.003	0.724	0.21			11.9178	19.2871			7.96226	35.4167			0.66989	2.07619	15.6025	0.0792965	21.6895	0.227902
[truncated: 10,212 more rows]
[truncated: 2 more columns]

## Sheet: Quant_Sample 1
Protein accession	Position	Amino acid	Protein description	Localization probability	PEP	Score	Modified sequence	Charge	Mass error [ppm]	MS/MS Count	PruΔPP2A-C_1	PruΔCDPK2_1	Pru_1	PruΔPP2A-C_1/Pru_1 Ratio	PruΔCDPK2_1/Pru_1 Ratio	PruΔPP2A-C_1/PruΔCDPK2_1 Ratio
[truncated: 7,078 more rows]

[truncated: 7 more sheets: pep_quant_Sample 1, Quant_Sample 2, pep_quant_Sample 2, Quant_Sample 3, pep_quant_Sample 3, Quant_Sample 4, pep_quant_Sample 4]
