# Supplementary material for: The protein phosphatase 2A holoenzyme is a key regulator of starch metabolism and bradyzoite differentiation in Toxoplasma gondii
Source: Nat Commun. 2022 Dec 8;13:7560. doi: 10.1038/s41467-022-35267-5 (PMC9729606; doi:10.1038/s41467-022-35267-5)
Supplement: Supplementary file 8 — Supplementary Data 5 [file 41467_2022_35267_MOESM8_ESM.xlsx]

## Sheet: Common
ID	Protein accession	Subcellular localization	Final Probability	Position	Amino acid	Protein description	PruΔPP2A-C/PruΔCDPK2 Ratio	PruΔPP2A-C/PruΔCDPK2 P value	PruΔPP2A-C/Pru Ratio	PruΔPP2A-C/Pru P value	PruΔCDPK2/Pru Ratio	PruΔCDPK2/Pru P value
TGME49_221380-t26_1-p1_16S	TGME49_221380-t26_1-p1	nucleus - non-chromatin	1	16	S	alba 1 GN=TGME49_221380	301.537	4.88167e-07	334.576	9.11108e-06	1.18352	0.0756221
TGME49_261650-t26_1-p1_697T	TGME49_261650-t26_1-p1	dense granules	1	697	T	hypothetical protein GN=TGME49_261650	175.12	0.000174115	95.5491	0.00202764	0.553783	0.0314147
TGME49_261650-t26_1-p1_713S	TGME49_261650-t26_1-p1	dense granules	1	713	S	hypothetical protein GN=TGME49_261650	125.062	0.010207	68.225	0.0117513	0.566406	0.0684154
TGME49_261650-t26_1-p1_700S	TGME49_261650-t26_1-p1	dense granules	1	700	S	hypothetical protein GN=TGME49_261650	81.8908	0.0399544	43.8169	0.0355646	0.679393	0.0859619
TGME49_263650-t26_1-p1_55S	TGME49_263650-t26_1-p1	nucleus - non-chromatin	1	55	S	"pre-mRNA-processing protein 8, putative GN=TGME49_263650"	59.2338	0.0180321	68.47	0.00252814	1.16238	0.345393
TGME49_209755-t26_1-p1_405S	TGME49_209755-t26_1-p1	dense granules	1	405	S	"Putative tryptophan-rich antigen, related protein(predict) GN=TGME49_209755"	38.3909	0.0179823	38.2976	0.0377532	0.980759	0.829336
TGME49_311100-t26_1-p1_264S	TGME49_311100-t26_1-p1	nucleus - non-chromatin	0.00387	264	S	zinc finger (CCCH type) motif-containing protein GN=TGME49_311100	29.1451	0.00824261	9.94487	0.0226061	0.38437	0.0493805
TGME49_208730-t26_1-p1_978T	TGME49_208730-t26_1-p1	dense granules	1	978	T	"microneme protein, putative GN=TGME49_208730"	28.3762	0.000540608	27.8081	0.000158265	1.03959	0.716323
TGME49_263270-t26_1-p1_398S	TGME49_263270-t26_1-p1	endomembrane vesicles	1	398	S	glycerophosphodiester phosphodiesterase family protein GN=TGME49_263270	27.2912	0.000705279	27.2037	0.000240414	1.06129	0.755542
TGME49_225160-t26_1-p1_106S	TGME49_225160-t26_1-p1	dense granules	1	106	S	Putative transmembrane protein(predict) GN=TGME49_225160	21.6899	0.0165796	25.5739	0.0208822	1.09813	0.401901
TGME49_217680-t26_1-p1_2045S	TGME49_217680-t26_1-p1	dense granules	1	2045	S	hypothetical protein GN=TGME49_217680	19.4413	0.0292786	8.39462	0.0490173	0.517501	0.00694761
TGME49_311100-t26_1-p1_7T	TGME49_311100-t26_1-p1	nucleus - non-chromatin	0.00387	17	T	zinc finger (CCCH type) motif-containing protein GN=TGME49_311100	18.0808	0.022988	14.2888	0.0201383	0.844222	0.236893
TGME49_309930-t26_1-p1_163S	TGME49_309930-t26_1-p1	dense granules	1	163	S	melibiase subfamily protein GN=TGME49_309930	17.9651	0.00125017	4.03102	0.00181956	0.252345	0.00460723
TGME49_309930-t26_1-p1_366S	TGME49_309930-t26_1-p1	dense granules	1	366	S	melibiase subfamily protein GN=TGME49_309930	14.9133	0.0335626	18.3342	0.00336946	1.55144	0.434024
TGME49_311100-t26_1-p1_519S	TGME49_311100-t26_1-p1	nucleus - non-chromatin	0.00387	519	S	zinc finger (CCCH type) motif-containing protein GN=TGME49_311100	14.4612	0.0016655	46.6122	0.00599875	2.89212	0.048966
TGME49_209450-t26_1-p1_344S	TGME49_209450-t26_1-p1	nucleus - chromatin	0.00186	344	S	TLD protein GN=TGME49_209450	14.1082	0.00392958	9.76863	0.0136182	0.68732	0.0385714
TGME49_261650-t26_1-p1_883S	TGME49_261650-t26_1-p1	dense granules	1	883	S	hypothetical protein GN=TGME49_261650	13.2931	0.00186085	25.4163	0.00124728	1.94638	0.00027801
TGME49_253880-t26_1-p1_393S	TGME49_253880-t26_1-p1	ER	1	393	S	GNS1/SUR4 family protein GN=TGME49_253880	13.2821	0.00272966	13.2233	0.00877176	0.911157	0.602494
TGME49_311100-t26_1-p1_17S	TGME49_311100-t26_1-p1	nucleus - non-chromatin	0.00387	17	S	zinc finger (CCCH type) motif-containing protein GN=TGME49_311100	12.3167	0.0126062	10.1994	0.0109687	0.866883	0.0692857
TGME49_313290-t26_1-p1_27S	TGME49_313290-t26_1-p1	PM - peripheral 2	1	27	S	MORN repeat-containing protein GN=TGME49_313290	12.0829	0.0138419	3.90684	0.0190376	0.352745	0.00975408
TGME49_213067-t26_1-p1_132S	TGME49_213067-t26_1-p1	dense granules	1	132	S	Putative transmembrane protein(predict) GN=TGME49_213067	12.0293	2.87817e-05	5.81847	1.97117e-06	0.504053	0.00211981
TGME49_213067-t26_1-p1_241S	TGME49_213067-t26_1-p1	dense granules	1	241	S	Putative transmembrane protein(predict) GN=TGME49_213067	11.5024	0.000277707	5.67382	6.77932e-05	0.522883	0.0329024
TGME49_293440-t26_1-p1_17S	TGME49_293440-t26_1-p1	PM - integral	1	17	S	Putative transmembrane protein(predict) GN=TGME49_293440	10.4425	0.0016931	9.16792	0.0017766	0.951439	0.662886
TGME49_220240-t26_1-p1_192S	TGME49_220240-t26_1-p1	dense granules	1	192	S	Putative transmembrane protein(predict) GN=TGME49_220240	10.4212	0.0218099	5.99042	0.0432093	0.589981	0.312816
TGME49_240050-t26_1-p1_630S	TGME49_240050-t26_1-p1	nucleus - chromatin	0.882	630	S	hypothetical protein GN=TGME49_240050	9.58573	0.000817184	4.02926	0.0105874	0.434539	0.00630383
TGME49_253880-t26_1-p1_16T	TGME49_253880-t26_1-p1	ER	1	16	T	GNS1/SUR4 family protein GN=TGME49_253880	9.42341	0.0101381	5.40144	0.0302236	0.581612	0.215804
TGME49_262390-t26_1-p1_953S	TGME49_262390-t26_1-p1	nucleus - chromatin	0.995	953	S	TLD protein GN=TGME49_262390	9.25719	0.00426442	4.93488	0.0109959	0.567236	0.00759398
TGME49_298610-t26_1-p1_2140S	TGME49_298610-t26_1-p1	nucleus - chromatin	1	2140	S	GYF domain-containing protein GN=TGME49_298610	9.02809	0.00563179	4.06576	0.0430862	0.44281	0.00242347
TGME49_220240-t26_1-p1_278S	TGME49_220240-t26_1-p1	dense granules	1	278	S	Putative transmembrane protein(predict) GN=TGME49_220240	8.48729	0.00379029	5.03135	0.0047037	0.6001	0.00100084
TGME49_225160-t26_1-p1_199S	TGME49_225160-t26_1-p1	dense granules	1	199	S	Putative transmembrane protein(predict) GN=TGME49_225160	8.24365	0.000384449	6.48313	0.000398212	0.636726	0.00150699
TGME49_312622-t26_1-p1_706S	TGME49_312622-t26_1-p1	IMC	1	706	S	DUF803 domain-containing protein GN=TGME49_312622	8.11961	0.000497055	6.03822	0.0019404	0.799311	0.148578
TGME49_209960-t26_1-p1_92S	TGME49_209960-t26_1-p1	cytosol	0.994	92	S	glycosyltransferase GN=TGME49_209960	7.73325	0.000134035	4.98924	0.000773435	0.696601	0.0151769
TGME49_270240-t26_1-p1_409S	TGME49_270240-t26_1-p1	dense granules	1	409	S	MAG1 GN=TGME49_270240	7.64279	0.000718834	6.00166	0.000222347	0.778703	0.0359673
TGME49_209755-t26_1-p1_941S	TGME49_209755-t26_1-p1	dense granules	1	941	S	"Putative tryptophan-rich antigen, related protein(predict) GN=TGME49_209755"	7.54048	0.00383469	7.66038	0.0181412	1.00812	0.943322
TGME49_269180-t26_1-p1_1670S	TGME49_269180-t26_1-p1	nucleus - non-chromatin	0.999	1670	S	MIF4G domain-containing protein GN=TGME49_269180	7.43154	0.00222378	2.13929	0.0257732	0.362086	0.0493956
TGME49_320080-t26_1-p1_575S	TGME49_320080-t26_1-p1	nucleus - chromatin	0.999	575	S	hypothetical protein GN=TGME49_320080	7.32826	0.000956423	3.57128	0.000587408	0.518806	0.0521652
TGME49_311100-t26_1-p1_417S	TGME49_311100-t26_1-p1	nucleus - non-chromatin	0.00387	417	S	zinc finger (CCCH type) motif-containing protein GN=TGME49_311100	7.31272	0.000313977	2.74255	0.00680004	0.384217	0.00234856
TGME49_203290-t26_1-p1_215S	TGME49_203290-t26_1-p1	dense granules	1	215	S	hypothetical protein GN=TGME49_203290	7.23339	0.000102159	3.59832	0.0018146	0.501246	0.00157311
TGME49_225160-t26_1-p1_400T	TGME49_225160-t26_1-p1	dense granules	1	400	T	Putative transmembrane protein(predict) GN=TGME49_225160	7.13829	0.0357844	8.35672	0.0281993	1.03317	0.933895
TGME49_312622-t26_1-p1_651S	TGME49_312622-t26_1-p1	IMC	1	651	S	DUF803 domain-containing protein GN=TGME49_312622	7.02422	0.000348628	2.73176	0.0107395	0.407798	0.0195961
TGME49_211150-t26_1-p1_1352S	TGME49_211150-t26_1-p1	nucleus - chromatin	7.09e-08	1352	S	hypothetical protein GN=TGME49_211150	6.96254	0.0427659	2.82344	0.00358064	0.776801	0.436539
TGME49_297720-t26_1-p1_199S	TGME49_297720-t26_1-p1	cytosol	1	199	S	trehalose-phosphatase GN=TGME49_297720	6.87323	0.00207814	3.14157	0.0134776	0.448053	0.000332889
TGME49_225160-t26_1-p1_69S	TGME49_225160-t26_1-p1	dense granules	1	69	S	Putative transmembrane protein(predict) GN=TGME49_225160	6.74409	0.0151797	3.92034	0.00350325	0.624267	0.082084
TGME49_209755-t26_1-p1_940S	TGME49_209755-t26_1-p1	dense granules	1	940	S	"Putative tryptophan-rich antigen, related protein(predict) GN=TGME49_209755"	6.60866	0.0013136	5.208	0.00229235	0.908805	0.0790153
TGME49_257350-t26_1-p1_607S	TGME49_257350-t26_1-p1	nucleus - chromatin	0.997	607	S	"eukaryotic translation initiation factor, putative GN=TGME49_257350"	6.59475	0.031814	3.24388	0.0294994	0.630964	0.00964574
TGME49_225160-t26_1-p1_71S	TGME49_225160-t26_1-p1	dense granules	1	71	S	Putative transmembrane protein(predict) GN=TGME49_225160	6.51721	0.00256265	3.41174	0.00126472	0.495584	0.0222491
TGME49_304955-t26_1-p1_2671S	TGME49_304955-t26_1-p1	dense granules	1	2671	S	serine/threonine specific protein phosphatase GN=TGME49_304955	6.48697	0.000225799	4.95546	0.00176578	0.831779	0.0513931
TGME49_213067-t26_1-p1_171T	TGME49_213067-t26_1-p1	dense granules	1	171	T	Putative transmembrane protein(predict) GN=TGME49_213067	6.36529	0.0151846	3.15937	0.0278301	0.512409	0.0934245
TGME49_230940-t26_1-p1_373S	TGME49_230940-t26_1-p1	nucleus - chromatin	0.667	373	S	hypothetical protein GN=TGME49_230940	6.31156	0.000377666	2.95505	0.00350945	0.451762	0.000459544
TGME49_313270-t26_1-p1_2626S	TGME49_313270-t26_1-p1	nucleus - chromatin	1	2626	S	"Putative collagen alpha-1(III) chain, related protein(predict) GN=TGME49_313270"	6.27174	0.012579	2.6101	0.00530888	0.472461	0.0831597
TGME49_294610-t26_1-p1_112S	TGME49_294610-t26_1-p1	NA		112	S	"histone lysine methyltransferase, SET, putative GN=TGME49_294610"	6.26335	0.0323204	4.05737	0.00647565	0.640455	0.0349987
TGME49_225160-t26_1-p1_67T	TGME49_225160-t26_1-p1	dense granules	1	67	T	Putative transmembrane protein(predict) GN=TGME49_225160	6.15067	0.0176999	3.17409	0.0109339	0.482855	0.0503787
TGME49_261650-t26_1-p1_778S	TGME49_261650-t26_1-p1	dense granules	1	778	S	hypothetical protein GN=TGME49_261650	6.09681	0.000465736	2.07894	0.0394254	0.344593	0.00190492
TGME49_206590-t26_1-p1_130S	TGME49_206590-t26_1-p1	nucleus - chromatin	3.7e-16	130	S	calcium-dependent protein kinase CDPK2A GN=TGME49_206590	6.05083	8.73565e-05	2.69098	0.0227354	0.464976	0.0618496
TGME49_293360-t26_1-p1_93T	TGME49_293360-t26_1-p1	IMC	5.93e-15	93	T	hypothetical protein GN=TGME49_293360	6.00533	0.042489	9.81847	0.0438549	1.52947	0.0396524
TGME49_219710-t26_1-p1_14S	TGME49_219710-t26_1-p1	nucleus - chromatin	0.937	14	S	hypothetical protein GN=TGME49_219710	5.99695	0.0361325	4.35195	0.0489169	0.828634	0.327152
TGME49_269180-t26_1-p1_1731S	TGME49_269180-t26_1-p1	nucleus - non-chromatin	0.999	1731	S	MIF4G domain-containing protein GN=TGME49_269180	5.97683	0.00255042	2.09561	0.000241406	0.403906	0.0300022
TGME49_254470-t26_1-p1_502S	TGME49_254470-t26_1-p1	dense granules	1	502	S	Putative transmembrane protein(predict) GN=TGME49_254470	5.91208	0.0022125	4.06197	0.00136856	0.768216	0.217985
TGME49_298610-t26_1-p1_1021S	TGME49_298610-t26_1-p1	nucleus - chromatin	1	1021	S	GYF domain-containing protein GN=TGME49_298610	5.5344	0.000869684	2.36416	0.016076	0.44436	0.0392359
TGME49_265250-t26_1-p1_592S	TGME49_265250-t26_1-p1	nucleus - chromatin	1	592	S	RNA recognition motif-containing protein GN=TGME49_265250	5.47012	0.00397247	2.22504	0.000181463	0.442358	0.0162433
TGME49_233870-t26_1-p1_1108S	TGME49_233870-t26_1-p1	nucleus - chromatin	0	1108	S	hypothetical protein GN=TGME49_233870	5.45489	0.00207551	3.71301	0.0396502	0.678433	0.0241431
TGME49_251490-t26_1-p1_431S	TGME49_251490-t26_1-p1	nucleus - chromatin	0.999	431	S	"ACR, COG2135 domain-containing protein GN=TGME49_251490"	5.3773	0.00388924	2.18629	0.000356555	0.487198	0.0169154
TGME49_258970-t26_1-p1_2757S	TGME49_258970-t26_1-p1	nucleus - chromatin	0.000971	2757	S	Glycosylphosphatidylinositol anchor attachment protein 1 (Fragment)(predict) GN=TGME49_258970	5.33808	0.0022401	5.02191	0.00458224	0.960914	0.635397
TGME49_209500-t26_1-p1_1742S	TGME49_209500-t26_1-p1	nucleus - chromatin	1	1742	S	hypothetical protein GN=TGME49_209500	5.33015	0.0462944	2.79553	0.0121281	0.614223	0.169286
TGME49_202620-t26_1-p1_244T	TGME49_202620-t26_1-p1	dense granules	1	244	T	Putative transmembrane protein(predict) GN=TGME49_202620	5.32089	0.0019118	4.89274	0.00725599	0.953823	0.620455
TGME49_283510-t26_1-p1_171S	TGME49_283510-t26_1-p1	IMC	3.8e-14	171	S	IMC-associated protein 1(predict) GN=TGME49_283510	5.23594	0.002927	3.01887	0.00247543	0.655946	0.0727318
TGME49_309870-t26_1-p1_456S	TGME49_309870-t26_1-p1	nucleus - chromatin	4.01e-09	456	S	PX domain protein(predict) GN=TGME49_309870	5.22671	0.0147435	3.89961	0.0181618	0.934463	0.720924
TGME49_320100-t26_1-p1_190S	TGME49_320100-t26_1-p1	nucleus - non-chromatin	1	190	S	RNA recognition motif-containing protein GN=TGME49_320100	5.10853	0.00164181	2.70155	0.018624	0.645789	0.164775
TGME49_217740-t26_1-p1_157S	TGME49_217740-t26_1-p1	apicoplast	1	157	S	3-ketoacyl-(acyl-carrier-protein) reductase GN=TGME49_217740	5.0911	9.29131e-06	4.57194	0.000316228	0.862635	0.156684
TGME49_230940-t26_1-p1_387T	TGME49_230940-t26_1-p1	nucleus - chromatin	0.667	387	T	hypothetical protein GN=TGME49_230940	5.03965	8.15774e-05	2.34538	0.000381772	0.44298	0.000546483
TGME49_304955-t26_1-p1_880T	TGME49_304955-t26_1-p1	dense granules	1	880	T	serine/threonine specific protein phosphatase GN=TGME49_304955	5.01102	0.0156901	3.40304	0.00130863	0.844836	0.353109
TGME49_307810-t26_1-p1_94S	TGME49_307810-t26_1-p1	nucleus - chromatin	1	94	S	hypothetical protein GN=TGME49_307810	4.98824	0.0185486	2.61448	0.0467715	0.571903	0.0670658
TGME49_267080-t26_1-p1_218S	TGME49_267080-t26_1-p1	19S proteasome	1	218	S	"26S protease regulatory subunit 4, putative GN=TGME49_267080"	4.98018	0.0132883	4.66103	0.0118823	0.957302	0.748555
TGME49_227650-t26_1-p1_227S	TGME49_227650-t26_1-p1	nucleus - non-chromatin	0.494	227	S	"microtubule-associated protein RP/EB family, putative GN=TGME49_227650"	4.95366	0.00827332	3.39526	0.0398862	0.689249	0.0177852
TGME49_254940-t26_1-p1_2634S	TGME49_254940-t26_1-p1	nucleus - chromatin	1	2634	S	MIF4G domain-containing protein GN=TGME49_254940	4.89468	0.001136	3.82486	0.000443907	0.89826	0.0941861
TGME49_320020-t26_1-p1_570S	TGME49_320020-t26_1-p1	PM - integral	1	570	S	"transporter, major facilitator family protein GN=TGME49_320020"	4.79837	0.00268703	4.55152	0.0136664	0.975916	0.75347
TGME49_226380-t26_1-p1_85S	TGME49_226380-t26_1-p1	nucleus - chromatin	0.955	85	S	Putative transmembrane protein(predict) GN=TGME49_226380	4.78586	2.00938e-05	2.77515	0.0111295	0.571953	0.00971519
TGME49_249990-t26_1-p1_710S	TGME49_249990-t26_1-p1	dense granules	1	710	S	"Microtubule-binding protein, putative(predict) GN=TGME49_249990"	4.68548	0.00341261	6.21042	0.00404156	1.23797	0.115077
TGME49_237280-t26_1-p1_1460S	TGME49_237280-t26_1-p1	nucleus - chromatin	1.57e-11	1460	S	TLD protein GN=TGME49_237280	4.62068	0.00600632	3.28526	0.0418235	0.654731	0.11408
TGME49_281620-t26_1-p1_216S	TGME49_281620-t26_1-p1	nucleus - chromatin	0.321	216	S	aldo/keto reductase family oxidoreductase GN=TGME49_281620	4.6179	0.00342586	2.17549	0.0126974	0.507804	0.0220808
TGME49_230940-t26_1-p1_360S	TGME49_230940-t26_1-p1	nucleus - chromatin	0.667	360	S	hypothetical protein GN=TGME49_230940	4.61751	0.00598659	2.03809	5.25328e-05	0.492446	0.024691
TGME49_225160-t26_1-p1_104S	TGME49_225160-t26_1-p1	dense granules	1	104	S	Putative transmembrane protein(predict) GN=TGME49_225160	4.6082	0.00261265	5.19748	0.0133967	1.05373	0.856529
TGME49_227360-t26_1-p1_13S	TGME49_227360-t26_1-p1	60S ribosome	1	13	S	ribosomal protein RPL3 GN=TGME49_227360	4.59538	0.035706	3.07916	0.0106711	0.705272	0.242944
TGME49_228340-t26_1-p1_1496S	TGME49_228340-t26_1-p1	nucleus - chromatin	0.975	1496	S	Putative elongation factor Tu GTP-binding domain protein(predict) GN=TGME49_228340	4.57612	0.00212075	2.25788	0.00756255	0.510021	0.00299734
TGME49_297070-t26_1-p1_343S	TGME49_297070-t26_1-p1	rhoptries 2	1	343	S	Putative duplicated carbonic anhydrase(predict) GN=TGME49_297070	4.55392	2.12914e-06	4.9033	0.00025898	1.02078	0.920473
TGME49_225160-t26_1-p1_109T	TGME49_225160-t26_1-p1	dense granules	1	109	T	Putative transmembrane protein(predict) GN=TGME49_225160	4.48465	0.00269891	4.84709	0.0116661	1.01985	0.980073
TGME49_315270-t26_1-p1_221S	TGME49_315270-t26_1-p1	cytosol	1.98e-25	221	S	Putative eIF4-gamma/eIF5/eIF2b-epsilon carboxy-terminal domain protein(predict) GN=TGME49_315270	4.45348	0.00204676	2.57444	0.0447405	0.464376	0.00436931
TGME49_202900-t26_1-p1_893S	TGME49_202900-t26_1-p1	NA		893	S	zinc finger (CCCH type) motif-containing protein GN=TGME49_202900	4.42155	0.0022398	4.03241	0.00609932	0.871759	0.245084
TGME49_318460-t26_1-p1_481S	TGME49_318460-t26_1-p1	ER	1	481	S	"Golgi-ER-type, P-type ATPase(predict) GN=TGME49_318460"	4.31974	0.0217853	2.61497	0.0164947	0.686332	0.0268748
TGME49_221870-t26_1-p1_960S	TGME49_221870-t26_1-p1	ER	7.2e-10	960	S	hypothetical protein GN=TGME49_221870	4.30748	0.000937643	2.46933	0.00186283	0.659974	0.0153802
TGME49_214090-t26_1-p1_1253S	TGME49_214090-t26_1-p1	nucleus - non-chromatin	0.996	1253	S	signal peptidase GN=TGME49_214090	4.27766	0.00325067	2.61426	0.0136827	0.621587	0.00503034
TGME49_218280-t26_1-p1_147S	TGME49_218280-t26_1-p1	mitochondrion - membranes	1	147	S	"eukaryotic porin, putative GN=TGME49_218280"	4.26306	0.00244067	7.32868	0.000118845	1.86441	0.0445321
TGME49_298610-t26_1-p1_1026S	TGME49_298610-t26_1-p1	nucleus - chromatin	1	1026	S	GYF domain-containing protein GN=TGME49_298610	4.21513	0.000181358	2.76794	0.00255287	0.678738	0.0264823
TGME49_270240-t26_1-p1_238S	TGME49_270240-t26_1-p1	dense granules	1	238	S	MAG1 GN=TGME49_270240	4.19879	0.0024185	3.167	0.00201694	0.814925	0.154386
TGME49_252210-t26_1-p1_942S	TGME49_252210-t26_1-p1	nucleus - chromatin	0.999	942	S	pentatricopeptide repeat domain-containing protein GN=TGME49_252210	4.18381	0.000974098	2.25083	0.00288816	0.573838	0.0393873
TGME49_230940-t26_1-p1_393S	TGME49_230940-t26_1-p1	nucleus - chromatin	0.667	393	S	hypothetical protein GN=TGME49_230940	4.16591	0.0010911	2.68426	0.00420033	0.63918	0.00354358
TGME49_312100-t26_1-p1_739S	TGME49_312100-t26_1-p1	IMC	1	739	S	plasma membrane-type Ca(2+)-ATPase A1 PMCAA1 GN=TGME49_312100	4.13431	0.000946228	2.67251	0.0199775	0.626806	0.186611
TGME49_311360-t26_1-p1_105S	TGME49_311360-t26_1-p1	PM - peripheral 2	1	105	S	protein kinase G AGC kinase family member PKG GN=TGME49_311360	4.05883	0.000454846	3.5812	4.46293e-06	0.927932	0.329397
TGME49_247450-t26_1-p1_993T	TGME49_247450-t26_1-p1	nucleus - non-chromatin	1	993	T	trithorax group protein osa-like(predict) GN=TGME49_247450	4.03251	0.0470377	6.67192	0.0340817	1.6172	0.00338457
TGME49_221720-t26_1-p1_995S	TGME49_221720-t26_1-p1	NA		995	S	"Putative Tbc domain,related protein(predict) GN=TGME49_221720"	4.01922	0.00597343	2.97585	0.0146636	0.801746	0.216225
TGME49_232000-t26_1-p1_428S	TGME49_232000-t26_1-p1	dense granules	1	428	S	Putative transmembrane protein(predict) GN=TGME49_232000	4.01464	0.000474397	2.47947	0.0375076	0.645401	0.0330466
TGME49_316900-t26_1-p1_90S	TGME49_316900-t26_1-p1	nucleus - non-chromatin	1	90	S	Sas10 C-terminal domain-containing protein GN=TGME49_316900	3.96554	0.00241607	4.8589	0.00720934	1.44033	0.155106
TGME49_239740-t26_1-p1_261S	TGME49_239740-t26_1-p1	dense granules	1	261	S	dense granule protein GRA14 GN=TGME49_239740	3.94463	0.0135172	2.37581	0.0303493	0.687773	0.153255
TGME49_297720-t26_1-p1_1030S	TGME49_297720-t26_1-p1	cytosol	1	1030	S	trehalose-phosphatase GN=TGME49_297720	3.93883	0.0106015	3.7835	0.0182635	0.917159	0.304706
TGME49_273870-t26_1-p1_1499T	TGME49_273870-t26_1-p1	nucleus - chromatin	1	1499	T	SWI2/SNF2 ISWI-like (AT hook) GN=TGME49_273870	3.92293	0.000392204	2.61808	3.99006e-05	0.729664	0.0640191
TGME49_248880-t26_1-p1_294S	TGME49_248880-t26_1-p1	PM - integral	0.977	294	S	GTPase RAB7 GN=TGME49_248880	3.90436	0.000493051	2.54736	0.00376804	0.721422	0.00907306
TGME49_270865-t26_1-p1_1979S	TGME49_270865-t26_1-p1	nucleus - chromatin	0.998	1979	S	"adenylate cyclase, putative GN=TGME49_270865"	3.88127	0.0253787	2.05381	2.24965e-05	0.659064	0.0964259
TGME49_247450-t26_1-p1_330S	TGME49_247450-t26_1-p1	nucleus - non-chromatin	1	330	S	trithorax group protein osa-like(predict) GN=TGME49_247450	3.86146	0.00120757	2.7586	0.0184172	0.757344	0.160217
TGME49_311100-t26_1-p1_307S	TGME49_311100-t26_1-p1	nucleus - non-chromatin	0.00387	307	S	zinc finger (CCCH type) motif-containing protein GN=TGME49_311100	3.80875	0.0397451	2.36499	0.00515641	0.689373	0.197793
TGME49_231070-t26_1-p1_295S	TGME49_231070-t26_1-p1	IMC	0	295	S	protein kinase GN=TGME49_231070	3.79329	0.0412369	2.48896	0.00152249	0.795467	0.0471037
TGME49_249260-t26_1-p1_1718S	TGME49_249260-t26_1-p1	nucleus - chromatin	1.04e-27	1718	S	"cell-cycle-associated protein kinase CDK, putative GN=TGME49_249260"	3.78855	0.0404047	2.15477	0.0226724	0.573504	0.128633
TGME49_254940-t26_1-p1_1491S	TGME49_254940-t26_1-p1	nucleus - chromatin	1	1491	S	MIF4G domain-containing protein GN=TGME49_254940	3.78605	5.02338e-05	2.00123	0.0201003	0.591527	0.071054
TGME49_311230-t26_1-p1_4650S	TGME49_311230-t26_1-p1	IMC	0	4650	S	Putative transmembrane protein(predict) GN=TGME49_311230	3.73255	9.87536e-05	2.00765	0.00562711	0.545058	0.037176
TGME49_218960-t26_1-p1_748S	TGME49_218960-t26_1-p1	nucleus - chromatin	1	748	S	AP2 domain transcription factor AP2XII-1 GN=TGME49_218960	3.71151	0.00154143	2.11029	0.00541903	0.602746	0.0202497
TGME49_311100-t26_1-p1_776S	TGME49_311100-t26_1-p1	nucleus - non-chromatin	0.00387	776	S	zinc finger (CCCH type) motif-containing protein GN=TGME49_311100	3.71124	0.00823965	2.17096	0.00141378	0.570061	0.00707146
TGME49_242625-t26_1-p1_6250S	TGME49_242625-t26_1-p1	NA		6250	S	ATPase family associated with various cellular activities (AAA) subfamily protein GN=TGME49_242625	3.70677	0.0323424	2.84576	0.0121627	0.850327	0.488588
TGME49_320080-t26_1-p1_872S	TGME49_320080-t26_1-p1	nucleus - chromatin	0.999	872	S	hypothetical protein GN=TGME49_320080	3.69934	0.0155209	2.81394	0.0266266	0.864585	0.453427
TGME49_210700-t26_1-p1_1382S	TGME49_210700-t26_1-p1	nucleus - chromatin	0.957	1382	S	VPS13_C domain-containing protein(predict) GN=TGME49_210700	3.67901	0.0300344	2.14055	0.0437138	0.638756	0.0807554
TGME49_316340-t26_1-p1_43S	TGME49_316340-t26_1-p1	IMC	1	43	S	Inner membrane complex protein 22(predict) GN=TGME49_316340	3.67298	0.000601765	2.7588	0.0126883	0.914166	0.445313
TGME49_305920-t26_1-p1_391S	TGME49_305920-t26_1-p1	nucleus - chromatin	1	391	S	endonuclease III family 1 protein GN=TGME49_305920	3.65567	0.0037773	2.32015	0.0139642	0.659935	0.0194568
TGME49_239400-t26_1-p1_1082S	TGME49_239400-t26_1-p1	IMC	1.93e-05	1082	S	hypothetical protein GN=TGME49_239400	3.6532	0.000478498	2.43389	0.0212961	0.62717	0.0224621
TGME49_204340-t26_1-p1_133S	TGME49_204340-t26_1-p1	dense granules	1	133	S	Putative transmembrane protein(predict) GN=TGME49_204340	3.65252	0.0406847	5.1867	0.0366018	1.44205	0.19788
TGME49_204060-t26_1-p1_191S	TGME49_204060-t26_1-p1	Golgi	1	191	S	SNARE domain-containing protein GN=TGME49_204060	3.65228	0.0450716	2.70572	0.0376746	0.833301	0.311203
TGME49_273905-t26_1-p1_272T	TGME49_273905-t26_1-p1	nucleus - chromatin	0	272	T	Putative ARM repeat protein(predict) GN=TGME49_273905	3.63987	3.51149e-06	2.52703	0.00636213	0.710257	0.0316309
TGME49_266090-t26_1-p1_401S	TGME49_266090-t26_1-p1	IMC	1	401	S	Putative transmembrane protein(predict) GN=TGME49_266090	3.63107	0.00297963	2.44382	0.0124948	0.721222	0.177627
TGME49_311890-t26_1-p1_122S	TGME49_311890-t26_1-p1	cytosol	1	122	S	Cgd5_3650 protein(predict) GN=TGME49_311890	3.62335	0.000430617	3.278	0.000944902	1.11118	0.0995218
TGME49_236910-t26_1-p1_224S	TGME49_236910-t26_1-p1	nucleus - non-chromatin	1	224	S	"U2 snRNP auxiliary factor, putative GN=TGME49_236910"	3.60033	0.000935861	4.25802	0.00493799	1.40331	0.0352314
TGME49_290720-t26_1-p1_155S	TGME49_290720-t26_1-p1	Golgi	1	155	S	"vacuolar proton translocating ATPase subunit, putative GN=TGME49_290720"	3.56886	0.00037154	2.20456	0.00109699	0.705783	0.130353
TGME49_225540-t26_1-p1_66S	TGME49_225540-t26_1-p1	cytosol	2.72e-34	66	S	TolA(predict) GN=TGME49_225540	3.53955	0.0037906	4.56712	0.0413881	1.30366	0.615515
TGME49_225540-t26_1-p1_65S	TGME49_225540-t26_1-p1	cytosol	2.72e-34	65	S	TolA(predict) GN=TGME49_225540	3.53955	0.0037906	4.56712	0.0413881	1.30366	0.615515
TGME49_261480-t26_1-p1_320S	TGME49_261480-t26_1-p1	ER	1	320	S	phosphatidyl serine synthase GN=TGME49_261480	3.53242	0.0116215	3.50678	0.00647375	1.05118	0.761539
TGME49_316650-t26_1-p1_1156S	TGME49_316650-t26_1-p1	cytosol	0	1156	S	hypothetical protein GN=TGME49_316650	3.52216	0.0208089	2.51571	0.0369182	0.677085	0.03684
TGME49_232000-t26_1-p1_171T	TGME49_232000-t26_1-p1	dense granules	1	171	T	Putative transmembrane protein(predict) GN=TGME49_232000	3.47753	0.000103252	3.02233	0.00249962	0.950832	0.42454
TGME49_239400-t26_1-p1_853S	TGME49_239400-t26_1-p1	IMC	1.93e-05	853	S	hypothetical protein GN=TGME49_239400	3.47629	0.00791424	36.9607	0.0196603	8.83515	0.034084
TGME49_254940-t26_1-p1_857S	TGME49_254940-t26_1-p1	nucleus - chromatin	1	857	S	MIF4G domain-containing protein GN=TGME49_254940	3.47242	0.00269754	2.27895	0.0185745	0.719966	0.0742105
TGME49_239740-t26_1-p1_407S	TGME49_239740-t26_1-p1	dense granules	1	407	S	dense granule protein GRA14 GN=TGME49_239740	3.45737	0.00107385	3.04855	0.00052617	1.02769	0.938524
TGME49_216970-t26_1-p1_389S	TGME49_216970-t26_1-p1	NA		389	S	"coronin, putative GN=TGME49_216970"	3.45148	0.000453634	2.01691	0.00676889	0.658163	3.27368e-05
TGME49_212820-t26_1-p1_511S	TGME49_212820-t26_1-p1	cytosol	0.962	511	S	ubiquitin family protein GN=TGME49_212820	3.4478	0.000135689	2.40436	0.00398903	0.666067	0.00116596
TGME49_254940-t26_1-p1_771S	TGME49_254940-t26_1-p1	nucleus - chromatin	1	771	S	MIF4G domain-containing protein GN=TGME49_254940	3.44713	0.00258853	2.65388	0.0132394	0.802246	0.060473
TGME49_270880-t26_1-p1_737S	TGME49_270880-t26_1-p1	nucleus - non-chromatin	1	737	S	RNA recognition motif-containing protein GN=TGME49_270880	3.43695	0.013238	2.116	0.00526865	0.681949	0.0962307
TGME49_232120-t26_1-p1_1215S	TGME49_232120-t26_1-p1	PM - integral	1	1215	S	Putative transmembrane protein(predict) GN=TGME49_232120	3.41262	0.00257802	4.55363	0.000233253	1.39425	0.0185845
TGME49_313270-t26_1-p1_686S	TGME49_313270-t26_1-p1	nucleus - chromatin	1	686	S	"Putative collagen alpha-1(III) chain, related protein(predict) GN=TGME49_313270"	3.41117	0.000314229	2.57744	0.00736723	0.732585	0.0721805
TGME49_247730-t26_1-p1_390S	TGME49_247730-t26_1-p1	nucleus - chromatin	1	390	S	AP2 domain transcription factor AP2XII-5 GN=TGME49_247730	3.40523	0.0242488	2.303	0.0448912	0.804237	0.0615857
TGME49_250770-t26_1-p1_79T	TGME49_250770-t26_1-p1	cytosol	1	79	T	"eukaryotic initiation factor-4A, putative GN=TGME49_250770"	3.38433	0.035938	4.8824	0.0413818	1.35916	0.20526
TGME49_213067-t26_1-p1_167S	TGME49_213067-t26_1-p1	dense granules	1	167	S	Putative transmembrane protein(predict) GN=TGME49_213067	3.37743	9.33992e-05	2.10997	0.00299024	0.590082	0.00371085
TGME49_220900-t26_1-p1_50S	TGME49_220900-t26_1-p1	IMC	2.73e-13	50	S	hypothetical protein GN=TGME49_220900	3.37505	0.0028458	3.74305	0.0414461	1.14709	0.956151
TGME49_229000-t26_1-p1_17S	TGME49_229000-t26_1-p1	cytosol	1	17	S	kelch repeat-containing protein GN=TGME49_229000	3.37361	0.0232544	5.58845	0.0222603	1.73728	0.375941
TGME49_245720-t26_1-p1_2400S	TGME49_245720-t26_1-p1	nucleus - chromatin	0	2400	S	SWI2/SNF2-containing protein GN=TGME49_245720	3.34306	0.000477313	2.7161	0.000275789	0.875232	0.0134078
TGME49_314740-t26_1-p1_632T	TGME49_314740-t26_1-p1	nucleus - non-chromatin	1	632	T	PSP protein GN=TGME49_314740	3.33468	0.028594	2.3429	0.00518666	0.806669	0.220736
TGME49_250820-t26_1-p1_1116S	TGME49_250820-t26_1-p1	apical 1	1	1116	S	hypothetical protein GN=TGME49_250820	3.33261	0.00304233	2.16396	0.00641536	0.703621	0.00686327
TGME49_240980-t26_1-p1_654S	TGME49_240980-t26_1-p1	cytosol	1	654	S	collagen alpha-1(I) chain(predict) GN=TGME49_240980	3.3262	0.00521547	2.89916	0.00618275	1.16039	0.622035
TGME49_237520-t26_1-p1_209S	TGME49_237520-t26_1-p1	nucleus - chromatin	1	209	S	Putative Myb-like DNA-binding domain protein(predict) GN=TGME49_237520	3.31814	0.00638628	2.12964	0.0181255	0.592655	0.0153498
TGME49_280660-t26_1-p1_4945S	TGME49_280660-t26_1-p1	nucleus - chromatin	0.823	4945	S	HECT-domain (ubiquitin-transferase) domain-containing protein GN=TGME49_280660	3.31729	0.0295722	3.7106	0.0388367	1.10708	0.150239
TGME49_316340-t26_1-p1_46S	TGME49_316340-t26_1-p1	IMC	1	46	S	Inner membrane complex protein 22(predict) GN=TGME49_316340	3.30427	0.000627121	2.22114	0.0110321	0.885932	0.432928
TGME49_221210-t26_1-p1_162S	TGME49_221210-t26_1-p1	ER 2	1	162	S	cyclophilin GN=TGME49_221210	3.2992	7.18092e-06	3.50731	0.00191826	1.12071	0.499596
TGME49_320100-t26_1-p1_17S	TGME49_320100-t26_1-p1	nucleus - non-chromatin	1	17	S	RNA recognition motif-containing protein GN=TGME49_320100	3.29844	0.00415598	2.57041	0.0382886	0.852192	0.159486
TGME49_205220-t26_1-p1_1047T	TGME49_205220-t26_1-p1	nucleus - non-chromatin	1	1047	T	"U5 snRNP-associated subunit, putative GN=TGME49_205220"	3.26485	0.00698931	2.14943	0.00221022	0.712665	0.0248024
TGME49_247450-t26_1-p1_247S	TGME49_247450-t26_1-p1	nucleus - non-chromatin	1	247	S	trithorax group protein osa-like(predict) GN=TGME49_247450	3.26388	0.00210479	2.65945	0.0248171	0.775216	0.184951
TGME49_231440-t26_1-p1_23S	TGME49_231440-t26_1-p1	nucleus - non-chromatin	0.999	23	S	LsmAD domain-containing protein GN=TGME49_231440	3.25456	0.00105258	3.48788	0.0107675	0.947236	0.493916
TGME49_295400-t26_1-p1_407S	TGME49_295400-t26_1-p1	NA		407	S	MINDY_DUB domain-containing protein(predict) GN=TGME49_295400	3.25068	0.00255838	3.15144	0.0193988	1.02898	0.603909
TGME49_247450-t26_1-p1_279S	TGME49_247450-t26_1-p1	nucleus - non-chromatin	1	279	S	trithorax group protein osa-like(predict) GN=TGME49_247450	3.22941	0.000534288	2.08836	0.0419464	0.637114	0.0870597
TGME49_239740-t26_1-p1_342S	TGME49_239740-t26_1-p1	dense granules	1	342	S	dense granule protein GRA14 GN=TGME49_239740	3.20523	0.000150331	2.8128	0.00113729	0.957417	0.441416
TGME49_206580-t26_1-p1_4293S	TGME49_206580-t26_1-p1	nucleus - chromatin	0.989	4293	S	formin FRM2 GN=TGME49_206580	3.19543	0.0413102	2.10099	0.00354905	0.595549	0.099947
TGME49_224260-t26_1-p1_4696S	TGME49_224260-t26_1-p1	nucleus - chromatin	1	4696	S	PHD-finger domain-containing protein GN=TGME49_224260	3.18893	0.0117217	3.1016	0.0230615	1.0355	0.988458
TGME49_208370-t26_1-p1_1010S	TGME49_208370-t26_1-p1	IMC	1	1010	S	"myosin heavy chain, putative GN=TGME49_208370"	3.18281	0.00127654	2.847	0.00611294	0.978554	0.770542
TGME49_266080-t26_1-p1_474S	TGME49_266080-t26_1-p1	apical 1	1	474	S	hypothetical protein GN=TGME49_266080	3.144	0.000226399	2.74981	0.00220692	0.875285	0.112642
TGME49_239740-t26_1-p1_123S	TGME49_239740-t26_1-p1	dense granules	1	123	S	dense granule protein GRA14 GN=TGME49_239740	3.13836	0.000208117	2.47775	0.000360911	0.905347	0.214185
TGME49_319850-t26_1-p1_200S	TGME49_319850-t26_1-p1	nucleus - non-chromatin	1	200	S	"splicing factor U2AF family SnRNP auxilary factor large subunit, RRM domain-containing protein GN=TGME49_319850"	3.13143	0.0175963	3.78711	0.0164673	1.37053	0.311182
TGME49_272640-t26_1-p1_52S	TGME49_272640-t26_1-p1	nucleus - chromatin	6.5e-11	52	S	"eukaryotic initiation factor-2B, epsilon subunit, putative GN=TGME49_272640"	3.12971	0.0113392	2.03237	0.0131927	0.635138	0.0877685
TGME49_267050-t26_1-p1_183S	TGME49_267050-t26_1-p1	cytosol	1	183	S	"hydrolase, alpha/beta fold family protein GN=TGME49_267050"	3.12615	0.00102525	2.73717	0.0300089	0.755985	0.383046
TGME49_214840-t26_1-p1_1866S	TGME49_214840-t26_1-p1	nucleus - chromatin	1	1866	S	AP2 domain transcription factor AP2X-7 GN=TGME49_214840	3.1242	0.00481087	2.01268	0.0325089	0.741171	0.0056739
TGME49_239740-t26_1-p1_397S	TGME49_239740-t26_1-p1	dense granules	1	397	S	dense granule protein GRA14 GN=TGME49_239740	3.10771	0.00268246	3.47955	0.00504407	1.39594	0.0864823
TGME49_226660-t26_1-p1_1956S	TGME49_226660-t26_1-p1	nucleus - chromatin	0.955	1956	S	hypothetical protein GN=TGME49_226660	3.09544	0.00194895	2.60787	0.00299043	0.897329	0.378774
TGME49_260310-t26_1-p1_29S	TGME49_260310-t26_1-p1	PM - integral	1	29	S	ATP-binding cassette transporter ABC.B1 GN=TGME49_260310	3.0863	0.0108563	2.60472	0.0210382	0.96279	0.697757
TGME49_246178-t26_1-p1_44S	TGME49_246178-t26_1-p1	rhoptries 2	1	44	S	Sulfite exporter TauE/SafE protein(predict) GN=TGME49_246178	3.07303	0.00261635	2.27411	0.0476477	0.803946	0.205427
TGME49_311100-t26_1-p1_515S	TGME49_311100-t26_1-p1	nucleus - non-chromatin	0.00387	515	S	zinc finger (CCCH type) motif-containing protein GN=TGME49_311100	3.06063	0.00644406	3.83832	0.0137224	1.18778	0.166438
TGME49_310780-t26_1-p1_266T	TGME49_310780-t26_1-p1	dense granules	1	266	T	dense granule protein GRA4 GN=TGME49_310780	3.05403	0.00776758	3.07528	0.0251684	1.11533	0.84229
TGME49_313270-t26_1-p1_2081S	TGME49_313270-t26_1-p1	nucleus - chromatin	1	2081	S	"Putative collagen alpha-1(III) chain, related protein(predict) GN=TGME49_313270"	3.05038	0.00246128	2.29948	0.0217748	0.833634	0.26595
TGME49_213660-t26_1-p1_759S	TGME49_213660-t26_1-p1	NA		759	S	zinc finger (CCCH type) motif-containing protein GN=TGME49_213660	3.04687	0.00955146	2.00217	0.0370432	0.691168	0.208546
TGME49_320100-t26_1-p1_342S	TGME49_320100-t26_1-p1	nucleus - non-chromatin	1	342	S	RNA recognition motif-containing protein GN=TGME49_320100	3.01273	0.0335108	2.0425	0.00107848	0.807005	0.249231
TGME49_214090-t26_1-p1_932S	TGME49_214090-t26_1-p1	nucleus - non-chromatin	0.996	932	S	signal peptidase GN=TGME49_214090	2.99759	0.000751025	2.21688	0.010881	0.755375	0.150579
TGME49_278660-t26_1-p1_182S	TGME49_278660-t26_1-p1	PM - integral	1	182	S	"P-type ATPase4, putative GN=TGME49_278660"	2.99179	0.00341532	3.1498	0.00533595	1.0854	0.684489
TGME49_234230-t26_1-p1_717S	TGME49_234230-t26_1-p1	nucleus - chromatin	1	717	S	hypothetical protein GN=TGME49_234230	2.97388	0.00167023	2.67806	0.00382526	0.97755	0.683166
TGME49_313480-t26_1-p1_1095S	TGME49_313480-t26_1-p1	apical 2	1	1095	S	MAR-binding filament-like protein 1-1(predict) GN=TGME49_313480	2.96196	0.00146326	2.25412	0.0318716	0.785914	0.0698067
TGME49_239740-t26_1-p1_337S	TGME49_239740-t26_1-p1	dense granules	1	337	S	dense granule protein GRA14 GN=TGME49_239740	2.95975	0.00144782	2.27435	0.00105714	0.857114	0.201867
TGME49_230850-t26_1-p1_73S	TGME49_230850-t26_1-p1	IMC	1	73	S	"Mucin, putative(predict) GN=TGME49_230850"	2.95063	0.000242393	2.14839	0.00657867	0.756925	0.0341739
TGME49_294710-t26_1-p1_542S	TGME49_294710-t26_1-p1	nucleus - non-chromatin	0.905	542	S	RNA recognition motif-containing protein GN=TGME49_294710	2.94895	0.0235289	2.74989	0.00340999	1.06979	0.953674
TGME49_297720-t26_1-p1_1032S	TGME49_297720-t26_1-p1	cytosol	1	1032	S	trehalose-phosphatase GN=TGME49_297720	2.92757	0.000827162	3.53619	4.22764e-05	1.17767	0.0877604
TGME49_265090-t26_1-p1_1772S	TGME49_265090-t26_1-p1	nucleus - chromatin	6.2e-10	1772	S	hypothetical protein GN=TGME49_265090	2.91944	0.0197858	4.21049	0.00960835	1.43358	0.00500577
TGME49_229030-t26_1-p1_44S	TGME49_229030-t26_1-p1	ER	1	44	S	Microsomal signal peptidase 25 kDa subunit(predict) GN=TGME49_229030	2.90596	0.00174993	2.82975	0.00028467	1.1504	0.264418
TGME49_214600-t26_1-p1_3732S	TGME49_214600-t26_1-p1	nucleus - chromatin	0.997	3732	S	hypothetical protein GN=TGME49_214600	2.8977	0.00621683	2.631	0.00633108	0.91308	0.0356791
TGME49_297720-t26_1-p1_1033S	TGME49_297720-t26_1-p1	cytosol	1	1033	S	trehalose-phosphatase GN=TGME49_297720	2.89332	0.000451736	3.57563	0.000145111	1.23341	0.0679522
TGME49_202550-t26_1-p1_1515S	TGME49_202550-t26_1-p1	IMC	1.77e-20	1515	S	NLI interacting factor family phosphatase GN=TGME49_202550	2.88902	0.0478592	2.83587	0.0137722	1.04693	0.434957
TGME49_209500-t26_1-p1_273S	TGME49_209500-t26_1-p1	nucleus - chromatin	1	273	S	hypothetical protein GN=TGME49_209500	2.88656	0.0147668	3.10772	0.0188041	0.997523	0.91007
TGME49_258470-t26_1-p1_39S	TGME49_258470-t26_1-p1	IMC	1	39	S	Inner membrane complex protein 24(predict) GN=TGME49_258470	2.88606	0.0393169	3.63773	0.0177549	1.26237	0.00953009
TGME49_231750-t26_1-p1_504S	TGME49_231750-t26_1-p1	mitochondrion - soluble	1	504	S	Macro domain protein(predict) GN=TGME49_231750	2.86674	0.000831844	2.38584	0.00120343	0.795928	0.0203181
TGME49_235380-t26_1-p1_289S	TGME49_235380-t26_1-p1	apical 1	1	289	S	hypothetical protein GN=TGME49_235380	2.85314	0.00016001	2.26945	0.0111307	0.862944	0.374826
TGME49_269180-t26_1-p1_1860S	TGME49_269180-t26_1-p1	nucleus - non-chromatin	0.999	1860	S	MIF4G domain-containing protein GN=TGME49_269180	2.84599	0.00596192	3.62075	0.00100302	1.4688	0.205645
TGME49_304970-t26_1-p1_709S	TGME49_304970-t26_1-p1	nucleus - non-chromatin	1	709	S	"cell-cycle-associated protein kinase CDK, putative GN=TGME49_304970"	2.83182	0.010429	4.81923	0.0492578	1.61996	0.231899
TGME49_304970-t26_1-p1_702S	TGME49_304970-t26_1-p1	nucleus - non-chromatin	1	702	S	"cell-cycle-associated protein kinase CDK, putative GN=TGME49_304970"	2.83182	0.010429	4.81923	0.0492578	1.61996	0.231899
TGME49_304970-t26_1-p1_700S	TGME49_304970-t26_1-p1	nucleus - non-chromatin	1	700	S	"cell-cycle-associated protein kinase CDK, putative GN=TGME49_304970"	2.83182	0.010429	4.81923	0.0492578	1.61996	0.231899
TGME49_304970-t26_1-p1_698S	TGME49_304970-t26_1-p1	nucleus - non-chromatin	1	698	S	"cell-cycle-associated protein kinase CDK, putative GN=TGME49_304970"	2.83182	0.010429	4.81923	0.0492578	1.61996	0.231899
TGME49_269180-t26_1-p1_1312S	TGME49_269180-t26_1-p1	nucleus - non-chromatin	0.999	1312	S	MIF4G domain-containing protein GN=TGME49_269180	2.82414	0.00118861	2.12062	0.00409591	0.793198	0.161772
TGME49_203290-t26_1-p1_269S	TGME49_203290-t26_1-p1	dense granules	1	269	S	hypothetical protein GN=TGME49_203290	2.8234	0.0257657	2.6454	0.0418405	0.939836	0.354446
TGME49_306960-t26_1-p1_143S	TGME49_306960-t26_1-p1	cytosol	1	143	S	"phenylalanine--tRNA ligase, beta subunit protein GN=TGME49_306960"	2.81829	2.85869e-05	2.94985	0.00251096	1.09437	0.3021
TGME49_294710-t26_1-p1_759S	TGME49_294710-t26_1-p1	nucleus - non-chromatin	0.905	759	S	RNA recognition motif-containing protein GN=TGME49_294710	2.80761	0.04721	2.02011	0.0333577	0.929616	0.483115
TGME49_304970-t26_1-p1_439S	TGME49_304970-t26_1-p1	nucleus - non-chromatin	1	439	S	"cell-cycle-associated protein kinase CDK, putative GN=TGME49_304970"	2.80336	0.00825162	2.14691	0.0279818	0.69408	0.00059597
TGME49_222220-t26_1-p1_274S	TGME49_222220-t26_1-p1	IMC	1	274	S	alveolin domain containing intermediate filament IMC7 GN=TGME49_222220	2.7967	0.0117209	2.56179	0.00176198	0.911996	0.00729253
TGME49_240060-t26_1-p1_274S	TGME49_240060-t26_1-p1	dense granules	1	274	S	hypothetical protein GN=TGME49_240060	2.78745	0.00100549	2.13698	0.00397848	0.7772	0.0239985
TGME49_254470-t26_1-p1_97S	TGME49_254470-t26_1-p1	dense granules	1	97	S	Putative transmembrane protein(predict) GN=TGME49_254470	2.77106	0.0125598	2.07754	0.00437885	0.798696	0.180228
TGME49_301270-t26_1-p1_2789S	TGME49_301270-t26_1-p1	nucleus - chromatin	1	2789	S	Tyrosine kinase-like (TKL) protein GN=TGME49_301270	2.76779	0.0180106	2.35785	0.0450546	0.628434	0.0341228
TGME49_205320-t26_1-p1_249S	TGME49_205320-t26_1-p1	cytosol	1	249	S	Putative serine-rich adhesin for platelets family protein(predict) GN=TGME49_205320	2.76113	0.0231714	6.0826	0.00892256	2.15726	8.43943e-05
TGME49_247450-t26_1-p1_382S	TGME49_247450-t26_1-p1	nucleus - non-chromatin	1	382	S	trithorax group protein osa-like(predict) GN=TGME49_247450	2.76094	0.0336504	3.31946	0.00596084	1.31341	0.256209
TGME49_295710-t26_1-p1_398S	TGME49_295710-t26_1-p1	cytosol	0.997	398	S	HECT-domain (ubiquitin-transferase) domain-containing protein GN=TGME49_295710	2.75612	0.0183912	2.62529	0.0202796	0.918868	0.591952
TGME49_313270-t26_1-p1_1914S	TGME49_313270-t26_1-p1	nucleus - chromatin	1	1914	S	"Putative collagen alpha-1(III) chain, related protein(predict) GN=TGME49_313270"	2.74806	0.00056804	2.16388	0.00681651	0.812091	0.113438
TGME49_316900-t26_1-p1_216S	TGME49_316900-t26_1-p1	nucleus - non-chromatin	1	216	S	Sas10 C-terminal domain-containing protein GN=TGME49_316900	2.74701	0.0425677	3.10761	0.0321359	1.45707	0.606632
TGME49_247520-t26_1-p1_76S	TGME49_247520-t26_1-p1	rhoptries 1	1	76	S	Putative transmembrane protein(predict) GN=TGME49_247520	2.74517	3.81716e-05	2.29899	0.00255875	1.01011	0.989435
TGME49_208370-t26_1-p1_1024T	TGME49_208370-t26_1-p1	IMC	1	1024	T	"myosin heavy chain, putative GN=TGME49_208370"	2.74208	0.0342539	4.07172	0.00115652	1.85677	0.292279
TGME49_310900-t26_1-p1_1300S	TGME49_310900-t26_1-p1	nucleus - chromatin	1	1300	S	AP2 domain transcription factor AP2XI-2 GN=TGME49_310900	2.73381	0.00441432	2.99095	0.004745	1.05448	0.571773
TGME49_239740-t26_1-p1_258T	TGME49_239740-t26_1-p1	dense granules	1	258	T	dense granule protein GRA14 GN=TGME49_239740	2.72846	0.0426504	2.3085	0.0314442	1.0074	0.969009
TGME49_320100-t26_1-p1_580S	TGME49_320100-t26_1-p1	nucleus - non-chromatin	1	580	S	RNA recognition motif-containing protein GN=TGME49_320100	2.72492	0.0097381	2.79221	0.0218295	1.06059	0.788946
TGME49_206640-t26_1-p1_209S	TGME49_206640-t26_1-p1	NA		209	S	Putative at hook motif protein(predict) GN=TGME49_206640	2.71963	0.0125578	2.97937	0.0386228	0.947445	0.190554
TGME49_209210-t26_1-p1_48S	TGME49_209210-t26_1-p1	nucleus - non-chromatin	0.984	48	S	KH domain-containing protein(predict) GN=TGME49_209210	2.7175	0.00124216	2.06314	0.000423025	0.776529	0.0192895
TGME49_209500-t26_1-p1_3076S	TGME49_209500-t26_1-p1	dense granules	1	3076	S	hypothetical protein GN=TGME49_209500	2.70006	0.0231222	2.41013	0.0105108	0.882126	0.134873
TGME49_224260-t26_1-p1_4699T	TGME49_224260-t26_1-p1	nucleus - chromatin	1	4699	T	PHD-finger domain-containing protein GN=TGME49_224260	2.67073	0.00885707	3.03737	0.0124687	0.975495	0.755859
TGME49_275860-t26_1-p1_227S	TGME49_275860-t26_1-p1	dense granules	0.533	227	S	Putative dense granule protein GRA12(predict) GN=TGME49_275860	2.66634	0.0271083	2.56576	0.00189501	1.08286	0.856084
TGME49_223070-t26_1-p1_203S	TGME49_223070-t26_1-p1	cytosol	1	203	S	hypothetical protein GN=TGME49_223070	2.6629	0.0321954	2.65225	0.0349769	1.12016	0.466819
TGME49_265090-t26_1-p1_2288S	TGME49_265090-t26_1-p1	nucleus - chromatin	6.2e-10	2288	S	hypothetical protein GN=TGME49_265090	2.65819	0.000679133	2.14292	0.0018301	0.832019	0.202535
TGME49_226340-t26_1-p1_354S	TGME49_226340-t26_1-p1	nucleus - chromatin	1.5e-05	354	S	Putative plant-like phospholipase C (PLC) pleckstrin-like (PH) domain protein(predict) GN=TGME49_226340	2.65765	0.0171151	4.17473	0.000467064	1.74984	0.0625939
TGME49_247450-t26_1-p1_1314S	TGME49_247450-t26_1-p1	nucleus - non-chromatin	1	1314	S	trithorax group protein osa-like(predict) GN=TGME49_247450	2.6573	0.0169687	2.52953	0.0366572	1.07627	0.820882
TGME49_228770-t26_1-p1_221S	TGME49_228770-t26_1-p1	mitochondrion - membranes	1	221	S	Cgd7_2690 protein(predict) GN=TGME49_228770	2.65461	0.000614419	2.53685	0.00363586	1.03112	0.856992
TGME49_253700-t26_1-p1_563S	TGME49_253700-t26_1-p1	PM - integral	1	563	S	"transporter, major facilitator family protein GN=TGME49_253700"	2.64658	0.00592646	3.46468	0.0159198	1.21625	0.804287
TGME49_273800-t26_1-p1_3088S	TGME49_273800-t26_1-p1	nucleus - non-chromatin	0	3088	S	"WD domain, G-beta repeat-containing protein GN=TGME49_273800"	2.64332	0.00399228	2.2761	0.0452469	0.927256	0.264215
TGME49_248610-t26_1-p1_467S	TGME49_248610-t26_1-p1	NA		467	S	Putative transmembrane protein(predict) GN=TGME49_248610	2.63381	0.0225457	3.66338	0.0198553	1.24468	0.140192
TGME49_311400-t26_1-p1_764S	TGME49_311400-t26_1-p1	nucleus - non-chromatin	1	764	S	"WD domain, G-beta repeat-containing protein GN=TGME49_311400"	2.62916	0.00302646	2.21667	0.00183122	0.957712	0.675687
TGME49_253700-t26_1-p1_938S	TGME49_253700-t26_1-p1	PM - integral	1	938	S	"transporter, major facilitator family protein GN=TGME49_253700"	2.62153	0.00188674	3.70242	0.0161883	1.33042	0.598869
TGME49_232190-t26_1-p1_463S	TGME49_232190-t26_1-p1	nucleus - chromatin	0.998	463	S	Sec7 domain-containing protein GN=TGME49_232190	2.62029	0.00452254	2.12505	0.001376	0.907523	0.0310743
TGME49_312100-t26_1-p1_736S	TGME49_312100-t26_1-p1	IMC	1	736	S	plasma membrane-type Ca(2+)-ATPase A1 PMCAA1 GN=TGME49_312100	2.60653	0.0157354	3.72136	0.0199304	1.32251	0.0884424
TGME49_312100-t26_1-p1_990S	TGME49_312100-t26_1-p1	IMC	1	990	S	plasma membrane-type Ca(2+)-ATPase A1 PMCAA1 GN=TGME49_312100	2.60361	0.00264749	2.00063	0.00308841	0.729605	0.00276725
TGME49_294640-t26_1-p1_835S	TGME49_294640-t26_1-p1	NA		835	S	ribonucleoside-diphosphate reductase large chain GN=TGME49_294640	2.60283	0.020859	2.78103	0.0231947	1.01266	0.974876
TGME49_273870-t26_1-p1_1516S	TGME49_273870-t26_1-p1	nucleus - chromatin	1	1516	S	SWI2/SNF2 ISWI-like (AT hook) GN=TGME49_273870	2.5989	0.00722785	2.34893	0.000308995	1.00826	0.999381
TGME49_234230-t26_1-p1_1820S	TGME49_234230-t26_1-p1	nucleus - chromatin	1	1820	S	hypothetical protein GN=TGME49_234230	2.5932	0.00194671	2.70946	0.00677467	1.09973	0.437922
TGME49_273460-t26_1-p1_41S	TGME49_273460-t26_1-p1	nucleus - non-chromatin	0.989	41	S	eukaryotic translation initiation factor 3 subunit 6 interacting protein GN=TGME49_273460	2.59254	0.00204374	2.58142	0.000374074	1.01592	0.996156
TGME49_266970-t26_1-p1_110T	TGME49_266970-t26_1-p1	PM - peripheral 2	1	110	T	Ubiquitin family protein(predict) GN=TGME49_266970	2.5877	0.0274125	2.25221	0.0071013	0.845815	0.134497
TGME49_242070-t26_1-p1_27S	TGME49_242070-t26_1-p1	IMC	1	27	S	cAMP-dependent protein kinase regulatory subunit GN=TGME49_242070	2.58704	0.000457693	2.29726	0.00141126	0.954113	0.613988
TGME49_247450-t26_1-p1_664S	TGME49_247450-t26_1-p1	nucleus - non-chromatin	1	664	S	trithorax group protein osa-like(predict) GN=TGME49_247450	2.58211	0.00674029	2.83417	0.0197167	1.08609	0.638957
TGME49_226660-t26_1-p1_2168S	TGME49_226660-t26_1-p1	nucleus - chromatin	0.955	2168	S	hypothetical protein GN=TGME49_226660	2.57782	0.000623259	2.4593	0.00102753	0.962312	0.64392
TGME49_216580-t26_1-p1_314S	TGME49_216580-t26_1-p1	nucleus - non-chromatin	0.0139	314	S	hypothetical protein GN=TGME49_216580	2.5684	0.00247144	2.3977	0.0315297	1.04425	0.657494
TGME49_214610-t26_1-p1_2407S	TGME49_214610-t26_1-p1	nucleus - chromatin	1	2407	S	ER-trafficking TRAPP I complex 85 kDa subunit(predict) GN=TGME49_214610	2.56165	0.000623598	2.26556	0.00180914	0.863676	0.246105
TGME49_214260-t26_1-p1_1309S	TGME49_214260-t26_1-p1	cytosol	2.48e-33	1309	S	"alpha-glucan water dikinase 1, putative GN=TGME49_214260"	2.54882	0.000319568	3.15206	0.027631	1.23901	0.619528
TGME49_236040-t26_1-p1_116S	TGME49_236040-t26_1-p1	cytosol	1	116	S	"fructose-1,6-bisphosphate aldolase GN=TGME49_236040"	2.54758	0.000990547	3.20718	0.00683561	1.19986	0.154494
TGME49_226380-t26_1-p1_36S	TGME49_226380-t26_1-p1	dense granules	1	36	S	Putative transmembrane protein(predict) GN=TGME49_226380	2.54696	0.00501756	3.40148	0.00678263	1.37622	0.0826166
TGME49_309140-t26_1-p1_559S	TGME49_309140-t26_1-p1	nucleus - chromatin	1	559	S	transducin beta-like protein TBL1 GN=TGME49_309140	2.54418	0.00622249	2.08444	0.000398768	0.963277	0.650805
TGME49_253880-t26_1-p1_486S	TGME49_253880-t26_1-p1	ER	1	486	S	GNS1/SUR4 family protein GN=TGME49_253880	2.54105	0.00749148	2.49095	0.0271579	0.955128	0.741254
TGME49_265250-t26_1-p1_321S	TGME49_265250-t26_1-p1	nucleus - chromatin	1	321	S	RNA recognition motif-containing protein GN=TGME49_265250	2.53882	0.0340238	2.14198	0.00821854	0.902252	0.530847
TGME49_208740-t26_1-p1_136S	TGME49_208740-t26_1-p1	dense granules	1	136	S	"microneme protein, putative GN=TGME49_208740"	2.53735	0.0042054	3.13214	0.00648455	1.16574	0.581914
TGME49_216670-t26_1-p1_469S	TGME49_216670-t26_1-p1	nucleus - non-chromatin	1	469	S	FUSE-binding protein 2 / KH-type splicing regulatory protein GN=TGME49_216670	2.53584	4.87688e-05	2.10337	0.00200498	0.846605	0.110471
TGME49_258970-t26_1-p1_577S	TGME49_258970-t26_1-p1	nucleus - chromatin	0.000971	577	S	Glycosylphosphatidylinositol anchor attachment protein 1 (Fragment)(predict) GN=TGME49_258970	2.52791	0.000195056	2.1822	0.00013019	0.892806	0.103119
TGME49_244700-t26_1-p1_1295S	TGME49_244700-t26_1-p1	nucleus - chromatin	0.999	1295	S	NAD(+)/NADH kinase domain-containing protein GN=TGME49_244700	2.5226	0.00132166	2.16901	0.047395	0.799415	0.233788
TGME49_247450-t26_1-p1_544S	TGME49_247450-t26_1-p1	nucleus - non-chromatin	1	544	S	trithorax group protein osa-like(predict) GN=TGME49_247450	2.52211	0.000180599	2.24486	0.0166105	0.925277	0.449019
TGME49_243440-t26_1-p1_270S	TGME49_243440-t26_1-p1	nucleus - chromatin	1	270	S	histone lysine acetyltransferase GCN5-B GN=TGME49_243440	2.52191	0.0335901	2.64501	0.0247856	1.09756	0.684655
TGME49_205320-t26_1-p1_16S	TGME49_205320-t26_1-p1	cytosol	1	16	S	Putative serine-rich adhesin for platelets family protein(predict) GN=TGME49_205320	2.52187	0.0159334	3.14673	0.013131	1.27406	0.115517
TGME49_275490-t26_1-p1_743S	TGME49_275490-t26_1-p1	nucleus - chromatin	0.84	743	S	Putative transmembrane protein(predict) GN=TGME49_275490	2.52058	0.0282811	2.30757	0.0105014	0.887539	0.221356
TGME49_261440-t26_1-p1_61S	TGME49_261440-t26_1-p1	rhoptries 2	1	61	S	ARM repeats containing protein GN=TGME49_261440	2.51787	0.0276345	2.24584	0.0290852	0.921079	0.67714
TGME49_222370-t26_1-p1_482S	TGME49_222370-t26_1-p1	PM - peripheral 1	1	482	S	SAG-related sequence SRS13 GN=TGME49_222370	2.5153	0.00082048	2.78373	0.0298043	0.632365	0.00876469
TGME49_291180-t26_1-p1_3583S	TGME49_291180-t26_1-p1	nucleus - chromatin	0.986	3583	S	"Amine-terminal region of chorein, A TM vesicle-mediated sorter(predict) GN=TGME49_291180"	2.51157	0.00647818	2.03935	0.00350495	0.877422	0.205433
TGME49_236560-t26_1-p1_1475S	TGME49_236560-t26_1-p1	nucleus - chromatin	1	1475	S	hypothetical protein GN=TGME49_236560	2.50428	0.00505838	2.10077	0.0145938	1.0486	0.888
TGME49_290290-t26_1-p1_273S	TGME49_290290-t26_1-p1	cytosol	1	273	S	ubiquitin-activating enzyme E1 family protein GN=TGME49_290290	2.50013	0.00604496	2.96425	0.00125649	1.24774	0.0502659
TGME49_247730-t26_1-p1_903S	TGME49_247730-t26_1-p1	nucleus - chromatin	1	903	S	AP2 domain transcription factor AP2XII-5 GN=TGME49_247730	2.48463	0.0102028	5.15772	0.0213839	2.35985	0.00424131
TGME49_222400-t26_1-p1_571S	TGME49_222400-t26_1-p1	IMC	1	571	S	Putative transmembrane protein(predict) GN=TGME49_222400	2.47002	0.00139156	2.52299	0.0126231	1.12643	0.793385
TGME49_206670-t26_1-p1_1368S	TGME49_206670-t26_1-p1	nucleus - non-chromatin	1	1368	S	"RNA recognition motif (A.K.A RRM, RBD, or RNP domain) protein(predict) GN=TGME49_206670"	2.46374	0.000722349	2.24457	0.00360939	0.963214	0.611241
TGME49_205320-t26_1-p1_19S	TGME49_205320-t26_1-p1	cytosol	1	19	S	Putative serine-rich adhesin for platelets family protein(predict) GN=TGME49_205320	2.46311	0.0100196	3.70573	0.00878189	1.48464	0.00416885
TGME49_271050-t26_1-p1_84T	TGME49_271050-t26_1-p1	PM - peripheral 1	1	84	T	SAG-related sequence SRS34A GN=TGME49_271050	2.461	0.0251635	2.00149	0.0158342	0.866849	0.438643
TGME49_252430-t26_1-p1_415S	TGME49_252430-t26_1-p1	PM - peripheral 2	1	415	S	Putative START-2 domain protein(predict) GN=TGME49_252430	2.46056	0.000289399	2.84928	0.00359224	1.12715	0.0214132
TGME49_261650-t26_1-p1_860S	TGME49_261650-t26_1-p1	dense granules	1	860	S	hypothetical protein GN=TGME49_261650	2.46029	0.00969938	4.57544	0.00108343	1.94909	0.0100899
TGME49_215785-t26_1-p1_144T	TGME49_215785-t26_1-p1	rhoptries 1	1	144	T	rhoptry protein ROP2A GN=TGME49_215785	2.45179	0.0043595	2.92851	0.00129799	1.55015	0.177982
TGME49_226960-t26_1-p1_831S	TGME49_226960-t26_1-p1	cytosol	0.991	831	S	phosphofructokinase PFKII GN=TGME49_226960	2.4503	0.00373135	2.1592	0.00500774	0.839391	0.142259
TGME49_293630-t26_1-p1_671S	TGME49_293630-t26_1-p1	nucleus - non-chromatin	1	671	S	Arsenite-resistance protein 2(predict) GN=TGME49_293630	2.44076	0.0192626	2.7909	0.0433967	1.08488	0.69729
TGME49_262150-t26_1-p1_290S	TGME49_262150-t26_1-p1	nucleus - chromatin	4.73e-22	290	S	kelch repeat and K+ channel tetramerisation domain containing protein GN=TGME49_262150	2.42836	0.00281424	2.48412	0.00903171	0.992649	0.856108
TGME49_231480-t26_1-p1_70S	TGME49_231480-t26_1-p1	cytosol	0.997	70	S	"GCN1, putative GN=TGME49_231480"	2.42022	0.0140956	2.31042	0.0332156	0.9742	0.808596
TGME49_214600-t26_1-p1_1634S	TGME49_214600-t26_1-p1	nucleus - chromatin	0.997	1634	S	hypothetical protein GN=TGME49_214600	2.41825	0.030387	2.07961	0.0301771	0.809828	0.0561338
TGME49_225690-t26_1-p1_1593S	TGME49_225690-t26_1-p1	apical 1	1	1593	S	hypothetical protein GN=TGME49_225690	2.41807	0.0193717	3.23194	0.00222463	1.4052	0.0345863
TGME49_237220-t26_1-p1_661S	TGME49_237220-t26_1-p1	cytosol	0.00618	661	S	"DNA replication licensing factor Mcm7, putative GN=TGME49_237220"	2.4178	0.000735192	2.14747	0.00836941	0.926359	0.31311
TGME49_304955-t26_1-p1_2390S	TGME49_304955-t26_1-p1	dense granules	1	2390	S	serine/threonine specific protein phosphatase GN=TGME49_304955	2.39642	0.0361266	2.17794	0.0120784	1.06915	0.595824
TGME49_202920-t26_1-p1_605S	TGME49_202920-t26_1-p1	NA		605	S	p-aminobenzoic acid synthase GN=TGME49_202920	2.39429	0.000412512	2.5624	0.0012026	1.12614	0.0581521
TGME49_226380-t26_1-p1_62S	TGME49_226380-t26_1-p1	nucleus - chromatin	0.955	62	S	Putative transmembrane protein(predict) GN=TGME49_226380	2.3877	0.00124586	2.20202	0.00217073	0.977524	0.421607
TGME49_311720-t26_1-p1_550S	TGME49_311720-t26_1-p1	ER 2	1	550	S	chaperonin protein BiP GN=TGME49_311720	2.38622	0.0012708	4.27051	0.000628002	1.78245	0.000808016
TGME49_298610-t26_1-p1_1734S	TGME49_298610-t26_1-p1	nucleus - chromatin	1	1734	S	GYF domain-containing protein GN=TGME49_298610	2.38113	0.00574641	2.46555	0.011429	1.03433	0.781344
TGME49_206670-t26_1-p1_60S	TGME49_206670-t26_1-p1	nucleus - non-chromatin	1	60	S	"RNA recognition motif (A.K.A RRM, RBD, or RNP domain) protein(predict) GN=TGME49_206670"	2.37762	0.00759099	2.04137	0.0263182	0.905892	0.258451
TGME49_251690-t26_1-p1_29S	TGME49_251690-t26_1-p1	cytosol	1	29	S	"seryl-tRNA synthetase, cytoplasmic, putative GN=TGME49_251690"	2.37286	0.00108487	3.24675	0.043644	1.00281	0.925209
TGME49_232050-t26_1-p1_69S	TGME49_232050-t26_1-p1	ER	1	69	S	DnaJ domain-containing protein GN=TGME49_232050	2.37203	0.0157479	3.83459	0.00464943	1.5908	0.0167448
TGME49_254580-t26_1-p1_399S	TGME49_254580-t26_1-p1	ER	1	399	S	UDP-galactose transporter family protein GN=TGME49_254580	2.35009	0.00470923	2.00771	0.00297092	0.877283	0.0729758
TGME49_205320-t26_1-p1_82S	TGME49_205320-t26_1-p1	cytosol	1	82	S	Putative serine-rich adhesin for platelets family protein(predict) GN=TGME49_205320	2.34452	0.00767523	2.59377	0.015122	1.0657	0.364608
TGME49_202770-t26_1-p1_416S	TGME49_202770-t26_1-p1	nucleus - non-chromatin	1	416	S	RNA recognition motif-containing protein GN=TGME49_202770	2.32778	0.00857888	2.04288	0.0152042	0.853497	0.0766536
TGME49_247730-t26_1-p1_467S	TGME49_247730-t26_1-p1	nucleus - chromatin	1	467	S	AP2 domain transcription factor AP2XII-5 GN=TGME49_247730	2.32202	0.00327374	2.04648	0.0213432	1.01993	0.888272
TGME49_222400-t26_1-p1_506S	TGME49_222400-t26_1-p1	IMC	1	506	S	Putative transmembrane protein(predict) GN=TGME49_222400	2.31169	0.00595292	2.22659	0.0146822	0.921619	0.570189
TGME49_221870-t26_1-p1_1033T	TGME49_221870-t26_1-p1	ER	7.2e-10	1033	T	hypothetical protein GN=TGME49_221870	2.30785	0.00213445	2.05366	0.00931392	0.937906	0.102423
TGME49_273760-t26_1-p1_515S	TGME49_273760-t26_1-p1	cytosol	1	515	S	heat shock protein HSP70 GN=TGME49_273760	2.30607	0.0138471	2.63931	0.0328259	1.05554	0.946496
TGME49_217880-t26_1-p1_114S	TGME49_217880-t26_1-p1	NA		114	S	"RNA-binding protein Nova-1, putative GN=TGME49_217880"	2.29671	0.00760422	2.59874	0.0149653	1.29237	0.389804
TGME49_203980-t26_1-p1_454S	TGME49_203980-t26_1-p1	nucleus - chromatin	1	454	S	Dolichyl-diphosphooligosaccharide--protein glycosyltransferase 48 kDa subunit (Fragment)(predict) GN=TGME49_203980	2.29655	0.0170478	2.16294	0.0285856	0.889075	0.0991565
TGME49_292200-t26_1-p1_56S	TGME49_292200-t26_1-p1	nucleus - non-chromatin	0.997	56	S	RNA recognition motif-containing protein GN=TGME49_292200	2.29644	0.00270901	2.285	0.0167803	1.15942	0.181961
TGME49_214610-t26_1-p1_336S	TGME49_214610-t26_1-p1	nucleus - chromatin	1	336	S	ER-trafficking TRAPP I complex 85 kDa subunit(predict) GN=TGME49_214610	2.29248	0.000118534	2.57784	0.00590082	1.10713	0.389989
TGME49_214270-t26_1-p1_243S	TGME49_214270-t26_1-p1	cytosol	1	243	S	"translation initiation factor IF-2, putative GN=TGME49_214270"	2.28686	0.0145048	2.36726	0.0301432	1.15749	0.253203
TGME49_258970-t26_1-p1_1254S	TGME49_258970-t26_1-p1	nucleus - chromatin	0.000971	1254	S	Glycosylphosphatidylinositol anchor attachment protein 1 (Fragment)(predict) GN=TGME49_258970	2.27078	0.00462767	2.09154	0.000323299	1.01057	0.977953
TGME49_253000-t26_1-p1_272S	TGME49_253000-t26_1-p1	PM - integral	1	272	S	ELMO/CED-12 family protein GN=TGME49_253000	2.26509	0.027489	2.37582	0.044862	0.936732	0.0725043
TGME49_247450-t26_1-p1_132S	TGME49_247450-t26_1-p1	nucleus - non-chromatin	1	132	S	trithorax group protein osa-like(predict) GN=TGME49_247450	2.26312	0.0152831	2.01991	0.025763	0.943472	0.640288
TGME49_247450-t26_1-p1_5S	TGME49_247450-t26_1-p1	nucleus - non-chromatin	1	5	S	trithorax group protein osa-like(predict) GN=TGME49_247450	2.257	0.0101617	2.27321	0.0275828	1.03099	0.959828
TGME49_218220-t26_1-p1_14T	TGME49_218220-t26_1-p1	nucleus - chromatin	1	14	T	"cell-cycle-associated protein kinase CDK, putative GN=TGME49_218220"	2.24541	0.00454758	3.26498	0.0158569	1.3726	0.0595021
TGME49_270880-t26_1-p1_104S	TGME49_270880-t26_1-p1	nucleus - non-chromatin	1	104	S	RNA recognition motif-containing protein GN=TGME49_270880	2.22457	0.00881143	2.30222	0.0173173	1.01048	0.868875
TGME49_306400-t26_1-p1_926S	TGME49_306400-t26_1-p1	nucleus - chromatin	1	926	S	C3H1-type domain-containing protein(predict) GN=TGME49_306400	2.21785	0.00874744	2.03531	0.000296039	0.935213	0.596131
TGME49_247450-t26_1-p1_465S	TGME49_247450-t26_1-p1	nucleus - non-chromatin	1	465	S	trithorax group protein osa-like(predict) GN=TGME49_247450	2.21557	0.033983	2.68171	0.041437	1.20804	0.294414
TGME49_227000-t26_1-p1_832S	TGME49_227000-t26_1-p1	apical 1	1	832	S	hypothetical protein GN=TGME49_227000	2.20332	0.00848365	3.64538	0.0108394	1.43202	0.189077
TGME49_289320-t26_1-p1_398S	TGME49_289320-t26_1-p1	PM - peripheral 2	1	398	S	"casein kinase I, putative GN=TGME49_289320"	2.20216	0.0306297	2.81252	0.00197815	1.26857	0.354619
TGME49_235340-t26_1-p1_685S	TGME49_235340-t26_1-p1	IMC	1	685	S	hypothetical protein GN=TGME49_235340	2.19161	0.00127377	3.20681	0.00104759	1.55597	0.012355
TGME49_306030-t26_1-p1_254S	TGME49_306030-t26_1-p1	ER	1	254	S	"glutathione s-transferase, n-terminal domain containing protein GN=TGME49_306030"	2.18969	0.00541605	2.98077	0.00190007	1.51089	0.0673481
TGME49_229630-t26_1-p1_4520S	TGME49_229630-t26_1-p1	nucleus - chromatin	1.53e-05	4520	S	eIF2 kinase IF2K-A (incomplete catalytic triad) GN=TGME49_229630	2.18736	0.0280295	2.01617	0.012815	0.958039	0.682137
TGME49_294930-t26_1-p1_39S	TGME49_294930-t26_1-p1	nucleus - chromatin	0.979	39	S	leucine rich repeat-containing protein GN=TGME49_294930	2.17482	0.000253729	2.08305	0.0125313	0.976265	0.756867
TGME49_292020-t26_1-p1_7439S	TGME49_292020-t26_1-p1	micronemes	0	7439	S	GCC2 and GCC3 domain-containing protein GN=TGME49_292020	2.16641	0.00845588	2.37091	0.00431527	1.23486	0.539491
TGME49_250820-t26_1-p1_725S	TGME49_250820-t26_1-p1	apical 1	1	725	S	hypothetical protein GN=TGME49_250820	2.15943	0.00974257	2.03449	0.0230796	1.01445	0.93931
TGME49_309210-t26_1-p1_370T	TGME49_309210-t26_1-p1	cytosol	1	370	T	"peroxiredoxin 6, putative GN=TGME49_309210"	2.15791	0.00599742	2.06067	0.00870292	1.06533	0.217692
TGME49_247760-t26_1-p1_160S	TGME49_247760-t26_1-p1	cytosol	1	160	S	AMP-binding enzyme domain-containing protein GN=TGME49_247760	2.15723	0.00186764	2.78103	0.0293383	1.3304	0.172155
TGME49_294640-t26_1-p1_47S	TGME49_294640-t26_1-p1	NA		47	S	ribonucleoside-diphosphate reductase large chain GN=TGME49_294640	2.1523	0.00509875	2.31426	0.0216329	1.09255	0.996551
TGME49_270880-t26_1-p1_93S	TGME49_270880-t26_1-p1	nucleus - non-chromatin	1	93	S	RNA recognition motif-containing protein GN=TGME49_270880	2.14957	0.00510368	2.20217	0.0442872	0.98139	0.782153
TGME49_252430-t26_1-p1_408S	TGME49_252430-t26_1-p1	PM - peripheral 2	1	408	S	Putative START-2 domain protein(predict) GN=TGME49_252430	2.14277	0.0375475	2.87533	0.00360937	1.45009	0.277655
TGME49_229010-t26_1-p1_466S	TGME49_229010-t26_1-p1	rhoptries 1	1	466	S	rhoptry neck protein RON4 GN=TGME49_229010	2.14098	0.00153811	2.17817	0.00947787	1.0413	0.831156
TGME49_243460-t26_1-p1_1937S	TGME49_243460-t26_1-p1	nucleus - chromatin	1	1937	S	hypothetical protein GN=TGME49_243460	2.13997	0.000134602	2.03169	0.0105355	0.92313	0.455177
TGME49_213067-t26_1-p1_183T	TGME49_213067-t26_1-p1	dense granules	1	183	T	Putative transmembrane protein(predict) GN=TGME49_213067	2.13437	0.00245855	2.13268	0.000161109	0.958689	0.459159
TGME49_289330-t26_1-p1_2103S	TGME49_289330-t26_1-p1	cytosol	0.696	2103	S	ubiquitin carboxyl-terminal hydrolase family 2 protein GN=TGME49_289330	2.12213	0.00378462	2.36579	0.00150073	1.14515	0.15671
TGME49_206670-t26_1-p1_1370S	TGME49_206670-t26_1-p1	nucleus - non-chromatin	1	1370	S	"RNA recognition motif (A.K.A RRM, RBD, or RNP domain) protein(predict) GN=TGME49_206670"	2.12175	0.00847672	2.24457	0.00360939	0.963214	0.611241
TGME49_206670-t26_1-p1_1367S	TGME49_206670-t26_1-p1	nucleus - non-chromatin	1	1367	S	"RNA recognition motif (A.K.A RRM, RBD, or RNP domain) protein(predict) GN=TGME49_206670"	2.12175	0.00847672	2.24457	0.00360939	0.963214	0.611241
TGME49_206670-t26_1-p1_1366S	TGME49_206670-t26_1-p1	nucleus - non-chromatin	1	1366	S	"RNA recognition motif (A.K.A RRM, RBD, or RNP domain) protein(predict) GN=TGME49_206670"	2.12175	0.00847672	2.24457	0.00360939	0.963214	0.611241
TGME49_267800-t26_1-p1_89S	TGME49_267800-t26_1-p1	nucleus - chromatin	1	89	S	dynamin-related protein DRPA GN=TGME49_267800	2.11743	0.0237896	3.06666	0.000916479	1.70761	0.0681529
TGME49_239400-t26_1-p1_571S	TGME49_239400-t26_1-p1	IMC	1.93e-05	571	S	hypothetical protein GN=TGME49_239400	2.10996	0.000288546	2.3256	0.0469509	1.03001	0.859852
TGME49_215040-t26_1-p1_688S	TGME49_215040-t26_1-p1	cytosol	0.999	688	S	HEAT repeat-containing protein GN=TGME49_215040	2.09581	0.00721113	2.40698	0.0141955	1.33675	0.0790139
TGME49_270960-t26_1-p1_701S	TGME49_270960-t26_1-p1	cytosol	1.15e-25	701	S	DEAD-box RNA helicase-like protein or U3 small nucleolar RNA-associated protein 25(predict) GN=TGME49_270960	2.09344	0.00222101	2.47005	0.00546939	1.3017	0.0341087
TGME49_209985-t26_1-p1_93S	TGME49_209985-t26_1-p1	rhoptries 1	1	93	S	cAMP-dependent protein kinase GN=TGME49_209985	2.08829	0.00278574	2.50358	0.00646717	1.19971	0.0245416
TGME49_235380-t26_1-p1_501S	TGME49_235380-t26_1-p1	apical 1	1	501	S	hypothetical protein GN=TGME49_235380	2.08019	0.00158814	2.25714	0.0046634	1.09792	0.200806
TGME49_214970-t26_1-p1_12S	TGME49_214970-t26_1-p1	nucleus - chromatin	0.000862	12	S	"DNA replication licensing factor, putative GN=TGME49_214970"	2.06785	0.00457534	2.37615	0.000106627	1.18761	0.164952
TGME49_261480-t26_1-p1_603S	TGME49_261480-t26_1-p1	ER	1	603	S	phosphatidyl serine synthase GN=TGME49_261480	2.05917	0.000289456	2.14411	0.00366993	1.12541	0.402264
TGME49_250820-t26_1-p1_168T	TGME49_250820-t26_1-p1	apical 1	1	168	T	hypothetical protein GN=TGME49_250820	2.05504	0.0139908	2.02912	0.0166528	1.10528	0.150122
TGME49_289330-t26_1-p1_1489S	TGME49_289330-t26_1-p1	cytosol	0.696	1489	S	ubiquitin carboxyl-terminal hydrolase family 2 protein GN=TGME49_289330	2.04883	0.000158258	2.61658	0.00160235	1.26779	0.0547575
TGME49_310150-t26_1-p1_822T	TGME49_310150-t26_1-p1	Golgi	1.36e-25	822	T	AMP-binding enzyme domain-containing protein GN=TGME49_310150	2.0413	0.00500795	3.35951	0.000199681	1.54061	0.00522646
TGME49_244690-t26_1-p1_511S	TGME49_244690-t26_1-p1	cytosol	1	511	S	hypothetical protein GN=TGME49_244690	2.03742	0.00743743	2.78639	0.00393479	1.4888	0.0251061
TGME49_229360-t26_1-p1_196S	TGME49_229360-t26_1-p1	nucleus - non-chromatin	1	196	S	transaldolase GN=TGME49_229360	2.03196	0.00155908	2.04444	0.000673474	1.08958	0.235719
TGME49_293180-t26_1-p1_118S	TGME49_293180-t26_1-p1	cytosol	0	118	S	NADP-specific glutamate dehydrogenase GN=TGME49_293180	2.02674	0.00219323	2.62801	0.000985034	1.24447	0.0974897
TGME49_230940-t26_1-p1_89S	TGME49_230940-t26_1-p1	nucleus - chromatin	0.667	89	S	hypothetical protein GN=TGME49_230940	2.02462	0.00277679	2.50725	0.0113733	1.11114	0.162109
TGME49_288380-t26_1-p1_222S	TGME49_288380-t26_1-p1	cytosol	1	222	S	heat shock protein HSP90 GN=TGME49_288380	2.02357	0.0117083	4.92292	0.0390859	2.4139	0.0894977
TGME49_279100-t26_1-p1_76S	TGME49_279100-t26_1-p1	dense granules	1	76	S	mitochondrial association factor 1(predict) GN=TGME49_279100	2.02131	0.0122044	2.81079	0.0037182	1.30341	0.173578
TGME49_245720-t26_1-p1_2255S	TGME49_245720-t26_1-p1	nucleus - chromatin	0	2255	S	SWI2/SNF2-containing protein GN=TGME49_245720	2.01824	0.0100512	2.67206	0.0298207	1.22339	0.104798
TGME49_286160-t26_1-p1_327S	TGME49_286160-t26_1-p1	nucleus - chromatin	0.82	327	S	non-specific serine/threonine protein kinase GN=TGME49_286160	2.01627	0.00100459	2.08099	0.0238214	1.05879	0.894845
TGME49_262150-t26_1-p1_293T	TGME49_262150-t26_1-p1	nucleus - chromatin	4.73e-22	293	T	kelch repeat and K+ channel tetramerisation domain containing protein GN=TGME49_262150	2.01324	0.00372398	2.03618	0.00886356	1.02758	0.865454
TGME49_249240-t26_1-p1_82T	TGME49_249240-t26_1-p1	cytosol	1.56e-19	82	T	"calmodulin, putative GN=TGME49_249240"	0.479745	0.0199062	0.405	0.00455885	0.959119	0.414507
TGME49_217680-t26_1-p1_150T	TGME49_217680-t26_1-p1	dense granules	1	150	T	hypothetical protein GN=TGME49_217680	0.39027	0.00552679	0.222344	0.00178732	0.61726	0.0141902
TGME49_220240-t26_1-p1_275S	TGME49_220240-t26_1-p1	dense granules	1	275	S	Putative transmembrane protein(predict) GN=TGME49_220240	0.359465	0.00324778	0.376424	0.00474882	1.04292	0.426764
TGME49_262420-t26_1-p1_426S	TGME49_262420-t26_1-p1	NA		426	S	AP2 domain transcription factor APVIIb-1/ADA2-B GN=TGME49_262420	0.322741	0.0401176	0.2075	0.00997535	0.754801	0.170482
TGME49_217680-t26_1-p1_1868T	TGME49_217680-t26_1-p1	dense granules	1	1868	T	hypothetical protein GN=TGME49_217680	0.254822	0.00218253	0.197729	0.00059805	0.855163	0.147923
TGME49_217680-t26_1-p1_1021S	TGME49_217680-t26_1-p1	dense granules	1	1021	S	hypothetical protein GN=TGME49_217680	0.24906	0.000381085	0.233838	0.00199364	1.10815	0.256719

## Sheet: PruΔPP2A-C vsPruΔCDPK2_Specific
ID	Protein accession	Position	Amino acid	Protein description	PruΔPP2A-C/PruΔCDPK2 Ratio	PruΔPP2A-C/PruΔCDPK2 P value	PruΔPP2A-C/Pru Ratio	PruΔPP2A-C/Pru P value	PruΔCDPK2/Pru Ratio	PruΔCDPK2/Pru P value
TGME49_218220-t26_1-p1_15Y	TGME49_218220-t26_1-p1	15	Y	"cell-cycle-associated protein kinase CDK, putative GN=TGME49_218220"	2.13363	0.0314091	1.81495	0.0114503	0.937949	0.622077
TGME49_293470-t26_1-p1_77S	TGME49_293470-t26_1-p1	77	S	Immune mapped protein 1(predict) GN=TGME49_293470	2.21546	0.024925	1.8372	0.203806	0.819981	0.12199
TGME49_265090-t26_1-p1_706S	TGME49_265090-t26_1-p1	706	S	hypothetical protein GN=TGME49_265090	3.19141	0.00981967	1.41757	0.160512	0.462316	0.000649006
TGME49_209160-t26_1-p1_12S	TGME49_209160-t26_1-p1	12	S	myristoyl CoA:protein N-myristoyltransferase GN=TGME49_209160	2.17321	0.0104462	1.00723	0.94208	0.501941	0.00584863
TGME49_263870-t26_1-p1_286S	TGME49_263870-t26_1-p1	286	S	glutamate-tRNA ligase GN=TGME49_263870	2.35963	0.00074942	1.53622	0.0273428	0.691556	0.030169
TGME49_255740-t26_1-p1_737S	TGME49_255740-t26_1-p1	737	S	RTR1-type domain-containing protein(predict) GN=TGME49_255740	3.15269	0.0142342	1.75349	0.0353753	0.554498	0.0758077
TGME49_268370-t26_1-p1_5526S	TGME49_268370-t26_1-p1	5526	S	non-specific serine/threonine protein kinase GN=TGME49_268370	2.3044	0.0170071	1.32402	0.154586	0.530632	0.0458544
TGME49_294710-t26_1-p1_442S	TGME49_294710-t26_1-p1	442	S	RNA recognition motif-containing protein GN=TGME49_294710	2.50476	0.00198664	1.62394	0.00096924	0.656396	0.0177209
TGME49_242830-t26_1-p1_1379S	TGME49_242830-t26_1-p1	1379	S	XRN 5'-3' exonuclease N-terminus protein GN=TGME49_242830	2.93462	0.0259709	3.33491	0.189784	0.983901	0.914525
TGME49_310570-t26_1-p1_63S	TGME49_310570-t26_1-p1	63	S	RRM domain-containing protein(predict) GN=TGME49_310570	5.43272	0.00325329	1.30834	0.377186	0.345912	0.0241372
TGME49_247450-t26_1-p1_1182S	TGME49_247450-t26_1-p1	1182	S	trithorax group protein osa-like(predict) GN=TGME49_247450	2.92215	0.0167427	2.42783	0.120687	0.835005	0.358968
TGME49_212220-t26_1-p1_314S	TGME49_212220-t26_1-p1	314	S	C3H1-type domain-containing protein(predict) GN=TGME49_212220	2.93852	0.0344113	1.84271	0.0260527	0.662714	0.198575
TGME49_293300-t26_1-p1_87S	TGME49_293300-t26_1-p1	87	S	Yip1 domain-containing protein GN=TGME49_293300	2.50961	0.0276888	0.879797	0.505435	0.377275	0.00095308
TGME49_289570-t26_1-p1_706S	TGME49_289570-t26_1-p1	706	S	phosphatidylinositol transfer protein GN=TGME49_289570	2.73562	0.0164516	1.01874	0.973457	0.421551	0.000791204
TGME49_265250-t26_1-p1_537S	TGME49_265250-t26_1-p1	537	S	RNA recognition motif-containing protein GN=TGME49_265250	2.95809	0.00714395	1.04991	0.899096	0.338003	0.0350878
TGME49_271380-t26_1-p1_556S	TGME49_271380-t26_1-p1	556	S	PUB domain-containing protein GN=TGME49_271380	3.0827	0.00269653	1.56065	0.00567602	0.590007	0.0138771
TGME49_247450-t26_1-p1_395S	TGME49_247450-t26_1-p1	395	S	trithorax group protein osa-like(predict) GN=TGME49_247450	2.3731	0.000629911	1.89093	0.288212	0.809312	0.426445
TGME49_215260-t26_1-p1_1571S	TGME49_215260-t26_1-p1	1571	S	carbamoylphosphate synthetase GN=TGME49_215260	3.17035	0.029888	1.51673	0.00854801	0.524242	0.0287914
TGME49_289880-t26_1-p1_251S	TGME49_289880-t26_1-p1	251	S	Putative transmembrane protein(predict) GN=TGME49_289880	2.16032	0.0153118	1.11693	0.496307	0.57261	0.0212343
TGME49_212220-t26_1-p1_896S	TGME49_212220-t26_1-p1	896	S	C3H1-type domain-containing protein(predict) GN=TGME49_212220	4.03784	0.0372257	2.27002	0.29497	0.547414	0.124316
TGME49_269710-t26_1-p1_1448S	TGME49_269710-t26_1-p1	1448	S	TFIIS N-terminal domain-containing protein (Fragment)(predict) GN=TGME49_269710	4.5294	0.00318612	1.27336	0.288306	0.338627	0.0445817
TGME49_312622-t26_1-p1_673S	TGME49_312622-t26_1-p1	673	S	DUF803 domain-containing protein GN=TGME49_312622	3.21159	0.0097258	1.42528	0.20274	0.511648	0.114079
TGME49_247450-t26_1-p1_79S	TGME49_247450-t26_1-p1	79	S	trithorax group protein osa-like(predict) GN=TGME49_247450	2.55169	0.0338104	1.20803	0.190107	0.539491	0.0631606
TGME49_208500-t26_1-p1_620S	TGME49_208500-t26_1-p1	620	S	protein phosphatase 2C domain-containing protein GN=TGME49_208500	2.0793	0.0163086	1.5082	0.115239	0.880779	0.24136
TGME49_234280-t26_1-p1_972S	TGME49_234280-t26_1-p1	972	S	AMP deaminase GN=TGME49_234280	2.65019	0.00393417	1.16382	0.329128	0.483453	0.0126994
TGME49_226380-t26_1-p1_70S	TGME49_226380-t26_1-p1	70	S	Putative transmembrane protein(predict) GN=TGME49_226380	3.74818	0.0275922	1.11721	0.506966	0.377021	0.00662358
TGME49_247450-t26_1-p1_98S	TGME49_247450-t26_1-p1	98	S	trithorax group protein osa-like(predict) GN=TGME49_247450	2.12743	0.0163939	1.25913	0.351661	0.634175	0.224481
TGME49_277710-t26_1-p1_545S	TGME49_277710-t26_1-p1	545	S	hypothetical protein GN=TGME49_277710	2.00428	0.00680877	0.627721	0.339228	0.300285	0.15323
TGME49_305340-t26_1-p1_174S	TGME49_305340-t26_1-p1	174	S	corepressor complex CRC230 GN=TGME49_305340	2.59183	0.00263227	1.28769	0.318017	0.516861	0.00957429
TGME49_315270-t26_1-p1_65S	TGME49_315270-t26_1-p1	65	S	Putative eIF4-gamma/eIF5/eIF2b-epsilon carboxy-terminal domain protein(predict) GN=TGME49_315270	3.28728	0.00741975	1.78148	0.0146727	0.617103	0.00651427
TGME49_228200-t26_1-p1_49S	TGME49_228200-t26_1-p1	49	S	vacuolar (h+)-atpase g subunit protein GN=TGME49_228200	2.25984	0.00709088	0.340718	0.120573	0.148714	0.0397825
TGME49_286580-t26_1-p1_11S	TGME49_286580-t26_1-p1	11	S	Inner membrane complex protein 17(predict) GN=TGME49_286580	2.11233	0.00104533	1.64399	0.00516812	0.819253	0.0465121
TGME49_248480-t26_1-p1_152S	TGME49_248480-t26_1-p1	152	S	ribosomal protein RPS9 GN=TGME49_248480	0.233469	0.0100774	1.09049	0.889462	5.24359	0.00257583
TGME49_304760-t26_1-p1_36S	TGME49_304760-t26_1-p1	36	S	RNA recognition motif-containing protein GN=TGME49_304760	2.96682	0.000583086	1.44728	0.0090013	0.540586	0.000943753
TGME49_231000-t26_1-p1_94S	TGME49_231000-t26_1-p1	94	S	START domain-containing protein GN=TGME49_231000	2.88487	0.0155078	1.75997	0.10761	0.624219	0.00125528
TGME49_253440-t26_1-p1_639S	TGME49_253440-t26_1-p1	639	S	"cell-cycle-associated protein kinase SRPK, putative GN=TGME49_253440"	2.74071	0.0458701	2.68213	0.0520919	1.04184	0.670394
TGME49_227450-t26_1-p1_1772T	TGME49_227450-t26_1-p1	1772	T	"hydrolase, NUDIX family protein GN=TGME49_227450"	7.1703	0.00621563	2.80707	0.110472	0.363434	0.00766227
TGME49_214090-t26_1-p1_1370T	TGME49_214090-t26_1-p1	1370	T	signal peptidase GN=TGME49_214090	3.35464	0.0309649	1.40971	0.228624	0.388081	0.004638
TGME49_304760-t26_1-p1_98S	TGME49_304760-t26_1-p1	98	S	RNA recognition motif-containing protein GN=TGME49_304760	2.19147	0.0027702	1.13965	0.223625	0.586945	0.00957097
TGME49_313080-t26_1-p1_429S	TGME49_313080-t26_1-p1	429	S	Putative transmembrane protein(predict) GN=TGME49_313080	2.42092	0.0345994	1.50417	0.0433038	0.705008	0.15537
TGME49_202550-t26_1-p1_384T	TGME49_202550-t26_1-p1	384	T	NLI interacting factor family phosphatase GN=TGME49_202550	3.49489	0.0237138	1.99956	0.0123041	0.619799	0.0359386
TGME49_213660-t26_1-p1_763S	TGME49_213660-t26_1-p1	763	S	zinc finger (CCCH type) motif-containing protein GN=TGME49_213660	5.08425	0.00349516	1.97343	0.0204028	0.405867	0.0293344
TGME49_247450-t26_1-p1_764S	TGME49_247450-t26_1-p1	764	S	trithorax group protein osa-like(predict) GN=TGME49_247450	2.54962	0.000594055	1.89436	0.024331	0.774084	0.0981006
TGME49_294350-t26_1-p1_890T	TGME49_294350-t26_1-p1	890	T	DEAD/DEAH box helicase domain-containing protein GN=TGME49_294350	2.03412	0.00921898	1.52137	0.0170135	0.855024	0.0510857
TGME49_289650-t26_1-p1_101S	TGME49_289650-t26_1-p1	101	S	PEP-carboxykinase I GN=TGME49_289650	2.60702	0.00902322	1.41312	0.517944	0.489488	0.258946
TGME49_230690-t26_1-p1_901T	TGME49_230690-t26_1-p1	901	T	LNS2 (Lipin/Ned1/Smp2) protein GN=TGME49_230690	5.02427	0.0459369	2.53914	0.0970154	0.508492	0.0470388
TGME49_260600-t26_1-p1_490S	TGME49_260600-t26_1-p1	490	S	Pumilio-family RNA binding repeat-containing protein GN=TGME49_260600	2.40204	0.0436901	1.2016	0.503839	0.548129	0.0305512
TGME49_290720-t26_1-p1_906S	TGME49_290720-t26_1-p1	906	S	"vacuolar proton translocating ATPase subunit, putative GN=TGME49_290720"	2.76444	0.0110761	1.97095	0.464672	0.818613	0.542307
TGME49_310900-t26_1-p1_1307S	TGME49_310900-t26_1-p1	1307	S	AP2 domain transcription factor AP2XI-2 GN=TGME49_310900	2.84073	0.0255813	0.853263	0.18936	0.345294	0.01888
TGME49_264130-t26_1-p1_538S	TGME49_264130-t26_1-p1	538	S	"Pre-mRNA-splicing factor CWC26, related protein(predict) GN=TGME49_264130"	2.11314	0.0451954	1.90957	0.0453954	0.893279	0.155973
TGME49_271380-t26_1-p1_32S	TGME49_271380-t26_1-p1	32	S	PUB domain-containing protein GN=TGME49_271380	2.70886	0.000178387	1.79645	0.0050505	0.735345	0.0960604
TGME49_308890-t26_1-p1_311S	TGME49_308890-t26_1-p1	311	S	transcription elongation factor SPT6 GN=TGME49_308890	2.23021	0.0346491	0.732001	0.0128457	0.359663	0.00828276
TGME49_311230-t26_1-p1_3302S	TGME49_311230-t26_1-p1	3302	S	Putative transmembrane protein(predict) GN=TGME49_311230	2.08285	0.0215487	1.00284	0.889094	0.486651	0.0128772
TGME49_265250-t26_1-p1_466S	TGME49_265250-t26_1-p1	466	S	RNA recognition motif-containing protein GN=TGME49_265250	2.23957	0.00851206	2.1659	0.0688956	0.951877	0.629497
TGME49_306020-t26_1-p1_8756S	TGME49_306020-t26_1-p1	8756	S	"Amine-terminal region of chorein, A TM vesicle-mediated sorter(predict) GN=TGME49_306020"	4.59205	0.00586709	1.39167	0.0367828	0.307471	0.00743738
TGME49_315270-t26_1-p1_230S	TGME49_315270-t26_1-p1	230	S	Putative eIF4-gamma/eIF5/eIF2b-epsilon carboxy-terminal domain protein(predict) GN=TGME49_315270	3.46372	0.00545823	1.56607	0.0364403	0.456535	0.00995798
TGME49_316340-t26_1-p1_109S	TGME49_316340-t26_1-p1	109	S	Inner membrane complex protein 22(predict) GN=TGME49_316340	3.06184	0.000747765	1.16782	0.0540457	0.486946	0.00107999
TGME49_221180-t26_1-p1_731S	TGME49_221180-t26_1-p1	731	S	Putative transmembrane protein(predict) GN=TGME49_221180	2.31942	0.0205911	1.17458	0.269524	0.616695	0.10646
TGME49_229630-t26_1-p1_4263S	TGME49_229630-t26_1-p1	4263	S	eIF2 kinase IF2K-A (incomplete catalytic triad) GN=TGME49_229630	2.12582	0.0051882	1.6123	0.290386	0.720309	0.195442
TGME49_306660-t26_1-p1_1564S	TGME49_306660-t26_1-p1	1564	S	RNA pseudouridine synthase superfamily protein GN=TGME49_306660	2.01647	0.00613944	1.60176	0.0196273	0.821026	0.192514
TGME49_305920-t26_1-p1_689S	TGME49_305920-t26_1-p1	689	S	endonuclease III family 1 protein GN=TGME49_305920	2.48089	0.014249	1.26735	0.761582	0.531385	0.217706
TGME49_313270-t26_1-p1_977S	TGME49_313270-t26_1-p1	977	S	"Putative collagen alpha-1(III) chain, related protein(predict) GN=TGME49_313270"	3.4471	5.33561e-05	1.43849	0.0291589	0.460393	0.00972973
TGME49_283510-t26_1-p1_85S	TGME49_283510-t26_1-p1	85	S	IMC-associated protein 1(predict) GN=TGME49_283510	3.00066	0.0329176	1.05917	0.703855	0.42845	0.0267801
TGME49_240980-t26_1-p1_661S	TGME49_240980-t26_1-p1	661	S	collagen alpha-1(I) chain(predict) GN=TGME49_240980	3.15262	0.0387153	3.44317	0.0522446	1.40754	0.243427
TGME49_313430-t26_1-p1_4436S	TGME49_313430-t26_1-p1	4436	S	Putative nucleoporin FG repeat region protein(predict) GN=TGME49_313430	3.06791	0.0272349	1.63216	0.0957186	0.554803	0.0444495
TGME49_315270-t26_1-p1_150T	TGME49_315270-t26_1-p1	150	T	Putative eIF4-gamma/eIF5/eIF2b-epsilon carboxy-terminal domain protein(predict) GN=TGME49_315270	2.72763	0.000198991	1.29676	0.383431	0.480779	0.013782
TGME49_235020-t26_1-p1_960S	TGME49_235020-t26_1-p1	960	S	"COPI protein, putative GN=TGME49_235020"	2.40953	0.0432157	0.830845	0.279378	0.397159	0.00571459
TGME49_291180-t26_1-p1_1794S	TGME49_291180-t26_1-p1	1794	S	"Amine-terminal region of chorein, A TM vesicle-mediated sorter(predict) GN=TGME49_291180"	2.4519	0.00533694	1.77446	0.00261067	0.804535	0.174205
TGME49_202550-t26_1-p1_528S	TGME49_202550-t26_1-p1	528	S	NLI interacting factor family phosphatase GN=TGME49_202550	3.1852	0.0257154	0.866459	0.489608	0.305138	0.0275144
TGME49_203480-t26_1-p1_1296S	TGME49_203480-t26_1-p1	1296	S	Kelch motif protein(predict) GN=TGME49_203480	2.90161	0.0364695	1.98193	0.0315418	0.753754	0.0986333
TGME49_318260-t26_1-p1_920S	TGME49_318260-t26_1-p1	920	S	transcription initiation factor TFIID subunit TAF5 GN=TGME49_318260	5.13808	0.00475695	2.2949	0.0905329	0.482884	0.000518101
TGME49_253750-t26_1-p1_5364S	TGME49_253750-t26_1-p1	5364	S	PLU-1 family protein GN=TGME49_253750	2.479	0.0440966	0.787099	0.222288	0.380019	0.0291673
TGME49_298610-t26_1-p1_831T	TGME49_298610-t26_1-p1	831	T	GYF domain-containing protein GN=TGME49_298610	5.47716	0.000911515	1.97548	0.0148385	0.347567	0.000315722
TGME49_310900-t26_1-p1_755S	TGME49_310900-t26_1-p1	755	S	AP2 domain transcription factor AP2XI-2 GN=TGME49_310900	2.77557	0.00571156	1.68615	0.0123938	0.651586	0.0791829
TGME49_267810-t26_1-p1_25S	TGME49_267810-t26_1-p1	25	S	Rab 5 GN=TGME49_267810	2.38284	0.0199078	0.668279	0.170721	0.350157	0.00846568
TGME49_244700-t26_1-p1_1763S	TGME49_244700-t26_1-p1	1763	S	NAD(+)/NADH kinase domain-containing protein GN=TGME49_244700	2.76779	0.043466	0.870659	0.587058	0.274356	0.0309545
TGME49_257530-t26_1-p1_24S	TGME49_257530-t26_1-p1	24	S	"transporter, major facilitator family protein GN=TGME49_257530"	3.12731	0.00154284	1.2691	0.133038	0.430436	0.00734145
TGME49_212820-t26_1-p1_294S	TGME49_212820-t26_1-p1	294	S	ubiquitin family protein GN=TGME49_212820	2.57679	0.00409075	1.4969	0.0132389	0.531886	0.0153147
TGME49_267080-t26_1-p1_15S	TGME49_267080-t26_1-p1	15	S	"26S protease regulatory subunit 4, putative GN=TGME49_267080"	2.15929	0.0255165	1.54132	0.0131708	0.74053	0.0869798
TGME49_267550-t26_1-p1_39S	TGME49_267550-t26_1-p1	39	S	leucine-rich repeat protein LRR1 GN=TGME49_267550	2.04272	0.0462444	1.51628	0.0334385	0.755501	0.0862243
TGME49_209210-t26_1-p1_34T	TGME49_209210-t26_1-p1	34	T	KH domain-containing protein(predict) GN=TGME49_209210	2.72069	0.00502186	1.42844	0.000344778	0.564993	0.00651697
TGME49_201400-t26_1-p1_330S	TGME49_201400-t26_1-p1	330	S	Sin3-associated polypeptide SAP18 GN=TGME49_201400	2.3178	0.0338961	1.20127	0.528624	0.631101	0.425823
TGME49_289830-t26_1-p1_120S	TGME49_289830-t26_1-p1	120	S	"eukaryotic initiation factor-3, delta subunit, putative GN=TGME49_289830"	2.03243	0.00229891	1.91243	0.0156658	0.972757	0.591037
TGME49_304760-t26_1-p1_60S	TGME49_304760-t26_1-p1	60	S	RNA recognition motif-containing protein GN=TGME49_304760	2.61077	0.00103726	0.982059	0.778166	0.414101	0.00105149
TGME49_263070-t26_1-p1_238S	TGME49_263070-t26_1-p1	238	S	"CMGC kinase, CK2 family GN=TGME49_263070"	2.41334	0.00536216	1.48795	0.683867	0.794007	0.409514
TGME49_216670-t26_1-p1_259S	TGME49_216670-t26_1-p1	259	S	FUSE-binding protein 2 / KH-type splicing regulatory protein GN=TGME49_216670	2.31012	0.049445	1.79407	0.0967976	0.838807	0.0145354
TGME49_261650-t26_1-p1_779S	TGME49_261650-t26_1-p1	779	S	hypothetical protein GN=TGME49_261650	4.84975	0.00599969	6.17597	0.0657032	1.32274	0.932133
TGME49_291980-t26_1-p1_91S	TGME49_291980-t26_1-p1	91	S	HECT-domain (ubiquitin-transferase) domain-containing protein GN=TGME49_291980	4.01821	0.000404002	1.63959	0.00292018	0.411172	0.00121815
TGME49_213900-t26_1-p1_841S	TGME49_213900-t26_1-p1	841	S	regulator of chromosome condensation RCC1 GN=TGME49_213900	2.3217	0.0145395	1.18666	0.179783	0.579417	0.022534
TGME49_310570-t26_1-p1_101S	TGME49_310570-t26_1-p1	101	S	RRM domain-containing protein(predict) GN=TGME49_310570	2.50005	0.00301494	1.73437	0.0324515	0.868882	0.244286
TGME49_316340-t26_1-p1_55S	TGME49_316340-t26_1-p1	55	S	Inner membrane complex protein 22(predict) GN=TGME49_316340	2.07036	0.00783503	1.27598	0.0495043	0.729085	0.0371692
TGME49_291980-t26_1-p1_3856S	TGME49_291980-t26_1-p1	3856	S	HECT-domain (ubiquitin-transferase) domain-containing protein GN=TGME49_291980	4.75673	0.0409799	2.09639	0.119289	0.410652	0.094341
TGME49_240980-t26_1-p1_682S	TGME49_240980-t26_1-p1	682	S	collagen alpha-1(I) chain(predict) GN=TGME49_240980	3.58601	0.00401805	1.86651	0.0482608	0.632098	0.123845
TGME49_204410-t26_1-p1_814S	TGME49_204410-t26_1-p1	814	S	endonuclease/exonuclease/phosphatase family protein GN=TGME49_204410	2.78471	0.00149682	1.01834	0.949947	0.367996	0.00062851
TGME49_310220-t26_1-p1_539S	TGME49_310220-t26_1-p1	539	S	"Guanylate binding protein, putative(predict) GN=TGME49_310220"	3.07947	0.000138736	1.62352	0.0266416	0.52463	0.00282759
TGME49_275650-t26_1-p1_254S	TGME49_275650-t26_1-p1	254	S	p97(predict) GN=TGME49_275650	2.52611	0.00414318	1.75481	0.0152556	0.646859	0.00800013
TGME49_229010-t26_1-p1_94T	TGME49_229010-t26_1-p1	94	T	rhoptry neck protein RON4 GN=TGME49_229010	2.35159	0.00226953	0.888857	0.455436	0.396599	0.0425857
TGME49_214840-t26_1-p1_298S	TGME49_214840-t26_1-p1	298	S	AP2 domain transcription factor AP2X-7 GN=TGME49_214840	4.19267	0.00920971	1.83435	0.107167	0.491793	0.00797358
TGME49_314740-t26_1-p1_628S	TGME49_314740-t26_1-p1	628	S	PSP protein GN=TGME49_314740	2.89289	0.0220716	1.68383	0.0230347	0.630702	0.0841183
TGME49_320080-t26_1-p1_1493S	TGME49_320080-t26_1-p1	1493	S	hypothetical protein GN=TGME49_320080	3.55495	0.00561264	1.15911	0.419671	0.368223	0.00288933
TGME49_248610-t26_1-p1_406S	TGME49_248610-t26_1-p1	406	S	Putative transmembrane protein(predict) GN=TGME49_248610	2.26175	0.00429078	1.44112	0.191467	0.591607	0.0846516
TGME49_212220-t26_1-p1_61S	TGME49_212220-t26_1-p1	61	S	C3H1-type domain-containing protein(predict) GN=TGME49_212220	2.97296	0.0350407	1.56243	0.00993577	0.585169	0.125151
TGME49_214090-t26_1-p1_1636T	TGME49_214090-t26_1-p1	1636	T	signal peptidase GN=TGME49_214090	2.03899	0.0022342	1.04877	0.667618	0.530532	0.000116691
TGME49_310000-t26_1-p1_636S	TGME49_310000-t26_1-p1	636	S	"membrane protein, putative GN=TGME49_310000"	4.02809	0.00126805	1.85271	0.072684	0.591866	0.0637413
TGME49_273800-t26_1-p1_948S	TGME49_273800-t26_1-p1	948	S	"WD domain, G-beta repeat-containing protein GN=TGME49_273800"	3.73248	0.0111185	1.4792	0.20105	0.436855	0.00186647
TGME49_210700-t26_1-p1_4128S	TGME49_210700-t26_1-p1	4128	S	VPS13_C domain-containing protein(predict) GN=TGME49_210700	2.10114	0.00514181	1.04883	0.537205	0.544801	0.00563414
TGME49_218960-t26_1-p1_2104S	TGME49_218960-t26_1-p1	2104	S	AP2 domain transcription factor AP2XII-1 GN=TGME49_218960	2.32681	0.0199382	1.8896	0.0107061	0.899836	0.456422
TGME49_289550-t26_1-p1_84S	TGME49_289550-t26_1-p1	84	S	"WD domain, G-beta repeat-containing protein GN=TGME49_289550"	2.43105	0.00905988	1.91405	0.0167833	0.999534	0.829327
TGME49_203690-t26_1-p1_897S	TGME49_203690-t26_1-p1	897	S	AP2 domain transcription factor AP2VIIa-5 GN=TGME49_203690	6.45006	0.00673504	1.79887	0.0911661	0.292222	0.00514181
TGME49_313910-t26_1-p1_552S	TGME49_313910-t26_1-p1	552	S	RNA recognition motif 2 protein GN=TGME49_313910	2.9636	0.000392948	1.04774	0.48614	0.381006	0.000547301
TGME49_227450-t26_1-p1_1770S	TGME49_227450-t26_1-p1	1770	S	"hydrolase, NUDIX family protein GN=TGME49_227450"	6.15797	0.0330718	2.03052	0.248342	0.325647	0.0215616
TGME49_310780-t26_1-p1_260S	TGME49_310780-t26_1-p1	260	S	dense granule protein GRA4 GN=TGME49_310780	0.101516	0.000944878	1.34694	0.000744787	14.5138	0.000411267
TGME49_294710-t26_1-p1_743S	TGME49_294710-t26_1-p1	743	S	RNA recognition motif-containing protein GN=TGME49_294710	2.15671	0.00568811	1.69393	0.00506804	0.813056	0.0763243
TGME49_253440-t26_1-p1_1385S	TGME49_253440-t26_1-p1	1385	S	"cell-cycle-associated protein kinase SRPK, putative GN=TGME49_253440"	2.50677	0.0146979	1.89283	0.0197477	0.881635	0.597081
TGME49_287500-t26_1-p1_18S	TGME49_287500-t26_1-p1	18	S	"T complex chaperonin, putative GN=TGME49_287500"	2.79618	0.00146513	1.86724	0.00526601	0.673348	0.0795191
TGME49_250820-t26_1-p1_279S	TGME49_250820-t26_1-p1	279	S	hypothetical protein GN=TGME49_250820	2.9109	0.00163374	1.28031	0.172096	0.530894	0.00249349
TGME49_224890-t26_1-p1_23S	TGME49_224890-t26_1-p1	23	S	AMP-binding enzyme(predict) GN=TGME49_224890	3.4796	0.018168	1.71309	0.324706	0.461235	0.31295
TGME49_253700-t26_1-p1_504S	TGME49_253700-t26_1-p1	504	S	"transporter, major facilitator family protein GN=TGME49_253700"	2.54055	0.00218482	4.09247	0.0613405	1.42975	0.761728
TGME49_271380-t26_1-p1_995S	TGME49_271380-t26_1-p1	995	S	PUB domain-containing protein GN=TGME49_271380	2.51589	0.0448892	0.763968	0.223498	0.375265	0.0212031
TGME49_280800-t26_1-p1_937S	TGME49_280800-t26_1-p1	937	S	SWI2/SNF2 SRCAP/Ino80 GN=TGME49_280800	2.80999	0.0103923	1.24996	0.211336	0.441599	0.0305372
TGME49_320080-t26_1-p1_1239S	TGME49_320080-t26_1-p1	1239	S	hypothetical protein GN=TGME49_320080	3.26081	0.0354631	1.24832	0.732578	0.426676	0.0576059
TGME49_289880-t26_1-p1_207S	TGME49_289880-t26_1-p1	207	S	Putative transmembrane protein(predict) GN=TGME49_289880	3.05359	0.0390082	0.96742	0.789437	0.381601	0.0791973
TGME49_255260-t26_1-p1_527S	TGME49_255260-t26_1-p1	527	S	apical membrane antigen AMA1 GN=TGME49_255260	2.77019	0.0119139	0.93667	0.58352	0.388022	0.0375352
TGME49_204340-t26_1-p1_339S	TGME49_204340-t26_1-p1	339	S	Putative transmembrane protein(predict) GN=TGME49_204340	4.30851	0.0374458	1.636	0.0597691	0.437522	0.138379
TGME49_230690-t26_1-p1_1404S	TGME49_230690-t26_1-p1	1404	S	LNS2 (Lipin/Ned1/Smp2) protein GN=TGME49_230690	4.3774	0.0302078	1.94646	0.19617	0.493984	0.177987
TGME49_235540-t26_1-p1_13S	TGME49_235540-t26_1-p1	13	S	"eukaryotic initiation factor-2 beta, putative GN=TGME49_235540"	2.11861	0.000723152	0.85966	0.0320803	0.430569	4.84535e-06
TGME49_289650-t26_1-p1_102S	TGME49_289650-t26_1-p1	102	S	PEP-carboxykinase I GN=TGME49_289650	2.60702	0.00902322	1.41312	0.517944	0.489488	0.258946
TGME49_214090-t26_1-p1_1544S	TGME49_214090-t26_1-p1	1544	S	signal peptidase GN=TGME49_214090	2.48785	0.00156433	0.954774	0.614739	0.401517	0.00409406
TGME49_259640-t26_1-p1_887S	TGME49_259640-t26_1-p1	887	S	nucleoporin autopeptidase GN=TGME49_259640	5.46015	0.00815357	3.13934	0.053501	0.547273	0.0960719
TGME49_209108-t26_1-p1_394S	TGME49_209108-t26_1-p1	394	S	Putative mRNA decapping enzyme(predict) GN=TGME49_209108	2.69971	0.00205124	1.88689	0.0311376	0.721291	0.000286728
TGME49_229630-t26_1-p1_4323S	TGME49_229630-t26_1-p1	4323	S	eIF2 kinase IF2K-A (incomplete catalytic triad) GN=TGME49_229630	2.35488	0.0221342	3.29726	0.0693058	1.24224	0.214867
TGME49_312100-t26_1-p1_450S	TGME49_312100-t26_1-p1	450	S	plasma membrane-type Ca(2+)-ATPase A1 PMCAA1 GN=TGME49_312100	2.82954	0.0214746	1.23517	0.388115	0.406021	0.00227727
TGME49_261440-t26_1-p1_27S	TGME49_261440-t26_1-p1	27	S	ARM repeats containing protein GN=TGME49_261440	2.63663	0.0205633	1.75155	0.123113	0.712268	0.154236
TGME49_281980-t26_1-p1_128S	TGME49_281980-t26_1-p1	128	S	phosphatidate cytidylyltransferase GN=TGME49_281980	4.71756	0.0433491	3.07316	0.28425	0.698695	0.521436
TGME49_269900-t26_1-p1_545S	TGME49_269900-t26_1-p1	545	S	"WD domain, G-beta repeat-containing protein GN=TGME49_269900"	2.3878	0.0199879	3.20233	0.135208	1.35109	0.572459
TGME49_272640-t26_1-p1_49S	TGME49_272640-t26_1-p1	49	S	"eukaryotic initiation factor-2B, epsilon subunit, putative GN=TGME49_272640"	2.53795	0.00184287	1.46807	0.106242	0.556966	0.0777246
TGME49_218960-t26_1-p1_153S	TGME49_218960-t26_1-p1	153	S	AP2 domain transcription factor AP2XII-1 GN=TGME49_218960	3.67114	0.0023861	2.27968	0.081663	0.671586	0.277176
TGME49_320100-t26_1-p1_548S	TGME49_320100-t26_1-p1	548	S	RNA recognition motif-containing protein GN=TGME49_320100	2.56205	0.00759336	1.55128	0.00318871	0.672959	0.0141488
TGME49_232280-t26_1-p1_154T	TGME49_232280-t26_1-p1	154	T	IMP2_N domain-containing protein(predict) GN=TGME49_232280	6.30229	0.015541	1.36951	0.596129	0.235533	0.0118325
TGME49_220900-t26_1-p1_332S	TGME49_220900-t26_1-p1	332	S	hypothetical protein GN=TGME49_220900	4.18867	0.0051064	1.32409	0.163075	0.316124	0.000289454
TGME49_294930-t26_1-p1_4S	TGME49_294930-t26_1-p1	4	S	leucine rich repeat-containing protein GN=TGME49_294930	2.86746	0.0067468	1.38533	0.0178296	0.510558	0.0190919
TGME49_202900-t26_1-p1_896S	TGME49_202900-t26_1-p1	896	S	zinc finger (CCCH type) motif-containing protein GN=TGME49_202900	2.65954	0.00209695	1.55007	0.0127729	0.567308	5.9843e-05
TGME49_218300-t26_1-p1_633S	TGME49_218300-t26_1-p1	633	S	zinc finger (CCCH type) motif-containing protein GN=TGME49_218300	4.81984	0.0160039	2.71634	0.11642	0.710653	0.414602
TGME49_250820-t26_1-p1_990S	TGME49_250820-t26_1-p1	990	S	hypothetical protein GN=TGME49_250820	2.37258	0.0443634	1.4528	0.189813	0.706646	0.0246058
TGME49_267100-t26_1-p1_798S	TGME49_267100-t26_1-p1	798	S	protein phosphatase 2C domain-containing protein GN=TGME49_267100	2.44727	0.0250853	0.645443	0.0884021	0.295343	0.00481506
TGME49_291980-t26_1-p1_1813S	TGME49_291980-t26_1-p1	1813	S	HECT-domain (ubiquitin-transferase) domain-containing protein GN=TGME49_291980	3.12695	0.0276777	1.92571	0.137667	0.609896	0.0211147
TGME49_201150-t26_1-p1_1564T	TGME49_201150-t26_1-p1	1564	T	heavy metal translocating P-type ATPase subfamily protein GN=TGME49_201150	2.16216	0.0302917	1.26926	0.125822	0.61134	0.0774914
TGME49_240060-t26_1-p1_232S	TGME49_240060-t26_1-p1	232	S	hypothetical protein GN=TGME49_240060	2.09606	0.00174969	1.82762	0.00247685	0.888721	0.115369
TGME49_311230-t26_1-p1_3978S	TGME49_311230-t26_1-p1	3978	S	Putative transmembrane protein(predict) GN=TGME49_311230	2.21154	0.00302387	1.4197	0.00341462	0.663649	0.0225007
TGME49_259260-t26_1-p1_113S	TGME49_259260-t26_1-p1	113	S	membrane protein FtsH1 GN=TGME49_259260	2.33983	0.0217803	0.706896	0.0865681	0.387491	0.0326515
TGME49_216620-t26_1-p1_235S	TGME49_216620-t26_1-p1	235	S	EF hand domain-containing protein GN=TGME49_216620	2.71398	0.00635819	1.90472	0.040056	0.775435	0.236981
TGME49_269180-t26_1-p1_1047S	TGME49_269180-t26_1-p1	1047	S	MIF4G domain-containing protein GN=TGME49_269180	2.94673	0.00552134	1.48117	0.0237458	0.55369	0.0144613
TGME49_313370-t26_1-p1_464S	TGME49_313370-t26_1-p1	464	S	Leucine rich repeat protein(predict) GN=TGME49_313370	2.13572	0.00585664	1.43077	0.014633	0.6736	0.0304656
TGME49_206580-t26_1-p1_1983S	TGME49_206580-t26_1-p1	1983	S	formin FRM2 GN=TGME49_206580	3.53079	0.0123217	1.45068	0.363271	0.266941	0.116631
TGME49_287480-t26_1-p1_4022S	TGME49_287480-t26_1-p1	4022	S	Putative transmembrane protein(predict) GN=TGME49_287480	2.82131	0.0367208	0.525893	0.148767	0.185225	0.00759669
TGME49_212820-t26_1-p1_315S	TGME49_212820-t26_1-p1	315	S	ubiquitin family protein GN=TGME49_212820	3.71263	0.000699994	1.42051	0.226696	0.374623	0.0185176
TGME49_226340-t26_1-p1_63S	TGME49_226340-t26_1-p1	63	S	Putative plant-like phospholipase C (PLC) pleckstrin-like (PH) domain protein(predict) GN=TGME49_226340	3.7446	0.00135851	1.48336	0.00275551	0.415532	0.00177569
TGME49_241000-t26_1-p1_226S	TGME49_241000-t26_1-p1	226	S	Putative transmembrane protein(predict) GN=TGME49_241000	2.66306	0.0230799	1.31505	0.0431998	0.531009	0.0538983
TGME49_291980-t26_1-p1_1799S	TGME49_291980-t26_1-p1	1799	S	HECT-domain (ubiquitin-transferase) domain-containing protein GN=TGME49_291980	2.23052	0.00178355	1.73853	0.00108912	0.750512	0.00151454
TGME49_214090-t26_1-p1_1387S	TGME49_214090-t26_1-p1	1387	S	signal peptidase GN=TGME49_214090	2.83584	0.0226289	1.05518	0.904154	0.424782	0.0437272
TGME49_313270-t26_1-p1_1208S	TGME49_313270-t26_1-p1	1208	S	"Putative collagen alpha-1(III) chain, related protein(predict) GN=TGME49_313270"	2.73462	0.00714827	1.78424	0.0151783	0.715732	0.0425818
TGME49_311230-t26_1-p1_3997S	TGME49_311230-t26_1-p1	3997	S	Putative transmembrane protein(predict) GN=TGME49_311230	2.62496	0.0258123	0.907879	0.434596	0.364231	0.0145397
TGME49_240890-t26_1-p1_1389S	TGME49_240890-t26_1-p1	1389	S	6-phosphofructokinase GN=TGME49_240890	4.1542	0.0471771	1.01541	0.981091	0.2808	0.019264
TGME49_308920-t26_1-p1_462T	TGME49_308920-t26_1-p1	462	T	splicing factor U2AF protein GN=TGME49_308920	2.33836	0.00736444	1.24044	0.0322429	0.580126	0.0021721
TGME49_291180-t26_1-p1_3573S	TGME49_291180-t26_1-p1	3573	S	"Amine-terminal region of chorein, A TM vesicle-mediated sorter(predict) GN=TGME49_291180"	3.58115	0.000825164	1.8231	0.0272934	0.541979	0.0214479
TGME49_214090-t26_1-p1_940S	TGME49_214090-t26_1-p1	940	S	signal peptidase GN=TGME49_214090	2.52461	0.00776888	1.75947	0.0952679	0.699793	0.0101644
TGME49_294710-t26_1-p1_745S	TGME49_294710-t26_1-p1	745	S	RNA recognition motif-containing protein GN=TGME49_294710	2.15671	0.00568811	1.69393	0.00506804	0.813056	0.0763243
TGME49_212980-t26_1-p1_260S	TGME49_212980-t26_1-p1	260	S	KH domain protein(predict) GN=TGME49_212980	3.39597	0.0226216	1.66668	0.529807	0.445917	0.12978
TGME49_250820-t26_1-p1_1056S	TGME49_250820-t26_1-p1	1056	S	hypothetical protein GN=TGME49_250820	2.42207	0.0214549	1.01132	0.92781	0.518413	0.00162027
TGME49_281980-t26_1-p1_332S	TGME49_281980-t26_1-p1	332	S	phosphatidate cytidylyltransferase GN=TGME49_281980	2.16523	0.0455379	0.816798	0.523266	0.361779	0.0378326
TGME49_283510-t26_1-p1_63S	TGME49_283510-t26_1-p1	63	S	IMC-associated protein 1(predict) GN=TGME49_283510	6.07238	0.023616	1.57725	0.125653	0.323967	0.00250651
TGME49_297690-t26_1-p1_601T	TGME49_297690-t26_1-p1	601	T	hypothetical protein GN=TGME49_297690	3.35699	0.0109014	1.40665	0.269196	0.483501	0.0812943
TGME49_203320-t26_1-p1_3748S	TGME49_203320-t26_1-p1	3748	S	zinc finger in N-recognin protein GN=TGME49_203320	2.64275	0.0158754	0.971039	0.608173	0.47741	0.0126715
TGME49_222400-t26_1-p1_575S	TGME49_222400-t26_1-p1	575	S	Putative transmembrane protein(predict) GN=TGME49_222400	2.23583	0.00117611	1.93788	0.0315598	0.964327	0.704306
TGME49_253750-t26_1-p1_4364S	TGME49_253750-t26_1-p1	4364	S	PLU-1 family protein GN=TGME49_253750	3.13935	0.0203878	1.58417	0.252467	0.510875	0.0327167
TGME49_284780-t26_1-p1_773S	TGME49_284780-t26_1-p1	773	S	Fusaric acid resistance-like protein(predict) GN=TGME49_284780	2.67833	0.0042052	1.19375	0.233305	0.434115	0.000362601
TGME49_214440-t26_1-p1_93T	TGME49_214440-t26_1-p1	93	T	4'-phosphopantetheinyl transferase superfamily protein GN=TGME49_214440	2.19631	0.000358143	1.49289	0.0615371	0.72163	0.0818048
TGME49_255420-t26_1-p1_41T	TGME49_255420-t26_1-p1	41	T	IMP2_N domain-containing protein(predict) GN=TGME49_255420	2.60034	0.0120807	1.25423	0.393981	0.526692	0.00682875
TGME49_228120-t26_1-p1_2091S	TGME49_228120-t26_1-p1	2091	S	DNMT1-RFD domain-containing protein(predict) GN=TGME49_228120	2.01804	0.00637718	1.84845	0.0111376	0.969015	0.5922
TGME49_227610-t26_1-p1_710S	TGME49_227610-t26_1-p1	710	S	Trafficking particle complex subunit 10(predict) GN=TGME49_227610	2.02429	0.0187844	0.940999	0.598797	0.427655	0.0298118
TGME49_237520-t26_1-p1_100S	TGME49_237520-t26_1-p1	100	S	Putative Myb-like DNA-binding domain protein(predict) GN=TGME49_237520	2.60794	0.0307028	2.09012	0.0762198	0.741434	0.346243
TGME49_310900-t26_1-p1_1110S	TGME49_310900-t26_1-p1	1110	S	AP2 domain transcription factor AP2XI-2 GN=TGME49_310900	3.96452	0.000164082	1.99378	0.0189346	0.500419	0.00803084
TGME49_293360-t26_1-p1_160S	TGME49_293360-t26_1-p1	160	S	hypothetical protein GN=TGME49_293360	2.03214	0.0193949	1.15344	0.618318	0.63394	0.181947
TGME49_248740-t26_1-p1_44S	TGME49_248740-t26_1-p1	44	S	hypothetical protein GN=TGME49_248740	2.20604	0.000845186	1.9381	0.000613055	0.953911	0.469838
TGME49_289880-t26_1-p1_718T	TGME49_289880-t26_1-p1	718	T	Putative transmembrane protein(predict) GN=TGME49_289880	3.96946	0.0149889	0.935071	0.714837	0.263587	0.00713748
TGME49_209500-t26_1-p1_1252S	TGME49_209500-t26_1-p1	1252	S	hypothetical protein GN=TGME49_209500	3.25326	0.0199237	1.89872	0.0103983	0.593521	0.0187133
TGME49_267100-t26_1-p1_447S	TGME49_267100-t26_1-p1	447	S	protein phosphatase 2C domain-containing protein GN=TGME49_267100	2.61088	0.024926	1.70567	0.066345	0.71919	0.0151501
TGME49_315270-t26_1-p1_323S	TGME49_315270-t26_1-p1	323	S	Putative eIF4-gamma/eIF5/eIF2b-epsilon carboxy-terminal domain protein(predict) GN=TGME49_315270	2.27566	0.0264497	1.65022	0.0390323	0.729835	0.121062
TGME49_232370-t26_1-p1_511S	TGME49_232370-t26_1-p1	511	S	CW-type Zinc Finger protein GN=TGME49_232370	3.15177	0.00552467	1.81226	0.0248949	0.691013	0.214397
TGME49_250700-t26_1-p1_609S	TGME49_250700-t26_1-p1	609	S	hypothetical protein GN=TGME49_250700	3.18895	0.00136349	1.96969	0.0919647	0.711933	0.137849
TGME49_224660-t26_1-p1_281S	TGME49_224660-t26_1-p1	281	S	"transcription factor s-ii (tfiis), central domain-containing protein GN=TGME49_224660"	2.88548	0.00171374	1.63709	0.0320185	0.618109	0.000719412
TGME49_220900-t26_1-p1_162S	TGME49_220900-t26_1-p1	162	S	hypothetical protein GN=TGME49_220900	2.47715	0.00075824	0.666243	0.0457783	0.225842	0.00451599
TGME49_315950-t26_1-p1_1130T	TGME49_315950-t26_1-p1	1130	T	"zinc finger, C3HC4 type (RING finger) domain-containing protein GN=TGME49_315950"	2.94865	0.0328773	1.3105	0.595235	0.51132	0.304177
TGME49_220900-t26_1-p1_296S	TGME49_220900-t26_1-p1	296	S	hypothetical protein GN=TGME49_220900	5.47121	0.0192789	1.49821	0.232814	0.299609	0.0153813
TGME49_308890-t26_1-p1_987S	TGME49_308890-t26_1-p1	987	S	transcription elongation factor SPT6 GN=TGME49_308890	2.30075	0.00177065	1.54464	0.0134085	0.673623	0.0233004
TGME49_247040-t26_1-p1_357S	TGME49_247040-t26_1-p1	357	S	CREB-binding protein(predict) GN=TGME49_247040	2.43521	0.00505676	1.40605	0.753742	0.771443	0.0458918
TGME49_255190-t26_1-p1_28S	TGME49_255190-t26_1-p1	28	S	myosin C GN=TGME49_255190	2.31046	0.0205419	1.64708	0.012526	0.806256	0.344758
TGME49_222900-t26_1-p1_1302S	TGME49_222900-t26_1-p1	1302	S	phosphoserine phosphatase GN=TGME49_222900	2.8269	0.00691038	1.35416	0.547801	0.454197	0.125423
TGME49_297690-t26_1-p1_286T	TGME49_297690-t26_1-p1	286	T	hypothetical protein GN=TGME49_297690	4.19292	0.00097598	4.78657	0.0998005	1.19597	0.700972
TGME49_224260-t26_1-p1_3325S	TGME49_224260-t26_1-p1	3325	S	PHD-finger domain-containing protein GN=TGME49_224260	2.58753	0.00398009	1.56797	0.00972726	0.613482	0.00632761
TGME49_298610-t26_1-p1_234T	TGME49_298610-t26_1-p1	234	T	GYF domain-containing protein GN=TGME49_298610	2.81247	0.0209061	1.78632	0.240268	0.787134	0.669119
TGME49_221460-t26_1-p1_173S	TGME49_221460-t26_1-p1	173	S	phosphoglycerate mutase family protein GN=TGME49_221460	2.72154	0.000640769	1.3553	0.0963811	0.521339	0.0684286
TGME49_289880-t26_1-p1_670S	TGME49_289880-t26_1-p1	670	S	Putative transmembrane protein(predict) GN=TGME49_289880	4.72514	0.0231954	1.95237	0.11888	0.523182	0.0761318
TGME49_253700-t26_1-p1_570S	TGME49_253700-t26_1-p1	570	S	"transporter, major facilitator family protein GN=TGME49_253700"	3.07628	0.000623447	2.86745	0.069249	0.888668	0.453799
TGME49_233480-t26_1-p1_344S	TGME49_233480-t26_1-p1	344	S	SAG-related sequence SRS29C GN=TGME49_233480	0.375369	0.0079548	0.917771	0.517603	2.50876	0.00159042
TGME49_312100-t26_1-p1_460S	TGME49_312100-t26_1-p1	460	S	plasma membrane-type Ca(2+)-ATPase A1 PMCAA1 GN=TGME49_312100	2.84021	0.0295498	1.26398	0.0625788	0.416393	0.00483318
TGME49_213660-t26_1-p1_610S	TGME49_213660-t26_1-p1	610	S	zinc finger (CCCH type) motif-containing protein GN=TGME49_213660	2.08197	0.0124244	1.66953	0.100122	0.804999	0.243801
TGME49_309140-t26_1-p1_119T	TGME49_309140-t26_1-p1	119	T	transducin beta-like protein TBL1 GN=TGME49_309140	2.20888	0.00432355	0.675225	0.00357106	0.364123	0.0023788
TGME49_247040-t26_1-p1_1003S	TGME49_247040-t26_1-p1	1003	S	CREB-binding protein(predict) GN=TGME49_247040	3.43938	0.0357269	5.43015	0.209669	2.15952	0.0315454
TGME49_300120-t26_1-p1_615S	TGME49_300120-t26_1-p1	615	S	"aminotransferase, class V superfamily protein GN=TGME49_300120"	2.41444	0.0109016	1.14902	0.668367	0.472877	0.000794555
TGME49_280800-t26_1-p1_635S	TGME49_280800-t26_1-p1	635	S	SWI2/SNF2 SRCAP/Ino80 GN=TGME49_280800	2.7484	0.00219903	1.46374	0.0723982	0.518942	0.00871329
TGME49_208370-t26_1-p1_1030S	TGME49_208370-t26_1-p1	1030	S	"myosin heavy chain, putative GN=TGME49_208370"	3.33018	0.0316279	1.99606	0.153903	0.662	0.261913
TGME49_262960-t26_1-p1_109S	TGME49_262960-t26_1-p1	109	S	"U1 snRNP-associated protein Usp106, putative GN=TGME49_262960"	4.04061	0.00875072	1.5453	0.0758894	0.501653	0.00271792
TGME49_230690-t26_1-p1_896S	TGME49_230690-t26_1-p1	896	S	LNS2 (Lipin/Ned1/Smp2) protein GN=TGME49_230690	2.27088	0.000902368	1.41191	0.0387899	0.575506	0.053839
TGME49_314540-t26_1-p1_402S	TGME49_314540-t26_1-p1	402	S	Protein phosphatase 2C(predict) GN=TGME49_314540	2.30802	0.00346082	1.49674	0.00092249	0.579607	0.0142746
TGME49_224890-t26_1-p1_130S	TGME49_224890-t26_1-p1	130	S	AMP-binding enzyme(predict) GN=TGME49_224890	2.06861	0.00118997	1.35671	0.0571146	0.685423	0.0422574
TGME49_275680-t26_1-p1_287T	TGME49_275680-t26_1-p1	287	T	ELM2 domain-containing protein(predict) GN=TGME49_275680	3.29235	0.0239652	1.65283	0.212514	0.500852	0.0671545
TGME49_241170-t26_1-p1_359S	TGME49_241170-t26_1-p1	359	S	KH domain protein(predict) GN=TGME49_241170	4.9051	0.0222096	2.32726	0.194227	0.49096	0.217348
TGME49_238950-t26_1-p1_278S	TGME49_238950-t26_1-p1	278	S	"fatty acyl-CoA desaturase, putative GN=TGME49_238950"	2.30538	0.00660165	1.59016	0.00843582	0.669308	0.0404986
TGME49_247450-t26_1-p1_134S	TGME49_247450-t26_1-p1	134	S	trithorax group protein osa-like(predict) GN=TGME49_247450	2.90104	0.000662496	1.83829	0.0658052	0.631337	0.0719177
TGME49_280700-t26_1-p1_111S	TGME49_280700-t26_1-p1	111	S	arginine decarboxylase GN=TGME49_280700	2.21452	0.000941621	0.776811	0.661891	0.342793	0.268139
TGME49_313290-t26_1-p1_46S	TGME49_313290-t26_1-p1	46	S	MORN repeat-containing protein GN=TGME49_313290	3.76361	0.0231425	2.31533	0.0809911	0.573457	0.0182601
TGME49_224260-t26_1-p1_5100S	TGME49_224260-t26_1-p1	5100	S	PHD-finger domain-containing protein GN=TGME49_224260	2.25863	0.00480531	1.44162	0.0126347	0.683992	0.0253426
TGME49_226440-t26_1-p1_625S	TGME49_226440-t26_1-p1	625	S	SWI2/SNF2-containing protein RAD16 GN=TGME49_226440	2.08652	0.00317459	1.5293	0.00169615	0.77872	0.00286793
TGME49_213660-t26_1-p1_552S	TGME49_213660-t26_1-p1	552	S	zinc finger (CCCH type) motif-containing protein GN=TGME49_213660	3.25959	0.00606932	1.04416	0.155072	0.333843	0.010516
TGME49_311230-t26_1-p1_3976Y	TGME49_311230-t26_1-p1	3976	Y	Putative transmembrane protein(predict) GN=TGME49_311230	2.13441	0.000888535	1.1971	0.0720933	0.538741	0.00419766
TGME49_247450-t26_1-p1_1184S	TGME49_247450-t26_1-p1	1184	S	trithorax group protein osa-like(predict) GN=TGME49_247450	2.92215	0.0167427	2.42783	0.120687	0.835005	0.358968
TGME49_281980-t26_1-p1_324S	TGME49_281980-t26_1-p1	324	S	phosphatidate cytidylyltransferase GN=TGME49_281980	3.50873	0.0457351	1.35562	0.668724	0.394587	0.0311903
TGME49_294710-t26_1-p1_1074S	TGME49_294710-t26_1-p1	1074	S	RNA recognition motif-containing protein GN=TGME49_294710	4.20474	0.045167	1.84193	0.36064	0.435627	0.0559177
TGME49_249260-t26_1-p1_1749S	TGME49_249260-t26_1-p1	1749	S	"cell-cycle-associated protein kinase CDK, putative GN=TGME49_249260"	2.57554	0.0473071	2.01979	0.286948	0.801941	0.608173
TGME49_275990-t26_1-p1_58S	TGME49_275990-t26_1-p1	58	S	hypothetical protein GN=TGME49_275990	2.68232	0.0202362	1.03151	0.912112	0.415049	0.000315591
TGME49_239740-t26_1-p1_343T	TGME49_239740-t26_1-p1	343	T	dense granule protein GRA14 GN=TGME49_239740	3.47696	0.00247614	1.89519	0.049814	0.647413	0.117008
TGME49_216730-t26_1-p1_662S	TGME49_216730-t26_1-p1	662	S	MCM2/3/5 family protein GN=TGME49_216730	2.10354	0.000844178	1.71389	0.00723782	0.889017	0.209765
TGME49_316650-t26_1-p1_1144S	TGME49_316650-t26_1-p1	1144	S	hypothetical protein GN=TGME49_316650	2.05203	0.0213007	1.86473	0.0666015	0.849866	0.157202
TGME49_321450-t26_1-p1_2161S	TGME49_321450-t26_1-p1	2161	S	Myb family DNA-binding domain-containing protein GN=TGME49_321450	4.90105	0.000539634	1.45736	0.235027	0.262167	0.0644376
TGME49_232000-t26_1-p1_76S	TGME49_232000-t26_1-p1	76	S	Putative transmembrane protein(predict) GN=TGME49_232000	2.32382	0.0018366	1.57469	0.0734472	0.753215	0.069571
TGME49_313860-t26_1-p1_1467S	TGME49_313860-t26_1-p1	1467	S	regulator of chromosome condensation (RCC1) repeat-containing protein GN=TGME49_313860	2.124	0.00703019	2.00643	0.0501966	1.34985	0.101251
TGME49_310570-t26_1-p1_89T	TGME49_310570-t26_1-p1	89	T	RRM domain-containing protein(predict) GN=TGME49_310570	3.01504	0.0240448	1.14758	0.776926	0.445886	0.00135951
TGME49_291930-t26_1-p1_322S	TGME49_291930-t26_1-p1	322	S	RNA recognition motif-containing protein GN=TGME49_291930	2.70217	0.020196	1.63945	0.129085	0.718675	0.255737
TGME49_306660-t26_1-p1_1568S	TGME49_306660-t26_1-p1	1568	S	RNA pseudouridine synthase superfamily protein GN=TGME49_306660	2.23635	0.0146229	1.22539	0.0766655	0.528377	0.0119827
TGME49_293430-t26_1-p1_399T	TGME49_293430-t26_1-p1	399	T	Putative transmembrane protein(predict) GN=TGME49_293430	2.33317	0.00275246	1.67429	0.0957299	0.756872	0.185543
TGME49_255740-t26_1-p1_532S	TGME49_255740-t26_1-p1	532	S	RTR1-type domain-containing protein(predict) GN=TGME49_255740	2.36384	0.00177286	1.80169	0.00137291	0.712423	0.0215621
TGME49_230400-t26_1-p1_1064S	TGME49_230400-t26_1-p1	1064	S	Putative transmembrane protein (Fragment)(predict) GN=TGME49_230400	4.10074	0.0159436	1.59646	0.0418656	0.413486	0.0255287
TGME49_247040-t26_1-p1_296S	TGME49_247040-t26_1-p1	296	S	CREB-binding protein(predict) GN=TGME49_247040	4.27244	0.00426807	1.56632	0.509444	0.503042	0.00942549
TGME49_247730-t26_1-p1_537S	TGME49_247730-t26_1-p1	537	S	AP2 domain transcription factor AP2XII-5 GN=TGME49_247730	5.46487	0.00187858	1.65009	0.0761502	0.431751	0.0931744
TGME49_295360-t26_1-p1_105T	TGME49_295360-t26_1-p1	105	T	Inner membrane complex protein 18(predict) GN=TGME49_295360	4.04613	0.0184759	2.91885	0.146746	0.852061	0.567998
TGME49_226030-t26_1-p1_10S	TGME49_226030-t26_1-p1	10	S	AGC kinase GN=TGME49_226030	2.56817	0.00248127	1.15554	0.30539	0.498734	0.00499794
TGME49_258780-t26_1-p1_177S	TGME49_258780-t26_1-p1	177	S	OTU family cysteine protease GN=TGME49_258780	3.25268	0.0312703	1.3968	0.00181216	0.438524	0.0161121
TGME49_289880-t26_1-p1_720S	TGME49_289880-t26_1-p1	720	S	Putative transmembrane protein(predict) GN=TGME49_289880	3.15299	0.000124841	1.5543	0.023546	0.565495	0.0206847
TGME49_283510-t26_1-p1_161S	TGME49_283510-t26_1-p1	161	S	IMC-associated protein 1(predict) GN=TGME49_283510	3.68083	0.00832863	1.36571	0.237369	0.452501	0.0330077
TGME49_239400-t26_1-p1_918S	TGME49_239400-t26_1-p1	918	S	hypothetical protein GN=TGME49_239400	2.02054	0.000196253	1.35586	0.120052	0.616282	0.00279577
TGME49_289330-t26_1-p1_1916S	TGME49_289330-t26_1-p1	1916	S	ubiquitin carboxyl-terminal hydrolase family 2 protein GN=TGME49_289330	2.07475	0.0123088	1.75523	0.00890001	0.860619	0.0471141
TGME49_254940-t26_1-p1_875S	TGME49_254940-t26_1-p1	875	S	MIF4G domain-containing protein GN=TGME49_254940	2.93274	0.03229	2.09952	0.109039	0.772801	0.207214
TGME49_218240-t26_1-p1_1228S	TGME49_218240-t26_1-p1	1228	S	Putative transmembrane protein(predict) GN=TGME49_218240	3.75223	0.000506048	1.92917	0.00402099	0.536684	0.00287263
TGME49_318690-t26_1-p1_77S	TGME49_318690-t26_1-p1	77	S	RNA recognition motif-containing protein GN=TGME49_318690	2.91801	0.00573547	1.70777	0.0754761	0.554785	0.0177612
TGME49_245720-t26_1-p1_562S	TGME49_245720-t26_1-p1	562	S	SWI2/SNF2-containing protein GN=TGME49_245720	2.18143	0.0457457	2.16927	0.072243	1.38738	0.241448
TGME49_318260-t26_1-p1_926S	TGME49_318260-t26_1-p1	926	S	transcription initiation factor TFIID subunit TAF5 GN=TGME49_318260	2.00194	0.0116938	1.63004	0.0442573	0.887077	0.318506
TGME49_247040-t26_1-p1_24S	TGME49_247040-t26_1-p1	24	S	CREB-binding protein(predict) GN=TGME49_247040	5.12749	0.00107443	1.76385	0.533808	0.439394	0.00189709
TGME49_294640-t26_1-p1_51S	TGME49_294640-t26_1-p1	51	S	ribonucleoside-diphosphate reductase large chain GN=TGME49_294640	3.1769	0.0176163	1.45327	0.158025	0.54724	0.157892
TGME49_265260-t26_1-p1_144S	TGME49_265260-t26_1-p1	144	S	hypothetical protein GN=TGME49_265260	2.64591	0.0477109	0.802894	0.351251	0.317176	0.0140995
TGME49_220900-t26_1-p1_47S	TGME49_220900-t26_1-p1	47	S	hypothetical protein GN=TGME49_220900	2.53429	0.0286061	2.63798	0.126141	1.23721	0.91188
TGME49_265090-t26_1-p1_1085S	TGME49_265090-t26_1-p1	1085	S	hypothetical protein GN=TGME49_265090	2.25299	0.036732	1.60561	0.0359637	0.801207	0.180594
TGME49_265520-t26_1-p1_501S	TGME49_265520-t26_1-p1	501	S	hypothetical protein GN=TGME49_265520	2.87968	0.0121025	1.11829	0.226968	0.449943	0.00191784
TGME49_235020-t26_1-p1_1196S	TGME49_235020-t26_1-p1	1196	S	"COPI protein, putative GN=TGME49_235020"	2.58158	0.0204559	1.16034	0.377922	0.496207	0.0139764
TGME49_247450-t26_1-p1_303S	TGME49_247450-t26_1-p1	303	S	trithorax group protein osa-like(predict) GN=TGME49_247450	2.85126	0.00315397	1.55689	0.0804685	0.535311	0.0269183
TGME49_226660-t26_1-p1_863T	TGME49_226660-t26_1-p1	863	T	hypothetical protein GN=TGME49_226660	2.23045	0.00230109	1.37732	0.00612419	0.643313	0.0101853
TGME49_254940-t26_1-p1_355S	TGME49_254940-t26_1-p1	355	S	MIF4G domain-containing protein GN=TGME49_254940	4.2564	0.00146293	1.96765	0.0120983	0.502081	0.00260807
TGME49_209108-t26_1-p1_219S	TGME49_209108-t26_1-p1	219	S	Putative mRNA decapping enzyme(predict) GN=TGME49_209108	2.96474	0.000459677	1.85471	0.00823752	0.628907	0.00279693
TGME49_308870-t26_1-p1_157S	TGME49_308870-t26_1-p1	157	S	"Zinc finger (CCCH type) protein, putative(predict) GN=TGME49_308870"	3.71434	0.00325045	1.46006	0.104915	0.393331	0.00623579
TGME49_301400-t26_1-p1_2228S	TGME49_301400-t26_1-p1	2228	S	C3H1-type domain-containing protein(predict) GN=TGME49_301400	2.39676	0.00146768	4.36186	0.103059	1.97318	0.40532
TGME49_222230-t26_1-p1_211S	TGME49_222230-t26_1-p1	211	S	MMS19 nucleotide excision repair protein(predict) GN=TGME49_222230	2.16529	0.00184721	1.42896	0.225936	0.692226	0.207818
TGME49_206670-t26_1-p1_207S	TGME49_206670-t26_1-p1	207	S	"RNA recognition motif (A.K.A RRM, RBD, or RNP domain) protein(predict) GN=TGME49_206670"	2.26195	0.00314446	1.63434	0.00998224	0.79019	0.0632125
TGME49_253700-t26_1-p1_1053S	TGME49_253700-t26_1-p1	1053	S	"transporter, major facilitator family protein GN=TGME49_253700"	2.46852	0.00089382	2.09922	0.0859097	0.72223	0.189916
TGME49_267100-t26_1-p1_799S	TGME49_267100-t26_1-p1	799	S	protein phosphatase 2C domain-containing protein GN=TGME49_267100	2.0689	0.0268589	0.799356	0.329626	0.414625	0.0269044
TGME49_281980-t26_1-p1_330S	TGME49_281980-t26_1-p1	330	S	phosphatidate cytidylyltransferase GN=TGME49_281980	2.49537	0.0154639	1.2812	0.564118	0.543089	0.145363
TGME49_261650-t26_1-p1_901S	TGME49_261650-t26_1-p1	901	S	hypothetical protein GN=TGME49_261650	5.55368	0.0371304	2.87284	0.104145	0.560268	0.0097285
TGME49_272600-t26_1-p1_477S	TGME49_272600-t26_1-p1	477	S	adaptin c-terminal domain-containing protein GN=TGME49_272600	2.0306	0.00486468	0.784526	0.706763	0.364045	0.382601
TGME49_214970-t26_1-p1_36S	TGME49_214970-t26_1-p1	36	S	"DNA replication licensing factor, putative GN=TGME49_214970"	2.01123	0.0280905	1.22164	0.327675	0.602019	0.0454087
TGME49_250820-t26_1-p1_64T	TGME49_250820-t26_1-p1	64	T	hypothetical protein GN=TGME49_250820	3.30399	0.00835307	1.88811	0.00211544	0.722841	0.15687
TGME49_253880-t26_1-p1_466S	TGME49_253880-t26_1-p1	466	S	GNS1/SUR4 family protein GN=TGME49_253880	2.42456	0.00902518	2.22437	0.19064	0.808176	0.439238
TGME49_310000-t26_1-p1_639S	TGME49_310000-t26_1-p1	639	S	"membrane protein, putative GN=TGME49_310000"	3.83945	0.000801441	1.52694	0.12953	0.472176	0.0278495
TGME49_213067-t26_1-p1_156S	TGME49_213067-t26_1-p1	156	S	Putative transmembrane protein(predict) GN=TGME49_213067	2.32975	0.00626795	2.51037	0.0617592	1.11031	0.67879
TGME49_294610-t26_1-p1_348T	TGME49_294610-t26_1-p1	348	T	"histone lysine methyltransferase, SET, putative GN=TGME49_294610"	3.40675	0.011543	1.69363	0.256762	0.562369	0.0986789
TGME49_244110-t26_1-p1_85S	TGME49_244110-t26_1-p1	85	S	nucleosome assembly protein (nap) protein GN=TGME49_244110	2.43933	4.32694e-05	1.10969	0.468279	0.482843	0.00122225
TGME49_265090-t26_1-p1_527S	TGME49_265090-t26_1-p1	527	S	hypothetical protein GN=TGME49_265090	2.47322	0.0333569	1.22645	0.332357	0.526374	0.0294062
TGME49_312100-t26_1-p1_1807S	TGME49_312100-t26_1-p1	1807	S	plasma membrane-type Ca(2+)-ATPase A1 PMCAA1 GN=TGME49_312100	2.04975	0.00604405	1.19232	0.1523	0.538819	0.00221246
TGME49_301270-t26_1-p1_1780S	TGME49_301270-t26_1-p1	1780	S	Tyrosine kinase-like (TKL) protein GN=TGME49_301270	2.35865	0.00108041	1.48191	0.0260239	0.476637	0.0050933
TGME49_226810-t26_1-p1_1088S	TGME49_226810-t26_1-p1	1088	S	histone lysine methyltransferase SET1 GN=TGME49_226810	5.99306	0.0346111	6.82309	0.0843772	1.10839	0.839844
TGME49_244700-t26_1-p1_1876S	TGME49_244700-t26_1-p1	1876	S	NAD(+)/NADH kinase domain-containing protein GN=TGME49_244700	3.13479	0.000313769	1.69053	0.0045976	0.497573	0.0020611
TGME49_201140-t26_1-p1_169S	TGME49_201140-t26_1-p1	169	S	"Proline rich protein, putative(predict) GN=TGME49_201140"	3.17502	0.00564179	1.44963	0.053749	0.471747	0.00360106
TGME49_295110-t26_1-p1_82S	TGME49_295110-t26_1-p1	82	S	rhoptry protein ROP7 GN=TGME49_295110	2.22258	0.00583863	1.49259	0.139294	0.761008	0.135042
TGME49_314740-t26_1-p1_35S	TGME49_314740-t26_1-p1	35	S	PSP protein GN=TGME49_314740	2.8334	0.0389351	1.81255	0.0257	0.692696	0.0379118
TGME49_269180-t26_1-p1_884S	TGME49_269180-t26_1-p1	884	S	MIF4G domain-containing protein GN=TGME49_269180	3.21592	0.0405596	1.08092	0.748019	0.385377	0.0481556
TGME49_305340-t26_1-p1_491S	TGME49_305340-t26_1-p1	491	S	corepressor complex CRC230 GN=TGME49_305340	3.70886	0.0484797	1.70807	0.116436	0.560944	0.05526
TGME49_295650-t26_1-p1_334S	TGME49_295650-t26_1-p1	334	S	hypothetical protein GN=TGME49_295650	2.19993	0.00625234	1.49874	0.195589	0.732582	0.140869
TGME49_315700-t26_1-p1_445S	TGME49_315700-t26_1-p1	445	S	GYF domain protein(predict) GN=TGME49_315700	5.30064	0.00465845	2.23885	0.356464	0.531812	0.44956
TGME49_253000-t26_1-p1_428S	TGME49_253000-t26_1-p1	428	S	ELMO/CED-12 family protein GN=TGME49_253000	2.11098	0.00593238	1.38532	0.120341	0.664939	0.054656
TGME49_308890-t26_1-p1_453S	TGME49_308890-t26_1-p1	453	S	transcription elongation factor SPT6 GN=TGME49_308890	2.06414	0.000673649	1.53634	0.0411856	0.718342	0.00489131
TGME49_294710-t26_1-p1_689S	TGME49_294710-t26_1-p1	689	S	RNA recognition motif-containing protein GN=TGME49_294710	2.52997	0.028756	3.1735	0.105861	1.22512	0.584429
TGME49_202550-t26_1-p1_386S	TGME49_202550-t26_1-p1	386	S	NLI interacting factor family phosphatase GN=TGME49_202550	3.49489	0.0237138	1.99956	0.0123041	0.619799	0.0359386
TGME49_231000-t26_1-p1_98S	TGME49_231000-t26_1-p1	98	S	START domain-containing protein GN=TGME49_231000	2.40515	0.0092374	1.90233	0.00246978	0.807143	0.0856212
TGME49_286920-t26_1-p1_123S	TGME49_286920-t26_1-p1	123	S	SWIRM domain-containing protein GN=TGME49_286920	3.48248	0.00411822	1.99079	0.0730471	0.57811	0.0861468
TGME49_310630-t26_1-p1_443S	TGME49_310630-t26_1-p1	443	S	Putative CDK5 regulatory subunit-associated protein 3(predict) GN=TGME49_310630	2.54816	0.00867161	3.81709	0.0631841	1.5854	0.214975
TGME49_310900-t26_1-p1_928S	TGME49_310900-t26_1-p1	928	S	AP2 domain transcription factor AP2XI-2 GN=TGME49_310900	2.20871	0.0177507	2.91352	0.0832275	1.25873	0.261665
TGME49_312622-t26_1-p1_724S	TGME49_312622-t26_1-p1	724	S	DUF803 domain-containing protein GN=TGME49_312622	2.64429	0.0196317	1.84709	0.163575	0.727687	0.34647
TGME49_234230-t26_1-p1_1841S	TGME49_234230-t26_1-p1	1841	S	hypothetical protein GN=TGME49_234230	2.1472	0.01094	1.64432	0.00103112	0.829688	0.244902
TGME49_313400-t26_1-p1_93S	TGME49_313400-t26_1-p1	93	S	DnaJ domain-containing protein GN=TGME49_313400	2.7312	0.0386923	2.12487	0.101638	0.698259	0.0491794
TGME49_310150-t26_1-p1_843S	TGME49_310150-t26_1-p1	843	S	AMP-binding enzyme domain-containing protein GN=TGME49_310150	2.11598	0.0032563	1.71211	0.00280549	0.801423	0.0760127
TGME49_250820-t26_1-p1_283S	TGME49_250820-t26_1-p1	283	S	hypothetical protein GN=TGME49_250820	2.61534	0.000382669	1.88332	0.178345	0.863863	0.46117
TGME49_312100-t26_1-p1_521S	TGME49_312100-t26_1-p1	521	S	plasma membrane-type Ca(2+)-ATPase A1 PMCAA1 GN=TGME49_312100	2.04502	0.0169334	0.880009	0.263443	0.429551	0.0147124
TGME49_289880-t26_1-p1_723S	TGME49_289880-t26_1-p1	723	S	Putative transmembrane protein(predict) GN=TGME49_289880	2.72785	0.0449808	1.06405	0.584922	0.449927	0.00350008
TGME49_309250-t26_1-p1_2673S	TGME49_309250-t26_1-p1	2673	S	AT hook motif-containing protein(predict) GN=TGME49_309250	2.77076	0.000440362	10.2798	0.116659	3.78998	0.450518
TGME49_249610-t26_1-p1_68S	TGME49_249610-t26_1-p1	68	S	MIF4G_like_2 domain-containing protein(predict) GN=TGME49_249610	2.10817	0.00323256	1.02723	0.906538	0.53256	0.000510353
TGME49_266030-t26_1-p1_489S	TGME49_266030-t26_1-p1	489	S	"pre-mRNA splicing factor, putative GN=TGME49_266030"	6.35427	0.0236739	1.19541	0.450629	0.223269	0.00654039
TGME49_201780-t26_1-p1_764S	TGME49_201780-t26_1-p1	764	S	microneme protein MIC2 GN=TGME49_201780	0.473877	0.00491665	0.835442	0.220118	1.68776	0.00178107
TGME49_228200-t26_1-p1_88S	TGME49_228200-t26_1-p1	88	S	vacuolar (h+)-atpase g subunit protein GN=TGME49_228200	3.25037	0.0269441	0.739805	0.104942	0.227357	0.00668462
TGME49_215260-t26_1-p1_1566S	TGME49_215260-t26_1-p1	1566	S	carbamoylphosphate synthetase GN=TGME49_215260	2.69276	0.00849263	1.45312	0.0599504	0.558658	0.0207905
TGME49_220570-t26_1-p1_661S	TGME49_220570-t26_1-p1	661	S	RING-type domain-containing protein(predict) GN=TGME49_220570	3.50983	0.00734947	1.30377	0.422976	0.372842	0.123587
TGME49_226890-t26_1-p1_1992S	TGME49_226890-t26_1-p1	1992	S	ORC_WH_C domain-containing protein(predict) GN=TGME49_226890	2.04251	0.025786	1.18785	0.015914	0.629229	0.087285
TGME49_264000-t26_1-p1_65S	TGME49_264000-t26_1-p1	65	S	aldehyde dehydrogenase GN=TGME49_264000	2.54857	0.00278421	1.99585	0.0103981	0.782734	0.0979295
TGME49_304760-t26_1-p1_611S	TGME49_304760-t26_1-p1	611	S	RNA recognition motif-containing protein GN=TGME49_304760	2.88096	0.0400967	1.38368	0.0542966	0.470327	0.0718041
TGME49_279100-t26_1-p1_62T	TGME49_279100-t26_1-p1	62	T	mitochondrial association factor 1(predict) GN=TGME49_279100	2.19217	0.0181097	1.90481	0.0917562	0.82282	0.370588
TGME49_318460-t26_1-p1_940T	TGME49_318460-t26_1-p1	940	T	"Golgi-ER-type, P-type ATPase(predict) GN=TGME49_318460"	2.32256	0.0301565	1.68709	0.00205985	0.762703	0.0660921
TGME49_313290-t26_1-p1_21S	TGME49_313290-t26_1-p1	21	S	MORN repeat-containing protein GN=TGME49_313290	4.3546	0.00266417	1.15979	0.713779	0.279939	0.0285595
TGME49_244320-t26_1-p1_230S	TGME49_244320-t26_1-p1	230	S	ribosomal protein RPL24 GN=TGME49_244320	2.26128	0.00115911	1.44148	0.0243416	0.726291	0.0755683
TGME49_308860-t26_1-p1_140S	TGME49_308860-t26_1-p1	140	S	hypothetical protein GN=TGME49_308860	2.37869	0.0238218	1.35516	0.45878	0.498153	0.00809967
TGME49_261650-t26_1-p1_1118T	TGME49_261650-t26_1-p1	1118	T	hypothetical protein GN=TGME49_261650	9.28529	0.0104904	3.74398	0.0574019	0.414251	0.00512504
TGME49_305850-t26_1-p1_274S	TGME49_305850-t26_1-p1	274	S	RNA recognition motif-containing protein GN=TGME49_305850	4.26569	0.00242029	1.81918	0.0196191	0.481843	0.0153681
TGME49_248700-t26_1-p1_203S	TGME49_248700-t26_1-p1	203	S	alveolin domain containing intermediate filament IMC12 GN=TGME49_248700	3.00831	0.0125648	1.93511	0.0967321	0.690695	0.0536691
TGME49_229630-t26_1-p1_4110S	TGME49_229630-t26_1-p1	4110	S	eIF2 kinase IF2K-A (incomplete catalytic triad) GN=TGME49_229630	2.05547	0.0180299	0.998505	0.838394	0.410275	0.0254855
TGME49_318690-t26_1-p1_154S	TGME49_318690-t26_1-p1	154	S	RNA recognition motif-containing protein GN=TGME49_318690	2.40796	1.15158e-05	1.31762	0.102354	0.533951	0.00122281
TGME49_306400-t26_1-p1_491S	TGME49_306400-t26_1-p1	491	S	C3H1-type domain-containing protein(predict) GN=TGME49_306400	2.04486	0.000214396	1.79773	0.0114657	0.867788	0.271488
TGME49_316650-t26_1-p1_854S	TGME49_316650-t26_1-p1	854	S	hypothetical protein GN=TGME49_316650	3.23444	0.0223838	1.33357	0.0870551	0.428882	0.0454396
TGME49_228200-t26_1-p1_440S	TGME49_228200-t26_1-p1	440	S	vacuolar (h+)-atpase g subunit protein GN=TGME49_228200	2.34092	0.0320442	1.30167	0.219343	0.537752	0.00234666
TGME49_220900-t26_1-p1_29S	TGME49_220900-t26_1-p1	29	S	hypothetical protein GN=TGME49_220900	5.38714	0.0113404	2.61603	0.0970372	0.50538	0.0822586
TGME49_314740-t26_1-p1_142S	TGME49_314740-t26_1-p1	142	S	PSP protein GN=TGME49_314740	2.16533	0.0227401	1.63456	0.343756	0.814084	0.380838
TGME49_310220-t26_1-p1_180S	TGME49_310220-t26_1-p1	180	S	"Guanylate binding protein, putative(predict) GN=TGME49_310220"	4.47674	0.0472535	1.76678	0.0412155	0.511297	0.153521
TGME49_270240-t26_1-p1_228T	TGME49_270240-t26_1-p1	228	T	MAG1 GN=TGME49_270240	4.65	0.0189046	1.62683	0.0494163	0.380161	0.0644863
TGME49_313270-t26_1-p1_1069S	TGME49_313270-t26_1-p1	1069	S	"Putative collagen alpha-1(III) chain, related protein(predict) GN=TGME49_313270"	3.31718	0.000438928	1.71983	0.048173	0.580202	0.000674914
TGME49_239400-t26_1-p1_881T	TGME49_239400-t26_1-p1	881	T	hypothetical protein GN=TGME49_239400	2.15779	0.000735015	1.45064	0.0340625	0.619538	0.00649749
TGME49_206640-t26_1-p1_1123S	TGME49_206640-t26_1-p1	1123	S	Putative at hook motif protein(predict) GN=TGME49_206640	2.29718	0.0123356	1.30533	0.354541	0.577653	0.0223413
TGME49_227450-t26_1-p1_1773S	TGME49_227450-t26_1-p1	1773	S	"hydrolase, NUDIX family protein GN=TGME49_227450"	7.1703	0.00621563	2.80707	0.110472	0.363434	0.00766227
TGME49_244700-t26_1-p1_1496S	TGME49_244700-t26_1-p1	1496	S	NAD(+)/NADH kinase domain-containing protein GN=TGME49_244700	2.20276	0.00303858	1.17009	0.466809	0.520976	0.0370304
TGME49_240050-t26_1-p1_827S	TGME49_240050-t26_1-p1	827	S	hypothetical protein GN=TGME49_240050	3.60821	0.0147879	1.23458	0.11852	0.359509	0.0151737
TGME49_306330-t26_1-p1_575S	TGME49_306330-t26_1-p1	575	S	phospholipase GN=TGME49_306330	2.10487	0.0134602	1.8731	0.00206657	0.918405	0.415116
TGME49_224890-t26_1-p1_17S	TGME49_224890-t26_1-p1	17	S	AMP-binding enzyme(predict) GN=TGME49_224890	3.4796	0.018168	1.71309	0.324706	0.461235	0.31295
TGME49_236970-t26_1-p1_1993S	TGME49_236970-t26_1-p1	1993	S	SWI2/SNF2-containing PHD finger protein GN=TGME49_236970	2.04309	0.00826407	1.48098	0.344349	0.695669	0.216111
TGME49_225690-t26_1-p1_1260S	TGME49_225690-t26_1-p1	1260	S	hypothetical protein GN=TGME49_225690	2.35909	0.0192621	1.97904	0.00845138	0.93286	0.574782
TGME49_214260-t26_1-p1_1324S	TGME49_214260-t26_1-p1	1324	S	"alpha-glucan water dikinase 1, putative GN=TGME49_214260"	4.26941	0.000615605	1.81903	0.0262116	0.407958	0.00413565
TGME49_206670-t26_1-p1_1460S	TGME49_206670-t26_1-p1	1460	S	"RNA recognition motif (A.K.A RRM, RBD, or RNP domain) protein(predict) GN=TGME49_206670"	3.44093	0.0149908	1.39133	0.0287264	0.440802	0.0441085
TGME49_218730-t26_1-p1_136S	TGME49_218730-t26_1-p1	136	S	Putative transmembrane protein(predict) GN=TGME49_218730	3.30773	0.027858	3.22273	0.365283	0.926166	0.675368
TGME49_215260-t26_1-p1_1569S	TGME49_215260-t26_1-p1	1569	S	carbamoylphosphate synthetase GN=TGME49_215260	2.69276	0.00849263	1.45312	0.0599504	0.558658	0.0207905
TGME49_233120-t26_1-p1_48S	TGME49_233120-t26_1-p1	48	S	AP2 domain transcription factor AP2VIII-2 GN=TGME49_233120	2.10727	0.0186155	1.5592	0.158231	0.690378	0.0686044
TGME49_227450-t26_1-p1_68S	TGME49_227450-t26_1-p1	68	S	"hydrolase, NUDIX family protein GN=TGME49_227450"	3.80228	0.0296387	1.18687	0.602953	0.315076	0.00117868
TGME49_254870-t26_1-p1_325S	TGME49_254870-t26_1-p1	325	S	TerD domain-containing protein(predict) GN=TGME49_254870	3.34394	0.0475208	0.903304	0.539218	0.25896	0.0116702
TGME49_206670-t26_1-p1_1786S	TGME49_206670-t26_1-p1	1786	S	"RNA recognition motif (A.K.A RRM, RBD, or RNP domain) protein(predict) GN=TGME49_206670"	3.09223	0.000226	1.09442	0.906452	0.38771	0.0713384
TGME49_219700-t26_1-p1_55S	TGME49_219700-t26_1-p1	55	S	"DNA replication licensing factor MCM4, putative GN=TGME49_219700"	2.47714	0.00540944	0.901004	0.190605	0.404027	0.00566604
TGME49_313860-t26_1-p1_171S	TGME49_313860-t26_1-p1	171	S	regulator of chromosome condensation (RCC1) repeat-containing protein GN=TGME49_313860	2.2682	0.0213189	1.22625	0.255648	0.816947	0.0115302
TGME49_310900-t26_1-p1_758T	TGME49_310900-t26_1-p1	758	T	AP2 domain transcription factor AP2XI-2 GN=TGME49_310900	2.88059	0.0477779	1.07882	0.555939	0.436149	0.0209141
TGME49_259260-t26_1-p1_227S	TGME49_259260-t26_1-p1	227	S	membrane protein FtsH1 GN=TGME49_259260	2.37642	0.0322136	0.779121	0.0135836	0.392188	0.00834214
TGME49_205130-t26_1-p1_4399S	TGME49_205130-t26_1-p1	4399	S	VOC domain-containing protein(predict) GN=TGME49_205130	2.2015	0.0290294	0.697652	0.084583	0.335913	0.000262708
TGME49_289880-t26_1-p1_771S	TGME49_289880-t26_1-p1	771	S	Putative transmembrane protein(predict) GN=TGME49_289880	2.18002	0.0369618	1.08848	0.685415	0.585758	0.0134006
TGME49_311230-t26_1-p1_2602S	TGME49_311230-t26_1-p1	2602	S	Putative transmembrane protein(predict) GN=TGME49_311230	2.43062	0.00431547	1.74184	0.239907	0.577074	0.0743484
TGME49_216580-t26_1-p1_913S	TGME49_216580-t26_1-p1	913	S	hypothetical protein GN=TGME49_216580	2.49715	0.00789211	0.957293	0.653393	0.437754	0.0088567
TGME49_257750-t26_1-p1_130T	TGME49_257750-t26_1-p1	130	T	homocysteine s-methyltransferase domain-containing protein GN=TGME49_257750	3.48122	0.0171627	2.04013	0.17256	0.557083	0.123494
TGME49_215910-t26_1-p1_880S	TGME49_215910-t26_1-p1	880	S	bMG10 domain-containing protein(predict) GN=TGME49_215910	2.31548	0.00776037	1.40277	0.0515832	0.780355	0.0598161
TGME49_211040-t26_1-p1_43S	TGME49_211040-t26_1-p1	43	S	Sec61beta family protein GN=TGME49_211040	3.31936	0.00869486	1.46965	0.00742101	0.565831	0.00567578
TGME49_301400-t26_1-p1_1014S	TGME49_301400-t26_1-p1	1014	S	C3H1-type domain-containing protein(predict) GN=TGME49_301400	3.84172	0.00451274	6.84444	0.0560339	1.80212	0.309791
TGME49_287480-t26_1-p1_4017S	TGME49_287480-t26_1-p1	4017	S	Putative transmembrane protein(predict) GN=TGME49_287480	2.15588	0.0166318	1.91434	0.00831451	0.887457	0.415276
TGME49_232370-t26_1-p1_464S	TGME49_232370-t26_1-p1	464	S	CW-type Zinc Finger protein GN=TGME49_232370	3.11084	0.004225	1.21734	0.628244	0.411175	0.0344896
TGME49_213067-t26_1-p1_158T	TGME49_213067-t26_1-p1	158	T	Putative transmembrane protein(predict) GN=TGME49_213067	2.67119	0.0239955	1.66126	0.0373495	0.687845	0.0849309
TGME49_215170-t26_1-p1_131S	TGME49_215170-t26_1-p1	131	S	"serine/threonine-protein phosphatase 2A catalytic subunit beta isoform, putative GN=TGME49_215170"	2.22398	0.00215063	1.00535	0.812445	0.439801	0.025642
TGME49_205130-t26_1-p1_991S	TGME49_205130-t26_1-p1	991	S	VOC domain-containing protein(predict) GN=TGME49_205130	2.18904	0.046455	0.820692	0.0917556	0.410271	0.0441735
TGME49_216770-t26_1-p1_89T	TGME49_216770-t26_1-p1	89	T	Putative transmembrane protein(predict) GN=TGME49_216770	6.45715	0.0379952	4.13739	0.0851355	0.63038	0.224496
TGME49_310900-t26_1-p1_2072S	TGME49_310900-t26_1-p1	2072	S	AP2 domain transcription factor AP2XI-2 GN=TGME49_310900	2.3081	0.0198124	1.62878	0.147234	0.732424	0.146313
TGME49_286160-t26_1-p1_302S	TGME49_286160-t26_1-p1	302	S	non-specific serine/threonine protein kinase GN=TGME49_286160	2.26248	0.00739085	1.83244	0.102928	0.831046	0.399719
TGME49_211040-t26_1-p1_50S	TGME49_211040-t26_1-p1	50	S	Sec61beta family protein GN=TGME49_211040	2.53581	0.00923957	0.782877	0.210523	0.394214	0.00718095
TGME49_275990-t26_1-p1_359S	TGME49_275990-t26_1-p1	359	S	hypothetical protein GN=TGME49_275990	2.10336	0.0117916	0.797156	0.213477	0.389403	0.00762326
TGME49_214090-t26_1-p1_1404T	TGME49_214090-t26_1-p1	1404	T	signal peptidase GN=TGME49_214090	3.1014	0.0030012	0.91193	0.410485	0.299596	0.00151354
TGME49_255740-t26_1-p1_536S	TGME49_255740-t26_1-p1	536	S	RTR1-type domain-containing protein(predict) GN=TGME49_255740	2.36384	0.00177286	1.80169	0.00137291	0.712423	0.0215621
TGME49_290620-t26_1-p1_2524S	TGME49_290620-t26_1-p1	2524	S	hypothetical protein GN=TGME49_290620	2.90629	0.0063299	1.32068	0.0534834	0.472352	0.0487389
TGME49_291980-t26_1-p1_1188S	TGME49_291980-t26_1-p1	1188	S	HECT-domain (ubiquitin-transferase) domain-containing protein GN=TGME49_291980	2.95956	0.000274458	1.68815	0.00275993	0.559468	0.00245749
TGME49_265260-t26_1-p1_129S	TGME49_265260-t26_1-p1	129	S	hypothetical protein GN=TGME49_265260	3.14053	0.0400481	2.11149	0.158173	0.610287	0.151785
TGME49_298630-t26_1-p1_169S	TGME49_298630-t26_1-p1	169	S	vacuolar transporter chaperone VTC2 GN=TGME49_298630	2.67977	0.00259273	1.97406	0.0100558	0.78798	0.10821
TGME49_236560-t26_1-p1_497T	TGME49_236560-t26_1-p1	497	T	hypothetical protein GN=TGME49_236560	2.48324	0.0014589	0.770841	0.0146498	0.368219	0.000790987
TGME49_226810-t26_1-p1_2085S	TGME49_226810-t26_1-p1	2085	S	histone lysine methyltransferase SET1 GN=TGME49_226810	2.11011	0.0465524	2.02329	0.0658341	1.05393	0.567938
TGME49_269180-t26_1-p1_1749S	TGME49_269180-t26_1-p1	1749	S	MIF4G domain-containing protein GN=TGME49_269180	4.11921	0.0470035	1.1433	0.235813	0.342474	0.0958115
TGME49_280800-t26_1-p1_940S	TGME49_280800-t26_1-p1	940	S	SWI2/SNF2 SRCAP/Ino80 GN=TGME49_280800	2.27971	0.0052501	2.71707	0.176839	1.19018	0.950951
TGME49_247040-t26_1-p1_277T	TGME49_247040-t26_1-p1	277	T	CREB-binding protein(predict) GN=TGME49_247040	4.12704	0.00634717	0.939765	0.643666	0.354198	0.00510393
TGME49_310010-t26_1-p1_84S	TGME49_310010-t26_1-p1	84	S	rhoptry neck protein RON1 GN=TGME49_310010	0.470544	0.0158024	0.912392	0.476136	2.2144	0.00318288
TGME49_291950-t26_1-p1_576T	TGME49_291950-t26_1-p1	576	T	RNA recognition motif-containing protein GN=TGME49_291950	4.06137	0.0151288	2.95863	0.055779	0.734515	0.0218056
TGME49_214880-t26_1-p1_92S	TGME49_214880-t26_1-p1	92	S	Ig-like domain-containing protein(predict) GN=TGME49_214880	2.57615	0.00175314	1.92918	0.0176584	0.762648	0.0213783
TGME49_247040-t26_1-p1_823S	TGME49_247040-t26_1-p1	823	S	CREB-binding protein(predict) GN=TGME49_247040	4.08287	0.0428719	1.43686	0.733919	0.570511	0.0634175
TGME49_205380-t26_1-p1_379T	TGME49_205380-t26_1-p1	379	T	fructose-bisphospatase I GN=TGME49_205380	2.28936	0.0250665	2.30274	0.0565836	0.921392	0.225596
TGME49_291980-t26_1-p1_2802S	TGME49_291980-t26_1-p1	2802	S	HECT-domain (ubiquitin-transferase) domain-containing protein GN=TGME49_291980	2.28799	0.00412706	1.65317	0.0225556	0.726078	0.031566
TGME49_230690-t26_1-p1_892S	TGME49_230690-t26_1-p1	892	S	LNS2 (Lipin/Ned1/Smp2) protein GN=TGME49_230690	2.4253	0.0142534	1.34005	0.125067	0.53681	0.0713353
TGME49_249610-t26_1-p1_846S	TGME49_249610-t26_1-p1	846	S	MIF4G_like_2 domain-containing protein(predict) GN=TGME49_249610	2.30619	0.0101998	1.53531	0.195346	0.699982	0.198953
TGME49_211040-t26_1-p1_37S	TGME49_211040-t26_1-p1	37	S	Sec61beta family protein GN=TGME49_211040	2.10688	0.0328843	0.58724	0.0180571	0.356212	0.0143887
TGME49_219700-t26_1-p1_10S	TGME49_219700-t26_1-p1	10	S	"DNA replication licensing factor MCM4, putative GN=TGME49_219700"	2.99847	0.0189296	1.03584	0.614246	0.378099	0.0248828
TGME49_321450-t26_1-p1_2881S	TGME49_321450-t26_1-p1	2881	S	Myb family DNA-binding domain-containing protein GN=TGME49_321450	2.11696	0.0132636	1.75606	0.00970547	0.770398	0.020025
TGME49_209440-t26_1-p1_3306S	TGME49_209440-t26_1-p1	3306	S	hypothetical protein GN=TGME49_209440	5.27728	0.0488856	1.96103	0.386665	0.370387	0.275075
TGME49_223080-t26_1-p1_2313S	TGME49_223080-t26_1-p1	2313	S	hypothetical protein GN=TGME49_223080	4.17198	0.0127282	2.47197	0.129372	0.523979	0.041193
TGME49_286590-t26_1-p1_32S	TGME49_286590-t26_1-p1	32	S	microtubule associated protein SPM2 GN=TGME49_286590	2.26347	0.00558788	2.96032	0.0957192	1.82821	0.44275
TGME49_275990-t26_1-p1_231S	TGME49_275990-t26_1-p1	231	S	hypothetical protein GN=TGME49_275990	3.4995	0.00989499	1.9966	0.226192	0.644912	0.455681
TGME49_253880-t26_1-p1_465S	TGME49_253880-t26_1-p1	465	S	GNS1/SUR4 family protein GN=TGME49_253880	3.49208	0.0161473	1.36491	0.0151738	0.394473	0.00497237
TGME49_221460-t26_1-p1_374S	TGME49_221460-t26_1-p1	374	S	phosphoglycerate mutase family protein GN=TGME49_221460	5.78785	0.0442967	1.65808	0.31975	0.320066	0.0369334
TGME49_226340-t26_1-p1_59S	TGME49_226340-t26_1-p1	59	S	Putative plant-like phospholipase C (PLC) pleckstrin-like (PH) domain protein(predict) GN=TGME49_226340	3.7446	0.00135851	1.48336	0.00275551	0.415532	0.00177569
TGME49_222230-t26_1-p1_118S	TGME49_222230-t26_1-p1	118	S	MMS19 nucleotide excision repair protein(predict) GN=TGME49_222230	2.68452	0.000379912	1.03264	0.864069	0.384073	0.0728054
TGME49_278660-t26_1-p1_140S	TGME49_278660-t26_1-p1	140	S	"P-type ATPase4, putative GN=TGME49_278660"	2.37517	0.00296365	0.857655	0.222185	0.389776	0.00301533
TGME49_297690-t26_1-p1_1701S	TGME49_297690-t26_1-p1	1701	S	hypothetical protein GN=TGME49_297690	2.62164	0.00924522	1.3696	0.034701	0.541777	0.00293911
TGME49_220500-t26_1-p1_186S	TGME49_220500-t26_1-p1	186	S	UBX domain-containing protein GN=TGME49_220500	2.94891	0.0172262	0.968083	0.724792	0.335111	0.00394295
TGME49_225120-t26_1-p1_5S	TGME49_225120-t26_1-p1	5	S	"rRNA processing protein, putative(predict) GN=TGME49_225120"	2.25358	0.0356711	1.78922	0.0622243	0.895653	0.271116
TGME49_236110-t26_1-p1_59S	TGME49_236110-t26_1-p1	59	S	"autophagy-related protein 3 atg3, putative GN=TGME49_236110"	3.56501	0.012746	0.807357	0.127305	0.278146	0.0360373
TGME49_261650-t26_1-p1_1081S	TGME49_261650-t26_1-p1	1081	S	hypothetical protein GN=TGME49_261650	3.425	0.0177599	0.995775	0.820759	0.313896	0.00913889
TGME49_269690-t26_1-p1_780S	TGME49_269690-t26_1-p1	780	S	Putative transmembrane protein(predict) GN=TGME49_269690	2.07909	0.0314443	1.6161	0.0948653	0.776131	0.00554398
TGME49_320100-t26_1-p1_656S	TGME49_320100-t26_1-p1	656	S	RNA recognition motif-containing protein GN=TGME49_320100	2.54576	1.61747e-05	1.52724	0.0211051	0.625944	0.0208466
TGME49_253000-t26_1-p1_451S	TGME49_253000-t26_1-p1	451	S	ELMO/CED-12 family protein GN=TGME49_253000	2.97895	0.00073617	1.0167	0.982544	0.319336	0.00408019
TGME49_310900-t26_1-p1_167S	TGME49_310900-t26_1-p1	167	S	AP2 domain transcription factor AP2XI-2 GN=TGME49_310900	4.7685	0.00644025	2.29205	0.0529726	0.464478	0.0225813
TGME49_269710-t26_1-p1_354S	TGME49_269710-t26_1-p1	354	S	TFIIS N-terminal domain-containing protein (Fragment)(predict) GN=TGME49_269710	2.05999	0.0136056	1.79241	0.00566823	0.936094	0.530765
TGME49_233870-t26_1-p1_555S	TGME49_233870-t26_1-p1	555	S	hypothetical protein GN=TGME49_233870	3.49504	0.00782021	1.70006	0.0158154	0.573689	0.06882
TGME49_294640-t26_1-p1_45T	TGME49_294640-t26_1-p1	45	T	ribonucleoside-diphosphate reductase large chain GN=TGME49_294640	2.45226	0.00639273	1.40162	0.655353	0.617171	0.483265
TGME49_212260-t26_1-p1_267S	TGME49_212260-t26_1-p1	267	S	Sjogren's syndrome/scleroderma autoantigen 1 (Autoantigen p27) protein GN=TGME49_212260	2.33589	0.0147602	1.52007	0.00227365	0.72724	0.126458
TGME49_224890-t26_1-p1_192S	TGME49_224890-t26_1-p1	192	S	AMP-binding enzyme(predict) GN=TGME49_224890	3.32952	0.000717789	1.28517	0.00311641	0.402875	0.005921
TGME49_207460-t26_1-p1_25S	TGME49_207460-t26_1-p1	25	S	Rab5B protein GN=TGME49_207460	3.21039	0.00476747	1.77944	0.0524437	0.645409	0.0443791
TGME49_294710-t26_1-p1_1117S	TGME49_294710-t26_1-p1	1117	S	RNA recognition motif-containing protein GN=TGME49_294710	2.28517	0.00424898	1.31267	0.0174479	0.569932	0.0171137
TGME49_264130-t26_1-p1_298S	TGME49_264130-t26_1-p1	298	S	"Pre-mRNA-splicing factor CWC26, related protein(predict) GN=TGME49_264130"	2.12296	0.000338099	1.68678	0.100093	0.789992	0.456052
TGME49_209450-t26_1-p1_556S	TGME49_209450-t26_1-p1	556	S	TLD protein GN=TGME49_209450	2.45598	0.00826746	1.21197	0.192609	0.53313	0.000690165
TGME49_209108-t26_1-p1_216S	TGME49_209108-t26_1-p1	216	S	Putative mRNA decapping enzyme(predict) GN=TGME49_209108	2.96474	0.000459677	1.85471	0.00823752	0.628907	0.00279693
TGME49_203980-t26_1-p1_254S	TGME49_203980-t26_1-p1	254	S	Dolichyl-diphosphooligosaccharide--protein glycosyltransferase 48 kDa subunit (Fragment)(predict) GN=TGME49_203980	2.13346	0.0323232	1.95439	0.0550472	0.925659	0.0118906
TGME49_293180-t26_1-p1_106T	TGME49_293180-t26_1-p1	106	T	NADP-specific glutamate dehydrogenase GN=TGME49_293180	2.56753	0.0462153	1.56626	0.284122	0.685501	0.483436
TGME49_232000-t26_1-p1_74S	TGME49_232000-t26_1-p1	74	S	Putative transmembrane protein(predict) GN=TGME49_232000	2.32382	0.0018366	1.57469	0.0734472	0.753215	0.069571
TGME49_218830-t26_1-p1_305S	TGME49_218830-t26_1-p1	305	S	hypothetical protein GN=TGME49_218830	3.07991	0.0293977	0.995667	0.911526	0.374798	0.00578192
TGME49_314900-t26_1-p1_62S	TGME49_314900-t26_1-p1	62	S	LisH protein GN=TGME49_314900	2.00825	0.0482481	1.54566	0.108233	0.837078	0.0544553
TGME49_213660-t26_1-p1_760S	TGME49_213660-t26_1-p1	760	S	zinc finger (CCCH type) motif-containing protein GN=TGME49_213660	3.72235	0.000936558	1.29578	0.00329711	0.341495	0.0036648
TGME49_216730-t26_1-p1_423S	TGME49_216730-t26_1-p1	423	S	MCM2/3/5 family protein GN=TGME49_216730	3.9814	0.0178809	2.62711	0.0858546	0.788299	0.190328
TGME49_313910-t26_1-p1_209S	TGME49_313910-t26_1-p1	209	S	RNA recognition motif 2 protein GN=TGME49_313910	2.20098	0.0411378	1.36431	0.221993	0.730854	0.241745
TGME49_247040-t26_1-p1_299S	TGME49_247040-t26_1-p1	299	S	CREB-binding protein(predict) GN=TGME49_247040	4.17895	0.000173558	1.85957	0.452753	0.515378	0.00336779
TGME49_294710-t26_1-p1_808S	TGME49_294710-t26_1-p1	808	S	RNA recognition motif-containing protein GN=TGME49_294710	0.483304	0.0072327	3.52752	0.14835	7.53064	0.130241
TGME49_256060-t26_1-p1_367S	TGME49_256060-t26_1-p1	367	S	nucleosome assembly protein (nap) protein GN=TGME49_256060	0.239206	0.0421859	0.102135	0.109053	0.454817	0.33606
TGME49_279330-t26_1-p1_15S	TGME49_279330-t26_1-p1	15	S	DEAD/DEAH box helicase family protein GN=TGME49_279330	2.82717	0.0127073	1.37428	0.134187	0.510014	0.00891979
TGME49_294710-t26_1-p1_690S	TGME49_294710-t26_1-p1	690	S	RNA recognition motif-containing protein GN=TGME49_294710	2.52997	0.028756	3.1735	0.105861	1.22512	0.584429
TGME49_310000-t26_1-p1_665T	TGME49_310000-t26_1-p1	665	T	"membrane protein, putative GN=TGME49_310000"	2.07572	0.000675507	1.41994	0.0327664	0.817009	0.129242
TGME49_201140-t26_1-p1_223T	TGME49_201140-t26_1-p1	223	T	"Proline rich protein, putative(predict) GN=TGME49_201140"	2.85291	0.00401487	1.08135	0.696146	0.422961	0.00129449
TGME49_305340-t26_1-p1_1759S	TGME49_305340-t26_1-p1	1759	S	corepressor complex CRC230 GN=TGME49_305340	2.31759	0.00374587	0.645468	0.0353821	0.296153	0.00124904
TGME49_231630-t26_1-p1_395T	TGME49_231630-t26_1-p1	395	T	alveolin domain containing intermediate filament IMC4 GN=TGME49_231630	2.49314	0.00148767	1.5274	0.0046495	0.6492	0.0033319
TGME49_291980-t26_1-p1_106S	TGME49_291980-t26_1-p1	106	S	HECT-domain (ubiquitin-transferase) domain-containing protein GN=TGME49_291980	2.54478	0.00697812	1.12576	0.518978	0.436009	0.00362909
TGME49_294710-t26_1-p1_1076S	TGME49_294710-t26_1-p1	1076	S	RNA recognition motif-containing protein GN=TGME49_294710	3.94534	0.0351171	1.50616	0.30138	0.394953	0.0269957
TGME49_311230-t26_1-p1_3368S	TGME49_311230-t26_1-p1	3368	S	Putative transmembrane protein(predict) GN=TGME49_311230	2.10462	0.0178788	1.40686	0.117861	0.712994	0.169463
TGME49_243960-t26_1-p1_341S	TGME49_243960-t26_1-p1	341	S	nuclear transport factor 2 (ntf2) domain-containing protein GN=TGME49_243960	2.61798	0.0122946	1.74026	0.0933341	0.733288	0.346141
TGME49_236970-t26_1-p1_2311S	TGME49_236970-t26_1-p1	2311	S	SWI2/SNF2-containing PHD finger protein GN=TGME49_236970	2.60021	0.0353373	1.58585	0.0195113	0.610292	0.0922874
TGME49_220900-t26_1-p1_42S	TGME49_220900-t26_1-p1	42	S	hypothetical protein GN=TGME49_220900	4.46551	0.0141118	2.58308	0.289835	0.56853	0.297872
TGME49_235380-t26_1-p1_536S	TGME49_235380-t26_1-p1	536	S	hypothetical protein GN=TGME49_235380	2.46262	0.00029512	1.99702	0.00600386	0.802359	0.098078
TGME49_209210-t26_1-p1_91S	TGME49_209210-t26_1-p1	91	S	KH domain-containing protein(predict) GN=TGME49_209210	3.40324	0.00926629	1.72758	0.0359836	0.550365	0.0378345
TGME49_297500-t26_1-p1_2S	TGME49_297500-t26_1-p1	2	S	T-complex protein 1 eta subunit GN=TGME49_297500	2.14154	0.00248815	1.95576	0.00278572	0.986441	0.819776
TGME49_201130-t26_1-p1_394S	TGME49_201130-t26_1-p1	394	S	rhoptry kinase family protein ROP33 GN=TGME49_201130	3.97028	0.0102853	1.21762	0.473293	0.370776	0.0239575
TGME49_308860-t26_1-p1_216S	TGME49_308860-t26_1-p1	216	S	hypothetical protein GN=TGME49_308860	4.27541	0.00331251	1.72975	0.0597211	0.38201	0.000492588
TGME49_255300-t26_1-p1_2416S	TGME49_255300-t26_1-p1	2416	S	hypothetical protein GN=TGME49_255300	2.32616	0.0261262	1.26433	0.623008	0.584831	0.269558
TGME49_254370-t26_1-p1_3217S	TGME49_254370-t26_1-p1	3217	S	guanylyl cyclase GN=TGME49_254370	2.04396	0.0343354	1.54835	0.21162	0.776943	0.285608
TGME49_320100-t26_1-p1_482S	TGME49_320100-t26_1-p1	482	S	RNA recognition motif-containing protein GN=TGME49_320100	2.9957	0.00372742	0.975762	0.758004	0.371462	0.00160636
TGME49_206670-t26_1-p1_1878S	TGME49_206670-t26_1-p1	1878	S	"RNA recognition motif (A.K.A RRM, RBD, or RNP domain) protein(predict) GN=TGME49_206670"	3.20959	0.0484901	1.63495	0.235325	0.5255	0.0785361
TGME49_247450-t26_1-p1_219S	TGME49_247450-t26_1-p1	219	S	trithorax group protein osa-like(predict) GN=TGME49_247450	8.50129	0.0107711	5.1765	0.0531967	0.578873	0.0423623
TGME49_206670-t26_1-p1_692S	TGME49_206670-t26_1-p1	692	S	"RNA recognition motif (A.K.A RRM, RBD, or RNP domain) protein(predict) GN=TGME49_206670"	2.00169	0.00113397	2.19911	0.0739167	1.09555	0.801459
TGME49_201140-t26_1-p1_988S	TGME49_201140-t26_1-p1	988	S	"Proline rich protein, putative(predict) GN=TGME49_201140"	2.40243	0.0357472	1.01401	0.813551	0.458132	0.0943763
TGME49_305340-t26_1-p1_567S	TGME49_305340-t26_1-p1	567	S	corepressor complex CRC230 GN=TGME49_305340	2.59177	0.0150471	1.47155	0.0576604	0.637048	0.00161041
TGME49_244460-t26_1-p1_1028S	TGME49_244460-t26_1-p1	1028	S	HTH La-type RNA-binding domain-containing protein(predict) GN=TGME49_244460	3.12962	0.00522077	1.10933	0.804839	0.349672	0.0147346
TGME49_233110-t26_1-p1_401S	TGME49_233110-t26_1-p1	401	S	IMP dehydrogenas GN=TGME49_233110	2.52029	0.000541068	1.95968	0.00338489	0.796612	0.0246814
TGME49_214090-t26_1-p1_1441S	TGME49_214090-t26_1-p1	1441	S	signal peptidase GN=TGME49_214090	2.42732	0.0139628	0.917475	0.502365	0.397145	0.00470783
TGME49_224890-t26_1-p1_12S	TGME49_224890-t26_1-p1	12	S	AMP-binding enzyme(predict) GN=TGME49_224890	2.28206	0.0341812	1.44059	0.528558	0.664974	0.167008
TGME49_222900-t26_1-p1_579S	TGME49_222900-t26_1-p1	579	S	phosphoserine phosphatase GN=TGME49_222900	2.294	0.00677135	0.961137	0.516503	0.391769	0.0019871
TGME49_314740-t26_1-p1_622T	TGME49_314740-t26_1-p1	622	T	PSP protein GN=TGME49_314740	2.89991	0.0281084	1.22859	0.246371	0.469393	0.0181484
TGME49_234230-t26_1-p1_4089S	TGME49_234230-t26_1-p1	4089	S	hypothetical protein GN=TGME49_234230	2.32308	0.00628535	1.89408	0.0201324	1.00731	0.924956
TGME49_257530-t26_1-p1_32T	TGME49_257530-t26_1-p1	32	T	"transporter, major facilitator family protein GN=TGME49_257530"	2.39739	0.0140303	0.749581	0.356498	0.267501	0.0394171
TGME49_237280-t26_1-p1_1063S	TGME49_237280-t26_1-p1	1063	S	TLD protein GN=TGME49_237280	2.57342	0.000464826	1.14444	0.453387	0.466954	0.00458897
TGME49_292200-t26_1-p1_1257S	TGME49_292200-t26_1-p1	1257	S	RNA recognition motif-containing protein GN=TGME49_292200	3.58051	0.000393308	1.54577	0.0113961	0.520099	0.00358176
TGME49_209500-t26_1-p1_2824S	TGME49_209500-t26_1-p1	2824	S	hypothetical protein GN=TGME49_209500	3.33301	0.0447264	2.34773	0.0728383	0.73219	0.105936
TGME49_209450-t26_1-p1_84S	TGME49_209450-t26_1-p1	84	S	TLD protein GN=TGME49_209450	3.95886	0.0173736	1.72242	0.0421238	0.508596	0.0280693
TGME49_255190-t26_1-p1_888S	TGME49_255190-t26_1-p1	888	S	myosin C GN=TGME49_255190	2.97569	0.0193352	1.2638	0.50141	0.477347	0.0294293
TGME49_211710-t26_1-p1_155S	TGME49_211710-t26_1-p1	155	S	"TB2/DP1, HVA22 family protein GN=TGME49_211710"	2.95952	0.00100087	1.65262	0.0200749	0.587139	0.0228177
TGME49_295650-t26_1-p1_157S	TGME49_295650-t26_1-p1	157	S	hypothetical protein GN=TGME49_295650	2.56514	0.00830379	1.62634	0.0800139	0.660336	0.0211593
TGME49_229630-t26_1-p1_3226S	TGME49_229630-t26_1-p1	3226	S	eIF2 kinase IF2K-A (incomplete catalytic triad) GN=TGME49_229630	3.39952	0.0110297	1.10987	0.878769	0.360906	0.0431431
TGME49_210700-t26_1-p1_6481S	TGME49_210700-t26_1-p1	6481	S	VPS13_C domain-containing protein(predict) GN=TGME49_210700	3.30233	0.00405299	1.7587	0.194111	0.604325	0.299464
TGME49_320100-t26_1-p1_338S	TGME49_320100-t26_1-p1	338	S	RNA recognition motif-containing protein GN=TGME49_320100	5.31549	0.00936904	2.50828	0.244083	0.591375	0.369851
TGME49_202460-t26_1-p1_146S	TGME49_202460-t26_1-p1	146	S	diacylglycerol kinase accessory domain (presumed) domain-containing protein GN=TGME49_202460	4.31211	0.0124128	1.28674	0.135768	0.412728	0.0103842
TGME49_218960-t26_1-p1_1014S	TGME49_218960-t26_1-p1	1014	S	AP2 domain transcription factor AP2XII-1 GN=TGME49_218960	2.0468	0.00353408	1.90433	0.00451598	0.969827	0.649908
TGME49_276140-t26_1-p1_518S	TGME49_276140-t26_1-p1	518	S	ADP ribosylation factor ARF1 GN=TGME49_276140	0.320927	0.0322964	0.927339	0.831409	3.47176	0.0404546
TGME49_292235-t26_1-p1_1019S	TGME49_292235-t26_1-p1	1019	S	RING-type domain-containing protein(predict) GN=TGME49_292235	2.16192	0.0378886	1.47758	0.486557	0.733443	0.215496
TGME49_214440-t26_1-p1_98S	TGME49_214440-t26_1-p1	98	S	4'-phosphopantetheinyl transferase superfamily protein GN=TGME49_214440	2.30531	0.00603765	0.990483	0.84296	0.473503	0.00164369
TGME49_313670-t26_1-p1_632S	TGME49_313670-t26_1-p1	632	S	adaptin n terminal region domain-containing protein GN=TGME49_313670	2.03052	0.0194294	1.4769	0.247422	0.763455	0.205224
TGME49_214240-t26_1-p1_2314S	TGME49_214240-t26_1-p1	2314	S	bromodomain-containing protein GN=TGME49_214240	3.10077	0.0239599	2.08964	0.121012	0.683302	0.223698
TGME49_219700-t26_1-p1_30T	TGME49_219700-t26_1-p1	30	T	"DNA replication licensing factor MCM4, putative GN=TGME49_219700"	3.80205	0.000127547	1.46442	0.00152227	0.422795	0.0037881
TGME49_209108-t26_1-p1_194S	TGME49_209108-t26_1-p1	194	S	Putative mRNA decapping enzyme(predict) GN=TGME49_209108	3.09764	0.00118676	1.29791	0.0942581	0.393738	0.00180547
TGME49_239410-t26_1-p1_1515S	TGME49_239410-t26_1-p1	1515	S	RNA recognition motif protein(predict) GN=TGME49_239410	2.02574	0.0217069	0.866457	0.455438	0.409501	0.0080586
TGME49_265840-t26_1-p1_1038S	TGME49_265840-t26_1-p1	1038	S	Putative 200 kDa antigen p200(predict) GN=TGME49_265840	2.16678	0.0104332	1.72104	0.0281433	0.921997	0.489957
TGME49_252430-t26_1-p1_455S	TGME49_252430-t26_1-p1	455	S	Putative START-2 domain protein(predict) GN=TGME49_252430	2.22837	0.00373089	1.14992	0.407571	0.498851	0.023594
TGME49_225120-t26_1-p1_3S	TGME49_225120-t26_1-p1	3	S	"rRNA processing protein, putative(predict) GN=TGME49_225120"	2.25358	0.0356711	1.78922	0.0622243	0.895653	0.271116
TGME49_258070-t26_1-p1_309S	TGME49_258070-t26_1-p1	309	S	Signal recognition particle 68 kDa protein(predict) GN=TGME49_258070	2.18775	0.0389838	0.876433	0.310796	0.435967	0.0126399
TGME49_248700-t26_1-p1_266S	TGME49_248700-t26_1-p1	266	S	alveolin domain containing intermediate filament IMC12 GN=TGME49_248700	2.28528	0.00438493	3.73678	0.404616	1.58086	0.968563
TGME49_206320-t26_1-p1_61T	TGME49_206320-t26_1-p1	61	T	Putative transmembrane protein(predict) GN=TGME49_206320	2.15262	0.00748979	1.29177	0.203231	0.67883	0.00368569
TGME49_225230-t26_1-p1_480S	TGME49_225230-t26_1-p1	480	S	hypothetical protein GN=TGME49_225230	2.11336	0.024866	1.82371	0.0622571	0.949153	0.597292
TGME49_251630-t26_1-p1_423S	TGME49_251630-t26_1-p1	423	S	slc30a2 protein GN=TGME49_251630	2.3943	0.00580735	1.56892	0.142343	0.642438	0.106934
TGME49_236910-t26_1-p1_226S	TGME49_236910-t26_1-p1	226	S	"U2 snRNP auxiliary factor, putative GN=TGME49_236910"	2.06131	0.0368414	1.21936	0.909759	0.628491	0.287132
TGME49_206590-t26_1-p1_767S	TGME49_206590-t26_1-p1	767	S	calcium-dependent protein kinase CDPK2A GN=TGME49_206590	2.57612	0.0325196	0.997489	0.852767	0.446611	0.0568841
TGME49_289550-t26_1-p1_83S	TGME49_289550-t26_1-p1	83	S	"WD domain, G-beta repeat-containing protein GN=TGME49_289550"	2.43105	0.00905988	1.91405	0.0167833	0.999534	0.829327
TGME49_247040-t26_1-p1_238S	TGME49_247040-t26_1-p1	238	S	CREB-binding protein(predict) GN=TGME49_247040	6.20486	0.0111117	1.73864	0.206026	0.288933	0.00759192
TGME49_254870-t26_1-p1_328S	TGME49_254870-t26_1-p1	328	S	TerD domain-containing protein(predict) GN=TGME49_254870	5.12069	0.000395216	1.67653	0.0606141	0.260381	0.000972332
TGME49_237280-t26_1-p1_528S	TGME49_237280-t26_1-p1	528	S	TLD protein GN=TGME49_237280	2.27514	0.00518611	1.27549	0.221995	0.574326	0.00123689
TGME49_258580-t26_1-p1_146T	TGME49_258580-t26_1-p1	146	T	rhoptry protein ROP17 GN=TGME49_258580	2.45049	0.029213	1.26234	0.381191	0.528791	0.13549
TGME49_220900-t26_1-p1_145S	TGME49_220900-t26_1-p1	145	S	hypothetical protein GN=TGME49_220900	2.42542	0.0211875	1.61265	0.0660162	0.659102	0.0214013
TGME49_304760-t26_1-p1_1189S	TGME49_304760-t26_1-p1	1189	S	RNA recognition motif-containing protein GN=TGME49_304760	3.30886	0.000634585	0.976689	0.547308	0.313418	0.000982141
TGME49_254370-t26_1-p1_1047S	TGME49_254370-t26_1-p1	1047	S	guanylyl cyclase GN=TGME49_254370	2.59032	0.00342976	1.90701	0.113751	0.809158	0.180729
TGME49_277990-t26_1-p1_209S	TGME49_277990-t26_1-p1	209	S	OTU family cysteine protease GN=TGME49_277990	3.09811	0.00159626	1.56967	0.110205	0.607457	0.0191603
TGME49_224660-t26_1-p1_659S	TGME49_224660-t26_1-p1	659	S	"transcription factor s-ii (tfiis), central domain-containing protein GN=TGME49_224660"	3.04698	0.000230522	1.77311	0.00206528	0.586865	0.0162265
TGME49_257040-t26_1-p1_32S	TGME49_257040-t26_1-p1	32	S	"TB2/DP1, HVA22 family protein GN=TGME49_257040"	3.08421	0.0106874	1.70665	0.17257	0.560908	0.2611
TGME49_281980-t26_1-p1_276S	TGME49_281980-t26_1-p1	276	S	phosphatidate cytidylyltransferase GN=TGME49_281980	7.97097	0.0458595	3.62219	0.0970383	0.495044	0.333515
TGME49_313370-t26_1-p1_1041S	TGME49_313370-t26_1-p1	1041	S	Leucine rich repeat protein(predict) GN=TGME49_313370	3.37587	0.0207119	1.10535	0.379856	0.371427	0.0237278
TGME49_209500-t26_1-p1_2860T	TGME49_209500-t26_1-p1	2860	T	hypothetical protein GN=TGME49_209500	2.54008	0.0169919	1.64225	0.0295587	0.649357	0.00406562
TGME49_286160-t26_1-p1_301S	TGME49_286160-t26_1-p1	301	S	non-specific serine/threonine protein kinase GN=TGME49_286160	2.58058	0.0230715	2.63027	0.234563	0.968674	0.772295
TGME49_226810-t26_1-p1_476S	TGME49_226810-t26_1-p1	476	S	histone lysine methyltransferase SET1 GN=TGME49_226810	27.7039	0.00843129	27.1201	0.0921566	1.04576	0.998917
TGME49_309600-t26_1-p1_279S	TGME49_309600-t26_1-p1	279	S	hypothetical protein GN=TGME49_309600	2.0165	0.0161072	0.572486	0.000955427	0.306034	0.00202528
TGME49_265090-t26_1-p1_275S	TGME49_265090-t26_1-p1	275	S	hypothetical protein GN=TGME49_265090	2.56595	3.44735e-05	0.876813	0.120766	0.360039	0.0021627
TGME49_304760-t26_1-p1_469S	TGME49_304760-t26_1-p1	469	S	RNA recognition motif-containing protein GN=TGME49_304760	3.65638	0.00151796	1.46777	0.00495454	0.455423	0.00170312
TGME49_314540-t26_1-p1_386S	TGME49_314540-t26_1-p1	386	S	Protein phosphatase 2C(predict) GN=TGME49_314540	3.26213	0.0101124	1.8871	0.00243388	0.641599	0.11037
TGME49_255190-t26_1-p1_29S	TGME49_255190-t26_1-p1	29	S	myosin C GN=TGME49_255190	2.31046	0.0205419	1.64708	0.012526	0.806256	0.344758
TGME49_210980-t26_1-p1_261S	TGME49_210980-t26_1-p1	261	S	"alternative splicing type 3 and, putative GN=TGME49_210980"	2.30492	0.0102457	0.923461	0.487483	0.435104	0.0408799
TGME49_232180-t26_1-p1_627S	TGME49_232180-t26_1-p1	627	S	UBA/TS-N domain-containing protein GN=TGME49_232180	2.37265	0.0147466	0.593982	0.0792672	0.307578	0.00227814
TGME49_281580-t26_1-p1_263S	TGME49_281580-t26_1-p1	263	S	"PP2C, putative GN=TGME49_281580"	2.6621	0.00119132	1.48052	0.143178	0.552095	0.0125913
TGME49_232600-t26_1-p1_105S	TGME49_232600-t26_1-p1	105	S	"phospholipase, patatin family protein GN=TGME49_232600"	2.49017	0.00808414	0.985319	0.772526	0.381356	0.00135843
TGME49_313670-t26_1-p1_663S	TGME49_313670-t26_1-p1	663	S	adaptin n terminal region domain-containing protein GN=TGME49_313670	2.06198	0.00184351	1.98429	0.000250961	0.994498	0.831962
TGME49_321450-t26_1-p1_85S	TGME49_321450-t26_1-p1	85	S	Myb family DNA-binding domain-containing protein GN=TGME49_321450	2.23752	0.0179733	1.70852	0.217299	0.627327	0.175306
TGME49_232000-t26_1-p1_77S	TGME49_232000-t26_1-p1	77	S	Putative transmembrane protein(predict) GN=TGME49_232000	2.32382	0.0018366	1.57469	0.0734472	0.753215	0.069571
TGME49_304970-t26_1-p1_947T	TGME49_304970-t26_1-p1	947	T	"cell-cycle-associated protein kinase CDK, putative GN=TGME49_304970"	2.60714	0.0370065	2.85524	0.062485	1.07183	0.449388
TGME49_311480-t26_1-p1_312S	TGME49_311480-t26_1-p1	312	S	Apical cap protein 1(predict) GN=TGME49_311480	2.51792	0.00302648	1.73878	0.130091	0.717905	0.112384
TGME49_306020-t26_1-p1_6980T	TGME49_306020-t26_1-p1	6980	T	"Amine-terminal region of chorein, A TM vesicle-mediated sorter(predict) GN=TGME49_306020"	2.31627	0.0247861	0.714802	0.117149	0.375043	0.0685813
TGME49_255190-t26_1-p1_878S	TGME49_255190-t26_1-p1	878	S	myosin C GN=TGME49_255190	2.49193	0.00857879	1.20743	0.131534	0.521619	0.0493076
TGME49_236560-t26_1-p1_160S	TGME49_236560-t26_1-p1	160	S	hypothetical protein GN=TGME49_236560	2.74349	0.0350885	1.21454	0.294742	0.502236	0.0473005
TGME49_308890-t26_1-p1_1398S	TGME49_308890-t26_1-p1	1398	S	transcription elongation factor SPT6 GN=TGME49_308890	2.46423	0.00380981	0.777594	0.0255343	0.345844	0.00221835
TGME49_270930-t26_1-p1_2428S	TGME49_270930-t26_1-p1	2428	S	Transcription factor/nuclear export subunit 2(predict) GN=TGME49_270930	2.48932	0.000830096	1.93636	0.0260566	0.837296	0.166386
TGME49_214090-t26_1-p1_1368S	TGME49_214090-t26_1-p1	1368	S	signal peptidase GN=TGME49_214090	3.60273	0.0119747	1.15053	0.599335	0.341262	0.00565327
TGME49_306660-t26_1-p1_882S	TGME49_306660-t26_1-p1	882	S	RNA pseudouridine synthase superfamily protein GN=TGME49_306660	2.11805	0.00171688	1.34664	0.00307607	0.653624	0.0121389
TGME49_294610-t26_1-p1_344S	TGME49_294610-t26_1-p1	344	S	"histone lysine methyltransferase, SET, putative GN=TGME49_294610"	2.96328	0.000537269	1.54021	0.28409	0.559955	0.0958741
TGME49_269290-t26_1-p1_4563S	TGME49_269290-t26_1-p1	4563	S	hypothetical protein GN=TGME49_269290	2.06257	0.0400963	1.6113	0.089079	0.969416	0.785791
TGME49_205250-t26_1-p1_187S	TGME49_205250-t26_1-p1	187	S	rhoptry protein ROP18 GN=TGME49_205250	7.69297	0.00269004	1.24546	0.884647	0.229493	0.0527872
TGME49_234280-t26_1-p1_1031S	TGME49_234280-t26_1-p1	1031	S	AMP deaminase GN=TGME49_234280	2.55957	0.00293276	1.05451	0.826664	0.455148	0.0191829
TGME49_265250-t26_1-p1_992S	TGME49_265250-t26_1-p1	992	S	RNA recognition motif-containing protein GN=TGME49_265250	2.51237	0.0065281	1.77014	0.0097654	0.706963	0.085163
TGME49_220900-t26_1-p1_363S	TGME49_220900-t26_1-p1	363	S	hypothetical protein GN=TGME49_220900	4.14141	0.00741248	1.07758	0.884694	0.252285	0.000427409
TGME49_235350-t26_1-p1_26S	TGME49_235350-t26_1-p1	26	S	cwfj family protein GN=TGME49_235350	2.26644	0.0110161	1.60082	0.0395311	0.733077	0.0518485
TGME49_226810-t26_1-p1_560S	TGME49_226810-t26_1-p1	560	S	histone lysine methyltransferase SET1 GN=TGME49_226810	2.57761	0.0148399	1.41483	0.00858017	0.665977	0.00725463
TGME49_211020-t26_1-p1_58S	TGME49_211020-t26_1-p1	58	S	RNA recognition motif-containing protein GN=TGME49_211020	2.52309	0.0131415	1.55748	0.0221157	0.674083	0.0421013
TGME49_218960-t26_1-p1_29S	TGME49_218960-t26_1-p1	29	S	AP2 domain transcription factor AP2XII-1 GN=TGME49_218960	2.46355	0.00995042	1.01098	0.990421	0.470754	0.00414173
TGME49_254720-t26_1-p1_201S	TGME49_254720-t26_1-p1	201	S	dense granule protein GRA8 GN=TGME49_254720	2.20431	0.000493131	1.46519	0.0355113	0.704436	0.0300715
TGME49_250700-t26_1-p1_542S	TGME49_250700-t26_1-p1	542	S	hypothetical protein GN=TGME49_250700	3.40332	0.0402727	1.47333	0.64929	0.431859	0.0317027
TGME49_257530-t26_1-p1_39S	TGME49_257530-t26_1-p1	39	S	"transporter, major facilitator family protein GN=TGME49_257530"	5.12934	0.00733153	1.73771	0.0241832	0.360733	0.0150043
TGME49_263270-t26_1-p1_378S	TGME49_263270-t26_1-p1	378	S	glycerophosphodiester phosphodiesterase family protein GN=TGME49_263270	2.88531	0.000823239	1.0516	0.550169	0.374765	0.000415542
TGME49_228340-t26_1-p1_1495T	TGME49_228340-t26_1-p1	1495	T	Putative elongation factor Tu GTP-binding domain protein(predict) GN=TGME49_228340	3.83507	0.00532236	2.22733	0.116027	0.586307	0.0463498
TGME49_205320-t26_1-p1_577S	TGME49_205320-t26_1-p1	577	S	Putative serine-rich adhesin for platelets family protein(predict) GN=TGME49_205320	4.58096	0.0121948	1.63403	0.110714	0.38479	0.00741702
TGME49_223880-t26_1-p1_2251S	TGME49_223880-t26_1-p1	2251	S	"zinc finger, C3HC4 type (RING finger) domain-containing protein GN=TGME49_223880"	2.2458	0.00184599	1.9984	0.028619	1.03943	0.778467
TGME49_270220-t26_1-p1_1097S	TGME49_270220-t26_1-p1	1097	S	"Putative phosphatidylinositol glycan class V, related protein(predict) GN=TGME49_270220"	0.0487585	0.0384925	1.06078	0.933197	27.044	0.194103
TGME49_294710-t26_1-p1_434S	TGME49_294710-t26_1-p1	434	S	RNA recognition motif-containing protein GN=TGME49_294710	2.03266	0.0158366	1.91009	0.00613202	0.953289	0.421694
TGME49_278660-t26_1-p1_93S	TGME49_278660-t26_1-p1	93	S	"P-type ATPase4, putative GN=TGME49_278660"	3.1472	0.00117496	1.4086	0.0813006	0.496396	0.0404041
TGME49_247450-t26_1-p1_384S	TGME49_247450-t26_1-p1	384	S	trithorax group protein osa-like(predict) GN=TGME49_247450	2.6375	0.00207454	2.6255	0.163005	0.93192	0.709213
TGME49_213067-t26_1-p1_146S	TGME49_213067-t26_1-p1	146	S	Putative transmembrane protein(predict) GN=TGME49_213067	2.32975	0.00626795	2.51037	0.0617592	1.11031	0.67879
TGME49_221180-t26_1-p1_758S	TGME49_221180-t26_1-p1	758	S	Putative transmembrane protein(predict) GN=TGME49_221180	4.43945	0.00222282	1.77364	0.00913922	0.460798	0.00113222
TGME49_253440-t26_1-p1_74S	TGME49_253440-t26_1-p1	74	S	"cell-cycle-associated protein kinase SRPK, putative GN=TGME49_253440"	3.02417	0.0271028	1.71232	0.308526	0.61555	0.030863
TGME49_308870-t26_1-p1_153S	TGME49_308870-t26_1-p1	153	S	"Zinc finger (CCCH type) protein, putative(predict) GN=TGME49_308870"	4.57786	0.0134514	1.17266	0.110958	0.308156	0.0327922
TGME49_306660-t26_1-p1_3787S	TGME49_306660-t26_1-p1	3787	S	RNA pseudouridine synthase superfamily protein GN=TGME49_306660	0.194969	0.0253719	1.64361	0.132823	9.10241	0.0141962
TGME49_232370-t26_1-p1_766S	TGME49_232370-t26_1-p1	766	S	CW-type Zinc Finger protein GN=TGME49_232370	2.85898	0.0127278	1.64246	0.030346	0.683803	0.171834
TGME49_291180-t26_1-p1_735S	TGME49_291180-t26_1-p1	735	S	"Amine-terminal region of chorein, A TM vesicle-mediated sorter(predict) GN=TGME49_291180"	2.25822	0.0120881	1.37168	0.0324288	0.620983	0.0582376
TGME49_309140-t26_1-p1_128S	TGME49_309140-t26_1-p1	128	S	transducin beta-like protein TBL1 GN=TGME49_309140	2.15741	0.0166764	1.67868	0.00394388	0.927985	0.521252
TGME49_231440-t26_1-p1_468S	TGME49_231440-t26_1-p1	468	S	LsmAD domain-containing protein GN=TGME49_231440	9.18739	0.0050649	7.15124	0.0560874	0.664458	0.218777
TGME49_202550-t26_1-p1_518S	TGME49_202550-t26_1-p1	518	S	NLI interacting factor family phosphatase GN=TGME49_202550	3.77322	0.0330478	4.42963	0.0949233	1.80535	0.819366
TGME49_211040-t26_1-p1_49S	TGME49_211040-t26_1-p1	49	S	Sec61beta family protein GN=TGME49_211040	2.30871	0.0285796	0.964343	0.672996	0.52946	0.00741635
TGME49_229630-t26_1-p1_3076S	TGME49_229630-t26_1-p1	3076	S	eIF2 kinase IF2K-A (incomplete catalytic triad) GN=TGME49_229630	2.71891	0.0194887	2.9392	0.281409	0.823828	0.525244
TGME49_279100-t26_1-p1_241S	TGME49_279100-t26_1-p1	241	S	mitochondrial association factor 1(predict) GN=TGME49_279100	2.04173	0.0248779	1.94046	0.0140601	0.938479	0.320687
TGME49_213660-t26_1-p1_231S	TGME49_213660-t26_1-p1	231	S	zinc finger (CCCH type) motif-containing protein GN=TGME49_213660	3.04363	0.00116169	1.75274	0.054828	0.552816	0.0289265
TGME49_259550-t26_1-p1_340S	TGME49_259550-t26_1-p1	340	S	dihydropteroate synthase GN=TGME49_259550	2.89262	0.0116651	1.78388	0.0452151	0.57679	0.00691667
TGME49_222230-t26_1-p1_1511T	TGME49_222230-t26_1-p1	1511	T	MMS19 nucleotide excision repair protein(predict) GN=TGME49_222230	2.82638	0.0227922	1.39271	0.0644514	0.521035	0.0310707
TGME49_289330-t26_1-p1_115S	TGME49_289330-t26_1-p1	115	S	ubiquitin carboxyl-terminal hydrolase family 2 protein GN=TGME49_289330	2.95248	0.0111965	1.46344	0.123568	0.523752	0.0751136
TGME49_220900-t26_1-p1_128S	TGME49_220900-t26_1-p1	128	S	hypothetical protein GN=TGME49_220900	3.39564	0.0414582	1.34843	0.203611	0.477849	0.00133511
TGME49_236560-t26_1-p1_625S	TGME49_236560-t26_1-p1	625	S	hypothetical protein GN=TGME49_236560	2.65161	0.00214234	1.56589	0.00191127	0.703551	0.0197377
TGME49_311230-t26_1-p1_3996S	TGME49_311230-t26_1-p1	3996	S	Putative transmembrane protein(predict) GN=TGME49_311230	2.50435	0.0310143	1.22503	0.0526266	0.516514	0.0704068
TGME49_288530-t26_1-p1_710S	TGME49_288530-t26_1-p1	710	S	NOL1/NOP2/sun family protein GN=TGME49_288530	2.78799	0.0388994	1.91207	0.105564	0.73051	0.338135
TGME49_310220-t26_1-p1_597S	TGME49_310220-t26_1-p1	597	S	"Guanylate binding protein, putative(predict) GN=TGME49_310220"	2.74604	0.00765555	1.07587	0.38593	0.405725	0.0264086
TGME49_287170-t26_1-p1_236T	TGME49_287170-t26_1-p1	236	T	hypothetical protein GN=TGME49_287170	2.36631	0.00465427	0.571835	0.00196486	0.250682	0.000711191
TGME49_306400-t26_1-p1_1098S	TGME49_306400-t26_1-p1	1098	S	C3H1-type domain-containing protein(predict) GN=TGME49_306400	2.88985	0.0254099	1.14358	0.0734949	0.424999	0.0256701
TGME49_293360-t26_1-p1_9S	TGME49_293360-t26_1-p1	9	S	hypothetical protein GN=TGME49_293360	2.16277	0.00709048	1.08193	0.531533	0.524037	0.00133928
TGME49_294710-t26_1-p1_744S	TGME49_294710-t26_1-p1	744	S	RNA recognition motif-containing protein GN=TGME49_294710	2.15671	0.00568811	1.69393	0.00506804	0.813056	0.0763243
TGME49_291180-t26_1-p1_1811S	TGME49_291180-t26_1-p1	1811	S	"Amine-terminal region of chorein, A TM vesicle-mediated sorter(predict) GN=TGME49_291180"	2.56642	0.00663326	1.03558	0.951887	0.407004	0.000451111
TGME49_240050-t26_1-p1_111S	TGME49_240050-t26_1-p1	111	S	hypothetical protein GN=TGME49_240050	2.93704	0.0129922	1.3382	0.0961337	0.526426	0.045459
TGME49_272650-t26_1-p1_420S	TGME49_272650-t26_1-p1	420	S	3'5'-cyclic nucleotide phosphodiesterase domain-containing protein GN=TGME49_272650	3.40733	0.00255631	2.26626	0.333816	0.621695	0.450267
TGME49_310670-t26_1-p1_902S	TGME49_310670-t26_1-p1	902	S	"glycogen phosphorylase 1, putative GN=TGME49_310670"	3.00117	0.000742441	1.29242	0.0971994	0.434065	0.000102227
TGME49_248740-t26_1-p1_984T	TGME49_248740-t26_1-p1	984	T	hypothetical protein GN=TGME49_248740	2.19658	0.0188235	1.92536	0.244298	0.876713	0.679334
TGME49_222370-t26_1-p1_443S	TGME49_222370-t26_1-p1	443	S	SAG-related sequence SRS13 GN=TGME49_222370	2.04234	0.00514444	1.68618	0.0104696	0.810369	0.00594461
TGME49_229490-t26_1-p1_475S	TGME49_229490-t26_1-p1	475	S	tetratricopeptide repeat-containing protein GN=TGME49_229490	2.83568	0.0288048	1.08209	0.919114	0.407951	0.0159313
TGME49_255510-t26_1-p1_846S	TGME49_255510-t26_1-p1	846	S	ankyrin repeat-containing protein GN=TGME49_255510	5.964	0.004064	1.32861	0.182783	0.242348	0.0129828
TGME49_228400-t26_1-p1_616S	TGME49_228400-t26_1-p1	616	S	"WD domain, G-beta repeat-containing protein GN=TGME49_228400"	2.34628	0.0150741	1.42545	0.026251	0.675702	0.0429031
TGME49_281620-t26_1-p1_201T	TGME49_281620-t26_1-p1	201	T	aldo/keto reductase family oxidoreductase GN=TGME49_281620	2.63552	0.0152852	1.61347	0.040368	0.630902	0.108662
TGME49_230940-t26_1-p1_382S	TGME49_230940-t26_1-p1	382	S	hypothetical protein GN=TGME49_230940	3.73221	1.33556e-06	1.88887	0.0905698	0.484886	0.022424
TGME49_204160-t26_1-p1_846S	TGME49_204160-t26_1-p1	846	S	GYF domain-containing protein GN=TGME49_204160	2.32266	0.0247459	1.59644	0.152963	0.657789	0.0735806
TGME49_237280-t26_1-p1_532S	TGME49_237280-t26_1-p1	532	S	TLD protein GN=TGME49_237280	2.51453	0.0429339	1.89059	0.0108332	0.744	0.188161
TGME49_290640-t26_1-p1_98S	TGME49_290640-t26_1-p1	98	S	"DNA mismatch repair protein MSH6-1, putative GN=TGME49_290640"	2.76746	0.000371809	0.893334	0.169999	0.347241	0.0026055
TGME49_293000-t26_1-p1_40S	TGME49_293000-t26_1-p1	40	S	3'5'-cyclic nucleotide phosphodiesterase domain-containing protein GN=TGME49_293000	2.8817	0.00357622	0.9698	0.637151	0.365952	0.00194627
TGME49_229010-t26_1-p1_167S	TGME49_229010-t26_1-p1	167	S	rhoptry neck protein RON4 GN=TGME49_229010	3.36196	0.00288237	1.20771	0.89718	0.363499	0.0430696
TGME49_224260-t26_1-p1_1141S	TGME49_224260-t26_1-p1	1141	S	PHD-finger domain-containing protein GN=TGME49_224260	2.15741	0.0106797	1.72168	0.000957942	0.779554	0.135299
TGME49_313370-t26_1-p1_1142S	TGME49_313370-t26_1-p1	1142	S	Leucine rich repeat protein(predict) GN=TGME49_313370	3.53191	0.0149672	3.03733	0.354978	0.976783	0.895152
TGME49_249260-t26_1-p1_1070S	TGME49_249260-t26_1-p1	1070	S	"cell-cycle-associated protein kinase CDK, putative GN=TGME49_249260"	3.17501	0.0476234	2.50549	0.136643	0.865925	0.386731
TGME49_233110-t26_1-p1_446S	TGME49_233110-t26_1-p1	446	S	IMP dehydrogenas GN=TGME49_233110	2.64703	0.0484745	4.38068	0.0661803	1.64581	0.106618
TGME49_310570-t26_1-p1_67S	TGME49_310570-t26_1-p1	67	S	RRM domain-containing protein(predict) GN=TGME49_310570	4.40397	0.0032275	1.42347	0.254604	0.473284	0.0693013
TGME49_297690-t26_1-p1_1145T	TGME49_297690-t26_1-p1	1145	T	hypothetical protein GN=TGME49_297690	2.1724	0.00403735	1.98465	0.0029853	0.909614	0.163994
TGME49_264860-t26_1-p1_2662S	TGME49_264860-t26_1-p1	2662	S	"zinc finger, C3HC4 type (RING finger) domain-containing protein GN=TGME49_264860"	2.38467	0.0023742	1.83963	0.020139	0.776027	0.0601977
TGME49_254580-t26_1-p1_30S	TGME49_254580-t26_1-p1	30	S	UDP-galactose transporter family protein GN=TGME49_254580	2.09664	0.0345863	1.91222	0.208867	0.815363	0.422405
TGME49_229630-t26_1-p1_3456S	TGME49_229630-t26_1-p1	3456	S	eIF2 kinase IF2K-A (incomplete catalytic triad) GN=TGME49_229630	2.3508	0.0487535	0.975173	0.879647	0.497938	0.301655
TGME49_203710-t26_1-p1_2986S	TGME49_203710-t26_1-p1	2986	S	AP2 domain transcription factor AP2VIIa-4 GN=TGME49_203710	2.6207	0.012077	1.8258	0.0492266	0.730381	0.116808
TGME49_315270-t26_1-p1_304S	TGME49_315270-t26_1-p1	304	S	Putative eIF4-gamma/eIF5/eIF2b-epsilon carboxy-terminal domain protein(predict) GN=TGME49_315270	2.45988	0.00868349	0.989157	0.834941	0.454425	0.0483433
TGME49_202550-t26_1-p1_524S	TGME49_202550-t26_1-p1	524	S	NLI interacting factor family phosphatase GN=TGME49_202550	3.60342	0.0416616	1.44604	0.833112	0.394201	0.0947842
TGME49_268770-t26_1-p1_879S	TGME49_268770-t26_1-p1	879	S	"dual specificity phosphatase, catalytic domain-containing protein GN=TGME49_268770"	0.360886	0.00579718	1.86131	0.038449	5.44018	0.000532102
TGME49_320100-t26_1-p1_125S	TGME49_320100-t26_1-p1	125	S	RNA recognition motif-containing protein GN=TGME49_320100	15.0228	0.0256278	11.6211	0.0628115	0.803902	0.498038
TGME49_205130-t26_1-p1_3609S	TGME49_205130-t26_1-p1	3609	S	VOC domain-containing protein(predict) GN=TGME49_205130	2.31711	0.000772536	1.6309	0.00625713	0.746781	0.0282214
TGME49_305340-t26_1-p1_1751T	TGME49_305340-t26_1-p1	1751	T	corepressor complex CRC230 GN=TGME49_305340	2.37107	0.000871248	1.25999	0.0586732	0.554992	0.00219861
TGME49_261650-t26_1-p1_902T	TGME49_261650-t26_1-p1	902	T	hypothetical protein GN=TGME49_261650	5.55368	0.0371304	2.87284	0.104145	0.560268	0.0097285
TGME49_287170-t26_1-p1_190S	TGME49_287170-t26_1-p1	190	S	hypothetical protein GN=TGME49_287170	2.52415	0.00827784	1.14919	0.629959	0.498196	0.0180443
TGME49_224890-t26_1-p1_8S	TGME49_224890-t26_1-p1	8	S	AMP-binding enzyme(predict) GN=TGME49_224890	2.2529	0.0374503	1.41737	0.632205	0.655898	0.174091
TGME49_287170-t26_1-p1_165S	TGME49_287170-t26_1-p1	165	S	hypothetical protein GN=TGME49_287170	4.15078	0.00153735	1.0676	0.722956	0.258604	0.000953464
TGME49_225120-t26_1-p1_12S	TGME49_225120-t26_1-p1	12	S	"rRNA processing protein, putative(predict) GN=TGME49_225120"	2.25358	0.0356711	1.78922	0.0622243	0.895653	0.271116
TGME49_206670-t26_1-p1_329S	TGME49_206670-t26_1-p1	329	S	"RNA recognition motif (A.K.A RRM, RBD, or RNP domain) protein(predict) GN=TGME49_206670"	2.74854	0.00476761	1.50988	0.0117693	0.615014	0.00208075
TGME49_264860-t26_1-p1_2656S	TGME49_264860-t26_1-p1	2656	S	"zinc finger, C3HC4 type (RING finger) domain-containing protein GN=TGME49_264860"	2.31467	0.0265506	1.4564	0.174729	0.726881	0.327229
TGME49_244910-t26_1-p1_226S	TGME49_244910-t26_1-p1	226	S	MIZ/SP-RING zinc finger domain-containing protein GN=TGME49_244910	3.19295	0.00394775	1.20959	0.377562	0.380496	0.0034232
TGME49_257350-t26_1-p1_279S	TGME49_257350-t26_1-p1	279	S	"eukaryotic translation initiation factor, putative GN=TGME49_257350"	4.1985	0.0459493	2.64167	0.0785969	0.723655	0.0371359
TGME49_254940-t26_1-p1_2916S	TGME49_254940-t26_1-p1	2916	S	MIF4G domain-containing protein GN=TGME49_254940	3.44956	0.0263996	2.42154	0.115963	0.797157	0.322904
TGME49_231440-t26_1-p1_309S	TGME49_231440-t26_1-p1	309	S	LsmAD domain-containing protein GN=TGME49_231440	2.61176	2.23208e-05	1.60881	0.0277812	0.554043	0.0130705
TGME49_255740-t26_1-p1_531S	TGME49_255740-t26_1-p1	531	S	RTR1-type domain-containing protein(predict) GN=TGME49_255740	2.36384	0.00177286	1.80169	0.00137291	0.712423	0.0215621
TGME49_254490-t26_1-p1_1354S	TGME49_254490-t26_1-p1	1354	S	Sel1 repeat-containing protein GN=TGME49_254490	2.34307	0.008626	1.24154	0.399684	0.573956	0.0162288
TGME49_202770-t26_1-p1_418S	TGME49_202770-t26_1-p1	418	S	RNA recognition motif-containing protein GN=TGME49_202770	2.27296	0.00434584	1.92363	0.0108398	0.860637	0.0807367
TGME49_210700-t26_1-p1_4266S	TGME49_210700-t26_1-p1	4266	S	VPS13_C domain-containing protein(predict) GN=TGME49_210700	2.84783	0.00356148	0.912449	0.509637	0.373035	0.011285
TGME49_268370-t26_1-p1_6064S	TGME49_268370-t26_1-p1	6064	S	non-specific serine/threonine protein kinase GN=TGME49_268370	2.20448	0.00517148	1.98889	0.0452796	0.862274	0.21021
TGME49_220270-t26_1-p1_399S	TGME49_220270-t26_1-p1	399	S	alveolin domain containing intermediate filament IMC6 GN=TGME49_220270	2.55188	0.000352157	1.55105	0.000481036	0.629121	0.00115223
TGME49_214440-t26_1-p1_82S	TGME49_214440-t26_1-p1	82	S	4'-phosphopantetheinyl transferase superfamily protein GN=TGME49_214440	2.25058	0.00716033	1.32746	0.00426938	0.630535	0.0746171
TGME49_230890-t26_1-p1_4S	TGME49_230890-t26_1-p1	4	S	PHD-finger domain-containing protein GN=TGME49_230890	3.67034	0.0470363	2.0135	0.0877148	0.594965	0.0166568
TGME49_287980-t26_1-p1_643T	TGME49_287980-t26_1-p1	643	T	FHA domain-containing protein GN=TGME49_287980	2.12127	0.0155658	0.524478	0.00782281	0.284929	0.0012419
TGME49_228400-t26_1-p1_532S	TGME49_228400-t26_1-p1	532	S	"WD domain, G-beta repeat-containing protein GN=TGME49_228400"	2.11316	0.0282999	1.57168	0.051514	0.863517	0.255601
TGME49_291930-t26_1-p1_319S	TGME49_291930-t26_1-p1	319	S	RNA recognition motif-containing protein GN=TGME49_291930	2.80998	0.00599748	1.3544	0.127039	0.491595	0.00415551
TGME49_255740-t26_1-p1_741S	TGME49_255740-t26_1-p1	741	S	RTR1-type domain-containing protein(predict) GN=TGME49_255740	2.50533	0.0248183	2.62962	0.154561	1.07017	0.86923
TGME49_275990-t26_1-p1_239S	TGME49_275990-t26_1-p1	239	S	hypothetical protein GN=TGME49_275990	3.4995	0.00989499	1.9966	0.226192	0.644912	0.455681
TGME49_248700-t26_1-p1_255S	TGME49_248700-t26_1-p1	255	S	alveolin domain containing intermediate filament IMC12 GN=TGME49_248700	2.3046	0.0239198	1.40318	0.164543	0.74591	0.267062
TGME49_304955-t26_1-p1_661S	TGME49_304955-t26_1-p1	661	S	serine/threonine specific protein phosphatase GN=TGME49_304955	4.38506	0.00127549	1.95033	0.0293566	0.483746	0.00349102
TGME49_260540-t26_1-p1_582S	TGME49_260540-t26_1-p1	582	S	alveolin domain containing intermediate filament IMC14 GN=TGME49_260540	2.01473	0.00305702	1.84533	0.00357609	0.957944	0.42111
TGME49_249260-t26_1-p1_1750S	TGME49_249260-t26_1-p1	1750	S	"cell-cycle-associated protein kinase CDK, putative GN=TGME49_249260"	2.57554	0.0473071	2.01979	0.286948	0.801941	0.608173
TGME49_291930-t26_1-p1_321S	TGME49_291930-t26_1-p1	321	S	RNA recognition motif-containing protein GN=TGME49_291930	2.70217	0.020196	1.63945	0.129085	0.718675	0.255737
TGME49_267580-t26_1-p1_204S	TGME49_267580-t26_1-p1	204	S	cyclin2 related protein GN=TGME49_267580	3.43548	0.0135633	2.31602	0.0748087	0.635634	0.0107493
TGME49_259260-t26_1-p1_31S	TGME49_259260-t26_1-p1	31	S	membrane protein FtsH1 GN=TGME49_259260	2.16985	0.00137753	0.900708	0.398597	0.453724	0.00044166
TGME49_311470-t26_1-p1_115S	TGME49_311470-t26_1-p1	115	S	rhoptry neck protein RON5 GN=TGME49_311470	2.61144	0.00161445	1.5982	0.00685374	0.628401	0.096737
TGME49_284050-t26_1-p1_2369S	TGME49_284050-t26_1-p1	2369	S	DEAD/DEAH box helicase domain-containing protein GN=TGME49_284050	3.95209	0.00166134	1.27298	0.0307861	0.378025	0.00888377
TGME49_247450-t26_1-p1_766S	TGME49_247450-t26_1-p1	766	S	trithorax group protein osa-like(predict) GN=TGME49_247450	2.54962	0.000594055	1.89436	0.024331	0.774084	0.0981006
TGME49_209500-t26_1-p1_1323S	TGME49_209500-t26_1-p1	1323	S	hypothetical protein GN=TGME49_209500	2.7023	0.0452817	2.61882	0.304593	0.76962	0.558522
TGME49_263270-t26_1-p1_421S	TGME49_263270-t26_1-p1	421	S	glycerophosphodiester phosphodiesterase family protein GN=TGME49_263270	4.46111	0.0365392	2.29885	0.122673	0.505962	0.0342321
TGME49_313270-t26_1-p1_1684S	TGME49_313270-t26_1-p1	1684	S	"Putative collagen alpha-1(III) chain, related protein(predict) GN=TGME49_313270"	3.77205	1.6323e-05	1.29296	0.000823734	0.372015	2.33609e-05
TGME49_244700-t26_1-p1_1761S	TGME49_244700-t26_1-p1	1761	S	NAD(+)/NADH kinase domain-containing protein GN=TGME49_244700	2.80699	0.00775638	0.777907	0.0268613	0.27508	0.0429914
TGME49_291180-t26_1-p1_2616S	TGME49_291180-t26_1-p1	2616	S	"Amine-terminal region of chorein, A TM vesicle-mediated sorter(predict) GN=TGME49_291180"	2.5481	0.00444957	0.966849	0.640072	0.421452	0.0111262
TGME49_232280-t26_1-p1_201S	TGME49_232280-t26_1-p1	201	S	IMP2_N domain-containing protein(predict) GN=TGME49_232280	2.05237	0.0117627	1.83806	0.0165798	1.03117	0.892063
TGME49_291180-t26_1-p1_1798S	TGME49_291180-t26_1-p1	1798	S	"Amine-terminal region of chorein, A TM vesicle-mediated sorter(predict) GN=TGME49_291180"	2.4519	0.00533694	1.77446	0.00261067	0.804535	0.174205
TGME49_257530-t26_1-p1_37S	TGME49_257530-t26_1-p1	37	S	"transporter, major facilitator family protein GN=TGME49_257530"	2.13695	0.00883117	0.994656	0.882406	0.486607	0.00337644
TGME49_313380-t26_1-p1_219S	TGME49_313380-t26_1-p1	219	S	uveal autoantigen with coiled-coil domains and ankyrin repeats(predict) GN=TGME49_313380	2.22212	0.032821	1.44999	0.0655605	0.755	0.0588337
TGME49_239620-t26_1-p1_512S	TGME49_239620-t26_1-p1	512	S	"5'-nucleotidase, C-terminal domain-containing protein GN=TGME49_239620"	2.09703	0.00336634	1.54913	0.000531982	0.694692	0.0311342
TGME49_295710-t26_1-p1_2537S	TGME49_295710-t26_1-p1	2537	S	HECT-domain (ubiquitin-transferase) domain-containing protein GN=TGME49_295710	2.00819	0.0238511	1.33065	0.0417355	0.691773	0.0836207
TGME49_312640-t26_1-p1_138S	TGME49_312640-t26_1-p1	138	S	PUB domain protein(predict) GN=TGME49_312640	2.68402	0.0100792	3.98598	0.0528223	1.60253	0.418363
TGME49_219860-t26_1-p1_776S	TGME49_219860-t26_1-p1	776	S	"replication licensing factor, putative GN=TGME49_219860"	3.05815	0.0318597	0.712285	0.101904	0.258582	0.00414962
TGME49_313430-t26_1-p1_2715S	TGME49_313430-t26_1-p1	2715	S	Putative nucleoporin FG repeat region protein(predict) GN=TGME49_313430	2.26016	0.0064726	1.92907	0.00871141	0.822732	0.0203622
TGME49_313860-t26_1-p1_1682S	TGME49_313860-t26_1-p1	1682	S	regulator of chromosome condensation (RCC1) repeat-containing protein GN=TGME49_313860	3.76213	0.0145043	1.65535	0.250109	0.68763	0.32464
TGME49_265840-t26_1-p1_1220S	TGME49_265840-t26_1-p1	1220	S	Putative 200 kDa antigen p200(predict) GN=TGME49_265840	2.41754	0.0206215	0.970998	0.657448	0.438854	0.0129642
TGME49_257510-t26_1-p1_434S	TGME49_257510-t26_1-p1	434	S	CDP-alcohol phosphatidyltransferase superfamily protein GN=TGME49_257510	2.27772	0.00705597	1.5685	0.0954621	0.623782	0.00273515
TGME49_226340-t26_1-p1_348S	TGME49_226340-t26_1-p1	348	S	Putative plant-like phospholipase C (PLC) pleckstrin-like (PH) domain protein(predict) GN=TGME49_226340	3.07354	0.00845599	1.34314	0.423197	0.44461	0.00673601
TGME49_215170-t26_1-p1_74S	TGME49_215170-t26_1-p1	74	S	"serine/threonine-protein phosphatase 2A catalytic subunit beta isoform, putative GN=TGME49_215170"	2.45869	0.0204174	1.4165	0.0319696	0.600318	0.0193456
TGME49_247040-t26_1-p1_990S	TGME49_247040-t26_1-p1	990	S	CREB-binding protein(predict) GN=TGME49_247040	5.18845	0.0284556	3.27551	0.117591	1.08908	0.598661
TGME49_301410-t26_1-p1_377S	TGME49_301410-t26_1-p1	377	S	ENTH domain-containing protein(predict) GN=TGME49_301410	2.31347	0.0169696	1.15113	0.0736133	0.490637	0.00175765
TGME49_277990-t26_1-p1_202S	TGME49_277990-t26_1-p1	202	S	OTU family cysteine protease GN=TGME49_277990	3.47932	0.0352712	0.904076	0.509782	0.350105	0.00500787
TGME49_244560-t26_1-p1_95S	TGME49_244560-t26_1-p1	95	S	"heat shock protein 90, putative GN=TGME49_244560"	2.49275	0.00969559	4.13009		1.48341
TGME49_204340-t26_1-p1_167S	TGME49_204340-t26_1-p1	167	S	Putative transmembrane protein(predict) GN=TGME49_204340	2.71403	0.000792997	1.57936	0.00569953	0.538263	0.00294663
TGME49_265250-t26_1-p1_598S	TGME49_265250-t26_1-p1	598	S	RNA recognition motif-containing protein GN=TGME49_265250	3.04757	0.000505956	1.6369	0.00181449	0.535649	0.00467875
TGME49_226250-t26_1-p1_355S	TGME49_226250-t26_1-p1	355	S	DEAD (Asp-Glu-Ala-Asp) box polypeptide DDX3X GN=TGME49_226250	2.11026	0.00668973	1.754	0.0166492	0.763924	0.0361793
TGME49_313270-t26_1-p1_1457S	TGME49_313270-t26_1-p1	1457	S	"Putative collagen alpha-1(III) chain, related protein(predict) GN=TGME49_313270"	2.85024	0.0177021	1.66112	0.146172	0.608122	0.04689
TGME49_229010-t26_1-p1_952S	TGME49_229010-t26_1-p1	952	S	rhoptry neck protein RON4 GN=TGME49_229010	2.86197	0.00390468	1.55389	0.0073355	0.582822	0.0169983
TGME49_254940-t26_1-p1_209S	TGME49_254940-t26_1-p1	209	S	MIF4G domain-containing protein GN=TGME49_254940	2.38747	0.0135947	0.922146	0.50805	0.419762	0.000348579
TGME49_306660-t26_1-p1_869S	TGME49_306660-t26_1-p1	869	S	RNA pseudouridine synthase superfamily protein GN=TGME49_306660	2.33812	0.0115701	1.28569	0.250128	0.528573	0.0695977
TGME49_247040-t26_1-p1_242S	TGME49_247040-t26_1-p1	242	S	CREB-binding protein(predict) GN=TGME49_247040	6.20486	0.0111117	1.73864	0.206026	0.288933	0.00759192
TGME49_233160-t26_1-p1_1472S	TGME49_233160-t26_1-p1	1472	S	Homeodomain-like domain protein(predict) GN=TGME49_233160	2.29124	0.0166567	1.57629	0.190997	0.68054	0.166359
TGME49_310850-t26_1-p1_2S	TGME49_310850-t26_1-p1	2	S	MYND finger domain-containing protein GN=TGME49_310850	2.48711	0.0311678	1.73679	0.0917222	0.850131	0.101196
TGME49_225230-t26_1-p1_538S	TGME49_225230-t26_1-p1	538	S	hypothetical protein GN=TGME49_225230	2.19647	0.0273618	2.37663	0.195417	1.1372	0.86697
TGME49_244670-t26_1-p1_236S	TGME49_244670-t26_1-p1	236	S	hypothetical protein GN=TGME49_244670	2.30407	0.0296972	1.4768	0.0320201	0.767803	0.503035
TGME49_308890-t26_1-p1_1269S	TGME49_308890-t26_1-p1	1269	S	transcription elongation factor SPT6 GN=TGME49_308890	2.18853	0.0201058	1.46727	0.103786	0.760059	0.0163681
TGME49_226340-t26_1-p1_62S	TGME49_226340-t26_1-p1	62	S	Putative plant-like phospholipase C (PLC) pleckstrin-like (PH) domain protein(predict) GN=TGME49_226340	3.7446	0.00135851	1.48336	0.00275551	0.415532	0.00177569
TGME49_204340-t26_1-p1_341T	TGME49_204340-t26_1-p1	341	T	Putative transmembrane protein(predict) GN=TGME49_204340	5.61766	0.00452457	6.06194	0.0926064	0.907206	0.533808
TGME49_278660-t26_1-p1_98S	TGME49_278660-t26_1-p1	98	S	"P-type ATPase4, putative GN=TGME49_278660"	3.10561	0.0196379	1.31745	0.353772	0.44798	0.157867
TGME49_313790-t26_1-p1_136S	TGME49_313790-t26_1-p1	136	S	Centrosomal protein domain-containing(predict) GN=TGME49_313790	2.93648	0.0241154	1.59798	0.333209	0.55369	0.151263
TGME49_214090-t26_1-p1_1510S	TGME49_214090-t26_1-p1	1510	S	signal peptidase GN=TGME49_214090	2.59827	0.00110602	1.2648	0.0480241	0.484286	0.000392427
TGME49_253440-t26_1-p1_571S	TGME49_253440-t26_1-p1	571	S	"cell-cycle-associated protein kinase SRPK, putative GN=TGME49_253440"	3.26002	0.0158213	2.24071	0.0679385	0.75943	0.0757238
TGME49_318140-t26_1-p1_139S	TGME49_318140-t26_1-p1	139	S	SART-1 family protein GN=TGME49_318140	2.45676	0.0127444	1.78457	0.0565047	0.80835	0.0268342
TGME49_216000-t26_1-p1_2S	TGME49_216000-t26_1-p1	2	S	alveolin domain containing intermediate filament IMC3 GN=TGME49_216000	2.48794	0.000313962	1.99421	0.0014941	0.799855	0.0115917
TGME49_293510-t26_1-p1_268S	TGME49_293510-t26_1-p1	268	S	poly(ADP-ribose) polymerase and DNA-Ligase Zn-finger region domain-containing protein GN=TGME49_293510	2.86262	0.00049772	1.8213	0.00179844	0.651058	0.0204832
TGME49_308890-t26_1-p1_558S	TGME49_308890-t26_1-p1	558	S	transcription elongation factor SPT6 GN=TGME49_308890	2.61416	0.0477692	1.32438	0.00180162	0.574269	0.0664593
TGME49_313370-t26_1-p1_1145S	TGME49_313370-t26_1-p1	1145	S	Leucine rich repeat protein(predict) GN=TGME49_313370	2.48859	0.00375909	2.42345	0.184509	0.94597	0.827767
TGME49_202550-t26_1-p1_330T	TGME49_202550-t26_1-p1	330	T	NLI interacting factor family phosphatase GN=TGME49_202550	2.71804	0.026833	1.88855	0.00430229	0.760463	0.014907
TGME49_212220-t26_1-p1_959S	TGME49_212220-t26_1-p1	959	S	C3H1-type domain-containing protein(predict) GN=TGME49_212220	4.62469	0.0138474	1.88307	0.0180078	0.42425	0.0101701
TGME49_240980-t26_1-p1_671T	TGME49_240980-t26_1-p1	671	T	collagen alpha-1(I) chain(predict) GN=TGME49_240980	2.45895	0.0263041	0.676147	0.21487	0.321429	0.0208866
TGME49_289880-t26_1-p1_713S	TGME49_289880-t26_1-p1	713	S	Putative transmembrane protein(predict) GN=TGME49_289880	3.23836	0.00528622	0.970452	0.799842	0.345671	0.0611738
TGME49_291930-t26_1-p1_399S	TGME49_291930-t26_1-p1	399	S	RNA recognition motif-containing protein GN=TGME49_291930	2.33866	0.000542519	1.22176	0.422553	0.539524	0.0326432
TGME49_257530-t26_1-p1_40S	TGME49_257530-t26_1-p1	40	S	"transporter, major facilitator family protein GN=TGME49_257530"	2.41888	0.00342243	1.40602	0.0131074	0.591297	0.00798402
TGME49_212220-t26_1-p1_340S	TGME49_212220-t26_1-p1	340	S	C3H1-type domain-containing protein(predict) GN=TGME49_212220	3.1185	0.0153621	1.6324	0.199151	0.511084	0.106254
TGME49_312150-t26_1-p1_204S	TGME49_312150-t26_1-p1	204	S	Putative transmembrane protein(predict) GN=TGME49_312150	0.429611	0.0125385	0.796175	0.306103	1.93709	0.00430843
TGME49_226060-t26_1-p1_432S	TGME49_226060-t26_1-p1	432	S	transmembrane amino acid transporter protein GN=TGME49_226060	2.28622	0.00278393	0.921121	0.580856	0.409297	0.0429008
TGME49_269180-t26_1-p1_1746S	TGME49_269180-t26_1-p1	1746	S	MIF4G domain-containing protein GN=TGME49_269180	2.88921	0.00159978	1.1101	0.71774	0.427506	0.0173908
TGME49_313270-t26_1-p1_1066S	TGME49_313270-t26_1-p1	1066	S	"Putative collagen alpha-1(III) chain, related protein(predict) GN=TGME49_313270"	2.80305	0.00100739	1.17102	0.0485224	0.477587	0.00673361
TGME49_280370-t26_1-p1_421T	TGME49_280370-t26_1-p1	421	T	KH domain containing protein(predict) GN=TGME49_280370	2.00131	0.00167148	1.89419	0.0257571	0.989287	0.83233
TGME49_247330-t26_1-p1_3S	TGME49_247330-t26_1-p1	3	S	Symplekin tight junction carboxy-terminal protein(predict) GN=TGME49_247330	4.00636	0.00712186	1.3908	0.367315	0.450952	0.0423011
TGME49_278660-t26_1-p1_142S	TGME49_278660-t26_1-p1	142	S	"P-type ATPase4, putative GN=TGME49_278660"	3.83656	0.00436292	1.2774	0.11377	0.399851	0.0143881
TGME49_204160-t26_1-p1_919S	TGME49_204160-t26_1-p1	919	S	GYF domain-containing protein GN=TGME49_204160	3.47126	0.000402311	1.48535	0.0153995	0.446062	9.46661e-05
TGME49_230980-t26_1-p1_1713S	TGME49_230980-t26_1-p1	1713	S	myosin I GN=TGME49_230980	2.55227	0.0173682	2.13928	0.114986	0.999299	0.956491
TGME49_318310-t26_1-p1_8S	TGME49_318310-t26_1-p1	8	S	transketolase GN=TGME49_318310	2.72492	0.0198959	1.23241	0.33329	0.509466	0.0248661
TGME49_218520-t26_1-p1_317S	TGME49_218520-t26_1-p1	317	S	microneme protein MIC6 GN=TGME49_218520	0.47635	0.0470422	5.30379	0.0208305	9.87657	0.0444448
TGME49_238510-t26_1-p1_113S	TGME49_238510-t26_1-p1	113	S	RanBP2-type domain-containing protein(predict) GN=TGME49_238510	0.431463	0.00530531	3.54041	0.0207337	6.56134	0.00253292
TGME49_281580-t26_1-p1_173T	TGME49_281580-t26_1-p1	173	T	"PP2C, putative GN=TGME49_281580"	2.49826	0.017086	0.388978	0.0284591	0.155662	0.0512074

## Sheet: PruΔPP2A-C vs Pru_Specific
ID	Protein accession	Position	Amino acid	Protein description	PruΔPP2A-C/PruΔCDPK2 Ratio	PruΔPP2A-C/PruΔCDPK2 P value	PruΔPP2A-C/Pru Ratio	PruΔPP2A-C/Pru P value	PruΔCDPK2/Pru Ratio	PruΔCDPK2/Pru P value
TGME49_286450-t26_1-p1_108S	TGME49_286450-t26_1-p1	108	S	dense granule protein GRA5 GN=TGME49_286450	1.96604	0.071999	6.7979	0.0327084	3.11909	0.0582369
TGME49_301390-t26_1-p1_726S	TGME49_301390-t26_1-p1	726	S	"ribosome biogenesis protein BOP1, putative GN=TGME49_301390"	1.72117	0.0162574	2.66547	0.00736594	1.68112	0.00752774
TGME49_241170-t26_1-p1_638S	TGME49_241170-t26_1-p1	638	S	KH domain protein(predict) GN=TGME49_241170	0.578233	0.0065654	3.23502	0.015795	5.82019	0.0105238
TGME49_216970-t26_1-p1_590T	TGME49_216970-t26_1-p1	590	T	"coronin, putative GN=TGME49_216970"	0.438854	0.141634	0.112381	0.011337	0.383645	0.0354236
TGME49_246940-t26_1-p1_193S	TGME49_246940-t26_1-p1	193	S	Gliding-associated protein 80(predict) GN=TGME49_246940	1.72067	0.0689115	4.21209	0.0355481	2.38407	0.0548266
TGME49_235170-t26_1-p1_306S	TGME49_235170-t26_1-p1	306	S	"ATPase, AAA family protein GN=TGME49_235170"	0.640094	0.0338857	2.63062	0.0090033	4.0774	0.00101384
TGME49_311480-t26_1-p1_265S	TGME49_311480-t26_1-p1	265	S	Apical cap protein 1(predict) GN=TGME49_311480	1.31321	0.44777	0.300152	0.0460456	0.301835	0.0244222
TGME49_255300-t26_1-p1_2145S	TGME49_255300-t26_1-p1	2145	S	hypothetical protein GN=TGME49_255300	1.67322	0.0233122	2.15012	0.0208232	1.31964	0.147579
TGME49_250770-t26_1-p1_145T	TGME49_250770-t26_1-p1	145	T	"eukaryotic initiation factor-4A, putative GN=TGME49_250770"	0.710933	0.320279	0.130656	0.0185418	0.210092	0.00210714
TGME49_309120-t26_1-p1_330S	TGME49_309120-t26_1-p1	330	S	ribosomal protein RPL4 GN=TGME49_309120	1.06715	0.898974	2.01702	0.0149589	2.02756	0.0109865
TGME49_224110-t26_1-p1_107S	TGME49_224110-t26_1-p1	107	S	"adhesion regulating molecule region protein, putative GN=TGME49_224110"	4.01278	0.0835731	3.64017	0.0318292	1.06235	0.892314
TGME49_309590-t26_1-p1_406S	TGME49_309590-t26_1-p1	406	S	rhoptry protein ROP1 GN=TGME49_309590	0.676001	0.181208	0.494296	0.0224682	0.783436	0.171651
TGME49_258470-t26_1-p1_8S	TGME49_258470-t26_1-p1	8	S	Inner membrane complex protein 24(predict) GN=TGME49_258470	1.13875	0.522399	4.81929	0.00324764	4.34331	0.000159929
TGME49_278205-t26_1-p1_3425S	TGME49_278205-t26_1-p1	3425	S	hypothetical protein GN=TGME49_278205	10.3538	0.0609418	6.81446	0.0167593	0.704006	0.30797
TGME49_236970-t26_1-p1_938S	TGME49_236970-t26_1-p1	938	S	SWI2/SNF2-containing PHD finger protein GN=TGME49_236970	1.63785	0.0727075	2.18962	0.0172102	1.28447	0.113296
TGME49_306400-t26_1-p1_639S	TGME49_306400-t26_1-p1	639	S	C3H1-type domain-containing protein(predict) GN=TGME49_306400	1.64779	0.00449459	2.02883	0.0239524	1.267	0.465753
TGME49_224260-t26_1-p1_5171S	TGME49_224260-t26_1-p1	5171	S	PHD-finger domain-containing protein GN=TGME49_224260	1.8896	0.0341311	2.1161	0.00759175	1.13421	0.412465
TGME49_273560-t26_1-p1_540S	TGME49_273560-t26_1-p1	540	S	"kinesin heavy chain, putative GN=TGME49_273560"	0.943576	0.638859	0.287719	0.0430915	0.463427	0.150884
TGME49_251540-t26_1-p1_266S	TGME49_251540-t26_1-p1	266	S	dense granule protein GRA9 GN=TGME49_251540	5.14222	0.217373	3.86052	0.0310098	0.927492	0.823526
TGME49_306660-t26_1-p1_5225S	TGME49_306660-t26_1-p1	5225	S	RNA pseudouridine synthase superfamily protein GN=TGME49_306660	1.80817	0.00895916	2.10672	0.00511409	1.22511	0.284068
TGME49_287170-t26_1-p1_271S	TGME49_287170-t26_1-p1	271	S	hypothetical protein GN=TGME49_287170	2.24449	0.0806014	3.15403	0.0456609	1.49236	0.461182
TGME49_210700-t26_1-p1_1254S	TGME49_210700-t26_1-p1	1254	S	VPS13_C domain-containing protein(predict) GN=TGME49_210700	1.63423	0.44565	2.28213	0.0316195	1.49753	0.411964
TGME49_254370-t26_1-p1_1473S	TGME49_254370-t26_1-p1	1473	S	guanylyl cyclase GN=TGME49_254370	3.33639	0.115228	3.8138	0.0403438	1.47531	0.463121
TGME49_270530-t26_1-p1_217S	TGME49_270530-t26_1-p1	217	S	ubiquitin fusion degradation protein UFD1CY GN=TGME49_270530	1.80627	0.0205434	3.18229	0.0313233	1.78475	0.0408363
TGME49_227560-t26_1-p1_182S	TGME49_227560-t26_1-p1	182	S	"IWS1 transcription factor, putative GN=TGME49_227560"	1.63154	0.210438	2.15235	0.038115	1.22043	0.485624
TGME49_265090-t26_1-p1_280S	TGME49_265090-t26_1-p1	280	S	hypothetical protein GN=TGME49_265090	0.851804	0.0485033	2.35426	0.0079759	2.92956	0.00236204
TGME49_291630-t26_1-p1_83S	TGME49_291630-t26_1-p1	83	S	hypothetical protein GN=TGME49_291630	3.28491	0.0697051	2.88844	0.0267896	0.978001	0.671102
TGME49_240980-t26_1-p1_656S	TGME49_240980-t26_1-p1	656	S	collagen alpha-1(I) chain(predict) GN=TGME49_240980	2.92997	0.0731415	2.55282	0.00680296	1.14439	0.359126
TGME49_269180-t26_1-p1_749S	TGME49_269180-t26_1-p1	749	S	MIF4G domain-containing protein GN=TGME49_269180	1.56816	0.181647	2.05416	0.0247403	1.54684	0.301835
TGME49_236970-t26_1-p1_1100S	TGME49_236970-t26_1-p1	1100	S	SWI2/SNF2-containing PHD finger protein GN=TGME49_236970	1.96986	0.0381579	2.33224	0.00743642	1.06653	0.82856
TGME49_230340-t26_1-p1_182S	TGME49_230340-t26_1-p1	182	S	Putative high molecular mass nuclear antigen(predict) GN=TGME49_230340	1.18659	0.390403	0.472276	0.00775116	0.404016	0.000248974
TGME49_205558-t26_1-p1_19S	TGME49_205558-t26_1-p1	19	S	NAC domain-containing protein GN=TGME49_205558	0.622945	0.307693	10.4853	0.0209319	20.3214	0.0181723
TGME49_224840-t26_1-p1_1062S	TGME49_224840-t26_1-p1	1062	S	3'5'-cyclic nucleotide phosphodiesterase domain-containing protein GN=TGME49_224840	2.13587	0.177817	0.360553	0.0425353	0.195247	0.0137844
TGME49_312230-t26_1-p1_1571S	TGME49_312230-t26_1-p1	1571	S	"DNA topoisomerase 2, putative GN=TGME49_312230"	2.58107	0.0664973	7.55392	0.0274979	2.5961	0.0246954
TGME49_311480-t26_1-p1_352S	TGME49_311480-t26_1-p1	352	S	Apical cap protein 1(predict) GN=TGME49_311480	1.01916	0.887084	2.60604	0.00157161	3.06046	0.108923
TGME49_312050-t26_1-p1_195S	TGME49_312050-t26_1-p1	195	S	"small GTPase Rab2, putative GN=TGME49_312050"	0.663973	0.0873459	0.4883	0.0379479	0.770417	0.350325
TGME49_238950-t26_1-p1_713Y	TGME49_238950-t26_1-p1	713	Y	"fatty acyl-CoA desaturase, putative GN=TGME49_238950"	1.22562	0.194734	0.345321	0.00984113	0.284905	0.00266389
TGME49_239620-t26_1-p1_749S	TGME49_239620-t26_1-p1	749	S	"5'-nucleotidase, C-terminal domain-containing protein GN=TGME49_239620"	1.75263	0.00644191	2.43562	0.00359536	1.34506	0.0283476
TGME49_206580-t26_1-p1_179S	TGME49_206580-t26_1-p1	179	S	formin FRM2 GN=TGME49_206580	1.08683	0.918697	2.4746	0.040421	2.19521	0.203208
TGME49_205550-t26_1-p1_65S	TGME49_205550-t26_1-p1	65	S	AGC kinase GN=TGME49_205550	2.77876	0.0827285	2.76506	0.00524997	1.30668	0.104416
TGME49_268370-t26_1-p1_5524S	TGME49_268370-t26_1-p1	5524	S	non-specific serine/threonine protein kinase GN=TGME49_268370	1.05309	0.822549	2.06893	0.0212656	1.79718	0.0275529
TGME49_261750-t26_1-p1_195S	TGME49_261750-t26_1-p1	195	S	rhoptry neck protein RON10 GN=TGME49_261750	1.37212	0.0228188	2.05297	0.0475663	1.86043	0.0218354
TGME49_202620-t26_1-p1_257S	TGME49_202620-t26_1-p1	257	S	Putative transmembrane protein(predict) GN=TGME49_202620	1.8809	0.000269854	2.03294	0.00206287	1.15785	0.20512
TGME49_211710-t26_1-p1_136S	TGME49_211710-t26_1-p1	136	S	"TB2/DP1, HVA22 family protein GN=TGME49_211710"	1.53298	0.339218	2.78079	0.0394421	1.96141	0.0390467
TGME49_248610-t26_1-p1_79S	TGME49_248610-t26_1-p1	79	S	Putative transmembrane protein(predict) GN=TGME49_248610	1.24587	0.902444	5.24715	0.0392496	5.41505	0.151004
TGME49_264130-t26_1-p1_204S	TGME49_264130-t26_1-p1	204	S	"Pre-mRNA-splicing factor CWC26, related protein(predict) GN=TGME49_264130"	3.21492	0.0622725	2.00307	0.0097068	0.605992	0.0660662
TGME49_209440-t26_1-p1_2809S	TGME49_209440-t26_1-p1	2809	S	hypothetical protein GN=TGME49_209440	1.77586	0.026869	2.10553	0.00478786	1.17425	0.279092
TGME49_231630-t26_1-p1_405S	TGME49_231630-t26_1-p1	405	S	alveolin domain containing intermediate filament IMC4 GN=TGME49_231630	2.36994	0.275746	0.441897	0.00181384	0.349583	0.0781944
TGME49_278830-t26_1-p1_25S	TGME49_278830-t26_1-p1	25	S	glucose-6-phosphate 1-dehydrogenase GN=TGME49_278830	1.72055	0.0137905	2.32302	0.00542403	1.36393	0.0672184
TGME49_273560-t26_1-p1_570S	TGME49_273560-t26_1-p1	570	S	"kinesin heavy chain, putative GN=TGME49_273560"	1.63924	0.126499	0.453231	0.0112151	0.294056	0.00292857
TGME49_243960-t26_1-p1_467T	TGME49_243960-t26_1-p1	467	T	nuclear transport factor 2 (ntf2) domain-containing protein GN=TGME49_243960	1.84857	0.00451265	36.9356	0.000139579	17.3896	0.000633198
TGME49_265250-t26_1-p1_468S	TGME49_265250-t26_1-p1	468	S	RNA recognition motif-containing protein GN=TGME49_265250	0.983113	0.76268	2.55738	0.0126945	2.53912	5.5052e-05
TGME49_238510-t26_1-p1_111S	TGME49_238510-t26_1-p1	111	S	RanBP2-type domain-containing protein(predict) GN=TGME49_238510	0.837994	0.166317	2.56508	0.0412762	2.33819	0.0254584
TGME49_294710-t26_1-p1_431S	TGME49_294710-t26_1-p1	431	S	RNA recognition motif-containing protein GN=TGME49_294710	1.45784	0.0743641	2.34648	0.00476602	1.29492	0.550568
TGME49_254720-t26_1-p1_216T	TGME49_254720-t26_1-p1	216	T	dense granule protein GRA8 GN=TGME49_254720	0.983389	0.788516	0.470923	0.00201295	0.561811	0.0271685
TGME49_213067-t26_1-p1_133T	TGME49_213067-t26_1-p1	133	T	Putative transmembrane protein(predict) GN=TGME49_213067	0.978044	0.581989	2.12788	0.0246593	2.85586	0.0350076
TGME49_301270-t26_1-p1_1557S	TGME49_301270-t26_1-p1	1557	S	Tyrosine kinase-like (TKL) protein GN=TGME49_301270	1.19076	0.786108	2.03252	0.0323357	1.22461	0.653446
TGME49_264610-t26_1-p1_131S	TGME49_264610-t26_1-p1	131	S	RNA recognition motif-containing protein GN=TGME49_264610	2.24932	0.0566582	2.18368	0.0408301	0.947363	0.641519
TGME49_295360-t26_1-p1_161S	TGME49_295360-t26_1-p1	161	S	Inner membrane complex protein 18(predict) GN=TGME49_295360	3.13279	0.368622	0.417149	0.0227758	0.196282	0.199178
TGME49_301440-t26_1-p1_61S	TGME49_301440-t26_1-p1	61	S	calcium-dependent protein kinase CDPK1 GN=TGME49_301440	1.84284	0.00636431	2.69927	0.00591141	1.50046	0.0194617
TGME49_279100-t26_1-p1_59T	TGME49_279100-t26_1-p1	59	T	mitochondrial association factor 1(predict) GN=TGME49_279100	1.8779	0.0208397	2.46492	0.0341388	1.13739	0.515409
TGME49_253440-t26_1-p1_291S	TGME49_253440-t26_1-p1	291	S	"cell-cycle-associated protein kinase SRPK, putative GN=TGME49_253440"	2.88936	0.0634336	3.94222	0.0469054	1.38405	0.0276497
TGME49_248420-t26_1-p1_433S	TGME49_248420-t26_1-p1	433	S	Putative transporter(predict) GN=TGME49_248420	2.84094	0.200292	2.83278	0.0344091	1.2449	0.748294
TGME49_306020-t26_1-p1_748S	TGME49_306020-t26_1-p1	748	S	"Amine-terminal region of chorein, A TM vesicle-mediated sorter(predict) GN=TGME49_306020"	1.74779	0.0265552	0.47719	0.0393772	0.267703	0.00892486
TGME49_306400-t26_1-p1_222S	TGME49_306400-t26_1-p1	222	S	C3H1-type domain-containing protein(predict) GN=TGME49_306400	1.19182	0.279171	3.44667	0.020877	2.73929	0.01605
TGME49_220270-t26_1-p1_325T	TGME49_220270-t26_1-p1	325	T	alveolin domain containing intermediate filament IMC6 GN=TGME49_220270	0.43719	0.418793	0.323358	0.0192348	0.949349	0.853184
TGME49_306020-t26_1-p1_2825S	TGME49_306020-t26_1-p1	2825	S	"Amine-terminal region of chorein, A TM vesicle-mediated sorter(predict) GN=TGME49_306020"	1.7326	0.177081	0.352306	0.0168185	0.218446	0.0137473
TGME49_269180-t26_1-p1_1178S	TGME49_269180-t26_1-p1	1178	S	MIF4G domain-containing protein GN=TGME49_269180	1.56675	0.00731783	2.1357	0.0254866	1.38488	0.361529
TGME49_209500-t26_1-p1_1418S	TGME49_209500-t26_1-p1	1418	S	hypothetical protein GN=TGME49_209500	2.41786	0.0854985	6.11726	0.0146115	2.46275	0.00510206
TGME49_205558-t26_1-p1_17S	TGME49_205558-t26_1-p1	17	S	NAC domain-containing protein GN=TGME49_205558	1.0644	0.44952	4.1889	0.0463068	3.38275	0.01569
TGME49_294250-t26_1-p1_348S	TGME49_294250-t26_1-p1	348	S	"WD domain, G-beta repeat-containing protein GN=TGME49_294250"	1.66309	0.0476156	2.64158	0.0120547	1.6238	0.0664355
TGME49_222220-t26_1-p1_66T	TGME49_222220-t26_1-p1	66	T	alveolin domain containing intermediate filament IMC7 GN=TGME49_222220	0.923194	0.577742	0.292321	0.0304937	0.386583	0.0135174
TGME49_321450-t26_1-p1_2580S	TGME49_321450-t26_1-p1	2580	S	Myb family DNA-binding domain-containing protein GN=TGME49_321450	1.98917	0.010889	2.1744	0.00271072	1.03063	0.956389
TGME49_233160-t26_1-p1_107S	TGME49_233160-t26_1-p1	107	S	Homeodomain-like domain protein(predict) GN=TGME49_233160	1.23559	0.604362	4.78647	0.0385582	4.10803	0.0681355
TGME49_203480-t26_1-p1_1250S	TGME49_203480-t26_1-p1	1250	S	Kelch motif protein(predict) GN=TGME49_203480	1.80938	0.0595852	4.13007	0.00342681	2.48918	0.00239922
TGME49_306400-t26_1-p1_1079S	TGME49_306400-t26_1-p1	1079	S	C3H1-type domain-containing protein(predict) GN=TGME49_306400	1.66261	0.223716	0.495376	7.29194e-05	0.3519	0.0235422
TGME49_268990-t26_1-p1_460S	TGME49_268990-t26_1-p1	460	S	hypothetical protein GN=TGME49_268990	1.37132	0.00966108	2.47136	0.00137018	1.79909	0.00470045
TGME49_235150-t26_1-p1_24S	TGME49_235150-t26_1-p1	24	S	"transporter, major facilitator family protein GN=TGME49_235150"	2.40954	0.0724997	3.38601	0.0372204	1.42878	0.022504
TGME49_313230-t26_1-p1_311S	TGME49_313230-t26_1-p1	311	S	"eukaryotic initiation factor-2, alpha subunit GN=TGME49_313230"	0.805081	0.196619	2.48804	0.0214992	3.85607	0.0134131
TGME49_267100-t26_1-p1_783S	TGME49_267100-t26_1-p1	783	S	protein phosphatase 2C domain-containing protein GN=TGME49_267100	1.26485	0.0313536	2.87836	0.025958	2.48814	0.058955
TGME49_231640-t26_1-p1_80T	TGME49_231640-t26_1-p1	80	T	alveolin domain containing intermediate filament IMC1 GN=TGME49_231640	0.687917	0.298024	0.315724	0.0340935	0.520694	0.00555739
TGME49_313910-t26_1-p1_196S	TGME49_313910-t26_1-p1	196	S	RNA recognition motif 2 protein GN=TGME49_313910	1.70994	0.0603796	3.00576	0.0114894	1.81715	0.0729584
TGME49_280700-t26_1-p1_1022S	TGME49_280700-t26_1-p1	1022	S	arginine decarboxylase GN=TGME49_280700	1.97935	0.0160036	2.04828	0.0282134	1.07176	0.504648
TGME49_247450-t26_1-p1_1186S	TGME49_247450-t26_1-p1	1186	S	trithorax group protein osa-like(predict) GN=TGME49_247450	1.94249	0.551949	3.15175	0.0340919	3.31123	0.351564
TGME49_311470-t26_1-p1_357S	TGME49_311470-t26_1-p1	357	S	rhoptry neck protein RON5 GN=TGME49_311470	1.55761	0.490896	2.10045	7.11329e-06	2.05838	0.40463
TGME49_229690-t26_1-p1_1311S	TGME49_229690-t26_1-p1	1311	S	"autophagy-related protein 7 atg7, putative GN=TGME49_229690"	1.78531	0.0142739	3.03736	0.0457201	1.4863	0.00516885
TGME49_237015-t26_1-p1_106S	TGME49_237015-t26_1-p1	106	S	Putative transmembrane protein(predict) GN=TGME49_237015	2.50385	0.0720453	4.6673	0.0190401	1.91129	0.0861112
TGME49_294710-t26_1-p1_467S	TGME49_294710-t26_1-p1	467	S	RNA recognition motif-containing protein GN=TGME49_294710	2.13379	0.0670611	2.66676	0.0204758	1.30014	0.512821
TGME49_306400-t26_1-p1_999S	TGME49_306400-t26_1-p1	999	S	C3H1-type domain-containing protein(predict) GN=TGME49_306400	0.966006	0.7909	7.74977	0.038696	7.87301	0.0175945
TGME49_220360-t26_1-p1_359S	TGME49_220360-t26_1-p1	359	S	FAD binding domain-containing protein GN=TGME49_220360	3.84269	0.0652418	4.0336	0.032964	1.06504	0.862575
TGME49_240860-t26_1-p1_275S	TGME49_240860-t26_1-p1	275	S	acyltransferase domain-containing protein GN=TGME49_240860	1.69892	0.541153	0.329587	0.0175639	0.25839	0.00931058
TGME49_220900-t26_1-p1_33S	TGME49_220900-t26_1-p1	33	S	hypothetical protein GN=TGME49_220900	1.36802	0.337898	6.37609	0.0270078	4.5584	0.027515
TGME49_216000-t26_1-p1_343S	TGME49_216000-t26_1-p1	343	S	alveolin domain containing intermediate filament IMC3 GN=TGME49_216000	1.33461	0.0118451	2.32339	0.0247002	2.08106	0.117821
TGME49_241850-t26_1-p1_1958S	TGME49_241850-t26_1-p1	1958	S	Phd finger protein br140 lin (Fragment)(predict) GN=TGME49_241850	1.43071	0.11158	0.482527	0.0432674	0.345245	0.034113
TGME49_218580-t26_1-p1_765S	TGME49_218580-t26_1-p1	765	S	"RNA methyltransferase, TrmH family protein GN=TGME49_218580"	1.86021	0.00498989	2.82965	0.000693973	1.67926	0.00148121
TGME49_227610-t26_1-p1_679S	TGME49_227610-t26_1-p1	679	S	Trafficking particle complex subunit 10(predict) GN=TGME49_227610	1.25429	0.821462	0.399181	0.0345131	0.353498	0.0397469
TGME49_217680-t26_1-p1_167S	TGME49_217680-t26_1-p1	167	S	hypothetical protein GN=TGME49_217680	0.558919	0.0744036	0.225216	0.00194644	0.44971	0.00325734
TGME49_255300-t26_1-p1_1910S	TGME49_255300-t26_1-p1	1910	S	hypothetical protein GN=TGME49_255300	1.91394	0.00220292	2.46914	0.00311267	1.34769	0.23019
TGME49_217680-t26_1-p1_2034S	TGME49_217680-t26_1-p1	2034	S	hypothetical protein GN=TGME49_217680	0.736258	0.286327	0.219808	0.021197	0.333979	0.00286727
TGME49_320050-t26_1-p1_80S	TGME49_320050-t26_1-p1	80	S	ribosomal protein RPL5 GN=TGME49_320050	1.94938	0.134424	3.0552	0.046576	1.5519	0.00377268
TGME49_306400-t26_1-p1_603S	TGME49_306400-t26_1-p1	603	S	C3H1-type domain-containing protein(predict) GN=TGME49_306400	1.34752	0.0211758	3.69639	0.0145228	2.63725	0.0402371
TGME49_219270-t26_1-p1_376S	TGME49_219270-t26_1-p1	376	S	multi-pass transmembrane protein GN=TGME49_219270	1.31788	0.535106	0.390679	0.00564363	0.366781	0.0357158
TGME49_232050-t26_1-p1_81S	TGME49_232050-t26_1-p1	81	S	DnaJ domain-containing protein GN=TGME49_232050	0.578939	0.0339789	4.94268	0.0299351	8.32092	0.0132106
TGME49_209500-t26_1-p1_2659S	TGME49_209500-t26_1-p1	2659	S	hypothetical protein GN=TGME49_209500	3.77324	0.0526771	3.12578	0.00808453	0.832558	0.324615
TGME49_254940-t26_1-p1_1428S	TGME49_254940-t26_1-p1	1428	S	MIF4G domain-containing protein GN=TGME49_254940	1.48039	0.0371537	2.5928	0.00589447	1.63003	0.353468
TGME49_254210-t26_1-p1_862S	TGME49_254210-t26_1-p1	862	S	RNA recognition motif-containing protein GN=TGME49_254210	1.02614	0.97269	0.432982	0.0377827	0.416081	0.205482
TGME49_278870-t26_1-p1_1658S	TGME49_278870-t26_1-p1	1658	S	myosin F GN=TGME49_278870	1.49419	0.130341	2.18213	0.0424482	1.47145	0.109447
TGME49_248610-t26_1-p1_450S	TGME49_248610-t26_1-p1	450	S	Putative transmembrane protein(predict) GN=TGME49_248610	0.965636	0.315429	2.60884	0.021593	2.20632	0.0139647
TGME49_249390-t26_1-p1_156S	TGME49_249390-t26_1-p1	156	S	glutamate/leucine/phenylalanine/valine dehydrogenase family protein GN=TGME49_249390	1.33689	0.187017	0.351747	0.000233726	0.280045	0.00112826
TGME49_306400-t26_1-p1_1005S	TGME49_306400-t26_1-p1	1005	S	C3H1-type domain-containing protein(predict) GN=TGME49_306400	1.11565	0.865746	4.13457	0.00904368	3.72941	0.000962444
TGME49_211150-t26_1-p1_2221S	TGME49_211150-t26_1-p1	2221	S	hypothetical protein GN=TGME49_211150	5.39765	0.0641236	2.93203	0.0115162	1.02088	0.74487
TGME49_227610-t26_1-p1_1423S	TGME49_227610-t26_1-p1	1423	S	Trafficking particle complex subunit 10(predict) GN=TGME49_227610	1.50069	0.257306	0.440152	0.0400062	0.290034	0.108767
TGME49_233870-t26_1-p1_430S	TGME49_233870-t26_1-p1	430	S	hypothetical protein GN=TGME49_233870	3.75381	0.0899143	4.60647	0.00496964	1.3761	0.422992
TGME49_247450-t26_1-p1_863S	TGME49_247450-t26_1-p1	863	S	trithorax group protein osa-like(predict) GN=TGME49_247450	2.34611	0.160436	4.54064	0.0274628	2.10732	0.0318285
TGME49_291180-t26_1-p1_1327S	TGME49_291180-t26_1-p1	1327	S	"Amine-terminal region of chorein, A TM vesicle-mediated sorter(predict) GN=TGME49_291180"	1.96109	0.00626574	2.37968	0.000957151	1.2988	0.0847644
TGME49_261450-t26_1-p1_362T	TGME49_261450-t26_1-p1	362	T	"Cyclin-related protein, putative(predict) GN=TGME49_261450"	3.23458	0.0914874	2.27809	0.0183068	0.873237	0.618237
TGME49_209500-t26_1-p1_1423S	TGME49_209500-t26_1-p1	1423	S	hypothetical protein GN=TGME49_209500	2.1627	0.0986793	3.64798	0.0306751	1.64722	0.131366
TGME49_210820-t26_1-p1_620S	TGME49_210820-t26_1-p1	620	S	Putative transmembrane protein(predict) GN=TGME49_210820	2.63015	0.162421	14.1907	0.00291249	5.6566	0.133771
TGME49_308870-t26_1-p1_136T	TGME49_308870-t26_1-p1	136	T	"Zinc finger (CCCH type) protein, putative(predict) GN=TGME49_308870"	1.85757	0.264442	3.42915	0.0203823	1.97808	0.15145
TGME49_309590-t26_1-p1_361S	TGME49_309590-t26_1-p1	361	S	rhoptry protein ROP1 GN=TGME49_309590	0.807077	0.206343	2.67246	0.00108903	3.57199	0.00850472
TGME49_281580-t26_1-p1_209S	TGME49_281580-t26_1-p1	209	S	"PP2C, putative GN=TGME49_281580"	1.34176	0.535318	2.2562	0.0246309	1.74759	0.426486
TGME49_209500-t26_1-p1_2661S	TGME49_209500-t26_1-p1	2661	S	hypothetical protein GN=TGME49_209500	4.54187	0.120351	3.19944	0.0273658	0.737972	0.346198
TGME49_225160-t26_1-p1_129T	TGME49_225160-t26_1-p1	129	T	Putative transmembrane protein(predict) GN=TGME49_225160	3.55399	0.057618	4.22195	0.000126359	1.12648	0.714127
TGME49_226030-t26_1-p1_190T	TGME49_226030-t26_1-p1	190	T	AGC kinase GN=TGME49_226030	0.494695	0.156934	0.195872	0.0180754	0.553844	0.10221
TGME49_239620-t26_1-p1_213T	TGME49_239620-t26_1-p1	213	T	"5'-nucleotidase, C-terminal domain-containing protein GN=TGME49_239620"	1.49889	0.522167	0.407441	0.000278024	0.329559	0.0311275
TGME49_265260-t26_1-p1_162S	TGME49_265260-t26_1-p1	162	S	hypothetical protein GN=TGME49_265260	0.758038	0.386319	2.9835	0.0442626	4.2308	0.0553651
TGME49_206670-t26_1-p1_200S	TGME49_206670-t26_1-p1	200	S	"RNA recognition motif (A.K.A RRM, RBD, or RNP domain) protein(predict) GN=TGME49_206670"	1.97469	0.0214267	2.30468	0.00586218	1.32699	0.259565
TGME49_273800-t26_1-p1_1624S	TGME49_273800-t26_1-p1	1624	S	"WD domain, G-beta repeat-containing protein GN=TGME49_273800"	1.70396	0.0189608	2.27399	0.0496431	1.41281	0.116932
TGME49_264860-t26_1-p1_2786S	TGME49_264860-t26_1-p1	2786	S	"zinc finger, C3HC4 type (RING finger) domain-containing protein GN=TGME49_264860"	1.63578	0.0257781	3.13566	0.00245823	2.10122	0.00780307
TGME49_295710-t26_1-p1_7659S	TGME49_295710-t26_1-p1	7659	S	HECT-domain (ubiquitin-transferase) domain-containing protein GN=TGME49_295710	1.78097	0.00399203	2.20426	0.00184099	1.22552	0.0241419
TGME49_248700-t26_1-p1_274S	TGME49_248700-t26_1-p1	274	S	alveolin domain containing intermediate filament IMC12 GN=TGME49_248700	1.97473	0.0892847	9.31622	0.00480522	5.36822	0.00347056
TGME49_227610-t26_1-p1_1354S	TGME49_227610-t26_1-p1	1354	S	Trafficking particle complex subunit 10(predict) GN=TGME49_227610	0.792642	0.0312998	0.416442	0.0148914	0.493086	0.00255026
TGME49_222400-t26_1-p1_489S	TGME49_222400-t26_1-p1	489	S	Putative transmembrane protein(predict) GN=TGME49_222400	9.33189	0.0513624	6.20485	0.0376717	0.840824	0.357024
TGME49_227610-t26_1-p1_2851S	TGME49_227610-t26_1-p1	2851	S	Trafficking particle complex subunit 10(predict) GN=TGME49_227610	0.940898	0.727766	0.380898	0.0123844	0.431786	0.116065
TGME49_297690-t26_1-p1_1159T	TGME49_297690-t26_1-p1	1159	T	hypothetical protein GN=TGME49_297690	3.12626	0.104463	3.17248	0.031257	0.908091	0.538983
TGME49_214600-t26_1-p1_3985S	TGME49_214600-t26_1-p1	3985	S	hypothetical protein GN=TGME49_214600	2.45305	0.0614003	2.84368	0.000636018	1.13515	0.249999
TGME49_254480-t26_1-p1_277S	TGME49_254480-t26_1-p1	277	S	"WD domain, G-beta repeat-containing protein GN=TGME49_254480"	1.42973	0.133468	0.486266	0.0440077	0.370029	0.0727311
TGME49_217680-t26_1-p1_1997S	TGME49_217680-t26_1-p1	1997	S	hypothetical protein GN=TGME49_217680	1.34476	0.294185	0.335077	0.00261809	0.278542	0.0136951
TGME49_311100-t26_1-p1_434S	TGME49_311100-t26_1-p1	434	S	zinc finger (CCCH type) motif-containing protein GN=TGME49_311100	4.60588	0.0780487	2.35962	0.0392444	0.532082	0.163246
TGME49_224260-t26_1-p1_4622T	TGME49_224260-t26_1-p1	4622	T	PHD-finger domain-containing protein GN=TGME49_224260	1.40064	0.249412	2.42159	0.0263478	1.88362	0.00910007
TGME49_318525-t26_1-p1_336S	TGME49_318525-t26_1-p1	336	S	hypothetical protein GN=TGME49_318525	1.85956	0.0171667	2.97801	0.00120155	1.6446	0.000844207
TGME49_230940-t26_1-p1_439S	TGME49_230940-t26_1-p1	439	S	hypothetical protein GN=TGME49_230940	1.02551	0.860867	3.03248	0.0486728	3.22735	0.0840014
TGME49_242625-t26_1-p1_8231S	TGME49_242625-t26_1-p1	8231	S	ATPase family associated with various cellular activities (AAA) subfamily protein GN=TGME49_242625	1.82516	0.000206475	2.0681	0.00659887	1.11843	0.466805
TGME49_318140-t26_1-p1_719S	TGME49_318140-t26_1-p1	719	S	SART-1 family protein GN=TGME49_318140	1.72455	0.277987	2.01298	0.00973537	1.09821	0.858198
TGME49_229640-t26_1-p1_663S	TGME49_229640-t26_1-p1	663	S	Putative flocculin (Fragment)(predict) GN=TGME49_229640	1.04751	0.884356	0.466329	0.0129815	0.594103	0.141697
TGME49_312270-t26_1-p1_43S	TGME49_312270-t26_1-p1	43	S	rhoptry protein ROP13 GN=TGME49_312270	0.515465	0.0857178	0.352227	0.00557143	0.817808	0.337625
TGME49_249240-t26_1-p1_80T	TGME49_249240-t26_1-p1	80	T	"calmodulin, putative GN=TGME49_249240"	0.541677	0.0330502	0.319443	0.00577222	0.638044	0.00507549
TGME49_230690-t26_1-p1_186S	TGME49_230690-t26_1-p1	186	S	LNS2 (Lipin/Ned1/Smp2) protein GN=TGME49_230690	1.70176	0.218163	2.05328	0.0284884	1.2819	0.694343
TGME49_244700-t26_1-p1_1514S	TGME49_244700-t26_1-p1	1514	S	NAD(+)/NADH kinase domain-containing protein GN=TGME49_244700	1.65578	0.00995722	2.42812	0.011325	1.31661	0.100539
TGME49_248700-t26_1-p1_258S	TGME49_248700-t26_1-p1	258	S	alveolin domain containing intermediate filament IMC12 GN=TGME49_248700	0.926684	0.235887	2.70412	0.0167899	3.19138	0.0155769
TGME49_232050-t26_1-p1_27S	TGME49_232050-t26_1-p1	27	S	DnaJ domain-containing protein GN=TGME49_232050	0.640241	0.116358	4.46425	0.0227165	6.53609	0.0042951
TGME49_287170-t26_1-p1_170S	TGME49_287170-t26_1-p1	170	S	hypothetical protein GN=TGME49_287170	1.7839	0.372035	0.44515	0.00243451	0.338844	0.039937
TGME49_258170-t26_1-p1_93S	TGME49_258170-t26_1-p1	93	S	Loc397781 related(predict) GN=TGME49_258170	1.59292	0.068873	2.0154	0.0036268	1.14675	0.0942454
TGME49_254390-t26_1-p1_500S	TGME49_254390-t26_1-p1	500	S	CRAL/TRIO domain-containing protein GN=TGME49_254390	2.16522	0.235515	0.416342	0.0253351	0.22432	0.00690093
TGME49_211150-t26_1-p1_2354S	TGME49_211150-t26_1-p1	2354	S	hypothetical protein GN=TGME49_211150	6.09677	0.124342	2.71151	0.0351409	0.749184	0.483978
TGME49_202620-t26_1-p1_243T	TGME49_202620-t26_1-p1	243	T	Putative transmembrane protein(predict) GN=TGME49_202620	2.26965	0.283793	3.38631	0.030641	1.65857	0.230349
TGME49_312622-t26_1-p1_334S	TGME49_312622-t26_1-p1	334	S	DUF803 domain-containing protein GN=TGME49_312622	1.91975	0.00528315	2.50306	0.00923666	1.32999	0.0842007
TGME49_314860-t26_1-p1_98S	TGME49_314860-t26_1-p1	98	S	zinc knuckle domain-containing protein GN=TGME49_314860	1.87563	0.00090187	2.13762	0.00490108	1.16221	0.0699285
TGME49_249390-t26_1-p1_170T	TGME49_249390-t26_1-p1	170	T	glutamate/leucine/phenylalanine/valine dehydrogenase family protein GN=TGME49_249390	0.810313	0.399158	0.485775	0.0247173	0.873932	0.465431
TGME49_304955-t26_1-p1_2656S	TGME49_304955-t26_1-p1	2656	S	serine/threonine specific protein phosphatase GN=TGME49_304955	2.66267	0.0908201	2.84116	0.0086066	1.216	0.564196
TGME49_214270-t26_1-p1_18S	TGME49_214270-t26_1-p1	18	S	"translation initiation factor IF-2, putative GN=TGME49_214270"	0.801029	0.495112	3.34028	0.0194719	4.94575	0.0102711
TGME49_212800-t26_1-p1_188S	TGME49_212800-t26_1-p1	188	S	Putative Ppg3(predict) GN=TGME49_212800	2.8531	0.262585	2.3708	0.0204045	0.994099	0.950236
TGME49_291930-t26_1-p1_393S	TGME49_291930-t26_1-p1	393	S	RNA recognition motif-containing protein GN=TGME49_291930	1.14698	0.996134	6.35118	0.013386	5.62111	0.00146116
TGME49_225540-t26_1-p1_408S	TGME49_225540-t26_1-p1	408	S	TolA(predict) GN=TGME49_225540	4.66681	0.124095	4.9498	0.0090758	1.09045	0.908072
TGME49_240650-t26_1-p1_979S	TGME49_240650-t26_1-p1	979	S	"coatomer protein complex, subunit alpha, putative GN=TGME49_240650"	1.7885	0.00490199	2.23074	0.0122184	1.20159	0.131229
TGME49_220270-t26_1-p1_432S	TGME49_220270-t26_1-p1	432	S	alveolin domain containing intermediate filament IMC6 GN=TGME49_220270	0.620374	0.0227511	2.83367	0.0384036	4.35942	0.00242195
TGME49_258470-t26_1-p1_105S	TGME49_258470-t26_1-p1	105	S	Inner membrane complex protein 24(predict) GN=TGME49_258470	1.29395	0.909207	0.337691	0.0193039	0.441907	0.137823
TGME49_306400-t26_1-p1_1065S	TGME49_306400-t26_1-p1	1065	S	C3H1-type domain-containing protein(predict) GN=TGME49_306400	3.04298	0.406936	2.47446	0.019648	1.05236	0.932383
TGME49_231640-t26_1-p1_312T	TGME49_231640-t26_1-p1	312	T	alveolin domain containing intermediate filament IMC1 GN=TGME49_231640	0.661516	0.217111	0.351411	0.0213962	0.606736	0.0268738
TGME49_222400-t26_1-p1_564S	TGME49_222400-t26_1-p1	564	S	Putative transmembrane protein(predict) GN=TGME49_222400	1.71902	0.0151681	2.1329	0.00612273	1.36085	0.111642
TGME49_247450-t26_1-p1_467S	TGME49_247450-t26_1-p1	467	S	trithorax group protein osa-like(predict) GN=TGME49_247450	1.48196	0.0841441	4.55862	0.0327001	3.37309	0.0846447
TGME49_318510-t26_1-p1_686S	TGME49_318510-t26_1-p1	686	S	"N-ethylmaleimide-sensitive fusion protein, putative GN=TGME49_318510"	1.81852	0.0832584	2.10443	0.00346044	1.22288	0.491985
TGME49_225690-t26_1-p1_519S	TGME49_225690-t26_1-p1	519	S	hypothetical protein GN=TGME49_225690	1.02978	0.898818	0.391602	0.00859861	0.430604	0.042454
TGME49_211670-t26_1-p1_19S	TGME49_211670-t26_1-p1	19	S	S1 RNA binding domain-containing protein GN=TGME49_211670	1.2631	0.0660987	3.0507	0.0208967	2.44301	0.00822209
TGME49_271930-t26_1-p1_107S	TGME49_271930-t26_1-p1	107	S	Inner membrane complex protein 20(predict) GN=TGME49_271930	0.999654	0.71634	0.254375	0.0419108	0.336142	0.0496967
TGME49_248700-t26_1-p1_250S	TGME49_248700-t26_1-p1	250	S	alveolin domain containing intermediate filament IMC12 GN=TGME49_248700	0.650363	0.0112957	2.66417	0.0240808	4.55855	0.00978787
TGME49_299210-t26_1-p1_333S	TGME49_299210-t26_1-p1	333	S	CTP synthase GN=TGME49_299210	1.90772	0.000745972	2.31122	0.00160564	1.25733	0.0439911
TGME49_306400-t26_1-p1_261S	TGME49_306400-t26_1-p1	261	S	C3H1-type domain-containing protein(predict) GN=TGME49_306400	3.89097	0.122472	2.58748	0.0189325	0.90614	0.663487
TGME49_247440-t26_1-p1_131S	TGME49_247440-t26_1-p1	131	S	Putative transmembrane protein(predict) GN=TGME49_247440	1.33895	0.616895	0.347523	0.0479145	0.755072	0.261387
TGME49_313910-t26_1-p1_192S	TGME49_313910-t26_1-p1	192	S	RNA recognition motif 2 protein GN=TGME49_313910	1.20949	0.88996	2.7857	0.00327284	2.97641	0.130839
TGME49_294710-t26_1-p1_470S	TGME49_294710-t26_1-p1	470	S	RNA recognition motif-containing protein GN=TGME49_294710	2.01752	0.126331	3.39843	0.0446115	1.85152	0.384814
TGME49_223880-t26_1-p1_3311S	TGME49_223880-t26_1-p1	3311	S	"zinc finger, C3HC4 type (RING finger) domain-containing protein GN=TGME49_223880"	1.4511	0.118943	2.25488	0.00383813	1.8526	0.0520125
TGME49_321450-t26_1-p1_1085S	TGME49_321450-t26_1-p1	1085	S	Myb family DNA-binding domain-containing protein GN=TGME49_321450	1.68139	0.00953121	2.13408	0.0136741	1.08891	0.444589
TGME49_244700-t26_1-p1_1523S	TGME49_244700-t26_1-p1	1523	S	NAD(+)/NADH kinase domain-containing protein GN=TGME49_244700	1.32153	0.102453	4.78795	0.000781702	3.79496	0.00234565
TGME49_247450-t26_1-p1_381S	TGME49_247450-t26_1-p1	381	S	trithorax group protein osa-like(predict) GN=TGME49_247450	1.89351	0.0175666	2.47019	0.00140439	1.44111	0.0773392
TGME49_203380-t26_1-p1_84S	TGME49_203380-t26_1-p1	84	S	DnaJ domain-containing protein GN=TGME49_203380	2.13878	0.0900706	2.33538	0.0424388	1.29862	0.716635
TGME49_221470-t26_1-p1_363T	TGME49_221470-t26_1-p1	363	T	hypothetical protein GN=TGME49_221470	0.862902	0.445047	0.270856	0.0241163	0.481025	0.090819
TGME49_320300-t26_1-p1_1285S	TGME49_320300-t26_1-p1	1285	S	SWI2/SNF2 Brahma-like putative GN=TGME49_320300	1.13183	0.530446	2.20157	0.0441758	2.04567	0.0129474
TGME49_229630-t26_1-p1_4213S	TGME49_229630-t26_1-p1	4213	S	eIF2 kinase IF2K-A (incomplete catalytic triad) GN=TGME49_229630	1.89198	0.0279872	2.72856	0.00618317	1.37596	0.0917867
TGME49_268990-t26_1-p1_571S	TGME49_268990-t26_1-p1	571	S	hypothetical protein GN=TGME49_268990	1.83385	0.0566449	2.02165	0.00168231	1.26361	0.198377
TGME49_233120-t26_1-p1_1026S	TGME49_233120-t26_1-p1	1026	S	AP2 domain transcription factor AP2VIII-2 GN=TGME49_233120	1.90886	0.0163616	2.01094	0.0376076	1.05046	0.976906
TGME49_259260-t26_1-p1_645S	TGME49_259260-t26_1-p1	645	S	membrane protein FtsH1 GN=TGME49_259260	3.15888	0.0969931	2.01104	0.0174601	0.829583	0.640875
TGME49_258410-t26_1-p1_37S	TGME49_258410-t26_1-p1	37	S	photosensitized INA-labeled protein PHIL1 GN=TGME49_258410	1.2662	0.12285	0.391164	0.00302551	0.333022	0.00612854
TGME49_220900-t26_1-p1_335S	TGME49_220900-t26_1-p1	335	S	hypothetical protein GN=TGME49_220900	1.94238	0.0807959	3.5233	0.0225587	1.67679	0.0611996
TGME49_310900-t26_1-p1_842S	TGME49_310900-t26_1-p1	842	S	AP2 domain transcription factor AP2XI-2 GN=TGME49_310900	2.12444	0.131436	2.31895	0.0310324	1.12305	0.726104
TGME49_208370-t26_1-p1_1019S	TGME49_208370-t26_1-p1	1019	S	"myosin heavy chain, putative GN=TGME49_208370"	1.39628	0.211707	2.51455	0.00805314	1.92702	0.012761
TGME49_227560-t26_1-p1_144S	TGME49_227560-t26_1-p1	144	S	"IWS1 transcription factor, putative GN=TGME49_227560"	1.42955	0.73171	0.445976	0.00158649	0.336368	0.051975
TGME49_320020-t26_1-p1_564S	TGME49_320020-t26_1-p1	564	S	"transporter, major facilitator family protein GN=TGME49_320020"	3.08729	0.967607	2.1983	0.0305451	11.2678	0.622088
TGME49_221180-t26_1-p1_732S	TGME49_221180-t26_1-p1	732	S	Putative transmembrane protein(predict) GN=TGME49_221180	4.36934	0.104605	5.65015	0.00664071	1.61652	0.320357
TGME49_316650-t26_1-p1_1201S	TGME49_316650-t26_1-p1	1201	S	hypothetical protein GN=TGME49_316650	2.73767	0.0687584	2.38217	0.0358019	0.836029	0.195306
TGME49_211150-t26_1-p1_2387S	TGME49_211150-t26_1-p1	2387	S	hypothetical protein GN=TGME49_211150	3.17729	0.292115	3.26309	0.0387833	1.77997	0.261869
TGME49_242890-t26_1-p1_1906S	TGME49_242890-t26_1-p1	1906	S	BLM10_mid domain-containing protein (Fragment)(predict) GN=TGME49_242890	0.960687	0.641774	2.02246	0.0295526	2.12362	0.0638946
TGME49_273760-t26_1-p1_513S	TGME49_273760-t26_1-p1	513	S	heat shock protein HSP70 GN=TGME49_273760	1.71728	0.0120142	2.06127	0.0049642	1.15404	0.2192
TGME49_268570-t26_1-p1_370S	TGME49_268570-t26_1-p1	370	S	zinc finger (CCCH type) motif-containing protein GN=TGME49_268570	1.83876	0.0122862	2.51578	0.0476858	1.45961	0.257364
TGME49_275650-t26_1-p1_436S	TGME49_275650-t26_1-p1	436	S	p97(predict) GN=TGME49_275650	1.67785	0.704008	2.43561	7.01528e-05	8.56061	0.460128
TGME49_238040-t26_1-p1_14S	TGME49_238040-t26_1-p1	14	S	protein disulfide-isomerase domain-containing protein GN=TGME49_238040	0.554875	0.129151	0.310286	0.0207945	0.515998	0.00124644
TGME49_232800-t26_1-p1_315S	TGME49_232800-t26_1-p1	315	S	hypothetical protein GN=TGME49_232800	1.43012	0.0851931	3.987	0.0323467	3.08144	0.00587547
TGME49_243460-t26_1-p1_1903T	TGME49_243460-t26_1-p1	1903	T	hypothetical protein GN=TGME49_243460	1.79641	0.00162522	2.02111	0.00878835	1.22524	0.117954
TGME49_202460-t26_1-p1_264S	TGME49_202460-t26_1-p1	264	S	diacylglycerol kinase accessory domain (presumed) domain-containing protein GN=TGME49_202460	1.653	0.115474	3.86555	0.00752721	2.52741	0.00505013
TGME49_306400-t26_1-p1_777S	TGME49_306400-t26_1-p1	777	S	C3H1-type domain-containing protein(predict) GN=TGME49_306400	1.68573	0.00473278	2.62189	0.00489465	1.56609	0.0873898
TGME49_294550-t26_1-p1_2475S	TGME49_294550-t26_1-p1	2475	S	dynein heavy chain GN=TGME49_294550	1.7612	0.31833	0.492037	0.0243062	0.307355	0.00872905
TGME49_258870-t26_1-p1_337S	TGME49_258870-t26_1-p1	337	S	Putative transmembrane protein(predict) GN=TGME49_258870	1.15935	0.316886	2.63195	0.0373838	2.17613	0.0653314
TGME49_253750-t26_1-p1_986T	TGME49_253750-t26_1-p1	986	T	PLU-1 family protein GN=TGME49_253750	1.58629	0.251993	2.11234	0.00526082	1.52416	0.10369
TGME49_255190-t26_1-p1_6T	TGME49_255190-t26_1-p1	6	T	myosin C GN=TGME49_255190	1.51335	0.90011	0.206799	0.0167822	0.252824	0.0294683
TGME49_243460-t26_1-p1_1834S	TGME49_243460-t26_1-p1	1834	S	hypothetical protein GN=TGME49_243460	0.480817	0.151979	0.231706	0.0273502	0.55153	0.0104852
TGME49_248610-t26_1-p1_436S	TGME49_248610-t26_1-p1	436	S	Putative transmembrane protein(predict) GN=TGME49_248610	1.16437	0.0744451	2.53674	0.0322776	1.87188	0.0750478
TGME49_270250-t26_1-p1_186T	TGME49_270250-t26_1-p1	186	T	dense granule protein GRA1 GN=TGME49_270250	0.739223	0.0363317	0.300129	0.000391555	0.45952	0.0129767
TGME49_227610-t26_1-p1_1565S	TGME49_227610-t26_1-p1	1565	S	Trafficking particle complex subunit 10(predict) GN=TGME49_227610	1.04281	0.777788	0.363232	0.0256378	0.336837	0.033148
TGME49_321450-t26_1-p1_1901S	TGME49_321450-t26_1-p1	1901	S	Myb family DNA-binding domain-containing protein GN=TGME49_321450	3.03704	0.0697016	3.09927	0.0250407	0.97547	0.696234
TGME49_312270-t26_1-p1_48S	TGME49_312270-t26_1-p1	48	S	rhoptry protein ROP13 GN=TGME49_312270	0.515465	0.0857178	0.352227	0.00557143	0.817808	0.337625
TGME49_311480-t26_1-p1_266S	TGME49_311480-t26_1-p1	266	S	Apical cap protein 1(predict) GN=TGME49_311480	1.31321	0.44777	0.300152	0.0460456	0.301835	0.0244222
TGME49_313910-t26_1-p1_189S	TGME49_313910-t26_1-p1	189	S	RNA recognition motif 2 protein GN=TGME49_313910	1.93359	0.00357229	2.60252	0.0321388	1.40983	0.190402
TGME49_287480-t26_1-p1_1323S	TGME49_287480-t26_1-p1	1323	S	Putative transmembrane protein(predict) GN=TGME49_287480	1.9332	0.00495481	2.95781	0.000696675	1.55467	0.00788178
TGME49_268370-t26_1-p1_5316S	TGME49_268370-t26_1-p1	5316	S	non-specific serine/threonine protein kinase GN=TGME49_268370	2.57232	0.120011	2.49557	0.013712	0.979225	0.88097
TGME49_309590-t26_1-p1_364S	TGME49_309590-t26_1-p1	364	S	rhoptry protein ROP1 GN=TGME49_309590	1.4512	0.13968	2.33714	0.0353518	1.68649	0.00690374
TGME49_222220-t26_1-p1_100S	TGME49_222220-t26_1-p1	100	S	alveolin domain containing intermediate filament IMC7 GN=TGME49_222220	1.81028	0.271278	2.01631	0.0351674	1.14313	0.428354
TGME49_211040-t26_1-p1_30T	TGME49_211040-t26_1-p1	30	T	Sec61beta family protein GN=TGME49_211040	1.08663	0.959875	0.106937	0.0126805	0.123635	0.00259173
TGME49_244650-t26_1-p1_217S	TGME49_244650-t26_1-p1	217	S	"eukaryotic initiation factor-5, putative GN=TGME49_244650"	1.93496	0.00718682	4.04245	0.000335702	2.18549	0.000279287
TGME49_205380-t26_1-p1_17S	TGME49_205380-t26_1-p1	17	S	fructose-bisphospatase I GN=TGME49_205380	0.312418	0.069527	0.118544	0.0118026	0.418002	0.0554613
TGME49_229690-t26_1-p1_490S	TGME49_229690-t26_1-p1	490	S	"autophagy-related protein 7 atg7, putative GN=TGME49_229690"	1.28781	0.708411	2.00433	0.0407235	2.01582	0.412664
TGME49_246940-t26_1-p1_220S	TGME49_246940-t26_1-p1	220	S	Gliding-associated protein 80(predict) GN=TGME49_246940	1.57624	0.00706318	2.28729	0.00497964	1.51703	0.00308015
TGME49_291960-t26_1-p1_382S	TGME49_291960-t26_1-p1	382	S	rhoptry kinase family protein ROP40 (incomplete catalytic triad) GN=TGME49_291960	1.96329	0.00454935	2.42624	0.00138108	1.42665	0.0508128
TGME49_300260-t26_1-p1_120S	TGME49_300260-t26_1-p1	120	S	threonyl-tRNA synthetase family protein GN=TGME49_300260	1.83315	0.00750458	2.07639	0.00976945	1.16896	0.447277
TGME49_229360-t26_1-p1_188S	TGME49_229360-t26_1-p1	188	S	transaldolase GN=TGME49_229360	0.880461	0.444623	0.419695	0.00834697	0.494674	0.00361939
TGME49_293190-t26_1-p1_169S	TGME49_293190-t26_1-p1	169	S	endonuclease/exonuclease/phosphatase family protein GN=TGME49_293190	1.47993	0.000495747	2.43578	0.00370617	1.7005	0.00908624
TGME49_227560-t26_1-p1_34T	TGME49_227560-t26_1-p1	34	T	"IWS1 transcription factor, putative GN=TGME49_227560"	1.80275	0.0277371	2.55342	0.000328822	1.35109	0.0524625
TGME49_209440-t26_1-p1_2812S	TGME49_209440-t26_1-p1	2812	S	hypothetical protein GN=TGME49_209440	1.77586	0.026869	2.10553	0.00478786	1.17425	0.279092
TGME49_319720-t26_1-p1_704S	TGME49_319720-t26_1-p1	704	S	hypothetical protein GN=TGME49_319720	1.89717	0.00617401	2.2802	0.00218656	1.25736	0.0142528
TGME49_253750-t26_1-p1_293S	TGME49_253750-t26_1-p1	293	S	PLU-1 family protein GN=TGME49_253750	1.84873	0.00695506	2.00634	0.00523191	1.17722	0.0790876
TGME49_311030-t26_1-p1_3410S	TGME49_311030-t26_1-p1	3410	S	HEAT repeat-containing protein 1(predict) GN=TGME49_311030	0.889359	0.722743	2.33206	0.0468979	2.4183	0.152905
TGME49_266090-t26_1-p1_398S	TGME49_266090-t26_1-p1	398	S	Putative transmembrane protein(predict) GN=TGME49_266090	1.26109	0.00682547	2.30659	0.00705925	1.87243	0.00460285
TGME49_233010-t26_1-p1_631S	TGME49_233010-t26_1-p1	631	S	"cell-cycle-assocaited protein kinase ERK7, putative GN=TGME49_233010"	1.32854	0.928705	0.321009	0.0109653	0.337075	0.0415394
TGME49_242625-t26_1-p1_8270S	TGME49_242625-t26_1-p1	8270	S	ATPase family associated with various cellular activities (AAA) subfamily protein GN=TGME49_242625	1.81922	0.00497764	2.18369	0.00273743	1.22138	0.0960476
TGME49_318140-t26_1-p1_718S	TGME49_318140-t26_1-p1	718	S	SART-1 family protein GN=TGME49_318140	1.72455	0.277987	2.01298	0.00973537	1.09821	0.858198
TGME49_221470-t26_1-p1_378T	TGME49_221470-t26_1-p1	378	T	hypothetical protein GN=TGME49_221470	1.08118	0.824443	0.329465	0.0213088	0.386644	0.0424082
TGME49_218780-t26_1-p1_458S	TGME49_218780-t26_1-p1	458	S	"phosphoserine aminotransferase, putative GN=TGME49_218780"	1.05754	0.880614	3.30428	0.016013	3.21533	0.103486
TGME49_253700-t26_1-p1_202S	TGME49_253700-t26_1-p1	202	S	"transporter, major facilitator family protein GN=TGME49_253700"	3.35225	0.504826	5.25349	0.00656911	2.25918	0.738753
TGME49_248610-t26_1-p1_936S	TGME49_248610-t26_1-p1	936	S	Putative transmembrane protein(predict) GN=TGME49_248610	1.17118	0.062327	2.17758	0.0170731	1.54375	0.00334797
TGME49_230000-t26_1-p1_412T	TGME49_230000-t26_1-p1	412	T	Rav1p_C domain-containing protein(predict) GN=TGME49_230000	1.35848	0.446015	0.459922	0.0192627	0.378314	0.00151703
TGME49_205320-t26_1-p1_207S	TGME49_205320-t26_1-p1	207	S	Putative serine-rich adhesin for platelets family protein(predict) GN=TGME49_205320	1.84988	0.00387286	2.023	0.0439413	0.993242	0.861414
TGME49_225890-t26_1-p1_1953S	TGME49_225890-t26_1-p1	1953	S	PWWP domain-containing protein(predict) GN=TGME49_225890	4.26714	0.0796818	4.00468	0.0205893	0.994389	0.95091
TGME49_258470-t26_1-p1_2S	TGME49_258470-t26_1-p1	2	S	Inner membrane complex protein 24(predict) GN=TGME49_258470	1.21241	0.165996	3.01332	7.08976e-06	2.64166	0.00355846
TGME49_270240-t26_1-p1_429T	TGME49_270240-t26_1-p1	429	T	MAG1 GN=TGME49_270240	1.86706	0.00574182	2.36967	0.00592333	1.61292	0.0123856
TGME49_313230-t26_1-p1_312S	TGME49_313230-t26_1-p1	312	S	"eukaryotic initiation factor-2, alpha subunit GN=TGME49_313230"	0.955611	0.680838	2.14479	0.0321165	3.2266	0.0915471
TGME49_205470-t26_1-p1_512S	TGME49_205470-t26_1-p1	512	S	"translation elongation factor 2 family protein, putative GN=TGME49_205470"	0.948783	0.422268	3.25005	0.000889047	3.53527	0.00298303
TGME49_312230-t26_1-p1_1613S	TGME49_312230-t26_1-p1	1613	S	"DNA topoisomerase 2, putative GN=TGME49_312230"	1.22015	0.164049	2.52659	0.0274132	2.00454	0.121096
TGME49_215260-t26_1-p1_1118T	TGME49_215260-t26_1-p1	1118	T	carbamoylphosphate synthetase GN=TGME49_215260	11.3506	0.127856	13.2631	0.0104448	1.00665	0.842029
TGME49_262760-t26_1-p1_688S	TGME49_262760-t26_1-p1	688	S	poly(ADP-ribose) glycohydrolase GN=TGME49_262760	1.41862	0.324109	2.07639	0.00468512	1.38334	0.512972
TGME49_252430-t26_1-p1_412S	TGME49_252430-t26_1-p1	412	S	Putative START-2 domain protein(predict) GN=TGME49_252430	1.60426	0.0752952	3.75912	0.0199172	2.23961	0.0372796
TGME49_273090-t26_1-p1_595S	TGME49_273090-t26_1-p1	595	S	cell division protein CDC48CY GN=TGME49_273090	1.80572	0.00153276	2.18411	0.00247094	1.22252	0.0297338
TGME49_277760-t26_1-p1_74S	TGME49_277760-t26_1-p1	74	S	"adenylosuccinate lyase, putative GN=TGME49_277760"	1.71762	0.00833244	2.23469	0.00870634	1.10266	0.373433
TGME49_264640-t26_1-p1_356S	TGME49_264640-t26_1-p1	356	S	bromodomain-containing protein GN=TGME49_264640	0.87463	0.290574	2.22028	0.0496794	2.00534	0.132046
TGME49_211040-t26_1-p1_8S	TGME49_211040-t26_1-p1	8	S	Sec61beta family protein GN=TGME49_211040	0.899075	0.488274	0.147988	0.00489937	0.244882	0.00597478
TGME49_288030-t26_1-p1_358S	TGME49_288030-t26_1-p1	358	S	Putative transmembrane protein(predict) GN=TGME49_288030	1.97671	0.0172419	4.79831	0.00226951	2.86416	0.00544974
TGME49_231630-t26_1-p1_409S	TGME49_231630-t26_1-p1	409	S	alveolin domain containing intermediate filament IMC4 GN=TGME49_231630	1.10441	0.157104	2.31072	0.000367726	2.15805	0.00303731
TGME49_250770-t26_1-p1_200S	TGME49_250770-t26_1-p1	200	S	"eukaryotic initiation factor-4A, putative GN=TGME49_250770"	1.46602	0.00304761	3.38782	0.00164856	2.03548	0.00438881
TGME49_297060-t26_1-p1_181Y	TGME49_297060-t26_1-p1	181	Y	phosphoglycerate mutase PGMII GN=TGME49_297060	2.34359	0.0824246	4.94053	0.0200496	2.26053	0.0235329
TGME49_294710-t26_1-p1_468S	TGME49_294710-t26_1-p1	468	S	RNA recognition motif-containing protein GN=TGME49_294710	2.01752	0.126331	3.39843	0.0446115	1.85152	0.384814
TGME49_314740-t26_1-p1_136S	TGME49_314740-t26_1-p1	136	S	PSP protein GN=TGME49_314740	1.99525	0.00952189	2.00585	0.0225693	1.03694	0.371317
TGME49_231100-t26_1-p1_100S	TGME49_231100-t26_1-p1	100	S	Putative transmembrane protein(predict) GN=TGME49_231100	11.7124	0.0925047	8.18947	0.013138	0.708675	0.569994
TGME49_234230-t26_1-p1_2308S	TGME49_234230-t26_1-p1	2308	S	hypothetical protein GN=TGME49_234230	1.95452	0.00156956	2.14874	0.000622456	1.2312	0.0720725
TGME49_312230-t26_1-p1_1596S	TGME49_312230-t26_1-p1	1596	S	"DNA topoisomerase 2, putative GN=TGME49_312230"	1.49124	0.00206754	2.87694	0.000858229	2.03564	0.00200257
TGME49_225125-t26_1-p1_2535S	TGME49_225125-t26_1-p1	2535	S	pre-rRNA processing protein GN=TGME49_225125	1.95988	0.0138536	2.08069	0.00455852	1.3354	0.20132
TGME49_301270-t26_1-p1_3298S	TGME49_301270-t26_1-p1	3298	S	Tyrosine kinase-like (TKL) protein GN=TGME49_301270	1.71948	0.0113515	2.33039	0.00103561	1.03829	0.92354
TGME49_270380-t26_1-p1_12S	TGME49_270380-t26_1-p1	12	S	ribosomal protein RPS13 GN=TGME49_270380	0.933007	0.596005	0.491445	0.00182682	0.619432	0.108914
TGME49_243460-t26_1-p1_210S	TGME49_243460-t26_1-p1	210	S	hypothetical protein GN=TGME49_243460	2.94284	0.0652222	2.23031	0.0129927	0.721878	0.128876
TGME49_244650-t26_1-p1_204S	TGME49_244650-t26_1-p1	204	S	"eukaryotic initiation factor-5, putative GN=TGME49_244650"	1.53082	0.0263658	2.93375	0.00123608	2.19269	0.00084656
TGME49_209210-t26_1-p1_53S	TGME49_209210-t26_1-p1	53	S	KH domain-containing protein(predict) GN=TGME49_209210	1.04527	0.823929	4.80259	0.00585645	4.5381	0.00539989
TGME49_216810-t26_1-p1_96S	TGME49_216810-t26_1-p1	96	S	"5'-nucleotidase, C-terminal domain-containing protein GN=TGME49_216810"	2.78409	0.0952603	3.04666	0.0235683	1.1002	0.815228
TGME49_238950-t26_1-p1_709S	TGME49_238950-t26_1-p1	709	S	"fatty acyl-CoA desaturase, putative GN=TGME49_238950"	1.22562	0.194734	0.345321	0.00984113	0.284905	0.00266389
TGME49_239620-t26_1-p1_371S	TGME49_239620-t26_1-p1	371	S	"5'-nucleotidase, C-terminal domain-containing protein GN=TGME49_239620"	1.76187	0.0148478	3.82589	0.0189649	1.94591	0.0468005
TGME49_254390-t26_1-p1_489S	TGME49_254390-t26_1-p1	489	S	CRAL/TRIO domain-containing protein GN=TGME49_254390	1.47521	0.396134	0.424093	0.0429176	0.329588	0.071227
TGME49_246940-t26_1-p1_185S	TGME49_246940-t26_1-p1	185	S	Gliding-associated protein 80(predict) GN=TGME49_246940	2.41213	0.0589494	2.44798	0.0444887	1.08525	0.426196
TGME49_250800-t26_1-p1_1168S	TGME49_250800-t26_1-p1	1168	S	AP2 domain transcription factor AP2XII-8 GN=TGME49_250800	2.12354	0.0676172	2.18775	0.0332164	0.926485	0.580795
TGME49_231640-t26_1-p1_70T	TGME49_231640-t26_1-p1	70	T	alveolin domain containing intermediate filament IMC1 GN=TGME49_231640	1.85474	0.027929	2.24158	0.0360259	1.27163	0.0385517
TGME49_312270-t26_1-p1_44S	TGME49_312270-t26_1-p1	44	S	rhoptry protein ROP13 GN=TGME49_312270	0.515465	0.0857178	0.352227	0.00557143	0.817808	0.337625
TGME49_209500-t26_1-p1_267S	TGME49_209500-t26_1-p1	267	S	hypothetical protein GN=TGME49_209500	2.28735	0.0515067	2.09859	0.0101642	0.984623	0.81055
TGME49_288380-t26_1-p1_220T	TGME49_288380-t26_1-p1	220	T	heat shock protein HSP90 GN=TGME49_288380	0.937698	0.561716	3.24464	0.0114815	3.50804	0.00159042
TGME49_222400-t26_1-p1_48S	TGME49_222400-t26_1-p1	48	S	Putative transmembrane protein(predict) GN=TGME49_222400	3.52297	0.457228	2.82481	0.0480785	1.24048	0.971273
TGME49_225890-t26_1-p1_745S	TGME49_225890-t26_1-p1	745	S	PWWP domain-containing protein(predict) GN=TGME49_225890	2.56291	0.105391	2.22125	0.0313217	0.919986	0.663451
TGME49_261650-t26_1-p1_861S	TGME49_261650-t26_1-p1	861	S	hypothetical protein GN=TGME49_261650	2.49085	0.2785	3.32955	0.0447234	1.72398	0.23551
TGME49_225125-t26_1-p1_2533S	TGME49_225125-t26_1-p1	2533	S	pre-rRNA processing protein GN=TGME49_225125	1.65889	0.00579162	2.08069	0.00455852	1.3354	0.20132
TGME49_225540-t26_1-p1_69S	TGME49_225540-t26_1-p1	69	S	TolA(predict) GN=TGME49_225540	2.8749	0.0528123	3.07343	0.0108509	1.14862	0.872816
TGME49_272650-t26_1-p1_370S	TGME49_272650-t26_1-p1	370	S	3'5'-cyclic nucleotide phosphodiesterase domain-containing protein GN=TGME49_272650	1.72217	0.00161496	2.12329	0.0275215	1.20967	0.316032
TGME49_241170-t26_1-p1_362S	TGME49_241170-t26_1-p1	362	S	KH domain protein(predict) GN=TGME49_241170	2.03277	0.0639674	2.04301	0.00663212	1.1557	0.890646
TGME49_203710-t26_1-p1_557S	TGME49_203710-t26_1-p1	557	S	AP2 domain transcription factor AP2VIIa-4 GN=TGME49_203710	2.4982	0.111041	2.85333	0.0459017	1.2466	0.170327
TGME49_311360-t26_1-p1_838T	TGME49_311360-t26_1-p1	838	T	protein kinase G AGC kinase family member PKG GN=TGME49_311360	0.47399	0.336251	0.066865	0.0153753	0.416345	0.262004
TGME49_291120-t26_1-p1_537S	TGME49_291120-t26_1-p1	537	S	trafficking protein mon1 subfamily protein GN=TGME49_291120	2.70136	0.220367	2.01555	0.0477966	0.845671	0.687354
TGME49_289540-t26_1-p1_897S	TGME49_289540-t26_1-p1	897	S	Transmembrane protein(predict) GN=TGME49_289540	0.601064	0.0159144	0.476912	0.0119799	0.845011	0.169595
TGME49_229690-t26_1-p1_1322S	TGME49_229690-t26_1-p1	1322	S	"autophagy-related protein 7 atg7, putative GN=TGME49_229690"	1.78531	0.0142739	3.03736	0.0457201	1.4863	0.00516885
TGME49_289540-t26_1-p1_887S	TGME49_289540-t26_1-p1	887	S	Transmembrane protein(predict) GN=TGME49_289540	0.544852	0.0916721	0.43898	0.00461819	0.942226	0.619546
TGME49_280590-t26_1-p1_1232S	TGME49_280590-t26_1-p1	1232	S	hypothetical protein GN=TGME49_280590	1.21155	0.412952	2.18971	0.0238894	1.88828	0.0391581
TGME49_232120-t26_1-p1_1021S	TGME49_232120-t26_1-p1	1021	S	Putative transmembrane protein(predict) GN=TGME49_232120	1.57598	0.00686882	2.18584	0.0279114	1.44209	0.300778
TGME49_262390-t26_1-p1_910S	TGME49_262390-t26_1-p1	910	S	TLD protein GN=TGME49_262390	1.83557	0.162197	0.472196	0.0429478	0.32733	0.0324238
TGME49_265010-t26_1-p1_130S	TGME49_265010-t26_1-p1	130	S	glutamate 5-kinase domain-containing protein GN=TGME49_265010	1.56494	0.0117416	2.40821	0.0108533	1.77854	0.00606893
TGME49_205130-t26_1-p1_4288S	TGME49_205130-t26_1-p1	4288	S	VOC domain-containing protein(predict) GN=TGME49_205130	1.18542	0.270228	0.327442	5.645e-05	0.310912	0.00317782
TGME49_286580-t26_1-p1_712T	TGME49_286580-t26_1-p1	712	T	Inner membrane complex protein 17(predict) GN=TGME49_286580	0.725121	0.242567	0.319746	0.00496825	0.503304	0.0119346
TGME49_287170-t26_1-p1_282S	TGME49_287170-t26_1-p1	282	S	hypothetical protein GN=TGME49_287170	1.4815	0.149828	2.34988	0.0492482	1.6762	0.119235
TGME49_243250-t26_1-p1_20S	TGME49_243250-t26_1-p1	20	S	myosin H GN=TGME49_243250	1.91494	0.0394865	2.15489	0.00686611	1.39823	0.190319
TGME49_235150-t26_1-p1_48S	TGME49_235150-t26_1-p1	48	S	"transporter, major facilitator family protein GN=TGME49_235150"	2.47903	0.298204	3.6473	0.0482435	2.26367	0.38382
TGME49_218520-t26_1-p1_317S	TGME49_218520-t26_1-p1	317	S	microneme protein MIC6 GN=TGME49_218520	0.47635	0.0470422	5.30379	0.0208305	9.87657	0.0444448
TGME49_238510-t26_1-p1_113S	TGME49_238510-t26_1-p1	113	S	RanBP2-type domain-containing protein(predict) GN=TGME49_238510	0.431463	0.00530531	3.54041	0.0207337	6.56134	0.00253292
TGME49_281580-t26_1-p1_173T	TGME49_281580-t26_1-p1	173	T	"PP2C, putative GN=TGME49_281580"	2.49826	0.017086	0.388978	0.0284591	0.155662	0.0512074
