# Supplementary material for: The protein phosphatase 2A holoenzyme is a key regulator of starch metabolism and bradyzoite differentiation in Toxoplasma gondii
Source: Nat Commun. 2022 Dec 8;13:7560. doi: 10.1038/s41467-022-35267-5 (PMC9729606; doi:10.1038/s41467-022-35267-5)
Supplement: Supplementary file 9 — Supplementary Data 6 [file 41467_2022_35267_MOESM9_ESM.xlsx]

## Sheet: Primers
Primer used in this study
Primer name	Sequence (5' to 3')	Notes
SgPP2A-C-F	GCCGACTTTCATGATTGCCTGTTTTAGAGCTAGAAATAGC	To construct the PP2A-C specific CRISPR plasmid for gene deletion
U5-PP2A-C-Gbison-F	GGTTTTCCCAGTCACGACGTTATCTGTTTCGGAGCATCAAGG	Amplification of 5'-homology of PP2A-C for pPP2A-C::DHFR construction
U5-PP2A-C-Gbison-R	GGATTTACAGCCTGGCGAAGCTTCCCAAGTAATGGTCAGGCAAG	Amplification of 5'-homology of PP2A-C for pPP2A-C::DHFR construction
U3-PP2A-C-Gbison-F	CTATGCACTTGCAGGATGAATTCCTTACGCCGTCGAGAAATCAC	Amplification of 3'-homology of PP2A-C for pPP2A-C::DHFR construction
U3-PP2A-C-Gbison-R	GAGCGGATAACAATTTCACACTCAGTCCCGAAACGAAATCA	Amplification of 3'-homology of PP2A-C for pPP2A-C::DHFR construction
Sg3-PP2A-C-F	TTCCGGACTACTTCCTGTGAGTTTTAGAGCTAGAAATAGC	To construct the PP2A-C specific CRISPR plasmid for C-terminal tagging
Val-3-PP2A-C-F	GAACTGTGGTCCTGGTTTACG	To validate tag insertion (PCR4-F,PCR5-F)
Val-3-PP2A-C-R	ATCTCCTTCTCCTCCCCTCCT	To validate tag insertion (PCR4-R)
Val-3-Flag-R	CTATTATACCCGTGTGTTACG	To validate tag insertion (PCR5-R)
PP2A-C-3-HRF	TCGGGAGCAGACATGCAGAAACGAATTCCGGACTACTTCCTGGCTAGCAAGGGCTCGGG	Amplification of PP2A-C of homology for C-terminal tagging
PP2A-C-3-HRR	TGGCCTCCTCAAGCCTTCGTTTGTTTTGTCGGTCTCCCCTCAATACGACTCACTATAGG	Amplification of PP2A-C of homology for C-terminal tagging
KZ-PP2A-C-F	ATCTGTTTCGGAGCATCAAGG	Amplification of PP2A-C homologous template for PP2A-C replacement
KZ-PP2A-C-R	CTCAGTCCCGAAACGAAATCA	Amplification of PP2A-C homologous template for PP2A-C replacement
SgPP2A-B-F	GGCTTCCGTTCTCGGCGAAGGTTTTAGAGCTAGAAATAGC	To construct the PP2A-C specific CRISPR plasmid for gene deletion
U5-PP2A-B-Gbison-F	GGTTTTCCCAGTCACGACGTTTTTCAAGGGAGGGCAACTGAC	Amplification of 5'-homology of PP2A-B for pPP2A-B::DHFR construction
U5-PP2A-B-Gbison-R	GGATTTACAGCCTGGCGAAGCTTTCGCACGAGAAGGAAGAGGAC	Amplification of 5'-homology of PP2A-B for pPP2A-B::DHFR construction
U3-PP2A-B-Gbison-F	CTATGCACTTGCAGGATGAATTCGATACCAAATGTCGCCTACCG	Amplification of 3'-homology of PP2A-B for pPP2A-B::DHFR construction
U3-PP2A-B-Gbison-R	GAGCGGATAACAATTTCACAGATCTACGTCGCCTTAACCCA	Amplification of 3'-homology of PP2A-B for pPP2A-B::DHFR construction
Sg3-PP2A-B-F	TTTTGAGTCTCCGCTCTTCGGTTTTAGAGCTAGAAATAGC	To construct the PP2A-B specific CRISPR plasmid for C-terminal tagging
PP2A-B-3-HRF	GAGGACGCGTTCTTGGTTCGCTTTTCTGCCGACGCGACTTTTGCTAGCAAGGGCTCGGG	To validate tag insertion (PCR4-F,PCR5-F)
PP2A-B-3-HRR	ACTTTGAGGAAGACGTCGAACGCGCACCACCTTCTCCCGCGAATACGACTCACTATAGG	To validate tag insertion (PCR4-R)
Val-3-PP2A-B-F	TTTGAACTGAGAGAGTTGCAT	Amplification of PP2A-B of homology for C-terminal tagging
Val-3-PP2A-B-R	GGGAAAGATTCACTTCTCCGT	Amplification of PP2A-B of homology for C-terminal tagging
KZ-PP2A-B-F	TTTCAAGGGAGGGCAACTGAC	Amplification of PP2A-B homologous template for PP2A-B replacement
KZ-PP2A-B-R	GATCTACGTCGCCTTAACCCA	Amplification of PP2A-B homologous template for PP2A-B replacement
SgPP2A-A-F	GCGCAGAGATGAGAGCGCGGGTTTTAGAGCTAGAAATAGC	To construct the PP2A-A specific CRISPR plasmid for gene deletion
U5-PP2A-A-Gbison-F	GGTTTTCCCAGTCACGACGTTGCAGCAAGTGAGAAATAACGC	Amplification of 5'-homology of PP2A-A for pPP2A-A::DHFR construction
U5-PPA-A-Gbison-R	GGATTTACAGCCTGGCGAAGCTTCCTTCAAAACGCCCACAACTC	Amplification of 5'-homology of PP2A-A for pPP2A-A::DHFR construction
U3PP2A-A-Gbison-F	CTATGCACTTGCAGGATGAATTCGCCCTCCACGGCTTACACGAC	Amplification of 3'-homology of PP2A-A for pPP2A-A::DHFR construction
U3-PP2A-A-Gbison-R	GAGCGGATAACAATTTCACATTCCTACCAGCACAGGCACCC	Amplification of 3'-homology of PP2A-A for pPP2A-A::DHFR construction
Sg3-PP2A-A-F	TCATAAGTTTACTTCTTGTTGTTTTAGAGCTAGAAATAGC	To construct the PP2A-A specific CRISPR plasmid for C-terminal tagging
Val-3-PP2A-A-F	CACGGCTTACACGACTGACGA	To validate tag insertion (PCR4-F,PCR5-F)
Val-3-PP2A-A-R	GGAGGAACGACGCATTTACGA	To validate tag insertion (PCR4-R)
PP2A-A-3-HRF	GTCCGCTTCTGCTCTCAACTGGCTCTCGCTGCGGCGCGCTCAGCTAGCAAGGGCTCGGG	Amplification of PP2A-A of homology for C-terminal tagging
PP2A-A-3-HRR	GAGAAGAGAACGGAGAGACAAACAAGGGCAACAAGACCAAACATACGACTCACTATAGG	Amplification of PP2A-A of homology for C-terminal tagging
KZ-PP2A-A-F	GCAGCAAGTGAGAAATAACGC	Amplification of PP2A-A homologous template for PP2A-A replacement
KZ-PP2A-A-R	TTCCTACCAGCACAGGCACCC	Amplification of PP2A-A homologous template for PP2A-A replacement
SgCDPK2-F	GACGACTCCGGGTCCGACACGTTTTAGAGCTAGAAATAGC	To construct the CDPK2 specific CRISPR plasmid for gene deletion
U5-CDPK2-Gbison-F	GGTTTTCCCAGTCACGACGTTCGGTTGTTTGTGGTGGTGTAT	Amplification of 5'-homology of CDPK2 for pCDPK2::HXGPRT construction
U5-CDPK2-Gbison-R	ATCGATACCGTCGACCTCGAGTAGCAATGCCAGGAAGTCTTGAGC	Amplification of 5'-homology of CDPK2 for pCDPK2::HXGPRTconstruction
U3-CDPK2-Gbison-F	CGCCCTATAGTGAGTCGTATTACAGCCCTTACCATTCGTCTTTTC	Amplification of 3'-homology of CDPK2 for pCDPK2::HXGPRT construction
U3-CDPK2-Gbison-R	GAGCGGATAACAATTTCACACCATCTCAATACAGCCCTTCA	Amplification of 3'-homology of CDPK2 for pCDPK2::HXGPRTconstruction
Sg3-CDPK2-F	ATCGCAGAAGCGAACACAAAGTTTTAGAGCTAGAAATAGC	To construct the CDPK2 specific CRISPR plasmid for C-terminal tagging
Val-3-CDPK2-F	CGCACATTGCCCTTACCATTC	To validate tag insertion (PCR4-F,PCR5-F)
Val-3-CDPK2-R	TAAACAAAACCCACTTCCGTC	To validate tag insertion (PCR4-R)
CDPK2-3-HRF	ACAAACATCAGCGAAGCCAGTCTGACGCCTCGCGCTACGGGGGCTAGCAAGGGCTCGGG	Amplification of CDPK2 of homology for C-terminal tagging
CDPK2-3-HRR	TTTCCCCACTACAGAAAAAGTCGTTTTCCTGTCTTTCCATTTATACGACTCACTATAGG	Amplification of CDPK2 of homology for C-terminal tagging
KZ-CDPK2-F	CGGTTGTTTGTGGTGGTGTAT	Amplification of CDPK2 homologous template for CDPK2 replacement
KZ-CDPK2-R	CCATCTCAATACAGCCCTTCA	Amplification of CDPK2 homologous template for CDPK2 replacement
SgBDF1-F	GCGGATCGTGCAGAGCAAGCGTTTTAGAGCTAGAAATAGC	To construct the BFD1 specific CRISPR plasmid for gene deletion
U5-BFD1-Gbison-F	GGTTTTCCCAGTCACGACGTTGGAAAAGGGCGGTGGTGAAGT	Amplification of 5'-homology of BFD1 for pBFD1::DHFR construction
U5-BFD1-Gbison-R	GGATTTACAGCCTGGCGAAGCTTCCCCGAGTGATGATATTGGTCT	Amplification of 5'-homology of BFD1 for pBFD1::DHFR construction
U3-BFD1-Gbison-F	CTATGCACTTGCAGGATGAATTCCGGATGATGGTAGGTCTTTAG	Amplification of 3'-homology of BFD1 for pBFD1::DHFR construction
U3-BFD1-Gbison-R	GAGCGGATAACAATTTCACAACTGGGACAGCATACACTTCT	Amplification of 3'-homology of BFD1 for pBFD1::DHFR construction
KZ-BFD1-F	GGAAAAGGGCGGTGGTGAAGT	Amplification of BFD1 homologous template for BFD1 replacement
KZ-BFD1-R	ACTGGGACAGCATACACTTCT	Amplification of BFD1 homologous template for BFD1 replacement
Sg3-PR48-F	CAGATTCTGCTCGCTTGCCTGTTTTAGAGCTAGAAATAGC	To construct the PR48 specific CRISPR plasmid for C-terminal tagging
Val-3-PR48-F	ATGAAGATTCCATGTTGTGCC	To validate tag insertion (PCR4-F,PCR5-F)
Val-3-PR48-R	TAGGATGAAACGAAAGCGAAC	To validate tag insertion (PCR4-R)
PR48-3-HRF	CTCCTCAATGATATTGCGTCAGCGGAATCGACGGAGTCTGTCGCTAGCAAGGGCTCGGG	Amplification of PR48 of homology for C-terminal tagging
PR48-3-HRR	TCATGCGCATCGCTTGTGAGTAGCAGGCTGGCCCCTCCAAGGATACGACTCACTATAGG	Amplification of PR48 of homology for C-terminal tagging
Sg-GP-F	GCGCGCGGAGTCGATCTCCGGTTTTAGAGCTAGAAATAGC	To construct the GP specific CRISPR plasmid for gene deletion
U5-GP-Gbison-F	GGTTTTCCCAGTCACGACGTTTACGGTCTTTCTGCTGCCCTCT	Amplification of 5'-homology of GP for pGP::HXGPRT construction
U5-GP-Gbison-R	ATCGATACCGTCGACCTCGAGTAGTTCGCCATTTTCGTTTCTTCC	Amplification of 5'-homology of GP for pGP::HXGPRTconstruction
U3-GP-Gbison-F	CGCCCTATAGTGAGTCGTATTACAAACAGTACCAGATGCCCAACA	Amplification of 3'-homology of GP for pGP::HXGPRT construction
U3-GP-Gbison-R	GAGCGGATAACAATTTCACAGATCACGCCTACTTCAGCACA	Amplification of 3'-homology of GP for pGP::HXGPRTconstruction
Sg3-GP-F	TGAGTTAACCGTCACCGCTAGTTTTAGAGCTAGAAATAGC	To construct the GP specific CRISPR plasmid for C-terminal tagging
Val-3-GP-F	GGTTGTAGGACGGTGGTTTGG	To validate tag insertion (PCR4-F,PCR5-F)
Val-3-GP-R	GAGCCTTTCCCCGATAATGTA	To validate tag insertion (PCR4-R)
GP-3-HRF	AGTTATAGCGAGCTGTTTCTTGACATCAATGTGTCTGCAGCGGCTAGCAAGGGCTCGGG	Amplification of GP of homology for C-terminal tagging
GP-3-HRR	AGCTGCCTCGCGTGTCTTAAGACGACACATTCCTCTCCATAGATACGACTCACTATAGG	Amplification of GP of homology for C-terminal tagging
KZ-GP-F	TACGGTCTTTCTGCTGCCCTCT	Amplification of GP homologous template for GP replacement
KZ-GP-R	GATCACGCCTACTTCAGCACA	Amplification of GP homologous template for GP replacement
SgTG311100-F	GCCCAAGTATCAGGACCGAAGTTTTAGAGCTAGAAATAGC	To construct the TG311100 specific CRISPR plasmid for gene deletion
U5TG311100-Gbison-F	GGTTTTCCCAGTCACGACGTTGGTCGCATGTCTAGTTCGCTAT	Amplification of 5'-homology of TG311100 for pTG311100::DHFR construction
U5TG311100-Gbison-R	GGATTTACAGCCTGGCGAAGCTTCGGACTGCTCACATTTTGGTT	Amplification of 5'-homology of TG311100 for pTG311100::DHFRconstruction
U3TG311100-Gbison-F	CTATGCACTTGCAGGATGAATTCTTCCGAAGCTGTCAGCAGAGG	Amplification of 3'-homology of TG311100 for pTG311100::DHFR construction
U3TG311100-Gbison-R	GAGCGGATAACAATTTCACAACGCCGTTCACAGTCTCCTCC	Amplification of 3'-homology of TG311100 for TG311100::DHFRconstruction
Sg3-TG311100-F	GGTACGAAGACTAGcaagctGTTTTAGAGCTAGAAATAGC	To construct the TG311100 specific CRISPR plasmid for C-terminal tagging
TG311100-3-HRF	GCAGAGGTTCTGAAGGCCTCAGAACCCGATCGGTACGAAGACGCTAGCAAGGGCTCGGG	Amplification of TG311100 of homology for C-terminal tagging
TG311100-3-HRR	gggtgtatggccggctcctagccgccgcggccgttccctagcATACGACTCACTATAGG	Amplification of TG311100 of homology for C-terminal tagging
Val-3-TG311100-F	CACAACCATCTGTGCAGACA	To validate tag insertion (PCR4-F,PCR5-F)
Val-3-TG311100-R	cacagtttgtacgattcataacaca	To validate tag insertion (PCR4-R)
KZ-TG311100-F	GGTCGCATGTCTAGTTCGCTAT	Amplification of TG311100 homologous template for TG311100 replacement
KZ-TG311100-R	ACGCCGTTCACAGTCTCCTCC	Amplification of TG311100 homologous template for TG311100 replacement
SgTG298610-F	GCTGCGGGCTTGCGCAAGAAGTTTTAGAGCTAGAAATAGC	To construct the TG298610 specific CRISPR plasmid for gene deletion
U5TG298610-Gbison-F	GGTTTTCCCAGTCACGACGTTCAGAGGATAGGACCATTTGACG	Amplification of 5'-homology of TG298610 for pTG298610::DHFR construction
U5TG298610-Gbison-R	GGATTTACAGCCTGGCGAAGCTTTTTCGTCGTTTACTACAGCGTA	Amplification of 5'-homology of TG298610 for pTG298610::DHFRconstruction
U3TG298610-Gbison-F	CTATGCACTTGCAGGATGAATTCTCACAAGCCGTTCGGCTCGCGA	Amplification of 3'-homology of TG298610for pTG298610::DHFR construction
U3TG298610-Gbison-R	GAGCGGATAACAATTTCACACACATTTGCGGTAGGGGAGCTC	Amplification of 3'-homology of TG298610 for TG298610::DHFRconstruction
Sg3-TG298610-F	GATCGTGGAACGGACTAAAGGTTTTAGAGCTAGAAATAGC	To construct the TG298610 specific CRISPR plasmid for C-terminal tagging
TG298610-3-HRF	AGCAACCGGATTCTCCAAGGCACAATTGATCGTGGAACGGACGCTAGCAAGGGCTCGGG	Amplification of TG298610 of homology for C-terminal tagging
TG298610-3-HRR	CCGGCGTCGCGAGCCGAACGGCTTGTGAAGACAGCGCCGCTTATACGACTCACTATAGG	Amplification of TG298610 of homology for C-terminal tagging
Val-3-TG298610-F	GTCCCGTCGCTTCGCCGTGAA	To validate tag insertion (PCR4-F,PCR5-F)
Val-3-TG298610-R	ggtgtgatgcttcatctgact	To validate tag insertion (PCR4-R)
KZ-TG298610-F	CAGAGGATAGGACCATTTGACG	Amplification of TG298610 homologous template for TG298610 replacement
KZ-TG298610-R	CATTTGCGGTAGGGGAGCTC	Amplification of TG298610 homologous template for TG298610 replacement
Sg3-TG237520-F	tgccTCATCCAAAGACAGAAGTTTTAGAGCTAGAAATAGC	To construct the TG237520 specific CRISPR plasmid for C-terminal tagging
TG237520-3-HRF	CACCGCCACTTGTCCAAGACCATTCTCCATTCTGTCTTTGGAGCTAGCAAGGGCTCGGG	Amplification of TG237520 of homology for C-terminal tagging
TG237520-3-HRR	tgctcctctggaccaaaggctatgttgccTCATCCAAAGACAATACGACTCACTATAGG	Amplification of TG237520 of homology for C-terminal tagging
Val-3-TG237520-F	ACTCGGAGCCGTGAAGTTGTCGC	To validate tag insertion (PCR4-F,PCR5-F)
Val-3-TG237520-R	ttcttcaccccaagagaacatcga	To validate tag insertion (PCR4-R)
Sg3-TG224260-F	ACGAGATCGATCGTAAGTCCGTTTTAGAGCTAGAAATAGC	To construct the TG224260 specific CRISPR plasmid for C-terminal tagging
TG224260-3-HRF	CACTCCCGGTCGCGCCCGCCGCCCAGAAAACGAGATCGATCGGCTAGCAAGGGCTCGGG	Amplification of TG224260 of homology for C-terminal tagging
TG224260-3-HRR	ATATATGTATACTCGATATGTAGATGGATGCGTCTTCCAGGAATACGACTCACTATAGG	Amplification of TG224260 of homology for C-terminal tagging
Val-3-TG224260-F	CCAGACGACTGCGACTGGATTT	To validate tag insertion (PCR4-F,PCR5-F)
Val-3-TG224260-R	AAATAGTAATCTCCGTCTCAGG	To validate tag insertion (PCR4-R)
Sg3-PP4C-F	CTGCTTCACAAAAAGTAGTCGTTTTAGAGCTAGAAATAGC	To construct the PP4C specific CRISPR plasmid for C-terminal tagging
PP4C-3-HRF	CGAGGCATCCCGTCGAAGAAGCCGCCTCCAGACTACTTTTTGGCTAGCAAGGGCTCGGG	Amplification of PP4C of homology for C-terminal tagging
PP4C-3-HRR	GAGAACGTTGAACTCCAAACGTCGCCTGCTTCACAAAAAGTAATACGACTCACTATAGG	Amplification of PP4C of homology for C-terminal tagging
Val-3-PP4C-F	CGGCAACGTAGCCACAGTTAT	To validate tag insertion (PCR4-F,PCR5-F)
Val-3-PP4C-R	AGACAGGCGAACGAGGAACAC	To validate tag insertion (PCR4-R)
SgR	AACTTGACATCCCCATTTAC	To construct the specific CRISPR plasmid for C-terminal tagging or gene deletion
DHHX-PCR1-R	GCCAAAGTAGAAAGGAATTAGCAT	PCR1 of gene replacement
DHFR-PCR3-F	TGACGCAGATGTGCGTGTATCCAC	PCR3 of gene replacement
HXGPRT-PCR3-F	GTGGACACAGTCGGTTGACAAGTG	PCR3 of gene replacement
PP2A-C-PCR1-F	TGCCCCTTCCTTGCCTCCGCGCGC	PCR1 of ΔPP2A-C
PP2A-C-PCR2-F	AACAAGATCCGTGAAGACAAC	PCR2 of ΔPP2A-C
PP2A-C-PCR2-R	TAGAAGAAGGAGGAAACCAGA	PCR2 of ΔPP2A-C
PP2A-C-PCR3-R	gatatttacacaattcgtatcc	PCR3 of ΔPP2A-C
PP2A-B-PCR1-F	CTGGGCCGCACTTCAAGCGCGC	PCR1 of ΔPP2A-B
PP2A-B-PCR2-F	CACTGCTTCAACGACCAGAAT	PCR2 of ΔPP2A-B
PP2A-B-PCR2-R	AAATGTTTGCGGAGACCTGAG	PCR2 of ΔPP2A-B
PP2A-B-PCR3-R	CCGCCTGACTGCTGGCCAGAGG	PCR3 of ΔPP2A-B
PP2A-A-PCR1-F	TCCTGGACCGCGCGTCTGTTCCA	PCR1 of ΔPP2A-A
PP2A-A-PCR2-F	GTGGGGTCGTTGCTTCAGTTG	PCR2 of ΔPP2A-A
PP2A-A-PCR2-R	ATGCGGACGTGAGACTCTTCG	PCR2 of ΔPP2A-A
PP2A-A-PCR3-R	CACCCTGATTTTTCGTCGTTCC	PCR3 of ΔPP2A-A
CDPK2-PCR1-F	CCAGGATGCCGCCACTCACGG	PCR1 of ΔCDPK2
CDPK2-PCR2-F	TCTACAAGCACGCAGAAAGGA	PCR2 of ΔCDPK2
CDPK2-PCR2-R	CGAACCGGAAGTTACCACGAC	PCR2 of ΔCDPK2
CDPK2-PCR3-R	GAAATCCACTCTCTATCACGCG	PCR3 of ΔCDPK2
BFD1-PCR1-F	GGGAGCGTCAGGCTCCTGTGCA	PCR1 of ΔBFD1
BFD1-PCR2-F	GAAGGACTCGTCTGAATCGGGTAA	PCR2 of ΔBFD1
BFD1-PCR2-R	TCGTAGCGATGAGGCTCCAAG	PCR2 of ΔBFD1
BFD1-PCR3-R	ctgatagttactgaagactgtt	PCR3 of ΔBFD1
GP-PCR1-F	TCAGATGATGATTATTCGGAGCA	PCR1 of ΔGP
GP-PCR2-F	TCGAAGGCGAAATCGTTCAGG	PCR2 of ΔGP
GP-PCR2-R	AAGGACGGTGTGGTTTGTGTA	PCR2 of ΔGP
GP-PCR3-R	GAACGTGCCAGTAACTGGGGCAT	PCR3 of ΔGP
TG311100-PCR1-F	ACGTGCACGACAGGGCCGGTCATT	PCR1 of ΔTG311100
TG311100-PCR2-F	TCATGCCCTCGGTGTTTCTGT	PCR2 of ΔTG311100
TG311100-PCR2-R	CGCTGGTATCCGTGACCTTCC	PCR2 of ΔTG311100
TG311100-PCR3-R	GCGCTGTTTTTACTCGTTGTCCTT	PCR3 of ΔTG311100
TG298610-PCR1-F	GGGTGGTCCGAGTCGTAAACA	PCR1 of ΔTG298610
TG298610-PCR2-F	AGGGTCTTGGGGCGTTGGTGT	PCR2 of ΔTG298610
TG298610-PCR2-R	TGTCGGCGCTTGATGATAGGC	PCR2 of ΔTG298610
TG298610-PCR3-R	TCGAGGGGCGTTGTTCCAGGTT	PCR3 of ΔTG298610
PP2A-C-CDS-F	ATGTCGGGTGCAACTCCAGGCGC	Amplification of CDS of PP2A-C for pPP2A-C::PP2A-Cconstruction
PP2A-C-CDS-R	CAGGAAGTAGTCCGGAATTCGTT	Amplification of CDS of PP2A-C for pPP2A-C::PP2A-Cconstruction
PP2A-B-CDS-F	ATGATGAAGCTCTTTCATTCCATG	Amplification of CDS of PP2A-B for pPP2A-B::PP2A-B construction
PP2A-B-CDS-R	AAAAGTCGCGTCGGCAGAAAAGCG	Amplification of CDS of PP2A-B for pPP2A-B::PP2A-Bconstruction
PP2A-A-CDS-F	ATGGCGGAACATCTTTCCTTTCTC	Amplification of CDS of PP2A-A for pPP2A-A::PP2A-A construction
PP2A-A-CDS-R	TGAGCGCGCCGCAGCGAGAGCCAG	Amplification of CDS of PP2A-A for pPP2A-A::PP2A-Aconstruction
CDPK2-CDS-F	ATGCCGCTCAAGACTTCCTGGCAT	Amplification of CDS of CDPK2 for pTUB::CDPK2construction
CDPK2-CDS-F	CCCCGTAGCGCGAGGCGTCAGACT	Amplification of CDS of CDPK2 for pTUB::CDPK2construction
Pro-PP2A-C-F	AGTGGAGGACGGGAATTCGGGCCCctgtttttctgttgctttctctctgggt	Amplification of promoter of PP2A-C for pPP2A-C::PP2A-Cconstruction
Pro-PP2A-C-R	GCGCCTGGAGTTGCACCCGACAT	Amplification of promoter of PP2A-C for pPP2A-C::PP2A-Cconstruction
Pro-PP2A-B-F	AGTGGAGGACGGGAATTCGGGCCCGAACGGCAGCAGCTTTCCCCGTTCC	Amplification of promoter of PP2A-B for pPP2A-B::PP2A-B construction
Pro-PP2A-B-R	CATGGAATGAAAGAGCTTCATCAT	Amplification of promoter of PP2A-B for pPP2A-B::PP2A-Bconstruction
Pro-PP2A-A-F	AGTGGAGGACGGGAATTCGGGCCCGCTTGGAGAGAGGCTTCCGAAGTTC	Amplification of promoter of PP2A-A for pPP2A-A::PP2A-A construction
Pro-PP2A-A-R	GAGAAAGGAAAGATGTTCCGCCAT	Amplification of promoter of PP2A-A for pPP2A-A::PP2A-Aconstruction
Pro-311100-F	CCGTGCAAACACCACGCATTTCGC	Amplification of promoter of 311100 for ComNHAΔ311100 construction
Pro-311100-R	TTCCACTGAAGGCGAATGCA	Amplification of promoter of 311100 for ComNHAΔ311100construction
NHA-311100-CDS-F	ATGTACCCATACGATGTTCCAGATTACGCTGAGGGTGCGGCGGGT	Amplification of HA-CDS of 311100 for ComNHAΔ311100 construction
NHA-311100-CDS-R	CTAGTCTTCGTACCGATCGGGTT	Amplification of HA-CDS of 311100 for ComNHAΔ311100construction
MU-PP2A-C(GDIHG-AAAAA)-F	CAGTTCCACGATCTCCTGGAAATC	To construct the PP2A-C(GDIHG-AAAAA)-3Myc mutuant plasmid
MU-PP2A-C(GDIHG-AAAAA)-R	GGCCGCTGCGGCAGCGACGACGGTCACGGGTGTGCGTAC	To construct the PP2A-C(GDIHG-AAAAA)-3Myc mutuant plasmid
MU-PP2A-C(GDYVDRG-AAAAAAA)-F	CTGAACTCGGTCGAGTCCGTGAGC	To construct the PP2A-C(GDYVDRG-AAAAAAA)-3Myc mutuant plasmid
MU-PP2A-C(GDYVDRG-AAAAAAA)-R	GGCAGCTGCCGCAGCTGCGGCGAGGAAGAGGAAATTCACAGACGG	To construct the PP2A-C(GDYVDRG-AAAAAAA)-3Myc mutuant plasmid
MU-PP2A-C(GNHE-AAAA)-F	AGTCGGCAAATCACTCAAGTGTAT	To construct the PP2A-C(GNHE-AAAA)-3Myc mutuant plasmid
MU-PP2A-C(GNHE-AAAA)-R	GGCAGCCGCTGCTCGGATCAGCGTTACTCTGTGTCG	To construct the PP2A-C(GNHE-AAAA)-3Myc mutuant plasmid
MU-PP2A-C(HAG-AAA)-F	TTGTCGCCCACCATCGAAACTCTT	To construct the PP2A-C(HAG-AAA)-3Myc mutuant plasmid
MU-PP2A-C(HAG-AAA)-R	AGCTGCCGCCGGACAGAAAATTTGATCTTCAAT	To construct the PP2A-C(HAG-AAA)-3Myc mutuant plasmid
MU-PP2A-C(RG-AA)-F	GCAGGCTACACATTTGGTCAAGAT	To construct the PP2A-C(RG-AA)-3Myc mutuant plasmid
MU-PP2A-C(RG-AA)-R	CGCGGCCGGAGACATCCCCCAGCCAGGCAT	To construct the PP2A-C(RG-AA)-3Myc mutuant plasmid
MU-PP2A-C(H-A)-F	CAGCTCATCATGGAGGGCTTTCAG	To construct the PP2A-C(H-A)-3Myc mutuant plasmid
MU-PP2A-C(H-A)-R	GGCAGCTCTGGCGATCAACTTCAAGCC	To construct the PP2A-C(H-A)-3Myc mutuant plasmid
MU-CDPK2-(S205-E)-F	GAAATCAGTACGCAAGCTGCGGAC	To construct the CDPK2(S205E)-3HA mutuant plasmid
MU-CDPK2-(S205-A)-F	GCAATCAGTACGCAAGCTGCGGAC	To construct the CDPK2(S205A)-3HA mutuant plasmid
MU-CDPK2-(S205)-R	GTGGCGTCTCTGGCTGGTGCTGCA	To construct the CDPK2(S205)-3HA mutuant plasmid
MU-CDPK2-(S679-E)-F	GAACTCGCCTTGGTCACGGAGCAC	To construct the CDPK2(S679E)-3HA mutuant plasmid
MU-CDPK2-(S679-E)-F	GCACTCGCCTTGGTCACGGAGCAC	To construct the CDPK2(S679A)-3HA mutuant plasmid
MU-CDPK2-(S679)-R	CGGCACCTTCCGCATGAGTCCGCA	To construct the CDPK2(S679)-3HA mutuant plasmid
MU-CDPK2-(S701-E,T706-E)-F	ACAAACATCGAAGAAGCCAGTCTGGAACCTCGCGCT	To construct the CDPK2(S701E,T706E)-3HA mutuant plasmid
MU-CDPK2-(S701-A,T706-A)-F	ACAAACATCGCAGAAGCCAGTCTGGCACCTCGCGCT	To construct the CDPK2(S701A,T706A)-3HA mutuant plasmid
MU-CDPK2-(S701,T706)-R	GCGCGAACACGTTCGCCGCATCAT	To construct the CDPK2(S701,T706)-3HA mutuant plasmid
B1-PCR-F1	GGAACTGCATCCGTTCATGAG	Primer used for the first round of semi-nested PCR
B1-PCR-R	TCTTTAAAGCGTTCGTGGTC	Primer used for the first and second round of semi-nested PCR
B1-PCR-F2	TGCATAGGTTGCAGTCACTG	Primer used for the second round of semi-nested PCR

## Sheet: Plasmids
Plasmids used in this study
Common Name	Description	Source
pSAG1:CAS9-GFP, U6:sgUPRT	Template for making GOI targeting Cas9 plasmids	(Shen et al., 2014)
pSAG1:CAS9-GFP, U6:sgPP2A-C	CRISPR plasmid targeting PP2A-C coding sequence for gene deletion	This study
pSAG1:CAS9-GFP, U6:sgPP2A-B	CRISPR plasmid targeting PP2A-Bcoding sequence for gene deletion	This study
pSAG1:CAS9-GFP, U6:sgPP2A-A	CRISPR plasmid targeting PP2A-A coding sequence for gene deletion	This study
pSAG1:CAS9-GFP, U6:sgCDPK2	CRISPR plasmid targeting CDPK2 coding sequence for gene deletion	This study
pSAG1:CAS9-GFP, U6:sgGP	CRISPR plasmid targeting GP coding sequence for gene deletion	This study
pSAG1:CAS9-GFP, U6:sgBFD1	CRISPR plasmid targeting BFD1 coding sequence for gene deletion	This study
pSAG1:CAS9-GFP, U6:sgTG311100	CRISPR plasmid targeting TG311100 coding sequence for gene deletion	This study
pSAG1:CAS9-GFP, U6:sgTG298610	CRISPR plasmid targeting TG298610 coding sequence for gene deletion	This study
pSAG1:CAS9-GFP, U6:sg3PP2A-C	CRISPR plasmid targeting PP2A-C 3-UTR for C-terminal tagging	This study
pSAG1:CAS9-GFP, U6:sg3PP2A-B	CRISPR plasmid targeting PP2A-B 3-UTR for C-terminal tagging	This study
pSAG1:CAS9-GFP, U6:sg3PP2A-A	CRISPR plasmid targeting PP2A-A 3-UTR for C-terminal tagging	This study
pSAG1:CAS9-GFP, U6:sg3CDPK2	CRISPR plasmid targeting CDPK2 3-UTR for C-terminal tagging	This study
pSAG1:CAS9-GFP, U6:sg3TGPR48	CRISPR plasmid targeting TGPR48 3-UTR for C-terminal tagging	This study
pSAG1:CAS9-GFP, U6:sg3GP	CRISPR plasmid targeting GP 3-UTR for C-terminal tagging	This study
pSAG1:CAS9-GFP, U6:sg3TG311100	CRISPR plasmid targeting TG311100 3-UTR for C-terminal tagging	This study
pSAG1:CAS9-GFP, U6:sg3TG298610	CRISPR plasmid targeting TG298610 3-UTR for C-terminal tagging	This study
pSAG1:CAS9-GFP, U6:sg3TG237520	CRISPR plasmid targeting TG237520 3-UTR for C-terminal tagging	This study
pSAG1:CAS9-GFP, U6:sg3TG224260	CRISPR plasmid targeting TG224260 3-UTR for C-terminal tagging	This study
pSAG1:CAS9-GFP, U6:sgHXGPRT	CRISPR plasmid targeting HXGPRT 5-UTR for mutant complementation	This study
pUC19	Subcloning	New England Biolabs, Inc. Cat# N3041S
pUPRT::DHFR-D	Plasmid containing pDHFR:DHFR-TS* for drug selection with pyrimethamine.	(Shen et al., 2014)
pLinker-6×HA-DHFR-LoxP	6HA-tagging vector with an DHFR drug selectable marker	This study; Modified from (Long et al., 2017)
pLinker-6×Myc-HXGPRT-LoxP	6Myc-tagging vector with an HXGPRT drug selectable marker	This study; Modified from (Long et al., 2017)
pLinker-mAID-3HA-DHFR-LoxP	mAID-3HA-tagging vector with an DHFR drug selectable marker	This study; Modified from (Long et al., 2017)
pLinker-mAID-6HA-DHFR-LoxP	mAID-6HA-tagging vector with an DHFR drug selectable marker	This study; Modified from (Long et al., 2017)
pUC19-ΔPP2A-C::DHFR-TS*	Plasmid containing pDHFR:DHFR-TS* flanked by 1 kb homology arms corresponding to 5-and 3-UTR regions of PP2A-C	This study
pUC19-ΔPP2A-B::DHFR-TS*	Plasmid containing pDHFR:DHFR-TS* flanked by 1 kb homology arms corresponding to 5-and 3-UTR regions of PP2A-B	This study
pUC19-ΔPP2A-A::DHFR-TS*	Plasmid containing pDHFR:DHFR-TS* flanked by 1 kb homology arms corresponding to 5- and 3-UTR regions of PP2A-A	This study
pUC19-ΔBFD1::DHFR-TS*	Plasmid containing pDHFR:DHFR-TS* flanked by 1 kb homology arms corresponding to 5- and 3-UTR regions of BFD1	This study
pUC19-ΔTG311100::DHFR-TS*	Plasmid containing pDHFR:DHFR-TS* flanked by 1 kb homology arms corresponding to 5- and 3-UTR regions of TG311100	This study
pUC19-ΔTG298610::DHFR-TS*	Plasmid containing pDHFR:DHFR-TS* flanked by 1 kb homology arms corresponding to 5- and 3-UTR regions of TG298610	This study
pUC19-ΔCDPK2::HXGPRT	Plasmid containing HXGPRT selectable marker flanked by 1 kb homology arms corresponding to 5- and 3-UTR regions of CDPK2	This study
pUC19-ΔGP::HXGPRT	Plasmid containing HXGPRT selectable marker flanked by 1 kb homology arms corresponding to 5- and 3-UTR regions of GP	This study
pPP2A-C::PP2A-C::CAT	PP2A-C driven by the native promoter with CAT drug selectable marker	This study
pPP2A-B::PP2A-A::CAT	PP2A-B driven by the native promoter with CAT drug selectable marker	This study
pPP2A-A::PP2A-B::CAT	PP2A-A driven by the native promoter with CAT drug selectable marker	This study
pTUB::CDPK2-3HA::CAT	CDPK2-3HA fusion driven by a TUB promoter with CAT drug selectable marker	This study
pPP2A-C::PP2A-C(GDIHG-AAAAA)-3Myc::CAT	PP2A-C(GDIHG-AAAAA)-3Myc fusion driven by the native promoter with CAT drug selectable marker	This study
pPP2A-C::PP2A-C(GDYVDRG-AAAAAAA)-3Myc::CAT	PP2A-C(GDYVDRG-AAAAAAA)-3Myc fusion driven by the native promoter with CAT drug selectable marker	This study
pPP2A-C::PP2A-C(GNHE-AAAA)-3Myc::CAT	PP2A-C(GNHE-AAAA)-3Myc fusion driven by the native promoter with CAT drug selectable marker	This study
pPP2A-C::PP2A-C(HAG-AAA)-3Myc::CAT	PP2A-C(HAG-AAA)-3Myc fusion driven by the native promoter with CAT drug selectable marker	This study
pPP2A-C::PP2A-C(RG-AA)-3Myc::CAT	PP2A-C(RG-AA)-3Myc fusion driven by the native promoter with CAT drug selectable marker	This study
pPP2A-C::PP2A-C(H-A)-3Myc::CAT	PP2A-C(H-A)-3Myc fusion driven by the native promoter with CAT drug selectable marker	This study
pTUB::CDPK2(S679A)-3HA::CAT	CDPK2(S679A)-3HA fusion driven by a TUB promoter with CAT drug selectable marker	This study
pTUB::CDPK2(S679E)-3HA::CAT	CDPK2(S679E)-3HA fusion driven by a TUB promoter with CAT drug selectable marker	This study
pTUB::CDPK2(S205A)-3HA::CAT	CDPK2(S205A)-3HA fusion driven by a TUB promoter with CAT drug selectable marker	This study
pTUB::CDPK2(S205E)-3HA::CAT	CDPK2(S205E)-3HA fusion driven by a TUB promoter with CAT drug selectable marker	This study
pTUB::CDPK2(S701A,T706A)-3HA::CAT	CDPK2(S701A,T706A)-3HA fusion driven by a TUB promoter with CAT drug selectable marker	This study
pTUB::CDPK2(S701E,T706E)-3HA::CAT	CDPK2(S701A,T706A)-3HA fusion driven by a TUB promoter with CAT drug selectable marker	This study
	Shen, B., Brown, K.M., Lee, T.D. & Sibley, L.D. Efficient gene disruption in diverse strains of Toxoplasma gondii using CRISPR/CAS9. mBio 5, e01114–14 (2014
	Long, S., Anthony, B., Drewry, L.L., and Sibley, L.D. A conserved ankyrin repeat-containing protein regulates conoid stability, motility and cell invasion in Toxoplasma gondii. Nat. Commun. 8, 2236 (2017).
