# Supplementary material for: The protein phosphatase 2A holoenzyme is a key regulator of starch metabolism and bradyzoite differentiation in Toxoplasma gondii
Source: Nat Commun. 2022 Dec 8;13:7560. doi: 10.1038/s41467-022-35267-5 (PMC9729606; doi:10.1038/s41467-022-35267-5)
Supplement: Supplementary file 11 — Source data [file 41467_2022_35267_MOESM11_ESM.xlsx]

## Sheet: Fig.2B
	Pru	PruΔpp2a-c	PruΔpp2a-b	PruΔpp2a-a	PruΔcdpk2
Replicate 1	0.01	4.62	4.2	4.32	4.38
Replicate 2	0	5.31	4.21	3.99	5.87
Replicate 3	0.03	5.73	4.75	4.98	4.01
Replicate 4	0.02	4.12	5.76	5.32	4.55
Replicate 5	0	4.08	4.01	4.32	3.76

## Sheet: Fig.2D
Pru	PruΔcdpk2	PruΔcdpk2::cdpk2	PruΔpp2a-c	PruΔpp2a-c::pp2a-c	PruΔpp2a-b	PruΔpp2a-b::pp2a-b	PruΔpp2a-a	PruΔpp2a-a::pp2a-a
458	253	433	151	445	153	453	156	444
408	258	444	152	443	149	443	134	432
440	247	456	156	446	150	423	133	445
453	259	456	157	443	163	465	154	446
423	264	465	178	421	121	432	147	453
478	268	425	146	459	112	454	149	457
413	269	427	168	457	149	433	144	456
399	266	448	163	456	139	444	145	431
363	254	482	145	444	164	464	138	422
443	232	432	148	444	138	454	139	456
434	264	463	144	432	142	445	132	478
476	278	464	128	432	148	443	187	473
463	287	443	123	445	163	432	197	467
432	239	432	98	432	138	437	122	469
447	231	421	88	436	136	438	111	462
443	243	423	165	439	189	439	158	457
501	237	485	198	457	199	374	154	432
343	221	493	132	432	111	440	122	437
387	254	432	138	456	124	450	139	438
367	247	478	126	465	139	456	164	437
367	245	472	143	465	147	458	132	444
390	276	478	123	468	166	453	136	521
475	265	463		542	145	442	148	503
443	277	468		423	148	465	140	503
446	254	464		421	192	443	147	543
435	239	447		426	133	442	142	455
478	254	448		428	177	443	110	445
497	232	442		448	165	447	187	447
473	198	450		446	153	438	194	443
476	254	499		453	155	435	186	448
456	232	453		402	198	438	177	432
435	238	432		404		432	183	421
453	253	421		403		431		423
456	289	411		411		432		418
461	302	398		422		422		418
444	338	444		464		430		428
457	342	409		487		432		410
487	321	411		493		436		399
423	209	436		376		437		376
332	240	421		354		421		375
476	263	398		368		442		367
409	275	385		398		440		449
532	278	372		355		420		457
543	268	398		333		411		467
557	260	532		476		412		461
453	272	522		454		412		460
488	233	527		459		387		468
512	221	511		457		399		457
476	239	503		453		376		511
498	287	406		432		385		444
542	254	403		432		388		476
458	253	408		441		354		469
456	266	398		446		401		465
443	277	353		448		402		466
459	283	408		543		521		476
467	289	448		398		552		446
432	263	447		405		532		453
445	268	445		421		398		454
458	265	446		437		351		448
465	243	453		453		362		432
453	277	456		467		489		422
447	210	458		432		463		427
448	218	458		476		465		426
450	302	462		483		488		387
458	304	432		521		503		531
452	317	440		321		521		345
462	208	487		440		469		402
468	311	403		432		511		404
469		453		411		437		403
463		458		378		480		408
524		471		337		478		411
395		442		354		477		418
384		432		364		468		327
432		447		359		467		423
423		408		487		485		499
427		402		488		493		466
428		443		511		496		403
421		441				513		432
478		449				463		456
473		463				432		398
470		459				354		412
479		421				487		405
482		431				476		406
402		456						387
409								432
412								332
423
417
418

## Sheet: Fig.3B
Pru	Number of couned	Number of DBL positive	%DBL positive	PruΔcdpk2	Number of couned	Number of DBL positive	%DBL positive	PruΔbfd1	Number of couned	Number of DBL positive	%DBL positive
Replicate 1	132	131	99.2424	Replicate 1	151	146	96.6887	Replicate 1	118	0	0
Replicate 2	165	158	95.7576	Replicate 2	118	117	99.1525	Replicate 2	159	0	0
Replicate 3	153	148	96.732	Replicate 3	128	126	98.4375	Replicate 3	173	0	0
Replicate 4	174	172	98.8506	Replicate 4	140	137	97.8571	Replicate 4	169	0	0
Replicate 5	176	173	98.2955	Replicate 5	163	162	99.3865	Replicate 5	141	0	0
Replicate 6	148	144	97.2973	Replicate 6	150	146	97.3333	Replicate 6	166	0	0
PruΔpp2a-c	Number of couned	Number of DBL positive	%DBL positive	PruΔpp2a-b	Number of couned	Number of DBL positive	%DBL positive	PruΔpp2a-a	Number of couned	Number of DBL positive	%DBL positive
Replicate 1	151	0	0	Replicate 1	161	0	0	Replicate 1	136	0	0
Replicate 2	130	0	0	Replicate 2	155	0	0	Replicate 2	165	0	0
Replicate 3	128	0	0	Replicate 3	129	0	0	Replicate 3	134	0	0
Replicate 4	144	0	0	Replicate 4	113	0	0	Replicate 4	152	0	0
Replicate 5	163	0	0	Replicate 5	136	0	0	Replicate 5	157	0	0
Replicate 6	122	0	0	Replicate 6	147	0	0	Replicate 6	121	0	0

## Sheet: Fig.3F
Pru	Number of couned	Number of DBL positive	%DBL positive		PruΔpp2a-c	Number of couned	Number of DBL positive	%DBL positive
Replicate 1	153	20	13.0719		Replicate 1	149	0	0
Replicate 2	168	34	20.2381		Replicate 2	109	0	0
Replicate 3	189	48	25.3968		Replicate 3	132	0	0

## Sheet: Fig.4A
Day Post-Infection	Pru	PruΔcdpk2	PruΔpp2a-c	PruΔpp2a-b	PruΔpp2a-a
10	1
11	1
13	1
13	1
13	1
13	1
30	0
30	0
11		1
30		0
30		0
30		0
30		0
30		0
30		0
30		0
30			0
30			0
30			0
30			0
30			0
30			0
30			0
30			0
30				0
30				0
30				0
30				0
30				0
30				0
30				0
30				0
30					0
30					0
30					0
30					0
30					0
30					0
30					0
30					0

## Sheet: Fig.4B
Day Post-Infection	Pru	PruΔcdpk2	PruΔpp2a-c	PruΔpp2a-b	PruΔpp2a-a
9	1
9	1
10	1
11	1
12	1
12	1
12	1
13	1
11		1
11		1
11		1
12		1
12		1
30		0
30		0
30		0
30			0
30			0
30			0
30			0
30			0
30			0
30			0
30			0
30				0
30				0
30				0
30				0
30				0
30				0
30				0
30				0
30					0
30					0
30					0
30					0
30					0
30					0
30					0
30					0

## Sheet: Fig.4C
Day Post-Infection	Pru	PruΔcdpk2	PruΔpp2a-c	PruΔpp2a-b	PruΔpp2a-a
7	1
7	1
8	1
8	1
8	1
8	1
8	1
8	1
8		1
9		1
9		1
10		1
10		1
10		1
11		1
30		0
30			0
30			0
30			0
30			0
30			0
30			0
30			0
30			0
13				1
30				0
30				0
30				0
30				0
30				0
30				0
30				0
15					1
30					0
30					0
30					0
30					0
30					0
30					0
30					0

## Sheet: Fig.4F
Day Post-Infection	ME49Δpp2a-c	ME49
13	1
15	1
16	1
30	0
30	0
30	0
30	0
30	0
30	0
30	0
30	0
30	0
30	0
30	0
30	0
30	0
30	0
30	0
30	0
30	0
9		1
9		1
9		1
9		1
9		1
9		1
9		1
10		1
10		1
10		1
10		1
10		1
12		1
13		1
13		1
15		1
30		0
30		0
30		0
30		0

## Sheet: Fig.4G
Day Post-Infection	ME49Δpp2a-c	ME49
10	1
12	1
12	1
14	1
15	1
15	1
16	1
30	0
30	0
30	0
30	0
30	0
30	0
30	0
30	0
6		1
6		1
6		1
6		1
6		1
7		1
7		1
7		1
7		1
7		1
7		1
7		1
7		1
7		1
8		1

## Sheet: Fig.8D
	Pru	Number of couned	Number of high	% high DBL positive	Number of middle	% middle DBL positive	Number of low	% low DBL positive
	Replicate 1	154	138	89.6104	12	7.79221	4	2.5974
	Replicate 2	186	159	85.4839	20	10.7527	7	3.76344
	Replicate 3	163	132	80.9816	23	14.1104	8	4.90798
	Δ311100
	Replicate 1	179	25	13.9665	60	33.5196	94	52.514
	Replicate 2	154	26	16.8831	66	42.8571	62	40.2597
	Replicate 3	184	20	10.8696	49	26.6304	115	62.5
	ComΔ311100
	Replicate 1	170	156	91.7647	7	4.11765	7	4.11765
	Replicate 2	159	135	84.9057	16	10.0629	8	5.03145
	Replicate 3	181	157	86.7403	16	8.83978	8	4.41989
	Δ298610
	Replicate 1	193	42	21.7617	59	30.5699	92	47.6684
	Replicate 2	202	50	24.7525	74	36.6337	78	38.6139
	Replicate 3	163	29	17.7914	45	27.6074	89	54.6012
	Pru::TIR1 Ctrl
	Replicate 1	160	148	92.5	7	4.375	5	3.125
	Replicate 2	175	145	82.8571	19	10.8571	11	6.28571
	Replicate 3	162	144	88.8889	13	8.02469	5	3.08642
	Pru::TIR1 IAA
	Replicate 1	180	163	90.5556	9	5	8	4.44444
	Replicate 2	193	168	87.0466	23	11.9171	2	1.03627
	Replicate 3	187	150	80.2139	27	14.4385	10	5.34759
	298610-mAID Ctrl
	Replicate 1	183	151	82.5137	16	8.74317	16	8.74317
	Replicate 2	175	154	88	12	6.85714	9	5.14286
	Replicate 3	177	150	84.7458	14	7.9096	13	7.34463
	298610-mAID IAA
	Replicate 1	204	46	22.549	57	27.9412	101	49.5098
	Replicate 2	158	45	28.481	46	29.1139	67	42.4051
	Replicate 3	187	37	19.7861	45	24.0642	105	56.1497
	224260-mAID Ctrl
	Replicate 1	181	144	79.558	10	5.52486	27	14.9171
	Replicate 2	193	164	84.9741	14	7.25389	15	7.77202
	Replicate 3	169	130	76.9231	17	10.0592	22	13.0178
	224260-mAID IAA
	Replicate 1	175	36	20.5714	26	14.8571	113	64.5714
	Replicate 2	189	30	15.873	34	17.9894	125	66.1376
	Replicate 3	190	28	14.7368	24	12.6316	138	72.6316
	237520-mAID Ctrl
	Replicate 1	167	120	71.8563	13	7.78443	34	20.3593
	Replicate 2	198	156	78.7879	13	6.56566	29	14.6465
	Replicate 3	183	139	75.9563	10	5.46448	34	18.5792
	237520-mAID IAA
	Replicate 1	208	37	17.7885	41	19.7115	130	62.5
	Replicate 2	234	32	13.6752	37	15.812	165	70.5128
	Replicate 3	180	21	11.6667	25	13.8889	134	74.4444

[truncated: 8 more sheets: Fig.S1E, Fig.S4B, Fig.S5A, Fig.S5B, Fig.S5C, Fig.S5D, Fig.S7A, Fig.S8C]
